# Supplementary material for: Multi-Omics Characterization of Colon Mucosa and Submucosa/Wall from Crohn’s Disease Patients
Source: Int J Mol Sci. 2024 May 8;25(10):5108. doi: 10.3390/ijms25105108 (PMC11121447; doi:10.3390/ijms25105108)
Supplement: Supplementary file 1 [file ijms-25-05108-s001.zip]

Archive with 11 entries (11 files):
- Supplementary Data S1.xlsx
- supplementary Data S2.xlsx
- Supplementary Data S3.xlsx
- Supplementary Data S4.xlsx
- Supplementary Data S5.xlsx
- Supplementary Data S6.xlsx
- Supplementary Data S7.xlsx
- Supplementary Data S8.xlsx
- Supplementary Data S9.xlsx
- Supplementary Figure S1.pdf
- Supplementary Table S1.pdf
