# Supplementary material for: Multi-Omics Characterization of Colon Mucosa and Submucosa/Wall from Crohn’s Disease Patients
Source: Int J Mol Sci. 2024 May 8;25(10):5108. doi: 10.3390/ijms25105108 (PMC11121447; doi:10.3390/ijms25105108)
Supplement: Supplementary file 1 [file ijms-25-05108-s001.zip › Supplementary Data S1.xlsx]

## Sheet: Mucosa_transcriptomics
Gene.symbol	LogFC	P.value	adj.P.Val	comparison
ICAM1	2.0976	5.04959e-08	0.00104646	Inflamed vs Normal
FASTKD1	-0.710485	5.62883e-08	0.00104646	Inflamed vs Normal
ZNF618	0.898505	9.57742e-08	0.00117156	Inflamed vs Normal
GEM	1.97113	1.49701e-07	0.00117156	Inflamed vs Normal
SLC26A2	-3.56472	2.10331e-07	0.00117156	Inflamed vs Normal
TMTC1	1.05431	2.87006e-07	0.00117156	Inflamed vs Normal
STX11	1.85285	2.84624e-07	0.00117156	Inflamed vs Normal
MAP3K8	1.21104	3.19569e-07	0.00117156	Inflamed vs Normal
TNC	2.93819	3.20237e-07	0.00117156	Inflamed vs Normal
EPB41L4B	-1.29928	3.19821e-07	0.00117156	Inflamed vs Normal
STEAP4	1.75916	3.42113e-07	0.00117156	Inflamed vs Normal
ROBO1	1.59115	3.48857e-07	0.00117156	Inflamed vs Normal
GBP1	2.31487	3.87547e-07	0.00117156	Inflamed vs Normal
RGS5	1.79558	4.28732e-07	0.00119558	Inflamed vs Normal
CMTM4	-1.13083	4.89339e-07	0.00124867	Inflamed vs Normal
IP6K2	-0.821646	4.92545e-07	0.00124867	Inflamed vs Normal
SGK2	-1.96066	5.29895e-07	0.00126285	Inflamed vs Normal
ELOVL5	1.41482	5.53115e-07	0.00126285	Inflamed vs Normal
INPP5D	1.22726	6.02233e-07	0.00126285	Inflamed vs Normal
BICD1	1.11745	6.16322e-07	0.00126285	Inflamed vs Normal
GPD1L	-1.07822	6.26225e-07	0.00126285	Inflamed vs Normal
HEG1	1.00735	6.46859e-07	0.00126285	Inflamed vs Normal
TGIF2	0.957844	7.11552e-07	0.00126285	Inflamed vs Normal
BTN2A2	1.10205	7.28083e-07	0.00126285	Inflamed vs Normal
PAQR5	-1.80335	7.48492e-07	0.00126285	Inflamed vs Normal
BHLHE40	1.50259	7.52984e-07	0.00126285	Inflamed vs Normal
TPRN	-1.2019	8.0524e-07	0.00126285	Inflamed vs Normal
PDE4B	1.7399	8.4152e-07	0.00126285	Inflamed vs Normal
PPARGC1B	-0.946409	8.39125e-07	0.00126285	Inflamed vs Normal
CLEC2B	1.21586	8.83067e-07	0.00126285	Inflamed vs Normal
IRF1	1.47524	8.37584e-07	0.00126285	Inflamed vs Normal
TNFAIP3	1.50912	8.61234e-07	0.00126285	Inflamed vs Normal
KRT17	5.44673	1.33431e-07	0.00117156	Inflamed vs Normal
ZNF57	-0.870176	9.92941e-07	0.00138083	Inflamed vs Normal
DENND5A	1.00257	1.02499e-06	0.00138083	Inflamed vs Normal
NID1	1.24325	1.09269e-06	0.00138506	Inflamed vs Normal
PMAIP1	1.4994	1.14758e-06	0.00142231	Inflamed vs Normal
CYTIP	1.40698	1.25657e-06	0.0014749	Inflamed vs Normal
RHBDD1	0.614203	1.26934e-06	0.0014749	Inflamed vs Normal
TDO2	2.92107	1.19094e-06	0.00144396	Inflamed vs Normal
ZDHHC23	-1.12736	1.48519e-06	0.00165667	Inflamed vs Normal
ARID5A	1.29913	1.74147e-06	0.0018631	Inflamed vs Normal
LPL	2.39535	1.6944e-06	0.00185298	Inflamed vs Normal
PNRC1	0.974349	1.77047e-06	0.0018631	Inflamed vs Normal
MYH10	0.902991	1.88954e-06	0.00187233	Inflamed vs Normal
NLRC5	0.969411	1.8088e-06	0.00186819	Inflamed vs Normal
IL17RB	-0.949397	1.98877e-06	0.00188	Inflamed vs Normal
PRR15	-1.35466	1.94709e-06	0.00187233	Inflamed vs Normal
PXMP2	-1.01968	2.24082e-06	0.00204361	Inflamed vs Normal
LYN	1.3003	2.20348e-06	0.00204361	Inflamed vs Normal
TYMP	2.02504	2.53753e-06	0.00206898	Inflamed vs Normal
CLCN2	-1.54435	2.59755e-06	0.00206898	Inflamed vs Normal
RAVER2	-0.941708	2.58715e-06	0.00206898	Inflamed vs Normal
DPYSL3	1.05948	2.65032e-06	0.00206898	Inflamed vs Normal
RABL6	-0.62755	2.58952e-06	0.00206898	Inflamed vs Normal
HGF	1.66	2.908e-06	0.00206898	Inflamed vs Normal
CHRDL2	3.86008	2.36979e-06	0.0020584	Inflamed vs Normal
BCL2A1	2.70207	2.89156e-06	0.00206898	Inflamed vs Normal
CARD6	1.50573	2.96994e-06	0.00206898	Inflamed vs Normal
PDE6A	-2.31785	2.91243e-06	0.00206898	Inflamed vs Normal
CDH17	-0.929484	2.34979e-06	0.0020584	Inflamed vs Normal
COL12A1	1.9327	2.9682e-06	0.00206898	Inflamed vs Normal
SRGAP2B	1.20489	3.00481e-06	0.00206898	Inflamed vs Normal
CD44	0.911943	2.81954e-06	0.00206898	Inflamed vs Normal
ODF3B	1.80085	3.25667e-06	0.00211942	Inflamed vs Normal
MAPK11	1.04107	3.26807e-06	0.00211942	Inflamed vs Normal
AMOTL2	1.14376	3.49946e-06	0.00214362	Inflamed vs Normal
APOL1	1.93346	3.46039e-06	0.00214362	Inflamed vs Normal
DPP10	-2.82972	3.2427e-06	0.00211942	Inflamed vs Normal
RDH5	-1.21552	3.76236e-06	0.00216763	Inflamed vs Normal
TEK	0.82683	3.85563e-06	0.00216763	Inflamed vs Normal
SORCS2	1.17855	3.82525e-06	0.00216763	Inflamed vs Normal
FPR2	3.88032	2.95763e-06	0.00206898	Inflamed vs Normal
XK	-1.02188	3.88653e-06	0.00216763	Inflamed vs Normal
IFNE	5.25438	1.89766e-06	0.00187233	Inflamed vs Normal
LPCAT1	1.22407	3.88584e-06	0.00216763	Inflamed vs Normal
ENTPD5	-1.51205	3.46435e-06	0.00214362	Inflamed vs Normal
HCAR2	3.96107	2.47197e-06	0.00206898	Inflamed vs Normal
LETM1	-1.31365	3.7967e-06	0.00216763	Inflamed vs Normal
FFAR3	4.29871	7.96458e-07	0.00126285	Inflamed vs Normal
GPA33	-1.22616	3.31073e-06	0.00212241	Inflamed vs Normal
CFTR	-1.1364	3.80919e-06	0.00216763	Inflamed vs Normal
CLIP4	1.05064	4.39546e-06	0.0022911	Inflamed vs Normal
KLHL5	1.35364	4.54139e-06	0.0023055	Inflamed vs Normal
RGS16	1.90426	4.52586e-06	0.0023055	Inflamed vs Normal
SERINC2	-1.22001	3.97362e-06	0.00219427	Inflamed vs Normal
GPRC5B	1.30072	4.72102e-06	0.00235775	Inflamed vs Normal
SELE	3.60919	3.50212e-06	0.00214362	Inflamed vs Normal
STOM	1.26181	4.31504e-06	0.00228323	Inflamed vs Normal
SH3RF3	1.13929	5.10446e-06	0.00239236	Inflamed vs Normal
PLEKHO2	1.14541	5.04601e-06	0.00239236	Inflamed vs Normal
RNF115	0.666698	5.07243e-06	0.00239236	Inflamed vs Normal
TGFB1	0.998855	5.18511e-06	0.00240991	Inflamed vs Normal
ATG4D	-0.893211	5.25305e-06	0.00242131	Inflamed vs Normal
SUCLG1	-0.724779	4.73469e-06	0.00235775	Inflamed vs Normal
WARS	1.49623	4.89775e-06	0.00237532	Inflamed vs Normal
SPOCK2	1.67229	5.5789e-06	0.00248922	Inflamed vs Normal
AGXT	-2.5645	4.07915e-06	0.00223045	Inflamed vs Normal
STON1	1.03869	5.87788e-06	0.0026018	Inflamed vs Normal
AFG3L2	-0.722425	5.35365e-06	0.00243674	Inflamed vs Normal
POLR2H	-0.572714	5.57395e-06	0.00248922	Inflamed vs Normal
NEU4	-2.29396	6.06724e-06	0.00263112	Inflamed vs Normal
ITPKB	0.817952	5.99832e-06	0.00263112	Inflamed vs Normal
ITPRIP	1.33804	6.17948e-06	0.00265114	Inflamed vs Normal
TMEM63C	-2.03621	6.24587e-06	0.00265917	Inflamed vs Normal
PTP4A3	1.18269	6.7101e-06	0.00273137	Inflamed vs Normal
ADA	1.52469	6.75696e-06	0.00273137	Inflamed vs Normal
PLEKHG1	0.559948	6.55654e-06	0.00273137	Inflamed vs Normal
WWTR1	0.979547	6.59548e-06	0.00273137	Inflamed vs Normal
FABP1	-2.18454	4.87794e-06	0.00237532	Inflamed vs Normal
FCGR3B	3.59104	6.64458e-06	0.00273137	Inflamed vs Normal
SULF1	1.37007	6.81879e-06	0.00273137	Inflamed vs Normal
TIGD6	-0.993094	7.35267e-06	0.00279216	Inflamed vs Normal
BATF3	1.82272	6.84389e-06	0.00273137	Inflamed vs Normal
WIPF1	1.25767	6.85622e-06	0.00273137	Inflamed vs Normal
SPOCD1	1.65037	7.15462e-06	0.00275196	Inflamed vs Normal
F2R	1.26539	7.47977e-06	0.00279979	Inflamed vs Normal
SELENBP1	-2.02425	6.08565e-06	0.00263112	Inflamed vs Normal
NLGN2	0.88569	8.06227e-06	0.00291985	Inflamed vs Normal
F2RL2	1.78018	8.18045e-06	0.00293222	Inflamed vs Normal
RELT	1.43521	8.25416e-06	0.00293222	Inflamed vs Normal
TSPAN7	-1.32903	7.7085e-06	0.00282846	Inflamed vs Normal
GPC2	-1.07324	7.60535e-06	0.00282782	Inflamed vs Normal
HAPLN3	2.07098	8.61488e-06	0.00301939	Inflamed vs Normal
RAPGEFL1	-1.26548	7.43091e-06	0.00279979	Inflamed vs Normal
CCDC183	-1.69039	8.8854e-06	0.00301939	Inflamed vs Normal
CXCL6	3.90809	8.21217e-06	0.00293222	Inflamed vs Normal
CPNE2	-0.866954	8.36959e-06	0.00295441	Inflamed vs Normal
AIFM3	-2.71839	8.69343e-06	0.00301939	Inflamed vs Normal
FLNB	-1.19553	6.95313e-06	0.00273492	Inflamed vs Normal
PPP1R18	1.29351	8.88584e-06	0.00301939	Inflamed vs Normal
CCL3	2.66881	9.42877e-06	0.00308362	Inflamed vs Normal
SOCS3	2.46289	8.92301e-06	0.00301939	Inflamed vs Normal
KTN1	-0.774136	7.95425e-06	0.00289956	Inflamed vs Normal
LDLRAD3	1.2636	9.88864e-06	0.00313962	Inflamed vs Normal
CASP6	-0.619328	9.35398e-06	0.00308362	Inflamed vs Normal
TSPAN18	1.25559	9.99785e-06	0.00313962	Inflamed vs Normal
ZNF518B	0.758818	9.96048e-06	0.00313962	Inflamed vs Normal
CXCR2	3.46763	9.28754e-06	0.00308362	Inflamed vs Normal
OGDHL	-1.26568	9.32985e-06	0.00308362	Inflamed vs Normal
FPR1	2.91192	1.04681e-05	0.00314186	Inflamed vs Normal
AKNA	0.716682	9.20867e-06	0.00308362	Inflamed vs Normal
CD93	1.30905	9.75195e-06	0.00313962	Inflamed vs Normal
BCL6	1.51609	1.02735e-05	0.00313962	Inflamed vs Normal
FMNL1	1.13054	1.01262e-05	0.00313962	Inflamed vs Normal
FAM135B	-1.63098	1.03579e-05	0.00313962	Inflamed vs Normal
ZNF124	-0.666135	1.12817e-05	0.00331166	Inflamed vs Normal
TAP1	1.28832	9.63754e-06	0.00312508	Inflamed vs Normal
FES	0.923604	1.12325e-05	0.00331166	Inflamed vs Normal
CRTC3	0.522835	1.08257e-05	0.00321295	Inflamed vs Normal
BNC2	1.20925	1.15637e-05	0.00337666	Inflamed vs Normal
MYO1D	-0.903437	8.745e-06	0.00301939	Inflamed vs Normal
CYYR1	1.03681	1.17222e-05	0.00339101	Inflamed vs Normal
C2	2.29479	1.08302e-05	0.00321295	Inflamed vs Normal
ZYX	0.779651	1.02785e-05	0.00313962	Inflamed vs Normal
GUCY1B3	1.53693	1.22398e-05	0.00346522	Inflamed vs Normal
SELP	1.79504	1.25608e-05	0.00346791	Inflamed vs Normal
CHST2	1.54982	1.28239e-05	0.00349719	Inflamed vs Normal
PSMB9	1.83289	1.19917e-05	0.00343998	Inflamed vs Normal
TMEM71	1.40677	1.28858e-05	0.00349719	Inflamed vs Normal
DPYD	1.21626	1.2497e-05	0.00346791	Inflamed vs Normal
BTN3A3	1.38697	1.21006e-05	0.00344331	Inflamed vs Normal
RPS6KA2	0.889	1.23836e-05	0.00346791	Inflamed vs Normal
PHF21A	0.677882	1.25041e-05	0.00346791	Inflamed vs Normal
TSHZ3	0.940603	1.32905e-05	0.0035634	Inflamed vs Normal
SLC6A7	-1.37364	1.29797e-05	0.00349719	Inflamed vs Normal
AFAP1L1	1.26905	1.33718e-05	0.0035634	Inflamed vs Normal
C2CD4B	2.20289	1.26223e-05	0.00346791	Inflamed vs Normal
IL1RL1	1.90415	1.37521e-05	0.00360092	Inflamed vs Normal
TSEN2	-0.975793	1.37337e-05	0.00360092	Inflamed vs Normal
ARHGAP44	-1.36753	1.2961e-05	0.00349719	Inflamed vs Normal
TBX15	2.8629	4.15159e-06	0.00224803	Inflamed vs Normal
MSN	1.05015	1.20273e-05	0.00343998	Inflamed vs Normal
IHH	-1.13184	1.38769e-05	0.00360734	Inflamed vs Normal
ABCC1	0.691251	1.36466e-05	0.00360092	Inflamed vs Normal
PLAU	1.60716	1.46642e-05	0.00376896	Inflamed vs Normal
GREM1	2.5847	1.34171e-05	0.0035634	Inflamed vs Normal
OSMR	1.23904	1.51899e-05	0.00383678	Inflamed vs Normal
DHRS7C	-3.9525	4.33942e-06	0.00228323	Inflamed vs Normal
TREM1	3.64007	1.3906e-05	0.00360734	Inflamed vs Normal
LILRA5	2.61587	1.56458e-05	0.00384915	Inflamed vs Normal
CYP4X1	1.34511	1.5272e-05	0.00383678	Inflamed vs Normal
C6orf136	-0.883949	1.52481e-05	0.00383678	Inflamed vs Normal
ETS1	0.972406	1.3998e-05	0.0036144	Inflamed vs Normal
DYSF	1.81698	1.64514e-05	0.00392742	Inflamed vs Normal
PYHIN1	1.47207	1.72694e-05	0.00407336	Inflamed vs Normal
ACOT8	-0.667665	1.66439e-05	0.00395013	Inflamed vs Normal
KIF3C	0.947263	1.74509e-05	0.00407336	Inflamed vs Normal
GPR176	1.5492	1.766e-05	0.00410397	Inflamed vs Normal
SLC25A23	-0.896611	1.53844e-05	0.00384127	Inflamed vs Normal
GBP2	1.48683	1.55725e-05	0.00384915	Inflamed vs Normal
NCKAP5L	0.792596	1.8056e-05	0.00414041	Inflamed vs Normal
LAYN	1.23217	1.83674e-05	0.0041409	Inflamed vs Normal
TINAG	-1.31468	1.8306e-05	0.0041409	Inflamed vs Normal
PLEKHO1	1.33324	1.78289e-05	0.00412602	Inflamed vs Normal
SLC4A4	-1.9944	1.59196e-05	0.00387722	Inflamed vs Normal
AEBP1	0.984909	1.6367e-05	0.00392742	Inflamed vs Normal
ELK3	0.808968	1.81138e-05	0.00414041	Inflamed vs Normal
PRKCB	1.389	1.84818e-05	0.0041409	Inflamed vs Normal
HCAR3	5.87406	7.66598e-06	0.00282846	Inflamed vs Normal
APOL2	1.44054	1.80624e-05	0.00414041	Inflamed vs Normal
DLC1	1.10538	1.85855e-05	0.0041409	Inflamed vs Normal
KRT24	-6.60129	7.35925e-06	0.00279216	Inflamed vs Normal
SLC7A5	1.32925	1.90394e-05	0.00419718	Inflamed vs Normal
C1S	1.15723	1.56663e-05	0.00384915	Inflamed vs Normal
AASS	0.895569	2.06453e-05	0.0044241	Inflamed vs Normal
NCF2	1.69393	2.00774e-05	0.00437275	Inflamed vs Normal
RHOH	1.33832	2.07125e-05	0.0044241	Inflamed vs Normal
KRCC1	-0.785565	1.8897e-05	0.00418231	Inflamed vs Normal
GOT1	-0.733474	1.86047e-05	0.0041409	Inflamed vs Normal
OTOP2	-4.01582	2.13278e-05	0.00448757	Inflamed vs Normal
SDHB	-0.650984	1.85749e-05	0.0041409	Inflamed vs Normal
SLFN11	1.1492	2.07827e-05	0.0044241	Inflamed vs Normal
SLC9B2	0.948735	2.20333e-05	0.00456258	Inflamed vs Normal
RILPL2	1.19859	2.20178e-05	0.00456258	Inflamed vs Normal
DPYSL2	0.588037	2.02279e-05	0.00437275	Inflamed vs Normal
COQ9	-0.717242	2.01731e-05	0.00437275	Inflamed vs Normal
SCARA5	-1.40026	2.09489e-05	0.00442569	Inflamed vs Normal
ADAM19	1.11863	2.14832e-05	0.00448757	Inflamed vs Normal
FAM65C	1.22712	2.29521e-05	0.00463787	Inflamed vs Normal
PRDM1	1.12784	2.09484e-05	0.00442569	Inflamed vs Normal
PODXL	0.781543	2.26982e-05	0.00463787	Inflamed vs Normal
SLC2A3	2.05116	2.27795e-05	0.00463787	Inflamed vs Normal
VSTM2A	-3.38216	2.37611e-05	0.00473297	Inflamed vs Normal
LIMS1	0.787359	2.2906e-05	0.00463787	Inflamed vs Normal
IGHM	2.99599	1.64778e-05	0.00392742	Inflamed vs Normal
MAG	3.95307	1.17344e-05	0.00339101	Inflamed vs Normal
ADARB1	0.712022	2.49541e-05	0.00488338	Inflamed vs Normal
CCL4	2.3108	2.59869e-05	0.00496397	Inflamed vs Normal
PTGES3L	-1.03021	2.55939e-05	0.00492651	Inflamed vs Normal
DISP2	-1.85617	2.45312e-05	0.00481752	Inflamed vs Normal
COL18A1	1.40325	2.14509e-05	0.00448757	Inflamed vs Normal
OSBPL8	1.22863	2.36548e-05	0.00472867	Inflamed vs Normal
ADAM8	1.50709	2.52694e-05	0.00491063	Inflamed vs Normal
STAT5B	0.556379	2.29956e-05	0.00463787	Inflamed vs Normal
ADAMTS5	1.38335	2.65629e-05	0.0049945	Inflamed vs Normal
CCDC64B	-1.14517	2.30343e-05	0.00463787	Inflamed vs Normal
ZNF385D	1.92342	2.42228e-05	0.00479071	Inflamed vs Normal
UCP2	1.24518	2.45018e-05	0.00481752	Inflamed vs Normal
ANGPTL2	1.53475	2.56161e-05	0.00492651	Inflamed vs Normal
CDH5	1.1492	2.66521e-05	0.0049945	Inflamed vs Normal
PPARGC1A	-1.10201	2.65575e-05	0.0049945	Inflamed vs Normal
CPT2	-0.844482	2.53675e-05	0.00491257	Inflamed vs Normal
GBP5	2.63203	2.7874e-05	0.00514572	Inflamed vs Normal
UQCRC2	-0.660655	2.20877e-05	0.00456258	Inflamed vs Normal
ADAM22	-1.39884	2.9069e-05	0.00519713	Inflamed vs Normal
PCOLCE2	-3.26819	2.40413e-05	0.00477174	Inflamed vs Normal
CXCL16	1.02804	2.66861e-05	0.0049945	Inflamed vs Normal
TMEM72	-4.23497	2.91004e-05	0.00519713	Inflamed vs Normal
LMCD1	1.47019	3.00603e-05	0.00527218	Inflamed vs Normal
CNNM2	-0.98873	2.84461e-05	0.00518471	Inflamed vs Normal
PLXDC1	0.967668	2.9058e-05	0.00519713	Inflamed vs Normal
SOX14	4.4098	1.73595e-05	0.00407336	Inflamed vs Normal
AQP9	4.80596	2.72587e-05	0.00508462	Inflamed vs Normal
VEGFC	1.18595	3.07155e-05	0.00528006	Inflamed vs Normal
HOXD9	-2.59989	3.04678e-05	0.00527728	Inflamed vs Normal
SPHK1	1.55613	3.11703e-05	0.00529497	Inflamed vs Normal
DOCK11	1.08313	2.9712e-05	0.00525962	Inflamed vs Normal
DDX26B	-0.880677	2.83842e-05	0.00518471	Inflamed vs Normal
CD40	1.51215	3.09396e-05	0.00528006	Inflamed vs Normal
CD28	1.52108	3.16556e-05	0.00531785	Inflamed vs Normal
C17orf96	1.36268	2.89282e-05	0.00519713	Inflamed vs Normal
FGR	2.08224	3.14906e-05	0.00530611	Inflamed vs Normal
SAMSN1	1.43221	3.09573e-05	0.00528006	Inflamed vs Normal
LRRK2	1.46546	3.19226e-05	0.00533266	Inflamed vs Normal
PLBD2	0.616629	3.13295e-05	0.00529497	Inflamed vs Normal
IGHG2	3.71686	2.3551e-05	0.00472485	Inflamed vs Normal
BTN3A1	1.31671	2.78656e-05	0.00514572	Inflamed vs Normal
RHBDF2	1.02728	3.08408e-05	0.00528006	Inflamed vs Normal
SLC35D1	-1.11072	2.88195e-05	0.00519713	Inflamed vs Normal
GRINA	1.04064	2.98001e-05	0.00525962	Inflamed vs Normal
SEC14L5	-0.813087	3.44337e-05	0.00551859	Inflamed vs Normal
LZTS1	1.52754	3.36875e-05	0.00546178	Inflamed vs Normal
LRPPRC	-0.739191	2.78638e-05	0.00514572	Inflamed vs Normal
JAK2	0.902268	3.24845e-05	0.00534442	Inflamed vs Normal
RBMS1	0.814667	3.23174e-05	0.00533266	Inflamed vs Normal
IL1R1	1.01544	3.02765e-05	0.00527691	Inflamed vs Normal
NIPAL1	-0.943964	3.21836e-05	0.00533266	Inflamed vs Normal
DOCK8	1.06438	3.19641e-05	0.00533266	Inflamed vs Normal
CDX2	-0.933274	2.91665e-05	0.00519713	Inflamed vs Normal
WDR78	-1.76535	3.6258e-05	0.00560071	Inflamed vs Normal
CMIP	0.610995	2.97338e-05	0.00525962	Inflamed vs Normal
SAMHD1	0.93997	3.02131e-05	0.00527691	Inflamed vs Normal
TMPRSS3	1.78274	3.69262e-05	0.00564839	Inflamed vs Normal
PTPN3	-0.636597	3.23088e-05	0.00533266	Inflamed vs Normal
C1orf210	-0.845768	3.40008e-05	0.00548072	Inflamed vs Normal
CSF2	3.84005	1.59095e-05	0.00387722	Inflamed vs Normal
IQSEC1	0.824514	3.33422e-05	0.00545336	Inflamed vs Normal
BST2	1.61495	3.36071e-05	0.00546178	Inflamed vs Normal
DTX3	0.67876	3.60118e-05	0.00557912	Inflamed vs Normal
FAM49A	1.20011	3.59321e-05	0.00557912	Inflamed vs Normal
LIPN	3.86984	1.51731e-05	0.00383678	Inflamed vs Normal
CAMK2N1	-0.975994	3.06527e-05	0.00528006	Inflamed vs Normal
DKK4	3.08648	1.47637e-05	0.00377713	Inflamed vs Normal
NLRP1	0.776444	3.41215e-05	0.00548432	Inflamed vs Normal
TRIB2	1.27041	3.63631e-05	0.00560071	Inflamed vs Normal
PLEK	2.03942	3.55493e-05	0.00555376	Inflamed vs Normal
ARNTL2	1.37142	3.95744e-05	0.00591738	Inflamed vs Normal
CFI	2.39042	3.75906e-05	0.00571265	Inflamed vs Normal
RASGEF1B	0.969798	3.81141e-05	0.00577646	Inflamed vs Normal
KRBA1	0.935796	4.04742e-05	0.00594044	Inflamed vs Normal
FAM65A	0.74321	3.70665e-05	0.00564839	Inflamed vs Normal
TNFRSF10C	1.90329	4.09933e-05	0.00597926	Inflamed vs Normal
DOC2B	1.09703	3.96988e-05	0.00592011	Inflamed vs Normal
SERPINB5	3.67427	4.16771e-05	0.00601686	Inflamed vs Normal
PGPEP1	-0.615207	3.5363e-05	0.00554999	Inflamed vs Normal
MMP15	-0.75368	3.48853e-05	0.00554999	Inflamed vs Normal
LGALS4	-1.5093	2.52493e-05	0.00491063	Inflamed vs Normal
STAP2	-1.15952	3.52901e-05	0.00554999	Inflamed vs Normal
HLX	1.27486	4.27359e-05	0.00604951	Inflamed vs Normal
FAM92B	1.86054	3.39079e-05	0.00548072	Inflamed vs Normal
ACAT1	-1.13066	3.64523e-05	0.00560071	Inflamed vs Normal
GGT5	1.44543	4.01382e-05	0.00593801	Inflamed vs Normal
CKMT1A	-0.973639	3.50573e-05	0.00554999	Inflamed vs Normal
CKMT1B	-0.998494	3.49651e-05	0.00554999	Inflamed vs Normal
CASP1	1.42732	3.70418e-05	0.00564839	Inflamed vs Normal
GALNTL6	2.83387	4.27314e-05	0.00604951	Inflamed vs Normal
EXPH5	-1.43473	4.18579e-05	0.00601686	Inflamed vs Normal
DEGS1	0.926175	4.17946e-05	0.00601686	Inflamed vs Normal
MYCBP2	0.692584	3.95687e-05	0.00591738	Inflamed vs Normal
SPARCL1	0.830408	3.54257e-05	0.00554999	Inflamed vs Normal
POLE	-0.732531	3.99211e-05	0.005927	Inflamed vs Normal
ADAMTS2	1.81709	4.45515e-05	0.00619643	Inflamed vs Normal
SEMA5A	-1.10345	4.11554e-05	0.00597926	Inflamed vs Normal
PTGES	1.3124	4.74106e-05	0.00632591	Inflamed vs Normal
PLCD1	-1.23267	4.26456e-05	0.00604951	Inflamed vs Normal
FAM83A	2.5983	4.53458e-05	0.00626007	Inflamed vs Normal
C7orf43	-0.855503	4.28744e-05	0.00605376	Inflamed vs Normal
SRGN	1.59744	3.91982e-05	0.00589273	Inflamed vs Normal
INHBA	3.39044	4.67397e-05	0.00632591	Inflamed vs Normal
DENND1C	-0.524533	4.25691e-05	0.00604951	Inflamed vs Normal
GPR37	1.10685	4.33683e-05	0.0060621	Inflamed vs Normal
PKIB	-2.04256	4.3329e-05	0.0060621	Inflamed vs Normal
CSF3R	2.52642	4.70965e-05	0.00632591	Inflamed vs Normal
TBC1D12	-0.491963	4.68507e-05	0.00632591	Inflamed vs Normal
ZHX2	0.612813	4.72532e-05	0.00632591	Inflamed vs Normal
TAGAP	1.63275	4.73764e-05	0.00632591	Inflamed vs Normal
C2orf54	-2.34299	5.10977e-05	0.0066276	Inflamed vs Normal
LCP2	1.61793	4.59513e-05	0.00631241	Inflamed vs Normal
C10orf54	0.817645	4.25608e-05	0.00604951	Inflamed vs Normal
STAT5A	0.587785	4.65007e-05	0.00632591	Inflamed vs Normal
RGPD2	1.86228	5.1735e-05	0.0066947	Inflamed vs Normal
IL12RB2	1.1394	5.08548e-05	0.00661147	Inflamed vs Normal
MAP3K3	0.704688	4.75447e-05	0.00632866	Inflamed vs Normal
GNA15	1.39146	5.27849e-05	0.00676948	Inflamed vs Normal
STAT4	1.18348	5.23322e-05	0.00674071	Inflamed vs Normal
TRPM4	-1.17597	4.04516e-05	0.00594044	Inflamed vs Normal
AHCYL2	-1.70151	3.99575e-05	0.005927	Inflamed vs Normal
BTN3A2	1.02193	4.5302e-05	0.00626007	Inflamed vs Normal
COL16A1	0.789325	4.66599e-05	0.00632591	Inflamed vs Normal
UNC5B	-1.31975	4.97771e-05	0.00648709	Inflamed vs Normal
IL15RA	0.90687	5.31414e-05	0.00676948	Inflamed vs Normal
FOXP3	1.642	5.59858e-05	0.00696985	Inflamed vs Normal
PDPN	2.51911	5.45389e-05	0.00688189	Inflamed vs Normal
UBE2L6	1.76343	4.96702e-05	0.00648709	Inflamed vs Normal
PRR14L	-0.468032	4.80467e-05	0.00635485	Inflamed vs Normal
SPIRE2	-1.05094	4.80833e-05	0.00635485	Inflamed vs Normal
SDK1	1.00427	5.55422e-05	0.00696124	Inflamed vs Normal
C1R	1.18526	4.31947e-05	0.0060621	Inflamed vs Normal
TBX21	1.76172	5.57835e-05	0.00696985	Inflamed vs Normal
ACAA1	-0.72842	4.6668e-05	0.00632591	Inflamed vs Normal
C17orf97	-1.57247	5.79969e-05	0.00710337	Inflamed vs Normal
CTSB	1.01479	3.83061e-05	0.00578982	Inflamed vs Normal
WISP1	3.13571	5.77886e-05	0.00710337	Inflamed vs Normal
TNFSF14	1.91803	5.87982e-05	0.0071081	Inflamed vs Normal
MGST3	-0.641553	4.61625e-05	0.00632586	Inflamed vs Normal
CFB	2.31024	4.97817e-05	0.00648709	Inflamed vs Normal
RAB3C	1.51294	6.02522e-05	0.00716528	Inflamed vs Normal
INPP4A	0.67797	5.30957e-05	0.00676948	Inflamed vs Normal
IMMT	-0.548112	4.83637e-05	0.00637681	Inflamed vs Normal
FAM20A	1.34564	6.0579e-05	0.00717888	Inflamed vs Normal
MFN2	-0.42158	4.89002e-05	0.00643233	Inflamed vs Normal
MAB21L2	1.29928	6.01023e-05	0.00716528	Inflamed vs Normal
PPP2R3A	-1.06429	5.83262e-05	0.00710337	Inflamed vs Normal
NFATC1	1.06225	6.07334e-05	0.00717888	Inflamed vs Normal
ICOS	1.96554	6.22867e-05	0.0072676	Inflamed vs Normal
DUSP4	1.54411	6.19936e-05	0.00724858	Inflamed vs Normal
TRAF1	0.982042	5.84592e-05	0.00710337	Inflamed vs Normal
FYN	1.19415	5.62973e-05	0.00699303	Inflamed vs Normal
RHOJ	0.992816	6.02535e-05	0.00716528	Inflamed vs Normal
HSD11B2	-1.27828	4.57049e-05	0.00629408	Inflamed vs Normal
SMTNL2	1.73076	5.31625e-05	0.00676948	Inflamed vs Normal
CFP	1.43816	6.30235e-05	0.00733823	Inflamed vs Normal
NRROS	1.19521	6.45104e-05	0.00741844	Inflamed vs Normal
HLA-E	0.904621	4.13809e-05	0.00599465	Inflamed vs Normal
MRAS	1.2228	6.4249e-05	0.00741082	Inflamed vs Normal
TRIM10	-1.09848	6.48397e-05	0.00742682	Inflamed vs Normal
LILRB2	1.78976	6.19853e-05	0.00724858	Inflamed vs Normal
AMACR	-1.38137	5.80517e-05	0.00710337	Inflamed vs Normal
GBP4	2.01081	5.75699e-05	0.00710337	Inflamed vs Normal
CCL2	1.60648	6.08827e-05	0.00717888	Inflamed vs Normal
PLA2G4F	-0.919002	5.98602e-05	0.00716528	Inflamed vs Normal
SLC26A3	-2.995	4.31449e-05	0.0060621	Inflamed vs Normal
NKG7	1.65862	6.85998e-05	0.00759131	Inflamed vs Normal
OSBPL7	-0.972765	5.65207e-05	0.00700518	Inflamed vs Normal
LETM2	0.905778	6.95918e-05	0.00764044	Inflamed vs Normal
KIRREL	0.983398	6.32379e-05	0.0073444	Inflamed vs Normal
TLN2	-1.07956	5.9982e-05	0.00716528	Inflamed vs Normal
KCND3	1.59659	6.73396e-05	0.00754898	Inflamed vs Normal
PDLIM7	0.87971	6.16992e-05	0.00724453	Inflamed vs Normal
HIP1	0.93596	6.52507e-05	0.00742699	Inflamed vs Normal
FRMD1	-2.47179	6.63944e-05	0.00749599	Inflamed vs Normal
TRNP1	1.47712	7.125e-05	0.00779181	Inflamed vs Normal
TTC39C	0.832923	6.89357e-05	0.00759832	Inflamed vs Normal
GNAI2	0.847821	5.53516e-05	0.00695298	Inflamed vs Normal
ESRRA	-0.71913	5.83731e-05	0.00710337	Inflamed vs Normal
SIRPB1	2.07382	7.28628e-05	0.00787553	Inflamed vs Normal
SLITRK3	-2.93933	4.49038e-05	0.0062299	Inflamed vs Normal
BDH1	-0.846317	5.88601e-05	0.0071081	Inflamed vs Normal
FBLN5	1.08208	6.49828e-05	0.00742682	Inflamed vs Normal
CNNM4	-1.10045	5.79063e-05	0.00710337	Inflamed vs Normal
CSGALNACT2	1.02769	6.72235e-05	0.00754898	Inflamed vs Normal
CD300E	1.93205	7.41204e-05	0.0079344	Inflamed vs Normal
ABCD3	-0.654302	5.95674e-05	0.00716003	Inflamed vs Normal
FAM126A	1.22171	7.17594e-05	0.00781687	Inflamed vs Normal
BCAR3	-0.643716	6.76759e-05	0.00754898	Inflamed vs Normal
IL17F	3.14213	3.85363e-05	0.00580888	Inflamed vs Normal
TRABD2A	-1.38131	6.33399e-05	0.0073444	Inflamed vs Normal
ARHGAP24	0.988818	7.45556e-05	0.00795065	Inflamed vs Normal
RETSAT	-0.906138	5.59807e-05	0.00696985	Inflamed vs Normal
ZNF492	-1.76192	6.15444e-05	0.00724159	Inflamed vs Normal
DRAM1	0.889278	7.21612e-05	0.00783005	Inflamed vs Normal
DYRK3	1.26594	7.7376e-05	0.00818673	Inflamed vs Normal
SIRT6	-1.32322	6.7966e-05	0.0075662	Inflamed vs Normal
SEMA4D	0.829381	6.57742e-05	0.00747133	Inflamed vs Normal
FNDC1	2.21425	7.78552e-05	0.00819287	Inflamed vs Normal
IDH3B	-0.567495	6.48698e-05	0.00742682	Inflamed vs Normal
ITGB3	0.972738	7.75033e-05	0.00818673	Inflamed vs Normal
IDO1	3.13247	7.72029e-05	0.00818601	Inflamed vs Normal
RAMP1	2.33601	8.04865e-05	0.00831291	Inflamed vs Normal
ITGB2	1.5943	6.63343e-05	0.00749599	Inflamed vs Normal
KCTD20	0.460793	6.8506e-05	0.00759131	Inflamed vs Normal
HOXD10	-5.35211	7.32673e-05	0.00789457	Inflamed vs Normal
RASGRP1	1.46819	8.03196e-05	0.00831107	Inflamed vs Normal
PRDM8	1.05702	8.26035e-05	0.00844287	Inflamed vs Normal
C15orf52	-1.01098	7.19043e-05	0.00781738	Inflamed vs Normal
RASSF5	1.16938	7.24516e-05	0.00784629	Inflamed vs Normal
ENTPD1	1.05194	6.89176e-05	0.00759832	Inflamed vs Normal
TJP3	-1.05822	6.40636e-05	0.00741082	Inflamed vs Normal
DOC2A	-1.28445	8.4719e-05	0.00863808	Inflamed vs Normal
SDHD	-0.63661	6.51426e-05	0.00742699	Inflamed vs Normal
AP5M1	-0.492851	7.17013e-05	0.00781687	Inflamed vs Normal
BEST4	-2.68711	7.95108e-05	0.00824267	Inflamed vs Normal
ATP5B	-0.803019	5.50942e-05	0.00693627	Inflamed vs Normal
NUTM2D	-0.754462	8.8247e-05	0.00878893	Inflamed vs Normal
LILRA6	2.03367	8.87506e-05	0.00879762	Inflamed vs Normal
CBR3	1.07863	8.92347e-05	0.00880156	Inflamed vs Normal
PCSK6	-1.04617	7.77065e-05	0.00819268	Inflamed vs Normal
THBD	1.13572	8.22657e-05	0.0084342	Inflamed vs Normal
LILRA2	1.77192	8.87831e-05	0.00879762	Inflamed vs Normal
IGSF9	-1.59588	7.82438e-05	0.00820187	Inflamed vs Normal
IGHV4-39	1.68742	6.76001e-05	0.00754898	Inflamed vs Normal
FAM65B	1.93666	8.57457e-05	0.0086793	Inflamed vs Normal
IL18R1	1.27831	8.70234e-05	0.0087526	Inflamed vs Normal
IFI16	1.13545	7.4261e-05	0.0079344	Inflamed vs Normal
CIPC	-0.815323	7.82001e-05	0.00820187	Inflamed vs Normal
TESC	1.45915	9.27925e-05	0.00890174	Inflamed vs Normal
CASP4	1.02169	7.91592e-05	0.00823526	Inflamed vs Normal
MARVELD2	-0.554067	8.2653e-05	0.00844287	Inflamed vs Normal
ERG	0.988658	9.03826e-05	0.00882821	Inflamed vs Normal
TMEM256-PLSCR3	0.755725	8.82429e-05	0.00878893	Inflamed vs Normal
TMEM171	-1.28757	8.17514e-05	0.00840467	Inflamed vs Normal
TAC1	2.08393	9.28911e-05	0.00890174	Inflamed vs Normal
NMI	0.709315	8.5106e-05	0.00864593	Inflamed vs Normal
LUM	1.22587	6.73358e-05	0.00754898	Inflamed vs Normal
RFX5	0.825623	8.1076e-05	0.00835833	Inflamed vs Normal
FCN1	3.07512	9.62902e-05	0.00906952	Inflamed vs Normal
SUCLG2	-0.842817	6.94562e-05	0.00764044	Inflamed vs Normal
ANXA6	0.989879	7.63378e-05	0.00810969	Inflamed vs Normal
CHST11	1.37462	8.88075e-05	0.00879762	Inflamed vs Normal
VLDLR	-2.04512	9.48256e-05	0.00904052	Inflamed vs Normal
MR1	0.848734	8.75128e-05	0.00876275	Inflamed vs Normal
RAB40B	-0.953256	9.01019e-05	0.00881623	Inflamed vs Normal
COTL1	0.914073	7.58765e-05	0.00807607	Inflamed vs Normal
RERGL	-2.04482	9.65932e-05	0.00906952	Inflamed vs Normal
LRRC19	-1.0563	7.92584e-05	0.00823526	Inflamed vs Normal
MCTP1	0.917365	9.51994e-05	0.00906068	Inflamed vs Normal
C4B	1.52681	8.52655e-05	0.00864639	Inflamed vs Normal
IFNAR2	0.941872	8.97564e-05	0.00881127	Inflamed vs Normal
CXorf36	1.26768	9.68702e-05	0.00908024	Inflamed vs Normal
MPND	-0.761569	9.10841e-05	0.00885382	Inflamed vs Normal
LRRC27	0.770657	9.91655e-05	0.00914771	Inflamed vs Normal
SGIP1	1.2098	0.000102207	0.00932961	Inflamed vs Normal
GFI1	1.00239	9.87466e-05	0.00914771	Inflamed vs Normal
ZNF443	-0.614225	0.000102514	0.00933878	Inflamed vs Normal
PRADC1	-0.897072	9.61476e-05	0.00906952	Inflamed vs Normal
SNX30	-0.849185	8.7395e-05	0.00876275	Inflamed vs Normal
FSTL5	2.77573	4.92045e-05	0.00645713	Inflamed vs Normal
GABARAPL1	0.734487	8.93207e-05	0.00880156	Inflamed vs Normal
PITPNC1	1.10181	9.92302e-05	0.00914771	Inflamed vs Normal
TGFB3	0.949684	0.000103607	0.00935024	Inflamed vs Normal
STX2	0.969714	0.000101235	0.00931716	Inflamed vs Normal
RARRES3	2.0026	9.65636e-05	0.00906952	Inflamed vs Normal
EMILIN1	0.985251	8.70975e-05	0.0087526	Inflamed vs Normal
S1PR1	1.13049	9.81028e-05	0.00914771	Inflamed vs Normal
DTHD1	2.03147	9.90341e-05	0.00914771	Inflamed vs Normal
PALM2-AKAP2	2.31037	0.000105778	0.00947291	Inflamed vs Normal
FAM192A	-0.331549	8.62702e-05	0.00870081	Inflamed vs Normal
STXBP1	0.818505	0.000102642	0.00933878	Inflamed vs Normal
GDPD5	1.08494	0.000107257	0.00952554	Inflamed vs Normal
PTPN13	1.23348	0.000106189	0.00949113	Inflamed vs Normal
LMF2	0.509068	9.20248e-05	0.00887975	Inflamed vs Normal
SLC25A5	-0.646605	7.41308e-05	0.0079344	Inflamed vs Normal
NRP2	1.13081	0.000104799	0.00942737	Inflamed vs Normal
FHL3	1.14172	0.000113358	0.00990962	Inflamed vs Normal
TPRG1L	-0.625673	9.2528e-05	0.00890174	Inflamed vs Normal
CRIP2	0.815849	0.000101773	0.00931796	Inflamed vs Normal
SCAP	-0.590087	8.98932e-05	0.00881127	Inflamed vs Normal
PANK3	-0.72793	8.49121e-05	0.00864198	Inflamed vs Normal
FH	-0.711429	9.17206e-05	0.00886574	Inflamed vs Normal
LEMD1	2.63007	5.43024e-05	0.00688189	Inflamed vs Normal
MGLL	-0.92471	7.92917e-05	0.00823526	Inflamed vs Normal
NR2F6	-0.794173	9.60085e-05	0.00906952	Inflamed vs Normal
PIP4K2A	0.916388	0.000101912	0.00931796	Inflamed vs Normal
PPARG	-1.69211	0.000101741	0.00931796	Inflamed vs Normal
ATP5C1	-0.691765	8.62092e-05	0.00870081	Inflamed vs Normal
FZD5	-0.868591	9.33179e-05	0.00891202	Inflamed vs Normal
MYL4	2.78496	5.30109e-05	0.00676948	Inflamed vs Normal
SESTD1	1.04763	0.000106902	0.00952437	Inflamed vs Normal
ADPGK	0.438003	9.8655e-05	0.00914771	Inflamed vs Normal
SLC8B1	-0.412555	0.000101807	0.00931796	Inflamed vs Normal
TST	-1.44191	9.32968e-05	0.00891202	Inflamed vs Normal
ADCY6	-0.913799	9.1713e-05	0.00886574	Inflamed vs Normal
ABRACL	-0.778501	0.000104667	0.00942737	Inflamed vs Normal
GPR174	1.57664	0.000122103	0.0103812	Inflamed vs Normal
ZNF768	-0.556616	0.000105402	0.0094663	Inflamed vs Normal
POMGNT1	-0.605695	0.000103578	0.00935024	Inflamed vs Normal
BHLHE22	1.95147	0.000125217	0.0105335	Inflamed vs Normal
LY9	1.42632	0.000119753	0.0102754	Inflamed vs Normal
PDHA1	-0.653944	9.59679e-05	0.00906952	Inflamed vs Normal
IGFBP5	1.44904	8.78266e-05	0.00877842	Inflamed vs Normal
CDH1	-0.703181	8.18269e-05	0.00840467	Inflamed vs Normal
DOLPP1	-0.567474	0.000110863	0.00975266	Inflamed vs Normal
STMN3	0.804998	0.000119267	0.0102735	Inflamed vs Normal
DAB2IP	-0.585052	9.75143e-05	0.00910999	Inflamed vs Normal
IFITM3	1.36402	9.62348e-05	0.00906952	Inflamed vs Normal
DSE	1.03467	0.000116124	0.0100881	Inflamed vs Normal
CXCL1	2.25765	0.00011667	0.0101041	Inflamed vs Normal
FAM189A1	-1.89333	0.000127012	0.0105729	Inflamed vs Normal
PRR5L	-1.14769	0.000105815	0.00947291	Inflamed vs Normal
GRK5	0.863197	0.000112689	0.00988212	Inflamed vs Normal
SLAMF1	1.22525	0.000126349	0.0105702	Inflamed vs Normal
PLCE1	-1.45923	0.000103221	0.00935024	Inflamed vs Normal
FAAH	-0.772782	0.000109247	0.00967145	Inflamed vs Normal
NFKB2	0.857022	0.000109807	0.00969026	Inflamed vs Normal
MEIS3	0.929004	0.000129807	0.0106432	Inflamed vs Normal
KLHL21	0.621392	0.000119594	0.0102754	Inflamed vs Normal
DAPP1	1.40251	0.000123934	0.0104645	Inflamed vs Normal
SYTL3	1.22224	0.000129674	0.0106432	Inflamed vs Normal
SLC41A1	0.789767	0.000124135	0.0104645	Inflamed vs Normal
NDUFS3	-0.805534	0.000109699	0.00969026	Inflamed vs Normal
OGFR	0.634597	0.000110345	0.0097224	Inflamed vs Normal
ABCA2	-0.999035	0.000111603	0.00980227	Inflamed vs Normal
TTYH3	0.942099	0.000107092	0.00952554	Inflamed vs Normal
TRAV23DV6	2.93522	6.61984e-05	0.00749599	Inflamed vs Normal
CBX4	0.941381	0.000127502	0.0105979	Inflamed vs Normal
PHLDB3	-0.88791	0.000131406	0.0106992	Inflamed vs Normal
FAM117A	0.685518	0.0001285	0.0106175	Inflamed vs Normal
FLI1	0.991985	0.000123768	0.0104645	Inflamed vs Normal
CLRN3	-0.678863	0.00011488	0.0100197	Inflamed vs Normal
MSC	1.36844	0.000142144	0.0112463	Inflamed vs Normal
RAB8B	1.19148	0.000121967	0.0103812	Inflamed vs Normal
CCDC69	0.904847	0.000119024	0.0102735	Inflamed vs Normal
APBB1IP	1.3117	0.000133495	0.0108218	Inflamed vs Normal
PFKFB3	1.28909	0.000118443	0.0102417	Inflamed vs Normal
PBX2	0.378249	0.000114977	0.0100197	Inflamed vs Normal
AKAP2	0.823172	0.000116579	0.0101041	Inflamed vs Normal
SPATA24	-0.855846	0.000146133	0.011447	Inflamed vs Normal
NCOA7	1.17486	0.000115413	0.010042	Inflamed vs Normal
STAT3	0.702756	0.000103592	0.00935024	Inflamed vs Normal
CNTLN	0.688885	0.00014259	0.0112511	Inflamed vs Normal
HRK	-1.66771	0.000138082	0.0110656	Inflamed vs Normal
PTGS2	2.50281	0.000142035	0.0112463	Inflamed vs Normal
DNAJC16	-0.457906	0.000126972	0.0105729	Inflamed vs Normal
DSC2	-1.09577	0.000109087	0.00967145	Inflamed vs Normal
DTX4	-0.736415	0.000119363	0.0102735	Inflamed vs Normal
MYO1G	1.22307	0.000135233	0.0109151	Inflamed vs Normal
CCL24	1.64236	0.000138476	0.0110656	Inflamed vs Normal
SLC39A13	0.518166	0.000132765	0.0107783	Inflamed vs Normal
RMDN2	-0.923241	0.000139816	0.0111399	Inflamed vs Normal
GUF1	-0.505906	0.00013032	0.0106432	Inflamed vs Normal
FBN1	1.04566	0.000120406	0.0103155	Inflamed vs Normal
RUNX1	0.60462	0.000128798	0.0106264	Inflamed vs Normal
ASGR2	1.92366	0.000140932	0.0111968	Inflamed vs Normal
PCBP3	1.20616	0.000155972	0.0118988	Inflamed vs Normal
SRGAP2	0.958144	0.000135987	0.0109443	Inflamed vs Normal
RILP	-0.678357	0.000138188	0.0110656	Inflamed vs Normal
RXFP4	-1.21594	0.000159337	0.0120109	Inflamed vs Normal
TMEM154	0.913987	0.000147775	0.0115172	Inflamed vs Normal
RUSC2	0.791342	0.000145371	0.0114034	Inflamed vs Normal
LCMT1	-0.557239	0.000140551	0.0111825	Inflamed vs Normal
DLD	-0.696316	0.000120979	0.0103328	Inflamed vs Normal
NBEAL1	-1.00025	0.000142825	0.0112511	Inflamed vs Normal
TMEM56	-1.26889	0.000136996	0.0110096	Inflamed vs Normal
PNMA3	1.3956	0.000162151	0.0121052	Inflamed vs Normal
GPR39	-1.38105	0.000156167	0.0118988	Inflamed vs Normal
RASSF1	0.491011	0.000143385	0.0112793	Inflamed vs Normal
GUCY1A3	1.61926	0.000157146	0.0119407	Inflamed vs Normal
RFTN1	0.892706	0.000142688	0.0112511	Inflamed vs Normal
LCN15	-2.50602	0.00016098	0.0120514	Inflamed vs Normal
SHC2	0.964503	0.00015817	0.0119534	Inflamed vs Normal
CNOT6L	0.679468	0.000135471	0.0109185	Inflamed vs Normal
MSX2	2.34363	0.000162076	0.0121052	Inflamed vs Normal
PDLIM4	1.01837	0.000163967	0.0121632	Inflamed vs Normal
KLHL29	0.728475	0.000163362	0.0121482	Inflamed vs Normal
KIAA1522	-0.7552	0.000120704	0.0103252	Inflamed vs Normal
SEMA6B	1.33266	0.000163999	0.0121632	Inflamed vs Normal
SLC16A6	1.09731	0.000176188	0.0127122	Inflamed vs Normal
PRSS3	-0.908889	0.000148061	0.0115172	Inflamed vs Normal
MAPRE3	-1.76016	0.000160367	0.0120371	Inflamed vs Normal
APBA2	1.68419	0.000176128	0.0127122	Inflamed vs Normal
FBXO2	1.51479	0.000174906	0.0126689	Inflamed vs Normal
MLC1	2.11994	0.000129521	0.0106432	Inflamed vs Normal
PREX1	1.06368	0.000146419	0.0114533	Inflamed vs Normal
PXDC1	1.2898	0.00016544	0.0122293	Inflamed vs Normal
STIM2	0.536056	0.000151298	0.0116552	Inflamed vs Normal
SPTB	-0.742151	0.000176779	0.0127182	Inflamed vs Normal
JAKMIP1	1.47875	0.000174056	0.0126409	Inflamed vs Normal
CS	-0.574065	0.000128284	0.0106154	Inflamed vs Normal
TMEM170A	-0.558855	0.000152661	0.0117072	Inflamed vs Normal
IGHV3-15	1.70889	0.000132021	0.0107335	Inflamed vs Normal
IL18RAP	1.67558	0.000181476	0.012943	Inflamed vs Normal
OSBPL3	0.664622	0.000157382	0.0119424	Inflamed vs Normal
CFLAR	0.650043	0.000126601	0.0105702	Inflamed vs Normal
TCIRG1	0.581562	0.000138855	0.0110792	Inflamed vs Normal
C5orf30	-1.26901	0.000160022	0.0120282	Inflamed vs Normal
CST7	1.68594	0.000186908	0.0132305	Inflamed vs Normal
MITF	0.799347	0.000182382	0.012991	Inflamed vs Normal
SH2D2A	1.34326	0.000190959	0.0134305	Inflamed vs Normal
CHRD	0.879875	0.000190341	0.0134039	Inflamed vs Normal
ABCC3	-1.25963	0.000128074	0.0106154	Inflamed vs Normal
ATP12A	-3.57855	0.000131394	0.0106992	Inflamed vs Normal
WSCD1	-1.04657	0.000171624	0.0125159	Inflamed vs Normal
STX3	-0.70247	0.000150283	0.0115948	Inflamed vs Normal
BCL2L2	-0.352092	0.000157682	0.0119489	Inflamed vs Normal
NHSL2	1.51932	0.000196974	0.013577	Inflamed vs Normal
CETP	2.20512	0.000189332	0.0133666	Inflamed vs Normal
DMBT1	4.16949	0.00013472	0.0108894	Inflamed vs Normal
ANKDD1B	-1.9724	0.000196708	0.013577	Inflamed vs Normal
GZMB	2.03503	0.000201167	0.0136712	Inflamed vs Normal
PI16	-3.42121	0.000201614	0.0136712	Inflamed vs Normal
REG1A	9.03817	0.000171672	0.0125159	Inflamed vs Normal
NR2E3	-1.63161	0.000148536	0.011538	Inflamed vs Normal
FSTL3	0.902507	0.000183722	0.0130698	Inflamed vs Normal
CDC25B	0.978417	0.000167012	0.0122828	Inflamed vs Normal
ACSL4	1.12516	0.000168562	0.0123537	Inflamed vs Normal
TGM2	1.68021	0.00015586	0.0118988	Inflamed vs Normal
SASH1	0.629688	0.000175834	0.0127122	Inflamed vs Normal
SNX20	1.45844	0.0001985	0.0136174	Inflamed vs Normal
CKB	-3.40887	0.000151902	0.0116855	Inflamed vs Normal
RNF216	0.464972	0.000177548	0.0127443	Inflamed vs Normal
DOK4	-0.698023	0.00015989	0.0120282	Inflamed vs Normal
KRT40	-1.99429	0.000142159	0.0112463	Inflamed vs Normal
RAB31	1.50354	0.000176955	0.0127182	Inflamed vs Normal
STAT1	1.39969	0.000150307	0.0115948	Inflamed vs Normal
ATP5S	-0.487978	0.000193736	0.0134729	Inflamed vs Normal
OR10G4	-2.84792	0.000126578	0.0105702	Inflamed vs Normal
CEBPB	1.18275	0.000177879	0.0127517	Inflamed vs Normal
SHD	-1.52382	0.000216305	0.0142306	Inflamed vs Normal
GNPTAB	-0.52895	0.000165548	0.0122293	Inflamed vs Normal
FCAR	2.57285	0.000213552	0.0141622	Inflamed vs Normal
SATB2	-1.46647	0.000166159	0.0122582	Inflamed vs Normal
OAF	-0.71754	0.000167374	0.0122828	Inflamed vs Normal
PRAM1	1.33196	0.000217134	0.0142306	Inflamed vs Normal
UQCRC1	-0.760361	0.000149882	0.0115948	Inflamed vs Normal
TAP2	1.14855	0.000164974	0.0122192	Inflamed vs Normal
HIBCH	-0.660821	0.000179825	0.0128417	Inflamed vs Normal
GLB1L2	-1.70409	0.000193485	0.0134729	Inflamed vs Normal
ATP2B4	0.691109	0.000170714	0.0124911	Inflamed vs Normal
HIGD1A	-1.55985	0.000153023	0.0117072	Inflamed vs Normal
TRAV26-2	2.76343	0.000124078	0.0104645	Inflamed vs Normal
NFKBIZ	0.859057	0.000167194	0.0122828	Inflamed vs Normal
LRCH2	0.947451	0.000223279	0.0143845	Inflamed vs Normal
LLGL2	-0.92625	0.000150279	0.0115948	Inflamed vs Normal
TRIM8	0.53466	0.00017917	0.0128113	Inflamed vs Normal
PTAFR	1.28489	0.000202248	0.0136712	Inflamed vs Normal
GPR171	1.67221	0.000218317	0.0142417	Inflamed vs Normal
AGAP2	1.29038	0.000216559	0.0142306	Inflamed vs Normal
TGFA	-1.00396	0.000198309	0.0136174	Inflamed vs Normal
PRDX6	-1.87065	0.000160572	0.0120371	Inflamed vs Normal
AVIL	-0.882757	0.000208592	0.0139998	Inflamed vs Normal
KIF21A	-0.647303	0.000196437	0.013577	Inflamed vs Normal
MKL1	0.481061	0.000193429	0.0134729	Inflamed vs Normal
OR4D5	-2.47788	0.000133902	0.0108391	Inflamed vs Normal
SPON2	0.836948	0.000189888	0.0133889	Inflamed vs Normal
ZNF804A	2.1556	0.000229037	0.0146074	Inflamed vs Normal
ZEB1	0.954438	0.00020105	0.0136712	Inflamed vs Normal
PPP1R26	-0.453687	0.000203266	0.0137083	Inflamed vs Normal
VASN	1.06134	0.000221916	0.0143845	Inflamed vs Normal
MID2	1.09206	0.000236379	0.014779	Inflamed vs Normal
SMARCA1	0.695215	0.000215155	0.0142178	Inflamed vs Normal
APOL3	1.45458	0.000202471	0.0136712	Inflamed vs Normal
EHD2	0.844998	0.000194802	0.0135301	Inflamed vs Normal
HTRA3	1.30065	0.000218581	0.0142417	Inflamed vs Normal
UNC5A	1.55623	0.000207043	0.0139126	Inflamed vs Normal
SNAI1	1.35719	0.000245108	0.0150077	Inflamed vs Normal
TRAT1	1.67619	0.000250263	0.0150897	Inflamed vs Normal
HSD17B2	-1.39661	0.000197181	0.013577	Inflamed vs Normal
ROBO4	1.10652	0.000227615	0.0146074	Inflamed vs Normal
AIFM1	-0.617783	0.000197476	0.0135805	Inflamed vs Normal
SUCLA2	-0.586662	0.000201758	0.0136712	Inflamed vs Normal
MLX	-0.484412	0.000186555	0.0132305	Inflamed vs Normal
TRIM22	1.38353	0.000192969	0.0134729	Inflamed vs Normal
IL17A	4.04797	0.000159361	0.0120109	Inflamed vs Normal
ENG	0.860606	0.000199513	0.0136533	Inflamed vs Normal
TTC30A	-0.634175	0.000239489	0.0148411	Inflamed vs Normal
SERPINB9	0.933371	0.000212941	0.0141622	Inflamed vs Normal
FAM101A	-1.22007	0.000222505	0.0143845	Inflamed vs Normal
ACVR1	0.547165	0.000224725	0.0144563	Inflamed vs Normal
VWF	1.4891	0.000192547	0.0134729	Inflamed vs Normal
WASL	-0.659866	0.00018693	0.0132305	Inflamed vs Normal
ASAP1	0.842752	0.000215015	0.0142178	Inflamed vs Normal
SH2D6	-1.16175	0.000248992	0.0150639	Inflamed vs Normal
TNFRSF1B	1.09497	0.0002058	0.0138625	Inflamed vs Normal
CYP7B1	1.6729	0.000260781	0.0154237	Inflamed vs Normal
NFIL3	0.837315	0.000222792	0.0143845	Inflamed vs Normal
S100A9	3.5075	0.000231486	0.0146379	Inflamed vs Normal
ATP9A	-0.651021	0.000191926	0.013454	Inflamed vs Normal
PEX26	-0.869765	0.000189175	0.0133666	Inflamed vs Normal
KCNAB2	0.988003	0.000223351	0.0143845	Inflamed vs Normal
COL4A2	1.24185	0.000178916	0.0128096	Inflamed vs Normal
CLMP	1.0712	0.000237757	0.014779	Inflamed vs Normal
GIMAP6	1.2584	0.000229522	0.0146074	Inflamed vs Normal
ANO2	1.16651	0.000261135	0.0154283	Inflamed vs Normal
BRPF3	-0.617958	0.000200466	0.0136712	Inflamed vs Normal
KLF7	1.23216	0.000228015	0.0146074	Inflamed vs Normal
ERMP1	-0.694606	0.00021062	0.014085	Inflamed vs Normal
ARMCX3	0.52879	0.000213514	0.0141622	Inflamed vs Normal
ASTE1	-0.564995	0.000244899	0.0150077	Inflamed vs Normal
SCARF2	0.915978	0.000256527	0.0153512	Inflamed vs Normal
HTR3E	-1.59195	0.000250916	0.0151094	Inflamed vs Normal
ITGA1	0.790357	0.000202042	0.0136712	Inflamed vs Normal
QKI	0.989141	0.000217129	0.0142306	Inflamed vs Normal
PFKFB2	-0.627546	0.000195246	0.013543	Inflamed vs Normal
GPR65	1.46653	0.00026076	0.0154237	Inflamed vs Normal
ZNF467	0.917952	0.000263238	0.0155085	Inflamed vs Normal
ITGAX	1.60665	0.000222935	0.0143845	Inflamed vs Normal
SIX4	1.52836	0.000234966	0.0147576	Inflamed vs Normal
GZMH	1.77159	0.000271526	0.0157625	Inflamed vs Normal
IL27RA	0.890203	0.000256163	0.0153458	Inflamed vs Normal
PIGZ	-2.06153	0.000221419	0.0143844	Inflamed vs Normal
TRAF3IP2	-0.665388	0.000217402	0.0142314	Inflamed vs Normal
WDR72	-1.70616	0.000273815	0.0158582	Inflamed vs Normal
GIP	4.84525	0.000225589	0.0144952	Inflamed vs Normal
ZNF548	0.642516	0.000247879	0.0150435	Inflamed vs Normal
SGTB	0.896536	0.000259241	0.0154198	Inflamed vs Normal
IL33	1.18173	0.000244525	0.0150077	Inflamed vs Normal
NAMPT	1.41578	0.000191588	0.013454	Inflamed vs Normal
PGRMC1	-0.465796	0.000201969	0.0136712	Inflamed vs Normal
ATP10D	0.65534	0.000239187	0.0148389	Inflamed vs Normal
PIK3R3	0.713456	0.000241199	0.0148975	Inflamed vs Normal
FERMT2	0.800503	0.00023048	0.0146074	Inflamed vs Normal
CXCR1	4.32113	0.000258356	0.0154198	Inflamed vs Normal
FCHSD2	0.674852	0.000232739	0.0146807	Inflamed vs Normal
ABTB1	0.72421	0.000230942	0.0146201	Inflamed vs Normal
PACS1	0.594064	0.000229538	0.0146074	Inflamed vs Normal
VIPR2	1.56459	0.000284055	0.0161495	Inflamed vs Normal
SYDE1	0.882356	0.000265257	0.0155564	Inflamed vs Normal
UBASH3B	1.04507	0.000266614	0.0155869	Inflamed vs Normal
DEF6	0.736077	0.000236835	0.014779	Inflamed vs Normal
LILRA1	2.13019	0.00028584	0.0162344	Inflamed vs Normal
ASPN	1.62732	0.000264076	0.0155085	Inflamed vs Normal
PLOD1	0.694812	0.000223142	0.0143845	Inflamed vs Normal
SPI1	1.38417	0.000246716	0.015022	Inflamed vs Normal
PIK3IP1	0.907305	0.000229716	0.0146074	Inflamed vs Normal
ZFP36L1	0.904311	0.000192017	0.013454	Inflamed vs Normal
KIAA2018	-0.622323	0.000237655	0.014779	Inflamed vs Normal
SEC14L1	0.787686	0.000218382	0.0142417	Inflamed vs Normal
PML	0.792642	0.000229305	0.0146074	Inflamed vs Normal
MMP28	-1.48556	0.000249296	0.0150639	Inflamed vs Normal
POLK	0.618597	0.000255695	0.0153343	Inflamed vs Normal
IRF2BPL	0.682356	0.000251132	0.0151094	Inflamed vs Normal
CRISPLD1	1.93556	0.000292691	0.0164559	Inflamed vs Normal
LRRC8C	0.889086	0.000260076	0.0154198	Inflamed vs Normal
SLC26A6	-0.623535	0.000218461	0.0142417	Inflamed vs Normal
FBXO6	0.948519	0.000275382	0.0159159	Inflamed vs Normal
TMEM206	0.946291	0.000292291	0.01645	Inflamed vs Normal
CCBE1	1.05236	0.000289062	0.0163494	Inflamed vs Normal
FUT8	0.625556	0.000242765	0.0149445	Inflamed vs Normal
OLR1	2.27244	0.000298757	0.0166626	Inflamed vs Normal
RASGRF2	0.954067	0.00028152	0.0160544	Inflamed vs Normal
SLC11A1	2.5309	0.000281347	0.0160544	Inflamed vs Normal
STMND1	-1.28748	0.000297687	0.0166372	Inflamed vs Normal
CRB2	-1.15108	0.000301531	0.0167415	Inflamed vs Normal
FLT1	0.965756	0.000264161	0.0155085	Inflamed vs Normal
COX7B	-0.732222	0.0002135	0.0141622	Inflamed vs Normal
ARRB2	0.827578	0.000237678	0.014779	Inflamed vs Normal
ALPK2	2.3241	0.000304969	0.0167434	Inflamed vs Normal
HCLS1	1.21309	0.000231931	0.0146495	Inflamed vs Normal
LMAN1	0.616318	0.000216285	0.0142306	Inflamed vs Normal
KIF22	-0.617608	0.000242411	0.0149392	Inflamed vs Normal
CHST10	0.955771	0.000311182	0.0169493	Inflamed vs Normal
HOXD11	-5.97459	0.00021948	0.0142836	Inflamed vs Normal
SH2D1A	1.39431	0.000311537	0.0169516	Inflamed vs Normal
ATP5J	-0.7265	0.00023026	0.0146074	Inflamed vs Normal
HMGCS2	-3.67093	0.000217062	0.0142306	Inflamed vs Normal
MAP7D1	0.487053	0.000245952	0.0150077	Inflamed vs Normal
RSPO1	1.26569	0.000314996	0.0169906	Inflamed vs Normal
CD5	1.44314	0.000293339	0.0164757	Inflamed vs Normal
TRAV3	2.47202	0.000174067	0.0126409	Inflamed vs Normal
CEBPG	-0.542706	0.000233901	0.0147239	Inflamed vs Normal
RFX7	0.581996	0.00027065	0.0157403	Inflamed vs Normal
C1QTNF1	1.02534	0.000282989	0.0161052	Inflamed vs Normal
GPSM3	1.1136	0.000271597	0.0157625	Inflamed vs Normal
NINJ1	0.863705	0.000267742	0.0156364	Inflamed vs Normal
C10orf55	1.4224	0.000309559	0.0169431	Inflamed vs Normal
TRAV14DV4	2.73445	0.000210368	0.014085	Inflamed vs Normal
MYO19	-0.478515	0.000244766	0.0150077	Inflamed vs Normal
TRPS1	1.34769	0.000304858	0.0167434	Inflamed vs Normal
IGHG3	3.07058	0.000247653	0.0150435	Inflamed vs Normal
SRI	-1.29977	0.000210166	0.014085	Inflamed vs Normal
HTR3C	-2.7887	0.000196963	0.013577	Inflamed vs Normal
ADAR	0.545412	0.000212318	0.0141622	Inflamed vs Normal
DCHS1	0.718264	0.000266425	0.0155869	Inflamed vs Normal
NDUFA5	-0.483601	0.000246049	0.0150077	Inflamed vs Normal
VIM	0.878237	0.000195473	0.013543	Inflamed vs Normal
MAD2L2	0.840118	0.000310655	0.0169493	Inflamed vs Normal
FFAR2	1.18137	0.000327691	0.0173995	Inflamed vs Normal
MPC1	-0.87195	0.000258915	0.0154198	Inflamed vs Normal
CNPPD1	-0.496837	0.000249974	0.0150885	Inflamed vs Normal
KIAA1755	1.23682	0.000318258	0.0170927	Inflamed vs Normal
SAP30	0.894148	0.000318422	0.0170927	Inflamed vs Normal
EDEM1	0.641479	0.000249213	0.0150639	Inflamed vs Normal
SH3BGRL2	-0.814423	0.000236278	0.014779	Inflamed vs Normal
KLHDC7B	2.05493	0.000340942	0.0177769	Inflamed vs Normal
IFITM1	1.32865	0.000245928	0.0150077	Inflamed vs Normal
SNN	1.01561	0.000310069	0.0169493	Inflamed vs Normal
IFNG	3.37508	0.000230269	0.0146074	Inflamed vs Normal
APLNR	1.12602	0.000314277	0.0169682	Inflamed vs Normal
FLNA	0.889394	0.000199389	0.0136533	Inflamed vs Normal
MACROD1	-0.83317	0.000311847	0.0169519	Inflamed vs Normal
CEACAM1	-2.28714	0.000213951	0.0141718	Inflamed vs Normal
MYO5B	-0.664115	0.000236378	0.014779	Inflamed vs Normal
TNFRSF4	0.986314	0.000344839	0.0178815	Inflamed vs Normal
ADAMTS6	1.47244	0.000353214	0.0181416	Inflamed vs Normal
ME3	-1.0025	0.000302639	0.0167415	Inflamed vs Normal
SP110	1.04947	0.000295515	0.0165479	Inflamed vs Normal
SELPLG	1.40155	0.000298336	0.0166557	Inflamed vs Normal
SAMD9L	1.19918	0.000272908	0.0158222	Inflamed vs Normal
AQP10	3.2898	0.00024063	0.0148788	Inflamed vs Normal
HDAC7	0.692308	0.000275986	0.0159179	Inflamed vs Normal
RDH13	-0.825677	0.00028626	0.0162417	Inflamed vs Normal
SHISA5	0.529993	0.000259207	0.0154198	Inflamed vs Normal
ALPL	2.12493	0.000336743	0.0176531	Inflamed vs Normal
PTPRC	1.50924	0.000260162	0.0154198	Inflamed vs Normal
KLK6	3.44818	0.000270308	0.0157368	Inflamed vs Normal
CHP1	-0.872619	0.000240172	0.0148669	Inflamed vs Normal
SIRT7	-0.601631	0.000277728	0.0160018	Inflamed vs Normal
PLEKHS1	2.83438	0.000313019	0.0169682	Inflamed vs Normal
NCF1	1.16982	0.000313241	0.0169682	Inflamed vs Normal
HMX2	-2.49875	0.000185194	0.0131577	Inflamed vs Normal
CREB5	1.4983	0.000351552	0.0181212	Inflamed vs Normal
AKAP12	0.833106	0.000289515	0.0163494	Inflamed vs Normal
DUSP5	1.61785	0.000290533	0.0163841	Inflamed vs Normal
IL10RA	1.10368	0.000279981	0.01604	Inflamed vs Normal
BCAT2	-0.762997	0.000305009	0.0167434	Inflamed vs Normal
CLEC7A	1.44492	0.000323969	0.0172907	Inflamed vs Normal
S100A8	4.02032	0.000357231	0.0182955	Inflamed vs Normal
RBM47	-0.586845	0.000237301	0.014779	Inflamed vs Normal
TUBB6	0.801145	0.0003039	0.0167415	Inflamed vs Normal
PLEKHJ1	-0.646981	0.000278458	0.0160107	Inflamed vs Normal
RORA	1.01643	0.000316909	0.0170608	Inflamed vs Normal
RASSF2	1.13909	0.000301571	0.0167415	Inflamed vs Normal
ZNF267	0.659109	0.000325466	0.0173374	Inflamed vs Normal
NPY4R	-1.38934	0.000359331	0.0183694	Inflamed vs Normal
ESRP2	-1.23938	0.000280818	0.0160472	Inflamed vs Normal
CSF3	4.01047	0.000345621	0.0178815	Inflamed vs Normal
PRF1	1.2389	0.000352725	0.0181416	Inflamed vs Normal
C9orf91	0.655725	0.000329464	0.0174503	Inflamed vs Normal
SLC45A2	-2.55039	0.000259388	0.0154198	Inflamed vs Normal
SLC24A3	0.981943	0.000336743	0.0176531	Inflamed vs Normal
PHYH	-0.919375	0.000303596	0.0167415	Inflamed vs Normal
IL27	1.40148	0.000291416	0.0164173	Inflamed vs Normal
CD80	1.83916	0.000380735	0.0191064	Inflamed vs Normal
S1PR2	0.854846	0.000386272	0.0191701	Inflamed vs Normal
CARD16	0.886079	0.000326918	0.017395	Inflamed vs Normal
ALS2CL	-0.85203	0.000287336	0.0162862	Inflamed vs Normal
SCRIB	-0.51897	0.000288423	0.0163312	Inflamed vs Normal
SP140	1.31954	0.000352911	0.0181416	Inflamed vs Normal
CXCL2	2.00574	0.000367955	0.0187074	Inflamed vs Normal
CHSY1	0.791773	0.000323301	0.0172907	Inflamed vs Normal
ZSWIM1	-0.373031	0.000358051	0.0183207	Inflamed vs Normal
CALD1	0.880266	0.000263734	0.0155085	Inflamed vs Normal
HLA-F	1.32702	0.000275757	0.0159179	Inflamed vs Normal
VIPR1	-1.03462	0.000280404	0.01604	Inflamed vs Normal
MNDA	1.9435	0.000365504	0.0186167	Inflamed vs Normal
DNAJB5	0.928717	0.000373311	0.0188422	Inflamed vs Normal
CCL11	2.21609	0.000351253	0.0181212	Inflamed vs Normal
UGP2	-1.36219	0.000262479	0.0154913	Inflamed vs Normal
ELL2	0.879756	0.000302052	0.0167415	Inflamed vs Normal
ETFA	-0.668807	0.000278969	0.0160123	Inflamed vs Normal
LBH	1.13053	0.000329462	0.0174503	Inflamed vs Normal
IRAK3	1.37475	0.000337414	0.0176535	Inflamed vs Normal
CARD8	0.660881	0.000316416	0.0170507	Inflamed vs Normal
FAM53C	0.506697	0.000336774	0.0176531	Inflamed vs Normal
DNM2	-0.597041	0.000248434	0.0150608	Inflamed vs Normal
CYTH4	1.12427	0.000340578	0.0177769	Inflamed vs Normal
MIER3	-1.55871	0.000304075	0.0167415	Inflamed vs Normal
JARID2	0.497699	0.000345544	0.0178815	Inflamed vs Normal
PDE8A	-0.789081	0.000303914	0.0167415	Inflamed vs Normal
RUSC1	-0.609319	0.000327171	0.017395	Inflamed vs Normal
OSM	3.40776	0.000414684	0.0200591	Inflamed vs Normal
ZNF799	-0.456879	0.000394565	0.0194744	Inflamed vs Normal
ESPNL	1.81229	0.000423456	0.0203173	Inflamed vs Normal
TNFSF9	1.68092	0.000414589	0.0200591	Inflamed vs Normal
ST3GAL1	0.915769	0.000347301	0.0179352	Inflamed vs Normal
ITPKA	-0.866623	0.000369573	0.0187269	Inflamed vs Normal
DOK2	1.2791	0.00039134	0.0193399	Inflamed vs Normal
PCSK1	2.53844	0.000406437	0.0198496	Inflamed vs Normal
CRISP3	4.29539	0.000377251	0.0189895	Inflamed vs Normal
WASF1	0.703887	0.000429915	0.0203718	Inflamed vs Normal
PADI2	-2.47064	0.000297706	0.0166372	Inflamed vs Normal
MDH1	-0.602113	0.000308184	0.0168844	Inflamed vs Normal
CSGALNACT1	1.17315	0.000398733	0.0196107	Inflamed vs Normal
PIM1	0.906508	0.000332718	0.0175784	Inflamed vs Normal
ELMO3	-0.683433	0.000344672	0.0178815	Inflamed vs Normal
ZNF154	0.74486	0.000412526	0.0199895	Inflamed vs Normal
MEFV	1.45289	0.000427369	0.0203376	Inflamed vs Normal
TYRP1	2.6246	0.000439064	0.02054	Inflamed vs Normal
PDGFRB	1.18121	0.000340291	0.0177769	Inflamed vs Normal
UQCC1	-0.400568	0.00035325	0.0181416	Inflamed vs Normal
CLEC12A	1.5274	0.00044254	0.0205925	Inflamed vs Normal
SPINT2	-0.799182	0.000280259	0.01604	Inflamed vs Normal
BASP1	1.11196	0.00037008	0.01873	Inflamed vs Normal
PPM1K	0.823411	0.000375576	0.0189233	Inflamed vs Normal
CYBB	1.22162	0.000336719	0.0176531	Inflamed vs Normal
P2RY10	1.11261	0.000441852	0.0205925	Inflamed vs Normal
BOC	0.95699	0.000401403	0.0197072	Inflamed vs Normal
ABCA8	-1.28207	0.000368325	0.0187091	Inflamed vs Normal
IL6	2.99227	0.000457646	0.0209874	Inflamed vs Normal
LILRB3	1.47445	0.000436968	0.0205316	Inflamed vs Normal
ESRP1	-1.13356	0.000314057	0.0169682	Inflamed vs Normal
CTSV	-2.047	0.000463396	0.021058	Inflamed vs Normal
GRIN2D	1.99219	0.000464137	0.021058	Inflamed vs Normal
AOC3	0.716325	0.00036234	0.0184724	Inflamed vs Normal
CDKN2A	1.38936	0.000467146	0.0211136	Inflamed vs Normal
PTPN7	1.04471	0.000398375	0.0196104	Inflamed vs Normal
PAQR8	-0.863702	0.0003184	0.0170927	Inflamed vs Normal
CHI3L1	4.48739	0.000449303	0.0207442	Inflamed vs Normal
PTPN18	-0.44955	0.000319141	0.0171004	Inflamed vs Normal
PLXND1	0.754795	0.000345504	0.0178815	Inflamed vs Normal
VAMP1	0.752845	0.000385357	0.0191701	Inflamed vs Normal
CX3CL1	0.92033	0.000412087	0.0199895	Inflamed vs Normal
VAMP5	1.14899	0.000432	0.020384	Inflamed vs Normal
SOD2	1.2425	0.000289625	0.0163494	Inflamed vs Normal
GLT1D1	2.73162	0.000444251	0.0206133	Inflamed vs Normal
TRIM69	0.944964	0.000382745	0.0191109	Inflamed vs Normal
ELFN1	1.21064	0.000469468	0.0211778	Inflamed vs Normal
NDST3	-1.51946	0.000441534	0.0205925	Inflamed vs Normal
CHRNA1	-3.29875	0.000443855	0.0206121	Inflamed vs Normal
KLHL32	1.56985	0.000481077	0.0214769	Inflamed vs Normal
EFTUD1	-0.412093	0.000381894	0.0191064	Inflamed vs Normal
CYR61	1.65674	0.000333457	0.0175784	Inflamed vs Normal
C21orf33	-0.550617	0.000354352	0.0181815	Inflamed vs Normal
TMEM244	2.67951	0.00032788	0.0173995	Inflamed vs Normal
CLDN2	4.68915	0.000481014	0.0214769	Inflamed vs Normal
TRERF1	0.757843	0.000412528	0.0199895	Inflamed vs Normal
LILRB4	1.77866	0.00042669	0.0203296	Inflamed vs Normal
GNB5	0.724037	0.000442694	0.0205925	Inflamed vs Normal
TLR4	0.9869	0.000402932	0.0197476	Inflamed vs Normal
PGF	1.13737	0.000471716	0.0212512	Inflamed vs Normal
STAT2	0.668166	0.000335319	0.0176531	Inflamed vs Normal
ARMC7	-0.568533	0.000430996	0.020384	Inflamed vs Normal
ROGDI	-0.83475	0.000382313	0.0191064	Inflamed vs Normal
TSHZ2	0.991592	0.000463481	0.021058	Inflamed vs Normal
CD82	1.29917	0.000388777	0.0192569	Inflamed vs Normal
ANKRD44	1.06133	0.000443837	0.0206121	Inflamed vs Normal
TRPV2	0.81027	0.00043502	0.0204746	Inflamed vs Normal
CDK17	0.669396	0.000409646	0.0199365	Inflamed vs Normal
THEMIS	1.39508	0.000493841	0.0217903	Inflamed vs Normal
TMEM141	-1.3941	0.000375595	0.0189233	Inflamed vs Normal
ECSCR	0.962323	0.000478974	0.0214741	Inflamed vs Normal
MXRA5	1.11959	0.00037826	0.0190231	Inflamed vs Normal
CD6	1.21446	0.000439294	0.02054	Inflamed vs Normal
PRRG2	-0.700422	0.000463815	0.021058	Inflamed vs Normal
PJA1	0.713962	0.000454175	0.0208999	Inflamed vs Normal
METAP1	-0.49279	0.000384285	0.0191535	Inflamed vs Normal
NDUFA9	-0.77396	0.000369063	0.0187269	Inflamed vs Normal
KATNAL1	0.704866	0.000472973	0.0212907	Inflamed vs Normal
MAMLD1	0.901131	0.000503688	0.0220331	Inflamed vs Normal
EPN3	-1.46364	0.000439355	0.02054	Inflamed vs Normal
FCHO1	0.671095	0.000464406	0.021058	Inflamed vs Normal
SYTL2	-0.971625	0.000346812	0.0179265	Inflamed vs Normal
MICU2	-0.480902	0.000387296	0.0192006	Inflamed vs Normal
IGHV3-74	1.59934	0.000343574	0.0178752	Inflamed vs Normal
FYB	1.32162	0.000423187	0.0203173	Inflamed vs Normal
CD8B	2.074	0.000505653	0.0220844	Inflamed vs Normal
THY1	1.57124	0.000416217	0.0200984	Inflamed vs Normal
JAK3	1.49591	0.000424258	0.0203173	Inflamed vs Normal
SERPING1	1.1546	0.000367329	0.0186926	Inflamed vs Normal
MFSD9	-0.45823	0.000431174	0.020384	Inflamed vs Normal
KIF16B	-0.592864	0.000403924	0.0197614	Inflamed vs Normal
MB21D1	0.779008	0.000499128	0.0219196	Inflamed vs Normal
TMEM89	-1.71924	0.000454725	0.020908	Inflamed vs Normal
COL6A3	1.39128	0.000325324	0.0173374	Inflamed vs Normal
G0S2	2.34198	0.000500953	0.0219651	Inflamed vs Normal
TMEM129	-0.507955	0.000409276	0.0199358	Inflamed vs Normal
RAI2	0.72027	0.000491431	0.0217048	Inflamed vs Normal
TCEA2	0.623412	0.000502321	0.021993	Inflamed vs Normal
RSAD1	-0.36895	0.000428763	0.0203544	Inflamed vs Normal
C4A	1.42638	0.000424143	0.0203173	Inflamed vs Normal
MAPKAPK2	0.588944	0.000383301	0.0191215	Inflamed vs Normal
C10orf128	0.896968	0.000469707	0.0211778	Inflamed vs Normal
PARP11	0.617926	0.000484594	0.0215099	Inflamed vs Normal
MDFIC	0.777365	0.000442659	0.0205925	Inflamed vs Normal
IGHG1	3.00219	0.000319179	0.0171004	Inflamed vs Normal
LCN12	-0.84026	0.000523915	0.0225984	Inflamed vs Normal
AHR	0.854894	0.00040293	0.0197476	Inflamed vs Normal
KCNJ15	2.49238	0.000531591	0.0227714	Inflamed vs Normal
TRAV29DV5	1.94452	0.000422339	0.0203061	Inflamed vs Normal
CDKN2C	0.667626	0.000482743	0.0215048	Inflamed vs Normal
UQCRFS1	-0.885187	0.00038114	0.0191064	Inflamed vs Normal
LCP1	1.45933	0.000369682	0.0187269	Inflamed vs Normal
CD69	1.39735	0.000459337	0.0210333	Inflamed vs Normal
EGFL6	3.12453	0.000513114	0.0222338	Inflamed vs Normal
TMEM110	0.565791	0.000480849	0.0214769	Inflamed vs Normal
CBLC	-0.743245	0.000434766	0.0204746	Inflamed vs Normal
LHX6	1.43415	0.00056062	0.0234664	Inflamed vs Normal
MAGIX	-1.34104	0.000550973	0.0232066	Inflamed vs Normal
C17orf50	-1.95726	0.000429183	0.0203544	Inflamed vs Normal
FILIP1	0.970181	0.0005409	0.0230018	Inflamed vs Normal
COL6A2	0.809058	0.000335635	0.0176531	Inflamed vs Normal
LOXL1	0.853749	0.000517526	0.0223925	Inflamed vs Normal
NFAM1	1.0431	0.000502378	0.021993	Inflamed vs Normal
FJX1	1.69924	0.000567795	0.0236679	Inflamed vs Normal
RNASE1	-1.11092	0.000384787	0.0191614	Inflamed vs Normal
ZNF697	0.64707	0.000538	0.0229403	Inflamed vs Normal
LGALS3	-1.24859	0.000301015	0.0167415	Inflamed vs Normal
GPR132	0.970048	0.000530049	0.0227569	Inflamed vs Normal
BCL2L15	-0.689814	0.000410111	0.0199417	Inflamed vs Normal
BLVRA	1.13833	0.000513458	0.0222338	Inflamed vs Normal
ZFP92	1.77294	0.000426078	0.0203296	Inflamed vs Normal
NVL	-0.553331	0.000485541	0.021526	Inflamed vs Normal
C19orf33	-0.987958	0.000438065	0.02054	Inflamed vs Normal
PGM1	-0.64753	0.000420388	0.0202298	Inflamed vs Normal
INIP	-0.36546	0.00046544	0.0210706	Inflamed vs Normal
ATHL1	1.46889	0.000419259	0.020194	Inflamed vs Normal
ADPRH	0.967642	0.000545312	0.0230756	Inflamed vs Normal
JAG1	-0.906781	0.000407391	0.0198787	Inflamed vs Normal
GNS	0.633129	0.000400967	0.0197032	Inflamed vs Normal
USP30	-0.489205	0.000481346	0.0214769	Inflamed vs Normal
ATP5A1	-0.645283	0.00033737	0.0176535	Inflamed vs Normal
ARHGEF6	0.821901	0.000464334	0.021058	Inflamed vs Normal
ZNF831	1.47195	0.000574828	0.0239074	Inflamed vs Normal
PEX1	-0.427517	0.000462527	0.021058	Inflamed vs Normal
SMCO2	2.56269	0.000382117	0.0191064	Inflamed vs Normal
FASLG	1.46085	0.000596776	0.0243353	Inflamed vs Normal
CMTM7	1.04891	0.000534212	0.0228311	Inflamed vs Normal
GLYATL3	-3.20345	0.000448056	0.0207038	Inflamed vs Normal
TACO1	-0.536607	0.000509442	0.0221631	Inflamed vs Normal
PF4V1	2.85689	0.000404723	0.0197832	Inflamed vs Normal
CALCRL	0.921901	0.00053109	0.0227675	Inflamed vs Normal
FAM195A	-0.896268	0.000475984	0.0213744	Inflamed vs Normal
RFPL4AL1	2.91666	0.000436431	0.0205237	Inflamed vs Normal
PEX11A	-1.12604	0.000508299	0.0221435	Inflamed vs Normal
PRAF2	0.731029	0.000562812	0.0235129	Inflamed vs Normal
SF3B4	-0.555666	0.00044545	0.0206175	Inflamed vs Normal
ZNF90	-1.01669	0.000603134	0.0245001	Inflamed vs Normal
FRMD4A	0.454555	0.000498588	0.0219196	Inflamed vs Normal
GHITM	-0.762142	0.000381545	0.0191064	Inflamed vs Normal
CCDC3	1.06132	0.000551702	0.0232066	Inflamed vs Normal
CXCL17	3.17237	0.000481891	0.021484	Inflamed vs Normal
IL1B	2.30969	0.000551463	0.0232066	Inflamed vs Normal
IFITM2	1.58657	0.000464796	0.0210586	Inflamed vs Normal
FAM13C	1.03307	0.00058349	0.024017	Inflamed vs Normal
MRRF	-0.450011	0.000483886	0.0215099	Inflamed vs Normal
NNT	-0.541573	0.000445899	0.0206212	Inflamed vs Normal
CDKN1C	0.917626	0.000584317	0.0240259	Inflamed vs Normal
PTPRM	0.651191	0.000486667	0.021542	Inflamed vs Normal
RASGRP4	1.07154	0.000582684	0.0240015	Inflamed vs Normal
PSMB8	0.757425	0.000438408	0.02054	Inflamed vs Normal
KRT16	2.95597	0.000480705	0.0214769	Inflamed vs Normal
DMRT3	2.20307	0.000426837	0.0203296	Inflamed vs Normal
BSG	-1.21918	0.000361811	0.0184623	Inflamed vs Normal
CES3	-0.868102	0.000425403	0.0203296	Inflamed vs Normal
TLN1	0.536301	0.000386337	0.0191701	Inflamed vs Normal
PAPSS2	-0.894922	0.000403506	0.0197583	Inflamed vs Normal
GRB10	0.94413	0.00052703	0.0226806	Inflamed vs Normal
SMOX	0.837546	0.000596162	0.0243353	Inflamed vs Normal
RINL	0.815413	0.000580727	0.0240005	Inflamed vs Normal
IL2RA	2.13946	0.000581848	0.0240005	Inflamed vs Normal
CFDP1	-0.577956	0.000484336	0.0215099	Inflamed vs Normal
C11orf21	1.30902	0.000634871	0.0252558	Inflamed vs Normal
CSF1	0.741569	0.000489101	0.0216325	Inflamed vs Normal
SEPT4	0.832393	0.000598619	0.0243699	Inflamed vs Normal
NKX3-1	1.3578	0.00065715	0.025859	Inflamed vs Normal
HK3	1.67387	0.00058992	0.0241791	Inflamed vs Normal
AKAP1	-0.614644	0.000427915	0.0203462	Inflamed vs Normal
C15orf48	-1.27534	0.000397669	0.0196103	Inflamed vs Normal
SLC6A6	1.54896	0.000512399	0.0222338	Inflamed vs Normal
SLC9A2	-2.31452	0.000506299	0.0220953	Inflamed vs Normal
GABRQ	2.86778	0.000452259	0.0208634	Inflamed vs Normal
HS3ST6	-3.61715	0.000508593	0.0221435	Inflamed vs Normal
TENM4	1.51964	0.0006577	0.025859	Inflamed vs Normal
NDNF	-1.17786	0.000629792	0.0251225	Inflamed vs Normal
DUSP2	1.50252	0.00061533	0.0248808	Inflamed vs Normal
STK4	0.460815	0.000480753	0.0214769	Inflamed vs Normal
FSTL1	1.09941	0.000445081	0.0206175	Inflamed vs Normal
ENDOD1	-1.20577	0.00048371	0.0215099	Inflamed vs Normal
PPM1M	0.965636	0.000580055	0.0239996	Inflamed vs Normal
CHN1	1.02026	0.000628752	0.0251122	Inflamed vs Normal
TNFAIP2	0.994078	0.000468357	0.0211511	Inflamed vs Normal
GSAP	0.685028	0.000543195	0.0230736	Inflamed vs Normal
FAM129A	0.653987	0.000519372	0.0224202	Inflamed vs Normal
THEMIS2	1.06099	0.000504607	0.022056	Inflamed vs Normal
SOX7	1.09076	0.000657999	0.025859	Inflamed vs Normal
SPRY1	0.815006	0.000538974	0.0229467	Inflamed vs Normal
GLTP	-0.959352	0.000500809	0.0219651	Inflamed vs Normal
APOBR	-1.00864	0.000463044	0.021058	Inflamed vs Normal
EMILIN2	0.75207	0.000566842	0.0236458	Inflamed vs Normal
PAK4	-0.562204	0.000508208	0.0221435	Inflamed vs Normal
SLC25A4	-0.5076	0.000550562	0.0232066	Inflamed vs Normal
CD274	1.58038	0.000652506	0.0258101	Inflamed vs Normal
NXPE3	0.905218	0.000561536	0.0234772	Inflamed vs Normal
ACSS2	-0.713009	0.000424393	0.0203173	Inflamed vs Normal
CEP170	0.671957	0.0005705	0.0237451	Inflamed vs Normal
SMPDL3B	-0.908254	0.000566315	0.0236415	Inflamed vs Normal
MCAM	0.933283	0.000510148	0.0221765	Inflamed vs Normal
ETS2	0.756904	0.000408606	0.0199206	Inflamed vs Normal
BBX	0.678963	0.000538554	0.0229463	Inflamed vs Normal
LFNG	-0.97485	0.000548217	0.0231634	Inflamed vs Normal
ACTN1	0.577875	0.000461476	0.021058	Inflamed vs Normal
RHOQ	0.849832	0.000528209	0.0227138	Inflamed vs Normal
ABCC9	0.711526	0.000620334	0.0249633	Inflamed vs Normal
KCNE2	-2.621	0.000584998	0.0240259	Inflamed vs Normal
CA7	-2.74747	0.000578653	0.0239931	Inflamed vs Normal
ADAMTS10	0.717155	0.000620356	0.0249633	Inflamed vs Normal
SLC17A1	-1.6556	0.000581396	0.0240005	Inflamed vs Normal
CLDN18	3.40552	0.000675796	0.0262441	Inflamed vs Normal
COL4A1	1.59721	0.000462563	0.021058	Inflamed vs Normal
ZNF469	1.2479	0.000680768	0.0263517	Inflamed vs Normal
IER5L	0.954558	0.000684508	0.0263836	Inflamed vs Normal
MOB3A	0.467134	0.000530435	0.0227569	Inflamed vs Normal
CD38	1.55079	0.00058223	0.0240005	Inflamed vs Normal
ZBP1	0.983729	0.000594726	0.0243179	Inflamed vs Normal
RGS2	1.15674	0.000510877	0.0221909	Inflamed vs Normal
KIAA1715	-0.473533	0.000551645	0.0232066	Inflamed vs Normal
GPR141	1.26625	0.000728119	0.027189	Inflamed vs Normal
HRH2	1.75478	0.000736081	0.0272925	Inflamed vs Normal
RGS18	1.40526	0.000676184	0.0262441	Inflamed vs Normal
CD244	1.54246	0.000724401	0.0271155	Inflamed vs Normal
KRT12	-1.65751	0.000736797	0.0272925	Inflamed vs Normal
IGLV1-51	1.41281	0.00045599	0.0209489	Inflamed vs Normal
ATXN1	0.49756	0.000556665	0.0233787	Inflamed vs Normal
KCNJ8	1.76194	0.00073646	0.0272925	Inflamed vs Normal
KIAA0895	0.927617	0.000722492	0.0270803	Inflamed vs Normal
SLC16A9	-2.92586	0.000622866	0.0250462	Inflamed vs Normal
SH2D3C	0.996401	0.000655462	0.0258431	Inflamed vs Normal
MYCT1	0.924562	0.000691391	0.0265101	Inflamed vs Normal
PKP1	2.08431	0.000740351	0.0273093	Inflamed vs Normal
ABCB11	-3.41632	0.00073894	0.0273012	Inflamed vs Normal
WWC2	0.969674	0.00068411	0.0263836	Inflamed vs Normal
FGD3	1.1062	0.000616493	0.0248808	Inflamed vs Normal
CRB3	-0.842655	0.000615423	0.0248808	Inflamed vs Normal
APOBEC3B	-1.55403	0.000659307	0.025859	Inflamed vs Normal
MICALCL	-1.24138	0.000703821	0.0267764	Inflamed vs Normal
ZFP3	-0.559585	0.000628044	0.0251122	Inflamed vs Normal
TMEM164	-0.530137	0.000532628	0.0227809	Inflamed vs Normal
MICB	0.909432	0.000696172	0.0266125	Inflamed vs Normal
TRAV8-3	1.90995	0.000660739	0.0258788	Inflamed vs Normal
SEMA7A	1.16122	0.000699341	0.0266788	Inflamed vs Normal
ORAOV1	-0.360179	0.000619996	0.0249633	Inflamed vs Normal
IL1RN	2.189	0.000708981	0.0268199	Inflamed vs Normal
CEP128	1.14578	0.000705255	0.0267944	Inflamed vs Normal
FAM47C	-1.48587	0.000637379	0.0253375	Inflamed vs Normal
MCU	-0.615363	0.00054517	0.0230756	Inflamed vs Normal
PALMD	1.10497	0.000708919	0.0268199	Inflamed vs Normal
SCARA3	0.748469	0.000659841	0.0258618	Inflamed vs Normal
COL6A1	0.856476	0.000466161	0.0210861	Inflamed vs Normal
TDP2	-0.968761	0.000491513	0.0217048	Inflamed vs Normal
RAPGEF1	0.392023	0.000529208	0.0227392	Inflamed vs Normal
ADCYAP1	2.05982	0.000758666	0.0277281	Inflamed vs Normal
PPP1R16B	1.15334	0.000628142	0.0251122	Inflamed vs Normal
COL1A2	1.23893	0.00044221	0.0205925	Inflamed vs Normal
GDF11	0.612223	0.000739828	0.027308	Inflamed vs Normal
TCN1	3.83365	0.000733152	0.0272925	Inflamed vs Normal
XBP1	0.817508	0.000457814	0.0209874	Inflamed vs Normal
CUL3	-0.392811	0.000554979	0.0233254	Inflamed vs Normal
MFNG	0.727015	0.000653804	0.0258431	Inflamed vs Normal
LAP3	0.892552	0.000545274	0.0230756	Inflamed vs Normal
NOTCH3	1.01136	0.000625485	0.025107	Inflamed vs Normal
PIK3R5	1.1712	0.000644628	0.025571	Inflamed vs Normal
CDH11	1.03218	0.000631724	0.0251486	Inflamed vs Normal
SLC7A1	0.579331	0.000577077	0.0239589	Inflamed vs Normal
CACNA1E	2.13821	0.000792253	0.0285996	Inflamed vs Normal
C6orf203	-0.59939	0.000669573	0.0261148	Inflamed vs Normal
FCGR3A	2.48032	0.000671245	0.0261434	Inflamed vs Normal
ITK	1.17255	0.000672428	0.0261529	Inflamed vs Normal
SIGLEC5	1.72477	0.000813172	0.0290911	Inflamed vs Normal
BCO2	-0.721951	0.000788906	0.0285157	Inflamed vs Normal
FAM83G	-0.71973	0.00061794	0.02492	Inflamed vs Normal
CELF2	0.784763	0.000579729	0.0239996	Inflamed vs Normal
SFMBT2	0.959501	0.000668795	0.0261027	Inflamed vs Normal
PLXDC2	0.624785	0.000596896	0.0243353	Inflamed vs Normal
C2orf88	-1.17256	0.000596171	0.0243353	Inflamed vs Normal
RUNX3	1.21538	0.000681558	0.0263517	Inflamed vs Normal
DUSP10	0.923767	0.000752774	0.0275851	Inflamed vs Normal
GALNT2	0.562743	0.000577353	0.0239589	Inflamed vs Normal
PLEKHF1	1.26863	0.000785195	0.0284184	Inflamed vs Normal
UBTD1	1.0797	0.000818906	0.0292586	Inflamed vs Normal
SSH3	-0.620457	0.000610205	0.0247333	Inflamed vs Normal
TGFBI	1.01851	0.000541093	0.0230018	Inflamed vs Normal
ST8SIA4	0.958326	0.000692544	0.0265101	Inflamed vs Normal
ZBTB3	-0.574629	0.000765352	0.0279116	Inflamed vs Normal
EHD3	1.10534	0.000760762	0.0277683	Inflamed vs Normal
BCL7A	-0.814138	0.000726596	0.0271612	Inflamed vs Normal
COX6A1	-0.790053	0.000518635	0.0224058	Inflamed vs Normal
SDC3	0.85573	0.000616523	0.0248808	Inflamed vs Normal
SLC26A7	-1.21503	0.000845559	0.0296973	Inflamed vs Normal
SH2D7	-1.31713	0.000836443	0.0295751	Inflamed vs Normal
FADS1	0.94312	0.000726009	0.0271574	Inflamed vs Normal
CLEC1A	0.79745	0.000827414	0.0293687	Inflamed vs Normal
SLC10A1	-1.24152	0.000759504	0.0277406	Inflamed vs Normal
TFPI	0.811887	0.000629011	0.0251122	Inflamed vs Normal
C4orf3	0.599011	0.00060017	0.0244115	Inflamed vs Normal
ZNF823	-0.694459	0.000749735	0.0275099	Inflamed vs Normal
TACC2	-0.646914	0.000611757	0.0247782	Inflamed vs Normal
DUSP1	1.12142	0.000512913	0.0222338	Inflamed vs Normal
COQ6	-0.438608	0.000711393	0.026851	Inflamed vs Normal
CNN2	0.805762	0.000627811	0.0251122	Inflamed vs Normal
USP11	0.39614	0.000666963	0.0260583	Inflamed vs Normal
KIF26B	1.98161	0.000878046	0.0303665	Inflamed vs Normal
ARHGDIB	1.09553	0.000584923	0.0240259	Inflamed vs Normal
TGFBR2	0.757525	0.000557483	0.0233954	Inflamed vs Normal
ACSL6	1.91026	0.000856116	0.0299926	Inflamed vs Normal
SYNJ2	-0.459223	0.000643624	0.0255493	Inflamed vs Normal
CLN3	-0.651603	0.000610175	0.0247333	Inflamed vs Normal
SGMS1	0.858944	0.000702779	0.0267733	Inflamed vs Normal
PCDH1	-0.540461	0.000604132	0.0245227	Inflamed vs Normal
LIPC	-1.38435	0.000885799	0.0305338	Inflamed vs Normal
P2RX7	1.04784	0.000845497	0.0296973	Inflamed vs Normal
COL1A1	1.47011	0.000517997	0.0223955	Inflamed vs Normal
UBAC1	-0.577706	0.000667191	0.0260583	Inflamed vs Normal
C10orf10	1.83936	0.000702241	0.0267711	Inflamed vs Normal
ALDH1A3	1.61091	0.000723088	0.0270845	Inflamed vs Normal
FOXN2	0.599232	0.000703754	0.0267764	Inflamed vs Normal
PGAP3	-0.806836	0.000665189	0.0260348	Inflamed vs Normal
IL12RB1	1.26321	0.000783198	0.0283645	Inflamed vs Normal
PIK3CD	1.22224	0.000707409	0.0268199	Inflamed vs Normal
FCGR2A	1.40171	0.000658599	0.025859	Inflamed vs Normal
TMEM170B	0.988497	0.000822065	0.0292591	Inflamed vs Normal
PRPH2	0.924191	0.00089839	0.0308046	Inflamed vs Normal
ITPR1	0.860498	0.000698535	0.0266663	Inflamed vs Normal
DDAH2	-0.889199	0.000666829	0.0260583	Inflamed vs Normal
NTNG2	1.40719	0.000898626	0.0308046	Inflamed vs Normal
ZAP70	1.25498	0.000738107	0.0273012	Inflamed vs Normal
ATP8B1	-0.942958	0.000524309	0.0225984	Inflamed vs Normal
SHROOM2	-1.23169	0.000820476	0.0292586	Inflamed vs Normal
PTN	-1.6205	0.000831066	0.0294397	Inflamed vs Normal
CTLA4	1.82946	0.000858487	0.0300379	Inflamed vs Normal
LSAMP	0.99004	0.000813015	0.0290911	Inflamed vs Normal
SLC25A41	-1.90303	0.000798444	0.0287672	Inflamed vs Normal
NLRP12	1.15901	0.00092212	0.0312451	Inflamed vs Normal
DPF3	-1.01797	0.000821856	0.0292591	Inflamed vs Normal
C19orf35	1.23683	0.000924927	0.0313162	Inflamed vs Normal
OR5C1	-1.52082	0.000778864	0.0282994	Inflamed vs Normal
KIAA2022	-1.22525	0.000931447	0.0313705	Inflamed vs Normal
IGHV3-13	1.73908	0.000743424	0.0273683	Inflamed vs Normal
COX6B2	-2.37384	0.000854174	0.0299433	Inflamed vs Normal
MMP2	1.07723	0.000559288	0.0234359	Inflamed vs Normal
ARL4C	0.958219	0.000707294	0.0268199	Inflamed vs Normal
NCDN	0.601629	0.000793279	0.0286181	Inflamed vs Normal
PDE1B	0.969007	0.00085953	0.0300555	Inflamed vs Normal
FAM168A	0.594788	0.000690235	0.0264945	Inflamed vs Normal
JADE2	0.642744	0.000704536	0.0267853	Inflamed vs Normal
MYH15	-1.05251	0.000881157	0.0304302	Inflamed vs Normal
RNF166	0.796746	0.000739152	0.0273012	Inflamed vs Normal
PKD2	0.642827	0.000744493	0.0273715	Inflamed vs Normal
STC1	1.71606	0.000891243	0.0306779	Inflamed vs Normal
MTM1	-0.791796	0.000711558	0.026851	Inflamed vs Normal
CLEC4E	2.48147	0.00090848	0.0309608	Inflamed vs Normal
NUB1	0.556845	0.000655658	0.0258431	Inflamed vs Normal
BACH1	0.669521	0.000714383	0.0269029	Inflamed vs Normal
CALHM2	0.68096	0.000827777	0.0293687	Inflamed vs Normal
PPARD	-0.916088	0.000678302	0.0262898	Inflamed vs Normal
ARHGAP25	1.14207	0.000780223	0.0283125	Inflamed vs Normal
PHGR1	-1.25416	0.000498882	0.0219196	Inflamed vs Normal
AQP5	3.36609	0.000811781	0.0290911	Inflamed vs Normal
SH3RF1	-0.614672	0.000706164	0.0268107	Inflamed vs Normal
RBPJ	0.594369	0.00067096	0.0261434	Inflamed vs Normal
FAM184B	-1.47173	0.000986169	0.0324111	Inflamed vs Normal
ETV5	0.88523	0.000872701	0.0303071	Inflamed vs Normal
ST14	-0.624173	0.000544061	0.0230756	Inflamed vs Normal
CA1	-5.0238	0.000687152	0.026409	Inflamed vs Normal
ST3GAL2	1.06702	0.000817652	0.0292326	Inflamed vs Normal
SEC24D	0.763617	0.000684357	0.0263836	Inflamed vs Normal
HSPA12B	0.848312	0.000919839	0.0311867	Inflamed vs Normal
MICAL2	-0.821681	0.000627679	0.0251122	Inflamed vs Normal
PITPNM3	-1.43108	0.00077605	0.0282524	Inflamed vs Normal
SERPINE1	2.42478	0.000807603	0.0290035	Inflamed vs Normal
GALC	0.553557	0.000749723	0.0275099	Inflamed vs Normal
BTK	0.934528	0.000819691	0.0292586	Inflamed vs Normal
ETV7	1.70481	0.0009364	0.0314803	Inflamed vs Normal
KANK4	-1.94532	0.0010165	0.0328258	Inflamed vs Normal
C16orf86	0.851926	0.00101253	0.0327613	Inflamed vs Normal
NBN	0.51076	0.000735113	0.0272925	Inflamed vs Normal
HIF1A	0.91153	0.000630908	0.025134	Inflamed vs Normal
SCPEP1	0.836901	0.000755057	0.0276506	Inflamed vs Normal
S1PR4	1.49772	0.00097346	0.0321959	Inflamed vs Normal
NOL4	-2.73911	0.000929183	0.0313663	Inflamed vs Normal
KCNN3	1.13227	0.000870823	0.0302796	Inflamed vs Normal
SEPT6	0.908647	0.00074843	0.0274981	Inflamed vs Normal
RNF213	0.87432	0.000590464	0.0241791	Inflamed vs Normal
NCALD	0.67858	0.000867506	0.030235	Inflamed vs Normal
GNG13	-1.6447	0.00097363	0.0321959	Inflamed vs Normal
TMEM9B	-0.623955	0.000715188	0.0269151	Inflamed vs Normal
CCR8	2.10457	0.000895229	0.0307448	Inflamed vs Normal
CARD17	2.27911	0.000721621	0.0270659	Inflamed vs Normal
MGAT4B	-0.686848	0.000625729	0.025107	Inflamed vs Normal
MAVS	-0.616771	0.000697596	0.0266487	Inflamed vs Normal
CYSLTR2	1.41923	0.00102677	0.0329195	Inflamed vs Normal
NOS3	0.875006	0.00088788	0.0305866	Inflamed vs Normal
LANCL3	-1.528	0.00100969	0.0327332	Inflamed vs Normal
CEACAM4	2.51765	0.00106186	0.0335352	Inflamed vs Normal
PROK2	3.76523	0.000940681	0.0315672	Inflamed vs Normal
BTBD3	-0.764327	0.000757607	0.0277075	Inflamed vs Normal
GADD45B	1.32751	0.000802513	0.0288605	Inflamed vs Normal
CLEC4D	3.4428	0.000909901	0.0309627	Inflamed vs Normal
CDHR1	-1.80606	0.000740952	0.0273102	Inflamed vs Normal
ITGA5	1.25077	0.00071836	0.0269617	Inflamed vs Normal
FAM179A	1.18606	0.000996413	0.032583	Inflamed vs Normal
CCDC109B	0.885893	0.0009008	0.0308601	Inflamed vs Normal
ATP5F1	-0.718624	0.000646079	0.025574	Inflamed vs Normal
MTIF2	-0.487595	0.000777278	0.0282652	Inflamed vs Normal
PGLYRP4	3.20312	0.000844073	0.0296973	Inflamed vs Normal
ETFDH	-0.643766	0.00075557	0.0276512	Inflamed vs Normal
FASTKD3	-0.531161	0.00091477	0.0310905	Inflamed vs Normal
ACKR4	2.34555	0.00102305	0.0328844	Inflamed vs Normal
IL15	0.81726	0.000926639	0.0313411	Inflamed vs Normal
MECP2	0.380901	0.000780241	0.0283125	Inflamed vs Normal
CD8A	1.66632	0.000904566	0.030923	Inflamed vs Normal
CR1	1.74711	0.000944953	0.0316344	Inflamed vs Normal
NUDT4	-0.487539	0.000675722	0.0262441	Inflamed vs Normal
NOTCH4	0.758639	0.000876404	0.03036	Inflamed vs Normal
FMO3	1.28902	0.00108426	0.0339923	Inflamed vs Normal
TLR1	1.20707	0.000952758	0.031854	Inflamed vs Normal
TMC4	-0.70704	0.000709347	0.0268199	Inflamed vs Normal
LRRC1	-0.829898	0.000777415	0.0282652	Inflamed vs Normal
CACFD1	-0.70826	0.000820007	0.0292586	Inflamed vs Normal
HOPX	1.2232	0.00103768	0.0331089	Inflamed vs Normal
RPS6KA6	-1.05894	0.00101693	0.0328258	Inflamed vs Normal
UBE2E2	0.842538	0.00100071	0.032639	Inflamed vs Normal
CDR2L	1.63884	0.000982761	0.0324111	Inflamed vs Normal
PHACTR1	1.068	0.00105197	0.0333617	Inflamed vs Normal
NEK3	-0.542254	0.000823826	0.0292978	Inflamed vs Normal
KCNK9	3.21312	0.000821466	0.0292591	Inflamed vs Normal
LRRC70	0.862887	0.00109789	0.0342081	Inflamed vs Normal
SAMD13	-1.57003	0.00095743	0.03188	Inflamed vs Normal
CD7	1.3361	0.000959448	0.0319089	Inflamed vs Normal
ABCA3	0.810898	0.0010042	0.032673	Inflamed vs Normal
SUPV3L1	-0.551692	0.000864875	0.0301857	Inflamed vs Normal
CHST15	1.03925	0.000850085	0.0298375	Inflamed vs Normal
AAED1	0.811051	0.0010069	0.0326879	Inflamed vs Normal
LCN2	2.95165	0.000716796	0.0269574	Inflamed vs Normal
KIAA1161	-0.592696	0.000750513	0.0275203	Inflamed vs Normal
OCRL	-0.513144	0.000802586	0.0288605	Inflamed vs Normal
CARD11	1.23927	0.000955088	0.0318625	Inflamed vs Normal
ADAMTS4	2.22812	0.000917523	0.0311565	Inflamed vs Normal
PRSS12	-0.758663	0.000841695	0.029655	Inflamed vs Normal
GFOD2	-0.655422	0.000877948	0.0303665	Inflamed vs Normal
ETHE1	-1.47801	0.000709774	0.0268199	Inflamed vs Normal
WAS	1.01489	0.000929911	0.0313663	Inflamed vs Normal
CCR5	1.511	0.00101987	0.0328483	Inflamed vs Normal
ACYP1	-0.516763	0.000994958	0.032583	Inflamed vs Normal
GIPR	-0.91493	0.000944781	0.0316344	Inflamed vs Normal
MFSD12	0.500695	0.000856865	0.03	Inflamed vs Normal
C10orf99	-2.84118	0.000808837	0.0290291	Inflamed vs Normal
ETV4	1.1937	0.00108329	0.0339811	Inflamed vs Normal
SLC22A18AS	-1.47807	0.000990364	0.0325021	Inflamed vs Normal
GATA3	1.17272	0.00114179	0.035144	Inflamed vs Normal
DUSP14	1.15614	0.00110636	0.0343377	Inflamed vs Normal
CHST3	0.872019	0.00101978	0.0328483	Inflamed vs Normal
UGT2B10	-2.97216	0.000840719	0.0296393	Inflamed vs Normal
TTC6	-0.80744	0.00116254	0.0354889	Inflamed vs Normal
KIAA0930	0.492561	0.000845059	0.0296973	Inflamed vs Normal
MTCH2	-0.513744	0.000771568	0.0281076	Inflamed vs Normal
MTMR11	-0.868727	0.000718178	0.0269617	Inflamed vs Normal
ZDHHC13	-0.536241	0.000866275	0.0302156	Inflamed vs Normal
RIMS1	1.38477	0.00118978	0.0360443	Inflamed vs Normal
SMIM6	-1.06743	0.00109641	0.0342003	Inflamed vs Normal
CACNB1	-0.787406	0.00100527	0.032673	Inflamed vs Normal
C19orf66	0.666717	0.000876317	0.03036	Inflamed vs Normal
UBE2H	0.383089	0.00079735	0.0287463	Inflamed vs Normal
PRUNE2	0.893716	0.000831363	0.0294397	Inflamed vs Normal
HCST	1.38392	0.00106463	0.0335846	Inflamed vs Normal
RAC2	1.13402	0.000837306	0.0295751	Inflamed vs Normal
HSBP1L1	-0.948886	0.000906014	0.0309248	Inflamed vs Normal
FOXE3	-2.28546	0.000883425	0.0304896	Inflamed vs Normal
TRAV4	2.67436	0.000968643	0.0321572	Inflamed vs Normal
PTGIR	1.10684	0.0011511	0.0353331	Inflamed vs Normal
DNAJC11	-0.554027	0.000813154	0.0290911	Inflamed vs Normal
ACO2	-0.564509	0.000708315	0.0268199	Inflamed vs Normal
CHCHD4	-0.580953	0.00100483	0.032673	Inflamed vs Normal
EPSTI1	1.52076	0.000902755	0.0309081	Inflamed vs Normal
ATP5G3	-0.76722	0.000717389	0.0269615	Inflamed vs Normal
PRKAR1A	0.485784	0.000736962	0.0272925	Inflamed vs Normal
NXN	0.807257	0.00102903	0.0329461	Inflamed vs Normal
FMNL3	0.847642	0.000908302	0.0309608	Inflamed vs Normal
SYNE1	0.562034	0.000861519	0.0300874	Inflamed vs Normal
FOXD2	-2.3004	0.00106162	0.0335352	Inflamed vs Normal
FZD9	2.80798	0.00109399	0.034182	Inflamed vs Normal
SNX10	1.7522	0.00107057	0.033734	Inflamed vs Normal
C9orf72	0.63798	0.00097385	0.0321959	Inflamed vs Normal
PEA15	0.774344	0.000852171	0.0298919	Inflamed vs Normal
HHIPL1	0.674487	0.00118057	0.0359131	Inflamed vs Normal
ADGB	-0.841852	0.00118151	0.0359131	Inflamed vs Normal
ALOX5AP	1.18071	0.00100159	0.0326485	Inflamed vs Normal
IGHV3-23	1.56379	0.000623811	0.0250661	Inflamed vs Normal
FAM20C	1.06013	0.000950841	0.0318124	Inflamed vs Normal
CLIC2	0.808078	0.00102577	0.0329195	Inflamed vs Normal
PHF11	0.460942	0.000930197	0.0313663	Inflamed vs Normal
MKKS	-0.619403	0.000919731	0.0311867	Inflamed vs Normal
LLGL1	0.378972	0.00101006	0.0327332	Inflamed vs Normal
MN1	1.00544	0.00116138	0.0354889	Inflamed vs Normal
ATP8B2	0.721204	0.000927421	0.0313485	Inflamed vs Normal
TMEM184B	0.430368	0.000891629	0.0306779	Inflamed vs Normal
TMEM125	-0.591267	0.000972317	0.0321959	Inflamed vs Normal
PTK6	-0.837911	0.000867914	0.030235	Inflamed vs Normal
KCNMB1	0.761601	0.00108625	0.0340357	Inflamed vs Normal
RNF180	0.839881	0.00124612	0.0369581	Inflamed vs Normal
VAV3	-0.925658	0.000860571	0.0300731	Inflamed vs Normal
RASGEF1A	1.59647	0.00127635	0.0375241	Inflamed vs Normal
ASPG	-2.39491	0.00121856	0.0364608	Inflamed vs Normal
SLC24A4	1.48214	0.00129031	0.037737	Inflamed vs Normal
MAZ	-0.63548	0.000805696	0.0289537	Inflamed vs Normal
SIAE	-1.12465	0.000786259	0.0284384	Inflamed vs Normal
LY6E	1.37431	0.000990203	0.0325021	Inflamed vs Normal
ACPT	-1.82931	0.000975163	0.0322202	Inflamed vs Normal
SPRYD7	-0.613069	0.00105057	0.0333617	Inflamed vs Normal
JDP2	0.577216	0.000985986	0.0324111	Inflamed vs Normal
NNMT	1.50141	0.000984806	0.0324111	Inflamed vs Normal
GALNT6	1.26323	0.00100643	0.0326879	Inflamed vs Normal
AP1M1	0.601942	0.00101507	0.0328195	Inflamed vs Normal
SEC22C	0.677952	0.00100068	0.032639	Inflamed vs Normal
PINLYP	0.727905	0.00128511	0.0376045	Inflamed vs Normal
PATL2	0.879509	0.00117973	0.0359131	Inflamed vs Normal
ARHGAP31	0.580205	0.000997633	0.032583	Inflamed vs Normal
CDS1	-0.57841	0.00090458	0.030923	Inflamed vs Normal
LHFP	0.884778	0.00106425	0.0335846	Inflamed vs Normal
HCK	1.25364	0.00101269	0.0327613	Inflamed vs Normal
AP1M2	-0.689605	0.00089315	0.0306923	Inflamed vs Normal
TCF4	0.786183	0.000939096	0.0315519	Inflamed vs Normal
FGD5	0.937262	0.00106622	0.0336156	Inflamed vs Normal
CALML4	-0.687288	0.000837278	0.0295751	Inflamed vs Normal
LCK	1.21301	0.00109763	0.0342081	Inflamed vs Normal
LRRFIP2	-0.479767	0.000879393	0.0303881	Inflamed vs Normal
SELL	2.17888	0.00108857	0.0340702	Inflamed vs Normal
DACH1	0.965795	0.00110444	0.0342974	Inflamed vs Normal
GLRA2	-3.29326	0.00125282	0.0370555	Inflamed vs Normal
CACNB3	-0.700294	0.00102137	0.0328708	Inflamed vs Normal
MYOC	-4.34586	0.00125974	0.0371154	Inflamed vs Normal
IFT74	-0.673641	0.00107512	0.0338388	Inflamed vs Normal
QRFP	-1.66588	0.00110129	0.0342374	Inflamed vs Normal
ATP5I	-0.73732	0.00090906	0.0309608	Inflamed vs Normal
KIAA0040	0.533386	0.000977055	0.0322446	Inflamed vs Normal
HARS2	-0.407382	0.000995769	0.032583	Inflamed vs Normal
SLC25A10	-0.828862	0.00104386	0.0332112	Inflamed vs Normal
TBC1D9	0.599209	0.00102851	0.0329461	Inflamed vs Normal
NDUFS2	-0.4602	0.00086919	0.0302416	Inflamed vs Normal
RASSF7	-0.674892	0.00097039	0.0321618	Inflamed vs Normal
ZNF439	-0.570378	0.00118287	0.0359131	Inflamed vs Normal
SLC43A3	0.818775	0.00110941	0.0344133	Inflamed vs Normal
TTC19	-0.405136	0.000943486	0.0316232	Inflamed vs Normal
TIE1	0.811074	0.00115734	0.0354374	Inflamed vs Normal
AGFG2	-0.806592	0.000968255	0.0321572	Inflamed vs Normal
KLK14	-1.00873	0.00142774	0.0402371	Inflamed vs Normal
IKZF1	1.11703	0.00105736	0.033469	Inflamed vs Normal
C20orf194	0.704821	0.00115855	0.0354449	Inflamed vs Normal
PANX2	1.62919	0.00136814	0.0392267	Inflamed vs Normal
TMEM52B	1.53674	0.00139823	0.0397268	Inflamed vs Normal
DOCK2	0.922479	0.00102702	0.0329195	Inflamed vs Normal
CYCS	-1.22772	0.000829133	0.0293981	Inflamed vs Normal
CTSO	0.72664	0.00103107	0.032955	Inflamed vs Normal
CELF4	1.51513	0.0014303	0.0402639	Inflamed vs Normal
CPT1A	-0.643305	0.000832294	0.029454	Inflamed vs Normal
A4GALT	0.822056	0.00125439	0.0370555	Inflamed vs Normal
SEMA4G	-0.753362	0.000896381	0.0307655	Inflamed vs Normal
LMO4	0.85569	0.00102009	0.0328483	Inflamed vs Normal
PIM2	1.31024	0.000953228	0.031854	Inflamed vs Normal
IRF2	0.386323	0.00102357	0.0328844	Inflamed vs Normal
ZEB2	0.836151	0.000984593	0.0324111	Inflamed vs Normal
ERICH2	1.79433	0.00115767	0.0354374	Inflamed vs Normal
PDZK1IP1	1.67182	0.00105356	0.0333865	Inflamed vs Normal
RIPK2	0.779629	0.00120419	0.0362202	Inflamed vs Normal
PSTPIP2	0.929266	0.0011914	0.0360739	Inflamed vs Normal
DLAT	-0.697995	0.00102229	0.0328813	Inflamed vs Normal
THEM5	0.881379	0.00146999	0.0409517	Inflamed vs Normal
CD247	1.23782	0.00125148	0.0370555	Inflamed vs Normal
OR51E2	-2.37597	0.00147681	0.04106	Inflamed vs Normal
LOXHD1	1.63487	0.00134455	0.038814	Inflamed vs Normal
INSL3	-0.739479	0.00148551	0.0412606	Inflamed vs Normal
BTG2	0.777778	0.000840412	0.0296393	Inflamed vs Normal
FNDC4	0.943679	0.00146174	0.0408035	Inflamed vs Normal
RUNX1T1	0.793186	0.00130614	0.0380205	Inflamed vs Normal
IQGAP2	-0.46473	0.00091783	0.0311565	Inflamed vs Normal
TNFRSF9	1.13958	0.00149187	0.0413754	Inflamed vs Normal
PTPRE	0.628994	0.00104324	0.0332106	Inflamed vs Normal
GRAP2	1.09239	0.00131063	0.0381314	Inflamed vs Normal
ELOVL6	-1.2628	0.00103973	0.0331366	Inflamed vs Normal
ECM2	1.28787	0.00132283	0.0383662	Inflamed vs Normal
ZDHHC3	-0.338866	0.000930961	0.0313705	Inflamed vs Normal
TRAK1	-0.407085	0.000935336	0.0314635	Inflamed vs Normal
IFFO1	0.681306	0.00115638	0.0354368	Inflamed vs Normal
CD83	1.51736	0.00130207	0.0379418	Inflamed vs Normal
ARFGAP3	0.816993	0.00103108	0.032955	Inflamed vs Normal
AANAT	1.03908	0.00150713	0.0416744	Inflamed vs Normal
CAV2	0.704955	0.00118808	0.0360122	Inflamed vs Normal
C9	2.54976	0.00122846	0.0366585	Inflamed vs Normal
PLEKHB2	-0.513497	0.000912794	0.0310422	Inflamed vs Normal
WIPF2	-0.388588	0.00101187	0.0327613	Inflamed vs Normal
ANTXR1	0.79049	0.00103747	0.0331089	Inflamed vs Normal
UBE2A	-0.688335	0.00101703	0.0328258	Inflamed vs Normal
POLI	0.614471	0.00119493	0.0361415	Inflamed vs Normal
PTGES3L-AARSD1	-1.40056	0.00152826	0.0419054	Inflamed vs Normal
THBS2	1.68803	0.0012408	0.0369185	Inflamed vs Normal
REM1	0.852967	0.00153126	0.0419465	Inflamed vs Normal
TRAV20	2.77199	0.00122955	0.0366714	Inflamed vs Normal
NUP210	0.76679	0.00104817	0.0333104	Inflamed vs Normal
REG3A	9.69034	0.00141694	0.0400949	Inflamed vs Normal
ISLR	0.80427	0.00123665	0.0368242	Inflamed vs Normal
CYB561A3	-0.372544	0.00105116	0.0333617	Inflamed vs Normal
SCO1	-0.523819	0.0011237	0.034762	Inflamed vs Normal
LPCAT2	0.580791	0.00115496	0.0354125	Inflamed vs Normal
CYC1	-0.774746	0.000964549	0.0320595	Inflamed vs Normal
C1RL	0.378759	0.00109107	0.0341099	Inflamed vs Normal
ZCCHC24	0.695452	0.00118792	0.0360122	Inflamed vs Normal
PBXIP1	0.589251	0.000996858	0.032583	Inflamed vs Normal
TUBG2	0.476738	0.0012956	0.0378719	Inflamed vs Normal
TMC7	-0.816595	0.00124198	0.0369237	Inflamed vs Normal
CD226	1.55033	0.00150321	0.0416486	Inflamed vs Normal
PTGFR	0.936438	0.00141249	0.0400299	Inflamed vs Normal
PLCB1	0.886104	0.00138536	0.0394818	Inflamed vs Normal
STXBP4	0.731083	0.00142573	0.0402107	Inflamed vs Normal
KANK3	0.800351	0.00141452	0.0400671	Inflamed vs Normal
UBASH3A	1.50164	0.00146378	0.0408402	Inflamed vs Normal
PCDH17	1.17325	0.00148546	0.0412606	Inflamed vs Normal
C11orf42	-1.51217	0.00153888	0.0420313	Inflamed vs Normal
FAM180B	-2.21121	0.00130012	0.0379418	Inflamed vs Normal
CD96	1.06381	0.00127832	0.0375241	Inflamed vs Normal
EVI2B	0.917002	0.00110118	0.0342374	Inflamed vs Normal
OSCAR	1.41639	0.00152301	0.0418165	Inflamed vs Normal
SLC16A4	1.43525	0.00140767	0.0399337	Inflamed vs Normal
EPHB1	1.21588	0.0016101	0.0432979	Inflamed vs Normal
OLFM4	2.42591	0.000744279	0.0273715	Inflamed vs Normal
PLCD3	-2.62843	0.00107556	0.0338388	Inflamed vs Normal
SNX7	-0.653069	0.00118255	0.0359131	Inflamed vs Normal
HUNK	-0.830164	0.0013421	0.038814	Inflamed vs Normal
FBLIM1	-0.582171	0.000976557	0.0322446	Inflamed vs Normal
HIC1	1.09311	0.00130097	0.0379418	Inflamed vs Normal
SERPINA4	2.46761	0.00130038	0.0379418	Inflamed vs Normal
USMG5	-0.852166	0.00105218	0.0333617	Inflamed vs Normal
ATP1B3	-0.792836	0.000959418	0.0319089	Inflamed vs Normal
MEGF9	0.412226	0.00121024	0.0362702	Inflamed vs Normal
CCDC71L	0.613698	0.00124114	0.0369185	Inflamed vs Normal
STK17B	0.744611	0.00107633	0.0338388	Inflamed vs Normal
RNF24	0.623951	0.00125286	0.0370555	Inflamed vs Normal
DHRS9	-2.67748	0.00111606	0.0345811	Inflamed vs Normal
ARHGAP30	1.02108	0.00114783	0.0352911	Inflamed vs Normal
SLC29A1	0.570176	0.00124645	0.0369581	Inflamed vs Normal
CASP8	0.486378	0.0011546	0.0354125	Inflamed vs Normal
NTRK1	1.57886	0.00166374	0.0441654	Inflamed vs Normal
COX5B	-0.772306	0.000994323	0.032583	Inflamed vs Normal
SNRPN	0.700424	0.00149716	0.0415016	Inflamed vs Normal
FLT3LG	0.860909	0.00144785	0.0405529	Inflamed vs Normal
ABHD3	-0.733034	0.00109527	0.0341986	Inflamed vs Normal
CXorf23	-0.652078	0.00125663	0.0370824	Inflamed vs Normal
PDCD6IP	-0.544956	0.000955196	0.0318625	Inflamed vs Normal
CHRM3	0.88329	0.00145847	0.0407864	Inflamed vs Normal
C17orf107	0.941638	0.00164766	0.0439377	Inflamed vs Normal
CORO1A	1.19989	0.00109916	0.0342287	Inflamed vs Normal
VWA2	1.27259	0.00159889	0.0431561	Inflamed vs Normal
FUCA1	-0.614858	0.000997827	0.032583	Inflamed vs Normal
ZFAND2B	-0.44352	0.00122589	0.0366013	Inflamed vs Normal
MT3	-2.16221	0.00158766	0.0429847	Inflamed vs Normal
TMEM133	-0.690423	0.00147071	0.0409517	Inflamed vs Normal
CHODL	-1.30073	0.00171332	0.0448836	Inflamed vs Normal
MTX2	-0.543724	0.00126676	0.037283	Inflamed vs Normal
CEP19	0.918964	0.00170407	0.044791	Inflamed vs Normal
ZBTB4	0.427281	0.00115925	0.0354467	Inflamed vs Normal
IGHD	1.99378	0.00159259	0.0430694	Inflamed vs Normal
CD300LB	1.37658	0.00170718	0.044791	Inflamed vs Normal
P2RY8	0.961801	0.00138017	0.0393832	Inflamed vs Normal
CHMP4B	-0.569244	0.00102965	0.0329472	Inflamed vs Normal
MRS2	-0.376343	0.00125378	0.0370555	Inflamed vs Normal
BATF	1.35012	0.00167755	0.0443843	Inflamed vs Normal
CCL3L1	1.98486	0.00176392	0.0457364	Inflamed vs Normal
STK10	0.522314	0.00118805	0.0360122	Inflamed vs Normal
ARHGAP39	-0.84399	0.00143191	0.0402732	Inflamed vs Normal
ENPP2	1.13	0.0011989	0.0362106	Inflamed vs Normal
DMRT2	-3.03461	0.00177764	0.0459639	Inflamed vs Normal
PRSS36	-0.794213	0.00166964	0.0442628	Inflamed vs Normal
APOL4	0.769346	0.00138049	0.0393832	Inflamed vs Normal
RAMP3	1.25462	0.00151017	0.0416799	Inflamed vs Normal
ATP5O	-0.650984	0.00106077	0.0335352	Inflamed vs Normal
IPCEF1	1.04456	0.0015218	0.0418105	Inflamed vs Normal
CNTRL	0.537775	0.00130371	0.0379696	Inflamed vs Normal
ERAP2	1.55045	0.00120208	0.0362202	Inflamed vs Normal
PARP1	0.406107	0.00112852	0.0348703	Inflamed vs Normal
ZNF575	-1.58419	0.00154452	0.0421235	Inflamed vs Normal
ASXL1	0.489481	0.00117282	0.0357442	Inflamed vs Normal
DGKD	-0.521555	0.00113523	0.0350387	Inflamed vs Normal
MYBPH	2.35893	0.00142155	0.0401642	Inflamed vs Normal
C19orf38	1.39175	0.00170728	0.044791	Inflamed vs Normal
OCLN	-0.60601	0.00123486	0.0368101	Inflamed vs Normal
RUFY4	1.98496	0.00181845	0.0468012	Inflamed vs Normal
KLK12	2.40024	0.0018168	0.0467814	Inflamed vs Normal
LONRF3	-0.851479	0.00160137	0.0431561	Inflamed vs Normal
TUBA1A	0.902839	0.00120603	0.0362202	Inflamed vs Normal
TCEA3	-1.01774	0.00116193	0.0354889	Inflamed vs Normal
SWAP70	0.471638	0.00128246	0.0375505	Inflamed vs Normal
HELB	0.942377	0.00170521	0.044791	Inflamed vs Normal
GPC6	0.884626	0.00142887	0.0402487	Inflamed vs Normal
S1PR3	1.32528	0.00153993	0.0420394	Inflamed vs Normal
MMP14	0.802762	0.00111761	0.0346098	Inflamed vs Normal
SERPINA1	1.9962	0.000984876	0.0324111	Inflamed vs Normal
ATP2C2	-0.834202	0.00114482	0.035218	Inflamed vs Normal
ITGA4	1.00831	0.00134043	0.038814	Inflamed vs Normal
IL4I1	1.79643	0.00171254	0.0448836	Inflamed vs Normal
MROH1	-0.591318	0.00122472	0.0366013	Inflamed vs Normal
ZNF438	0.464975	0.00155235	0.0422131	Inflamed vs Normal
DBN1	0.623073	0.00142368	0.0401856	Inflamed vs Normal
HMGA2	-0.745344	0.00160751	0.0432701	Inflamed vs Normal
NDUFB9	-0.791118	0.00119329	0.0361113	Inflamed vs Normal
KCTD9	-0.589626	0.00125917	0.0371154	Inflamed vs Normal
ATPAF1	-0.568488	0.00131149	0.0381366	Inflamed vs Normal
PILRA	1.04599	0.0016368	0.0437894	Inflamed vs Normal
NAB2	0.840109	0.00154629	0.04215	Inflamed vs Normal
LIMA1	-0.501798	0.00100331	0.032673	Inflamed vs Normal
KIF13B	-0.42079	0.00113949	0.0351121	Inflamed vs Normal
ALCAM	0.672852	0.00135201	0.038929	Inflamed vs Normal
DUSP22	0.474816	0.00134676	0.038818	Inflamed vs Normal
R3HDML	-0.720232	0.00188741	0.0477137	Inflamed vs Normal
COL5A2	1.13067	0.00119936	0.0362106	Inflamed vs Normal
CLEC6A	3.03379	0.00158869	0.0429916	Inflamed vs Normal
CA9	2.02589	0.00190888	0.0480432	Inflamed vs Normal
NEXN	0.85	0.00146137	0.0408035	Inflamed vs Normal
ANXA9	-0.507053	0.00163978	0.0438251	Inflamed vs Normal
SLC25A37	0.859177	0.00123569	0.0368154	Inflamed vs Normal
DHDDS	-0.702556	0.00128017	0.0375505	Inflamed vs Normal
HNF4A	-0.717805	0.00108933	0.0340746	Inflamed vs Normal
CXCR3	1.20675	0.0017586	0.0456835	Inflamed vs Normal
GGT6	-0.686225	0.00119981	0.0362106	Inflamed vs Normal
LANCL2	-0.427954	0.00145831	0.0407864	Inflamed vs Normal
PRKCQ	0.988236	0.00176372	0.0457364	Inflamed vs Normal
PLXNA4	1.07643	0.00176356	0.0457364	Inflamed vs Normal
TM4SF18	0.896021	0.00174673	0.0455662	Inflamed vs Normal
FAM84A	-0.678724	0.00118238	0.0359131	Inflamed vs Normal
FOXRED1	-0.436475	0.00140553	0.0398934	Inflamed vs Normal
TRBV27	1.92438	0.00182596	0.0468012	Inflamed vs Normal
KIAA1671	-0.62058	0.00120116	0.0362123	Inflamed vs Normal
TMEM262	-0.519039	0.00180085	0.046435	Inflamed vs Normal
MRPS9	-0.630228	0.00144357	0.0404787	Inflamed vs Normal
TP53INP2	-1.18762	0.00121271	0.0363246	Inflamed vs Normal
PSTPIP1	0.897127	0.00162653	0.0436013	Inflamed vs Normal
ANXA2R	0.961278	0.00187251	0.0474275	Inflamed vs Normal
OAZ2	0.449778	0.00135348	0.0389514	Inflamed vs Normal
AKAP7	-1.02626	0.00151954	0.0417895	Inflamed vs Normal
GALK1	0.749272	0.0016237	0.0436013	Inflamed vs Normal
APOL6	0.658413	0.0012044	0.0362202	Inflamed vs Normal
PTPN14	0.636894	0.00156797	0.0425757	Inflamed vs Normal
CD300C	1.60321	0.00194589	0.0485367	Inflamed vs Normal
KRT72	3.31761	0.00164885	0.0439377	Inflamed vs Normal
FAM167B	1.09819	0.00191951	0.0481506	Inflamed vs Normal
SLC15A3	0.987939	0.00150502	0.0416744	Inflamed vs Normal
DYNC1LI2	-0.446278	0.00112377	0.034762	Inflamed vs Normal
ZNF354C	0.71653	0.00182194	0.0468012	Inflamed vs Normal
KCNK10	-0.917965	0.00186577	0.0473645	Inflamed vs Normal
PTPRU	1.06086	0.00182848	0.0468012	Inflamed vs Normal
CD55	1.44002	0.00124413	0.0369482	Inflamed vs Normal
FAM219B	-0.379783	0.00133522	0.0386853	Inflamed vs Normal
NAA60	-0.461505	0.00130185	0.0379418	Inflamed vs Normal
P2RX6	-1.27887	0.00201925	0.049656	Inflamed vs Normal
LRRN2	-1.28765	0.00165188	0.0439791	Inflamed vs Normal
PKP2	-0.941109	0.00120338	0.0362202	Inflamed vs Normal
FBXO10	0.637728	0.00166979	0.0442628	Inflamed vs Normal
MAL2	-1.25074	0.00119935	0.0362106	Inflamed vs Normal
ABCA13	1.29442	0.00198641	0.0491953	Inflamed vs Normal
PARVB	0.92103	0.00159924	0.0431561	Inflamed vs Normal
XRCC6BP1	-0.889214	0.00169598	0.0447022	Inflamed vs Normal
PTGDR	-1.74575	0.00170584	0.044791	Inflamed vs Normal
ESM1	2.84137	0.00182128	0.0468012	Inflamed vs Normal
TEX11	-1.84173	0.00199291	0.0493125	Inflamed vs Normal
NBPF1	-0.827199	0.00129906	0.0379418	Inflamed vs Normal
CHCHD10	-0.90634	0.00136497	0.0391809	Inflamed vs Normal
TREML2	1.48744	0.00205348	0.0500077	Inflamed vs Normal
PDGFB	0.962055	0.00170101	0.044791	Inflamed vs Normal
ARSB	0.596908	0.00159388	0.0430694	Inflamed vs Normal
PROB1	-0.679633	0.00172643	0.0451422	Inflamed vs Normal
PIANP	-0.840947	0.0020443	0.049878	Inflamed vs Normal
EFNA4	-0.614705	0.00167484	0.0443483	Inflamed vs Normal
FAHD1	-0.631107	0.00148891	0.0413346	Inflamed vs Normal
NOS2	2.61922	0.00146166	0.0408035	Inflamed vs Normal
MFSD3	-0.840761	0.0015124	0.0416959	Inflamed vs Normal
LSM11	-0.47086	0.00169968	0.0447785	Inflamed vs Normal
TNFRSF10B	0.668282	0.00134116	0.038814	Inflamed vs Normal
CDYL2	1.15949	0.00174567	0.0455598	Inflamed vs Normal
MOB3B	-0.410913	0.00138427	0.0394708	Inflamed vs Normal
KLK15	-2.71921	0.00204879	0.0499639	Inflamed vs Normal
GPR183	1.2559	0.00156338	0.0424864	Inflamed vs Normal
SV2A	0.603386	0.00189303	0.0477988	Inflamed vs Normal
SIGLEC10	1.2966	0.00154919	0.042174	Inflamed vs Normal
LRIT2	-1.77518	0.00211679	0.0509537	Inflamed vs Normal
KRTAP13-2	-4.76042	0.00203011	0.049748	Inflamed vs Normal
FAM160A2	-0.63051	0.00125433	0.0370555	Inflamed vs Normal
LTK	-1.04349	0.00164068	0.0438251	Inflamed vs Normal
GPR84	2.24811	0.0020958	0.0506233	Inflamed vs Normal
NRP1	0.893432	0.00142046	0.0401537	Inflamed vs Normal
APOBEC3G	0.927587	0.00163701	0.0437894	Inflamed vs Normal
ILDR1	-1.16187	0.00168769	0.0445537	Inflamed vs Normal
ATG13	0.313786	0.00136984	0.0392267	Inflamed vs Normal
NR3C2	-0.651113	0.00134523	0.038814	Inflamed vs Normal
CCDC108	-1.33692	0.00213026	0.0511897	Inflamed vs Normal
C3	1.30312	0.00121452	0.0363592	Inflamed vs Normal
HAVCR1	-2.7064	0.00210414	0.0507391	Inflamed vs Normal
PLEKHA6	-0.600188	0.00126162	0.0371513	Inflamed vs Normal
SLC35F2	-0.550773	0.00149161	0.0413754	Inflamed vs Normal
CCR4	1.26249	0.00194136	0.048467	Inflamed vs Normal
AQP8	-8.51315	0.00206152	0.0501137	Inflamed vs Normal
CLDN8	-5.72009	0.00215153	0.0514684	Inflamed vs Normal
TPMT	-0.720266	0.00135908	0.0390923	Inflamed vs Normal
NFKBIE	0.642355	0.00170561	0.044791	Inflamed vs Normal
ATP5G1	-0.907971	0.00135068	0.038911	Inflamed vs Normal
SATB1	0.426793	0.00143646	0.040381	Inflamed vs Normal
LRRC4	1.28005	0.00213307	0.0512243	Inflamed vs Normal
NAAA	-0.774258	0.00139439	0.0396579	Inflamed vs Normal
CMAS	-0.700584	0.00136994	0.0392267	Inflamed vs Normal
ADAP1	-0.759451	0.00138755	0.0395164	Inflamed vs Normal
CSF2RA	0.96697	0.00176792	0.0457552	Inflamed vs Normal
PLXNA2	-0.750818	0.00136214	0.0391197	Inflamed vs Normal
TACSTD2	1.1508	0.00214016	0.0513168	Inflamed vs Normal
ATP8B4	0.736299	0.0018333	0.0468815	Inflamed vs Normal
GIMAP4	1.20923	0.00160222	0.0431561	Inflamed vs Normal
RAPGEF3	0.575911	0.00160024	0.0431561	Inflamed vs Normal
MKRN1	-0.505129	0.00127822	0.0375241	Inflamed vs Normal
ATM	0.660409	0.00142375	0.0401856	Inflamed vs Normal
KRT73	2.98778	0.00182537	0.0468012	Inflamed vs Normal
SH2B1	-0.536861	0.00139219	0.0396157	Inflamed vs Normal
DOCK7	-0.317045	0.00153779	0.042022	Inflamed vs Normal
CEACAM21	1.07476	0.00211168	0.050875	Inflamed vs Normal
IRG1	2.77639	0.00198177	0.0491454	Inflamed vs Normal
NUDT22	-0.493725	0.00150711	0.0416744	Inflamed vs Normal
NUCB1	0.558643	0.00127002	0.037359	Inflamed vs Normal
C2orf15	-0.636094	0.00172286	0.0450699	Inflamed vs Normal
FAM19A5	0.968926	0.00223379	0.0526936	Inflamed vs Normal
TXLNB	0.806682	0.00210293	0.0507391	Inflamed vs Normal
COL17A1	-1.07061	0.001321	0.0383331	Inflamed vs Normal
CLASP1	0.371745	0.00154948	0.042174	Inflamed vs Normal
SPR	-0.831777	0.00164853	0.0439377	Inflamed vs Normal
WDR19	0.429544	0.0017507	0.045607	Inflamed vs Normal
NCKAP1L	0.966926	0.0015706	0.0426262	Inflamed vs Normal
PIK3AP1	0.988283	0.00163128	0.0436781	Inflamed vs Normal
ATF7IP	0.503026	0.00158747	0.0429847	Inflamed vs Normal
DAO	-3.53816	0.00220476	0.0523151	Inflamed vs Normal
SLMO2	-0.548909	0.00136827	0.0392267	Inflamed vs Normal
CD2	1.51752	0.00176718	0.0457552	Inflamed vs Normal
KLHDC9	-1.0008	0.00211917	0.0509889	Inflamed vs Normal
HSD3B7	0.767262	0.00168524	0.0445243	Inflamed vs Normal
SOWAHD	0.825199	0.00222955	0.0526892	Inflamed vs Normal
TLCD1	-0.804926	0.00208885	0.050543	Inflamed vs Normal
NEFH	1.02711	0.0023228	0.0539043	Inflamed vs Normal
C14orf142	-0.604499	0.00182445	0.0468012	Inflamed vs Normal
ARPC1B	0.569727	0.00137015	0.0392267	Inflamed vs Normal
CD1D	0.881598	0.00183521	0.0469089	Inflamed vs Normal
ZNF300	0.740806	0.00200258	0.0494642	Inflamed vs Normal
C5orf52	-1.40594	0.002334	0.0540959	Inflamed vs Normal
PARVG	0.992896	0.00167967	0.0444193	Inflamed vs Normal
COX5A	-0.729542	0.0013603	0.0391072	Inflamed vs Normal
TNFAIP6	1.82659	0.00225475	0.0530383	Inflamed vs Normal
EFEMP2	0.611378	0.00172822	0.0451678	Inflamed vs Normal
BLCAP	-0.397722	0.00152112	0.0418105	Inflamed vs Normal
GNB4	0.789072	0.00189317	0.0477988	Inflamed vs Normal
PIK3CG	1.00097	0.00183873	0.0469558	Inflamed vs Normal
GYPE	0.98761	0.00235776	0.0544061	Inflamed vs Normal
SH3BP5	0.789605	0.00169253	0.044646	Inflamed vs Normal
SORD	0.665363	0.00165532	0.0440258	Inflamed vs Normal
TSPYL2	0.509659	0.00164246	0.0438301	Inflamed vs Normal
IKZF3	1.32432	0.00205618	0.0500144	Inflamed vs Normal
SHISA6	-1.87187	0.00237943	0.0546913	Inflamed vs Normal
DEFA5	8.00353	0.00189597	0.0478345	Inflamed vs Normal
ARHGAP9	1.03404	0.0017055	0.044791	Inflamed vs Normal
RPS6KC1	0.34637	0.00182334	0.0468012	Inflamed vs Normal
OR6T1	-2.40375	0.00204408	0.049878	Inflamed vs Normal
TTLL6	-1.21794	0.00189991	0.0478823	Inflamed vs Normal
CAPN5	-0.566054	0.00128165	0.0375505	Inflamed vs Normal
MAP3K7CL	0.597404	0.00211169	0.050875	Inflamed vs Normal
SEMA4C	0.410329	0.00171692	0.0449355	Inflamed vs Normal
ATP1B1	-0.65706	0.00121985	0.0364796	Inflamed vs Normal
TTPA	-1.91026	0.00225458	0.0530383	Inflamed vs Normal
OAS2	1.49552	0.00174479	0.0455582	Inflamed vs Normal
TMPRSS4	-0.893716	0.00137727	0.0393344	Inflamed vs Normal
TTC13	-0.498632	0.00170862	0.0448024	Inflamed vs Normal
ENTPD2	-0.895072	0.00193199	0.0482763	Inflamed vs Normal
AKAP9	-0.491858	0.00139808	0.0397268	Inflamed vs Normal
MOSPD1	-0.453403	0.00200671	0.0494785	Inflamed vs Normal
AKT3	0.651702	0.00186856	0.0473853	Inflamed vs Normal
C17orf62	0.460979	0.00151935	0.0417895	Inflamed vs Normal
FIBIN	1.30666	0.00219101	0.0521328	Inflamed vs Normal
ITPRIPL1	0.970518	0.00240867	0.0551472	Inflamed vs Normal
RASGRP2	0.992721	0.00185978	0.0472553	Inflamed vs Normal
FMO2	2.06959	0.00236251	0.0544706	Inflamed vs Normal
SP100	0.624843	0.00158403	0.0429489	Inflamed vs Normal
JAZF1	0.530619	0.00202714	0.049748	Inflamed vs Normal
SAMD4A	0.796151	0.0019124	0.0480485	Inflamed vs Normal
NPAS3	0.806038	0.00244192	0.0556118	Inflamed vs Normal
CC2D1A	-0.738331	0.00152422	0.0418165	Inflamed vs Normal
FAXDC2	0.677985	0.00182172	0.0468012	Inflamed vs Normal
SACS	0.76521	0.00203013	0.049748	Inflamed vs Normal
LIN7C	-0.351874	0.00178887	0.0462114	Inflamed vs Normal
CLCN4	0.763071	0.00230488	0.0537866	Inflamed vs Normal
FAM231D	0.84002	0.00254599	0.0568217	Inflamed vs Normal
TNKS2	0.326856	0.00160906	0.0432909	Inflamed vs Normal
CRLF2	1.22778	0.00247815	0.0559524	Inflamed vs Normal
NHEJ1	-0.753751	0.00185739	0.047255	Inflamed vs Normal
SLC22A23	-0.630874	0.00151107	0.0416799	Inflamed vs Normal
ADORA2A	0.844874	0.00220769	0.0523509	Inflamed vs Normal
FXR1	0.287607	0.00165199	0.0439791	Inflamed vs Normal
SAMM50	-0.421033	0.00173839	0.0454122	Inflamed vs Normal
ELAVL2	-1.755	0.00246025	0.0558013	Inflamed vs Normal
PCDHGB7	0.663587	0.00225194	0.0530171	Inflamed vs Normal
RAP2B	0.622212	0.00182776	0.0468012	Inflamed vs Normal
KCNA5	-1.25638	0.0026005	0.057282	Inflamed vs Normal
IGFBP7	1.0067	0.00147353	0.0410095	Inflamed vs Normal
CTF1	0.73882	0.00255614	0.056908	Inflamed vs Normal
GOT2	-0.62471	0.00162537	0.0436013	Inflamed vs Normal
ECI1	-0.568008	0.00182787	0.0468012	Inflamed vs Normal
ARHGAP23	0.752935	0.00200784	0.0494845	Inflamed vs Normal
PRR5-ARHGAP8	-1.12979	0.00253347	0.0566223	Inflamed vs Normal
HMGCL	-0.65934	0.00174881	0.045599	Inflamed vs Normal
AKIRIN2	0.43044	0.00185972	0.0472553	Inflamed vs Normal
LPIN1	0.764872	0.00175798	0.0456835	Inflamed vs Normal
BGN	1.7137	0.00192005	0.0481506	Inflamed vs Normal
CCL20	1.76792	0.00204135	0.049878	Inflamed vs Normal
IDH1	-0.518841	0.0014484	0.0405529	Inflamed vs Normal
SLC16A1	-1.49448	0.00165797	0.0440752	Inflamed vs Normal
CCHCR1	-0.470961	0.001837	0.0469331	Inflamed vs Normal
OPN1SW	0.864952	0.00262749	0.0577238	Inflamed vs Normal
KIAA1257	-0.615672	0.00244558	0.0556181	Inflamed vs Normal
PDE8B	0.63097	0.00232345	0.0539043	Inflamed vs Normal
RNF149	0.506112	0.00169305	0.044646	Inflamed vs Normal
UQCR10	-0.720205	0.00167539	0.0443483	Inflamed vs Normal
LRRC32	0.851167	0.00197854	0.0490877	Inflamed vs Normal
FAM132B	1.4341	0.00270357	0.0587173	Inflamed vs Normal
SPC25	-0.631607	0.00227151	0.0532542	Inflamed vs Normal
REG4	2.43922	0.00145893	0.0407864	Inflamed vs Normal
HS3ST3B1	0.929824	0.00223442	0.0526936	Inflamed vs Normal
DOK6	1.07543	0.00257267	0.05706	Inflamed vs Normal
ITIH5	0.824743	0.00179582	0.0463268	Inflamed vs Normal
LDLRAD2	0.528382	0.00234073	0.0541927	Inflamed vs Normal
BPI	1.8842	0.00253322	0.0566223	Inflamed vs Normal
SH3PXD2B	1.21014	0.00184838	0.0470894	Inflamed vs Normal
GJA4	1.15373	0.00245465	0.0557142	Inflamed vs Normal
ZNF564	-0.494971	0.00214498	0.0514105	Inflamed vs Normal
AGTRAP	0.781584	0.00208591	0.0504937	Inflamed vs Normal
SH3GLB2	-0.479011	0.0016274	0.0436013	Inflamed vs Normal
TRAV5	2.17185	0.00237987	0.0546913	Inflamed vs Normal
HRCT1	-2.15627	0.00237631	0.0546757	Inflamed vs Normal
LDHD	-2.11982	0.00200185	0.0494642	Inflamed vs Normal
ATP2A1	-0.926299	0.0024746	0.0559524	Inflamed vs Normal
CYP1B1	1.61019	0.00235247	0.0543288	Inflamed vs Normal
IGSF3	-0.686938	0.00191253	0.0480485	Inflamed vs Normal
GPR4	1.13548	0.00254043	0.056743	Inflamed vs Normal
SASH3	1.28229	0.00197122	0.0489416	Inflamed vs Normal
ZNF774	-0.892341	0.00222586	0.05267	Inflamed vs Normal
CHST14	0.541799	0.00231429	0.0538592	Inflamed vs Normal
E2F2	-0.864335	0.00210424	0.0507391	Inflamed vs Normal
SAA2	3.6617	0.00280679	0.0600242	Inflamed vs Normal
PADI4	1.50416	0.00276538	0.0595376	Inflamed vs Normal
MUCL1	2.33248	0.00244774	0.0556181	Inflamed vs Normal
TMEM255B	0.896308	0.00264658	0.0578853	Inflamed vs Normal
LMTK2	-0.657391	0.00176273	0.0457364	Inflamed vs Normal
SREBF2	-0.589672	0.00156392	0.0424864	Inflamed vs Normal
N4BP2L1	0.877126	0.00208991	0.0505467	Inflamed vs Normal
PLA2G16	1.04822	0.00234171	0.0541927	Inflamed vs Normal
MAMDC4	-0.798999	0.0019264	0.0482016	Inflamed vs Normal
NCOA3	0.404482	0.001805	0.0465205	Inflamed vs Normal
RNF223	-1.67663	0.00284012	0.06041	Inflamed vs Normal
TRAV12-3	1.74367	0.00280646	0.0600242	Inflamed vs Normal
CLEC2D	0.810613	0.0022561	0.0530478	Inflamed vs Normal
CXorf21	1.0325	0.00257584	0.0570996	Inflamed vs Normal
AGPAT9	-0.819896	0.00208272	0.0504602	Inflamed vs Normal
ARAP2	0.589864	0.00204438	0.049878	Inflamed vs Normal
TICAM2	0.922103	0.00259783	0.0572577	Inflamed vs Normal
GAL3ST2	-3.71815	0.00271919	0.0590107	Inflamed vs Normal
EVX1	-3.78006	0.00264091	0.0578145	Inflamed vs Normal
PDCD1LG2	1.28644	0.0027006	0.0586758	Inflamed vs Normal
TNFSF15	1.29004	0.00243051	0.0554199	Inflamed vs Normal
CBX6	0.692694	0.00204354	0.049878	Inflamed vs Normal
KIAA0141	-0.35358	0.0018201	0.0468012	Inflamed vs Normal
SUSD5	-0.927088	0.00294683	0.0618569	Inflamed vs Normal
WNK4	-1.19149	0.00194486	0.0485326	Inflamed vs Normal
MFAP2	1.05496	0.00259146	0.0572184	Inflamed vs Normal
TMEM177	-0.47983	0.0023483	0.0542775	Inflamed vs Normal
MAP3K9	-0.485367	0.00228521	0.0534394	Inflamed vs Normal
GPHN	-0.50914	0.00219465	0.0521971	Inflamed vs Normal
FXYD3	-2.27515	0.00151016	0.0416799	Inflamed vs Normal
TBXAS1	0.982216	0.00217106	0.0517463	Inflamed vs Normal
ASCC2	-0.390109	0.00186777	0.0473853	Inflamed vs Normal
ASAP3	-0.857116	0.00206402	0.0501161	Inflamed vs Normal
MTRF1L	-0.347416	0.00207395	0.0503353	Inflamed vs Normal
ABCD2	1.25608	0.00288249	0.0609651	Inflamed vs Normal
CHPF	0.676551	0.0020175	0.0496347	Inflamed vs Normal
EVA1A	1.37325	0.00296618	0.0619843	Inflamed vs Normal
SGCD	0.896687	0.00239293	0.054832	Inflamed vs Normal
COX4I1	-0.669398	0.00153223	0.0419525	Inflamed vs Normal
MTMR8	-1.13457	0.00284601	0.0604917	Inflamed vs Normal
RIPK3	-0.456747	0.00200596	0.0494785	Inflamed vs Normal
PKN1	0.614775	0.00205101	0.049996	Inflamed vs Normal
C1orf94	-2.19456	0.00244918	0.0556181	Inflamed vs Normal
SMOC2	0.888402	0.00213354	0.0512243	Inflamed vs Normal
SLC4A11	1.27487	0.00301482	0.0627175	Inflamed vs Normal
NDUFA6	-0.581512	0.00192589	0.0482016	Inflamed vs Normal
PPP1R9B	0.468302	0.00196002	0.0487148	Inflamed vs Normal
AIMP2	-0.548897	0.00225755	0.0530596	Inflamed vs Normal
KRTAP5-10	-1.91212	0.00243391	0.055452	Inflamed vs Normal
IGHV3-72	1.7436	0.00197115	0.0489416	Inflamed vs Normal
MCM5	0.434084	0.00203914	0.049878	Inflamed vs Normal
SUGCT	-1.00113	0.00263993	0.0578145	Inflamed vs Normal
C3AR1	1.30604	0.00229422	0.0536051	Inflamed vs Normal
APBB1	0.606904	0.00239504	0.0548577	Inflamed vs Normal
UGT1A8	-1.51892	0.00220269	0.0522991	Inflamed vs Normal
CMTM3	0.68775	0.00234988	0.0542915	Inflamed vs Normal
FTO	0.424766	0.00222252	0.0526356	Inflamed vs Normal
STRBP	-0.472806	0.00205625	0.0500144	Inflamed vs Normal
WFDC10B	-2.19588	0.00246186	0.0558152	Inflamed vs Normal
HRAS	-0.556438	0.00239175	0.0548274	Inflamed vs Normal
DCAF8L2	-2.54969	0.00268188	0.0584283	Inflamed vs Normal
BPIFB2	2.02993	0.00274732	0.059413	Inflamed vs Normal
MMACHC	-0.563556	0.00253312	0.0566223	Inflamed vs Normal
FAM171A1	-0.605177	0.00203127	0.0497541	Inflamed vs Normal
PDE2A	0.742109	0.00241194	0.0551769	Inflamed vs Normal
MAGEC3	1.50511	0.00278731	0.059708	Inflamed vs Normal
C1QTNF5	0.677661	0.00247366	0.0559524	Inflamed vs Normal
CCDC85B	0.781013	0.00248553	0.0560555	Inflamed vs Normal
CHST12	0.588879	0.0024483	0.0556181	Inflamed vs Normal
ANKS4B	-0.477429	0.00205418	0.0500077	Inflamed vs Normal
TRAFD1	0.53891	0.00208112	0.0504602	Inflamed vs Normal
NAT2	-0.710187	0.00238641	0.0547357	Inflamed vs Normal
CREB3L2	0.56744	0.00184965	0.0470894	Inflamed vs Normal
CTHRC1	1.52611	0.00283816	0.06041	Inflamed vs Normal
CLEC14A	0.848959	0.00248987	0.056108	Inflamed vs Normal
FAM177A1	-0.704243	0.00195241	0.0486124	Inflamed vs Normal
KANSL1L	0.435709	0.0023115	0.0538435	Inflamed vs Normal
LPCAT4	-0.588804	0.00184221	0.0470232	Inflamed vs Normal
CRISPLD2	0.810432	0.00193164	0.0482763	Inflamed vs Normal
CRYGS	-0.542635	0.00277022	0.0596078	Inflamed vs Normal
ACOT4	-0.703798	0.00286513	0.0607433	Inflamed vs Normal
HOXA2	-0.841323	0.00286148	0.0607282	Inflamed vs Normal
GIMAP2	0.945473	0.00246502	0.0558187	Inflamed vs Normal
TPM2	1.04008	0.00187521	0.047453	Inflamed vs Normal
LST1	1.33903	0.00249489	0.056158	Inflamed vs Normal
MRPL35	-0.572245	0.00202236	0.0497104	Inflamed vs Normal
BEST1	0.662807	0.00258837	0.0572111	Inflamed vs Normal
DLST	-0.282631	0.00186999	0.0473853	Inflamed vs Normal
FLT4	0.950494	0.00253155	0.0566223	Inflamed vs Normal
ARHGEF3	0.825305	0.00238282	0.0547201	Inflamed vs Normal
LOXL2	1.13335	0.00228119	0.0533903	Inflamed vs Normal
TRBV7-1	2.21995	0.00268851	0.0585271	Inflamed vs Normal
ABI2	0.402515	0.00216411	0.0516541	Inflamed vs Normal
GYG1	0.538148	0.00228112	0.0533903	Inflamed vs Normal
EIF4G3	-0.560081	0.00188425	0.04766	Inflamed vs Normal
ZBTB7C	-1.38941	0.00214608	0.0514147	Inflamed vs Normal
FAM110D	1.12989	0.00316461	0.064369	Inflamed vs Normal
TOM1L2	-0.523368	0.00202907	0.049748	Inflamed vs Normal
SUN1	-0.398442	0.00184375	0.0470237	Inflamed vs Normal
PLEKHH1	-0.702091	0.00192863	0.0482356	Inflamed vs Normal
SATL1	-0.555991	0.00287695	0.0609173	Inflamed vs Normal
GALNT12	-0.816848	0.00195485	0.0486298	Inflamed vs Normal
NDUFA10	-0.722462	0.00189706	0.0478345	Inflamed vs Normal
PVR	-0.473536	0.00221172	0.0524241	Inflamed vs Normal
ADAM12	1.74143	0.00299531	0.0624514	Inflamed vs Normal
CEP85L	0.794873	0.0025931	0.0572267	Inflamed vs Normal
SBNO2	0.654607	0.00195097	0.0486124	Inflamed vs Normal
DAAM2	0.847589	0.00217434	0.0518025	Inflamed vs Normal
MRPS22	-0.487892	0.00224326	0.0528796	Inflamed vs Normal
ST3GAL5	0.810394	0.00258024	0.0571245	Inflamed vs Normal
SLC45A3	-0.841628	0.00235616	0.0543916	Inflamed vs Normal
IARS2	-0.488264	0.00191093	0.0480485	Inflamed vs Normal
CISD3	-0.570648	0.00213771	0.0513022	Inflamed vs Normal
ANGPTL1	1.12938	0.00247973	0.0559524	Inflamed vs Normal
USP12	-0.368599	0.00206314	0.0501161	Inflamed vs Normal
GLIPR1	0.989345	0.00231805	0.0538672	Inflamed vs Normal
TMEM52	-0.913465	0.00322947	0.0652851	Inflamed vs Normal
ARHGAP8	-0.976035	0.00231707	0.0538672	Inflamed vs Normal
EVC	0.635565	0.00256415	0.0570059	Inflamed vs Normal
PPM1F	0.504891	0.00231214	0.0538435	Inflamed vs Normal
ALDH3A1	-1.45217	0.00292047	0.061479	Inflamed vs Normal
PARS2	-0.68631	0.00287262	0.0608536	Inflamed vs Normal
MYO3A	-2.87337	0.00331302	0.0661758	Inflamed vs Normal
FKBP14	0.539396	0.00247907	0.0559524	Inflamed vs Normal
KRT1	-2.83333	0.00338466	0.0669994	Inflamed vs Normal
GNLY	1.58188	0.00279987	0.0599452	Inflamed vs Normal
PYGB	-1.09894	0.00177192	0.0458373	Inflamed vs Normal
RAPGEF4	0.909336	0.00300325	0.0625234	Inflamed vs Normal
GLYR1	-0.314124	0.00195157	0.0486124	Inflamed vs Normal
SPG20	0.750828	0.00251763	0.05646	Inflamed vs Normal
GRAMD1B	2.04311	0.00283868	0.06041	Inflamed vs Normal
ARRDC5	1.05973	0.00345349	0.0676271	Inflamed vs Normal
LPGAT1	1.03806	0.00208557	0.0504937	Inflamed vs Normal
FAM84B	-0.545322	0.00233307	0.0540959	Inflamed vs Normal
[truncated: 55,778 more rows]

## Sheet: Submucosa_Wall_transcriptomics
Gene.symbol	logFC	P.Value	adj.P.Val	comparison
ODF3B	2.15463	7.94826e-12	9.48878e-08	Inflamed vs Normal
GZMK	3.72662	8.17458e-12	9.48878e-08	Inflamed vs Normal
IGHG3	8.1874	4.40683e-10	3.04099e-06	Inflamed vs Normal
IGHG2	9.60122	4.97876e-10	3.04099e-06	Inflamed vs Normal
TBX21	3.30341	6.1129e-10	3.04099e-06	Inflamed vs Normal
TMEM244	2.60858	5.53458e-10	3.04099e-06	Inflamed vs Normal
HLA-F	2.00972	9.54331e-10	3.76548e-06	Inflamed vs Normal
IGHG1	8.66257	9.73188e-10	3.76548e-06	Inflamed vs Normal
PSMB9	1.89718	1.45903e-09	5.08077e-06	Inflamed vs Normal
HLA-DMA	1.87808	1.68958e-09	5.2698e-06	Inflamed vs Normal
PCOLCE2	-3.79729	1.81597e-09	5.2698e-06	Inflamed vs Normal
GIMAP1-GIMAP5	2.11388	2.16905e-09	5.3952e-06	Inflamed vs Normal
GZMH	3.06664	2.07735e-09	5.3952e-06	Inflamed vs Normal
MYOC	-4.20745	3.01933e-09	6.18484e-06	Inflamed vs Normal
MATK	1.99878	2.88906e-09	6.18484e-06	Inflamed vs Normal
HLA-DOA	2.75653	3.77563e-09	7.30437e-06	Inflamed vs Normal
CRTAM	2.70104	2.8122e-09	6.18484e-06	Inflamed vs Normal
NKG7	3.07691	3.98923e-09	7.31143e-06	Inflamed vs Normal
CCL5	2.92327	4.91525e-09	8.55819e-06	Inflamed vs Normal
TPST2	1.33513	6.47936e-09	1.00748e-05	Inflamed vs Normal
AGAP2	1.6022	7.5804e-09	1.09989e-05	Inflamed vs Normal
RAB33A	2.15668	6.65424e-09	1.00748e-05	Inflamed vs Normal
CBX2	1.73482	8.15519e-09	1.13595e-05	Inflamed vs Normal
GZMA	2.79804	1.06883e-08	1.39276e-05	Inflamed vs Normal
CD74	2.03651	1.07988e-08	1.39276e-05	Inflamed vs Normal
ADGRA3	-1.50164	1.20873e-08	1.45144e-05	Inflamed vs Normal
TRAV8-1	3.90876	1.17013e-08	1.45144e-05	Inflamed vs Normal
ANXA2R	2.19736	1.66948e-08	1.90348e-05	Inflamed vs Normal
GPD1L	-1.17129	1.71824e-08	1.90348e-05	Inflamed vs Normal
C2	1.89599	1.74917e-08	1.90348e-05	Inflamed vs Normal
GIMAP7	2.1566	1.85927e-08	1.90427e-05	Inflamed vs Normal
CD8A	3.50397	1.85649e-08	1.90427e-05	Inflamed vs Normal
CLEC2B	1.40611	2.05262e-08	1.98749e-05	Inflamed vs Normal
KLRK1	2.75273	2.10324e-08	1.98749e-05	Inflamed vs Normal
MSC	2.4404	2.11174e-08	1.98749e-05	Inflamed vs Normal
MFNG	1.75314	3.01897e-08	2.69563e-05	Inflamed vs Normal
NLRC5	2.05526	3.20284e-08	2.78276e-05	Inflamed vs Normal
DTHD1	3.43713	2.80976e-08	2.57485e-05	Inflamed vs Normal
GIMAP6	1.80995	3.58075e-08	2.96618e-05	Inflamed vs Normal
TRAT1	3.88092	3.27637e-08	2.78276e-05	Inflamed vs Normal
HLA-DMB	2.05616	3.74089e-08	2.96618e-05	Inflamed vs Normal
PRF1	2.5679	4.01408e-08	3.10627e-05	Inflamed vs Normal
TM4SF18	1.27327	4.10677e-08	3.10891e-05	Inflamed vs Normal
GZMM	2.95005	5.09392e-08	3.77416e-05	Inflamed vs Normal
GIMAP1	1.88945	5.63359e-08	4.08705e-05	Inflamed vs Normal
APOC1	3.32923	6.50009e-08	4.51788e-05	Inflamed vs Normal
CTSH	1.51922	6.20693e-08	4.4111e-05	Inflamed vs Normal
CARD9	1.53026	6.7464e-08	4.51788e-05	Inflamed vs Normal
IFI16	1.16815	6.73448e-08	4.51788e-05	Inflamed vs Normal
RHBDF2	2.37881	7.26312e-08	4.77215e-05	Inflamed vs Normal
EVI2A	2.14719	8.15037e-08	5.16037e-05	Inflamed vs Normal
GIMAP5	1.66833	8.41316e-08	5.19177e-05	Inflamed vs Normal
UNC5A	1.9847	8.04395e-08	5.16037e-05	Inflamed vs Normal
KLHDC7B	3.18852	8.49815e-08	5.19177e-05	Inflamed vs Normal
PYHIN1	2.86379	9.44492e-08	5.33098e-05	Inflamed vs Normal
MICB	2.13582	9.9619e-08	5.5064e-05	Inflamed vs Normal
IGHJ1	5.60302	9.12161e-08	5.33098e-05	Inflamed vs Normal
LIMD2	2.51785	1.03488e-07	5.63087e-05	Inflamed vs Normal
TRAV3	4.41666	9.3428e-08	5.33098e-05	Inflamed vs Normal
KLRD1	2.11792	1.10524e-07	5.75586e-05	Inflamed vs Normal
CXCL9	5.07482	1.15154e-07	5.89709e-05	Inflamed vs Normal
TYMP	2.26302	1.08692e-07	5.75586e-05	Inflamed vs Normal
SH2D1A	3.70106	1.10744e-07	5.75586e-05	Inflamed vs Normal
PNOC	3.33054	1.19366e-07	5.92706e-05	Inflamed vs Normal
ITGB2	1.94129	1.17116e-07	5.91061e-05	Inflamed vs Normal
TIE1	1.56895	1.20846e-07	5.92706e-05	Inflamed vs Normal
KCNAB2	1.60825	1.30747e-07	6.32363e-05	Inflamed vs Normal
CD3D	3.98612	1.39717e-07	6.44096e-05	Inflamed vs Normal
C17orf62	1.16407	1.34297e-07	6.35343e-05	Inflamed vs Normal
TAP1	1.47866	1.42421e-07	6.44096e-05	Inflamed vs Normal
PTPRCAP	3.74168	1.59999e-07	7.05269e-05	Inflamed vs Normal
IL4I1	2.32236	1.5833e-07	7.05269e-05	Inflamed vs Normal
ABI3	1.84984	1.62203e-07	7.06048e-05	Inflamed vs Normal
CD8B	3.22399	1.71701e-07	7.29166e-05	Inflamed vs Normal
SPOCK2	1.99166	1.67441e-07	7.19852e-05	Inflamed vs Normal
HCST	1.94112	1.85722e-07	7.52022e-05	Inflamed vs Normal
SH2D3C	1.45999	1.84934e-07	7.52022e-05	Inflamed vs Normal
PARP8	0.927551	1.80509e-07	7.48315e-05	Inflamed vs Normal
MEI1	2.97728	1.95421e-07	7.56128e-05	Inflamed vs Normal
GPR171	3.4443	1.94026e-07	7.56128e-05	Inflamed vs Normal
TRBC2	3.69059	1.94093e-07	7.56128e-05	Inflamed vs Normal
PDE6G	2.92233	1.74324e-07	7.31383e-05	Inflamed vs Normal
GPSM3	2.18509	1.93097e-07	7.56128e-05	Inflamed vs Normal
CXCL10	3.98996	2.13413e-07	7.96068e-05	Inflamed vs Normal
LY9	4.03451	2.27704e-07	7.97574e-05	Inflamed vs Normal
TRAV8-4	4.16078	1.99137e-07	7.62039e-05	Inflamed vs Normal
HAPLN3	2.47993	2.29133e-07	7.97574e-05	Inflamed vs Normal
IL36A	2.14439	2.12405e-07	7.96068e-05	Inflamed vs Normal
CASP4	1.37903	2.17174e-07	7.96068e-05	Inflamed vs Normal
SIT1	3.7799	2.31327e-07	7.97574e-05	Inflamed vs Normal
TRAV6	3.76471	2.1606e-07	7.96068e-05	Inflamed vs Normal
S1PR4	2.88914	2.5068e-07	8.31374e-05	Inflamed vs Normal
IGHV1-45	4.92229	2.25425e-07	7.97574e-05	Inflamed vs Normal
TRAV12-2	4.30606	2.27158e-07	7.97574e-05	Inflamed vs Normal
CECR1	1.96872	2.35043e-07	8.02441e-05	Inflamed vs Normal
EOMES	3.69143	2.4693e-07	8.2681e-05	Inflamed vs Normal
TNFRSF4	2.5307	2.65067e-07	8.60714e-05	Inflamed vs Normal
CXCR6	2.63511	2.70819e-07	8.60714e-05	Inflamed vs Normal
LCK	3.57108	2.78299e-07	8.65362e-05	Inflamed vs Normal
PITPNC1	1.18435	2.6458e-07	8.60714e-05	Inflamed vs Normal
FAM92B	4.06382	2.38215e-07	8.05375e-05	Inflamed vs Normal
CXCL11	3.98778	2.71008e-07	8.60714e-05	Inflamed vs Normal
IGHV1-24	7.52393	2.80809e-07	8.65362e-05	Inflamed vs Normal
TRBJ1-3	4.31065	2.80355e-07	8.65362e-05	Inflamed vs Normal
IFNG	3.68984	2.71885e-07	8.60714e-05	Inflamed vs Normal
TRBV6-1	4.03738	2.90882e-07	8.83394e-05	Inflamed vs Normal
TRBV5-4	3.96972	2.91733e-07	8.83394e-05	Inflamed vs Normal
CDKN2A	1.27919	3.32748e-07	9.83158e-05	Inflamed vs Normal
FAM78A	2.08809	3.35973e-07	9.83158e-05	Inflamed vs Normal
IGKV2D-26	4.46751	3.25488e-07	9.77111e-05	Inflamed vs Normal
PIM2	3.05961	3.34807e-07	9.83158e-05	Inflamed vs Normal
MZB1	6.05241	3.91411e-07	0.000109557	Inflamed vs Normal
TNFRSF8	1.81661	3.87841e-07	0.000109557	Inflamed vs Normal
GMFG	1.93134	3.75485e-07	0.000108062	Inflamed vs Normal
IGHM	7.1951	3.73231e-07	0.000108062	Inflamed vs Normal
FCRL6	2.85612	3.88956e-07	0.000109557	Inflamed vs Normal
SNAI3	1.61261	4.13982e-07	0.000110046	Inflamed vs Normal
GNGT2	2.11296	4.10676e-07	0.000110007	Inflamed vs Normal
GRAP	2.32187	4.27177e-07	0.000111882	Inflamed vs Normal
THRB	-1.79833	3.96729e-07	0.000109557	Inflamed vs Normal
CSTA	2.30621	4.39431e-07	0.000113904	Inflamed vs Normal
CAMK2N1	-1.70019	3.95229e-07	0.000109557	Inflamed vs Normal
IGFLR1	1.95105	4.41578e-07	0.000113904	Inflamed vs Normal
ITPRIPL1	1.93536	4.63159e-07	0.000115204	Inflamed vs Normal
CD96	3.17663	4.7446e-07	0.000117178	Inflamed vs Normal
TRBV29-1	3.87212	4.27312e-07	0.000111882	Inflamed vs Normal
FXYD5	1.48244	4.54567e-07	0.000114789	Inflamed vs Normal
HSDL2	-0.662125	4.54896e-07	0.000114789	Inflamed vs Normal
CD4	1.70859	4.5421e-07	0.000114789	Inflamed vs Normal
TRBV5-1	4.43606	4.82657e-07	0.000118363	Inflamed vs Normal
TRBV10-2	3.19036	4.89556e-07	0.000119215	Inflamed vs Normal
FERMT3	1.66104	4.96802e-07	0.00012014	Inflamed vs Normal
HLA-DRA	1.97155	4.61675e-07	0.000115204	Inflamed vs Normal
THEMIS	3.7067	5.41168e-07	0.000120314	Inflamed vs Normal
GIMAP4	1.75806	5.07838e-07	0.000120314	Inflamed vs Normal
C1orf226	-1.8038	5.40108e-07	0.000120314	Inflamed vs Normal
CD52	3.24789	5.49349e-07	0.000120314	Inflamed vs Normal
IGHJ2	5.87459	5.3011e-07	0.000120314	Inflamed vs Normal
LY86	2.18509	5.85749e-07	0.000125911	Inflamed vs Normal
CALCRL	1.42351	5.46152e-07	0.000120314	Inflamed vs Normal
GBP4	2.00798	5.25264e-07	0.000120314	Inflamed vs Normal
HLA-DQB1	2.26241	5.14933e-07	0.000120314	Inflamed vs Normal
TAP2	1.38778	5.24079e-07	0.000120314	Inflamed vs Normal
GIMAP2	1.55991	5.84478e-07	0.000125911	Inflamed vs Normal
ADAMTSL3	-1.46447	5.39503e-07	0.000120314	Inflamed vs Normal
TNFRSF1B	1.32077	5.49174e-07	0.000120314	Inflamed vs Normal
GLIS1	2.2804	6.047e-07	0.000127791	Inflamed vs Normal
FLNB	-1.11403	5.39017e-07	0.000120314	Inflamed vs Normal
RNF166	1.48378	6.05506e-07	0.000127791	Inflamed vs Normal
JSRP1	1.95199	6.69683e-07	0.000135574	Inflamed vs Normal
SASH3	2.87447	6.5053e-07	0.000135574	Inflamed vs Normal
UBD	4.11255	6.81315e-07	0.000135574	Inflamed vs Normal
IGHV3-72	7.90823	6.89121e-07	0.000136348	Inflamed vs Normal
PRKCA	-0.874833	5.95558e-07	0.000127234	Inflamed vs Normal
FAM26F	3.10682	7.04367e-07	0.000137271	Inflamed vs Normal
LONRF3	-1.4488	7.04163e-07	0.000137271	Inflamed vs Normal
APBA2	2.43935	7.12748e-07	0.000137271	Inflamed vs Normal
IL27RA	1.98532	7.14e-07	0.000137271	Inflamed vs Normal
CD3E	3.55003	7.21378e-07	0.000137271	Inflamed vs Normal
TRBV30	3.62283	6.60591e-07	0.000135574	Inflamed vs Normal
CXCR3	3.29426	7.39935e-07	0.00013928	Inflamed vs Normal
CD247	3.07371	7.60704e-07	0.000142419	Inflamed vs Normal
IGHV3-21	6.91499	7.83099e-07	0.000144607	Inflamed vs Normal
TRAJ16	1.47083	7.81368e-07	0.000144607	Inflamed vs Normal
FAM161B	-0.955225	7.86229e-07	0.000144607	Inflamed vs Normal
TRBV25-1	3.6636	8.20423e-07	0.000146511	Inflamed vs Normal
TRGC1	2.77663	7.99403e-07	0.000144607	Inflamed vs Normal
CIITA	2.28462	7.3828e-07	0.00013928	Inflamed vs Normal
SMTNL2	2.13767	8.64353e-07	0.000150497	Inflamed vs Normal
B2M	1.38201	7.17621e-07	0.000137271	Inflamed vs Normal
MYO1G	2.96357	8.41793e-07	0.000147305	Inflamed vs Normal
CORO1A	2.70661	8.01455e-07	0.000144607	Inflamed vs Normal
IGHV3-15	7.85405	9.33375e-07	0.000159156	Inflamed vs Normal
TIGIT	4.21382	9.48065e-07	0.000160264	Inflamed vs Normal
TCEA3	-1.5442	8.34896e-07	0.000147281	Inflamed vs Normal
CLSTN3	1.19502	8.16743e-07	0.000146511	Inflamed vs Normal
IFNAR2	1.11859	8.37422e-07	0.000147281	Inflamed vs Normal
IGLV1-51	6.3385	9.2487e-07	0.000158654	Inflamed vs Normal
DOK2	1.63278	9.13156e-07	0.00015742	Inflamed vs Normal
CD6	2.33511	9.36938e-07	0.000159156	Inflamed vs Normal
HLA-E	1.008	7.96077e-07	0.000144607	Inflamed vs Normal
IL12RB1	2.28596	9.71308e-07	0.000162615	Inflamed vs Normal
MAN2B1	0.850518	8.34139e-07	0.000147281	Inflamed vs Normal
PREX1	1.74375	8.69454e-07	0.000150632	Inflamed vs Normal
ZAP70	3.42384	9.92531e-07	0.000164585	Inflamed vs Normal
IGKV1-37	6.20464	9.99981e-07	0.000165035	Inflamed vs Normal
IGHV4-61	6.98745	1.04388e-06	0.000169928	Inflamed vs Normal
LTB4R	1.27601	1.01446e-06	0.000166634	Inflamed vs Normal
IGKV2D-30	5.53189	1.04427e-06	0.000169928	Inflamed vs Normal
CCL19	5.04742	1.07833e-06	0.000173045	Inflamed vs Normal
TRBV10-1	2.81612	1.06206e-06	0.000171493	Inflamed vs Normal
CD79A	5.34347	1.14624e-06	0.000177829	Inflamed vs Normal
PDE9A	-2.03992	9.89157e-07	0.000164585	Inflamed vs Normal
IGHV1OR15-9	5.16673	1.11964e-06	0.000176869	Inflamed vs Normal
HLA-DPA1	2.02214	9.59623e-07	0.000161435	Inflamed vs Normal
TRAJ3	2.80286	1.12248e-06	0.000176869	Inflamed vs Normal
IGKV2-30	7.70372	1.19073e-06	0.000180591	Inflamed vs Normal
SPAG4	1.75084	1.19996e-06	0.000180591	Inflamed vs Normal
TRPV4	1.77863	1.21719e-06	0.000181915	Inflamed vs Normal
SNX10	2.10612	1.19338e-06	0.000180591	Inflamed vs Normal
PLCG2	2.12394	1.06374e-06	0.000171493	Inflamed vs Normal
IGLV5-37	5.43063	1.20314e-06	0.000180591	Inflamed vs Normal
UCP2	1.9241	1.09192e-06	0.000174422	Inflamed vs Normal
IL18BP	1.61239	1.149e-06	0.000177829	Inflamed vs Normal
C15orf53	2.77644	1.1913e-06	0.000180591	Inflamed vs Normal
TRGV10	3.07	1.17765e-06	0.000180591	Inflamed vs Normal
UBASH3A	3.60614	1.33967e-06	0.000194381	Inflamed vs Normal
KLRB1	2.75916	1.33879e-06	0.000194381	Inflamed vs Normal
SLAMF8	2.46852	1.26631e-06	0.000187646	Inflamed vs Normal
S1PR1	1.22745	1.17673e-06	0.000180591	Inflamed vs Normal
TRBV5-6	3.81125	1.29115e-06	0.000190184	Inflamed vs Normal
LIMK1	1.10243	1.25473e-06	0.000186725	Inflamed vs Normal
RINL	1.55178	1.36433e-06	0.000196323	Inflamed vs Normal
RGS19	1.75285	1.41302e-06	0.000201663	Inflamed vs Normal
CD226	2.64046	1.49637e-06	0.000212687	Inflamed vs Normal
AIF1	1.51533	1.32493e-06	0.000193857	Inflamed vs Normal
IGHV1-2	7.47772	1.51577e-06	0.000214568	Inflamed vs Normal
IGHV3-43	6.37216	1.54708e-06	0.000215326	Inflamed vs Normal
EVI2B	2.35692	1.39593e-06	0.000200044	Inflamed vs Normal
TNFRSF18	3.29585	1.55569e-06	0.000215326	Inflamed vs Normal
PAPLN	1.87453	1.36382e-06	0.000196323	Inflamed vs Normal
IGHV1OR15-1	4.74972	1.56441e-06	0.000215326	Inflamed vs Normal
TRBV9	3.51286	1.54721e-06	0.000215326	Inflamed vs Normal
TRAV5	3.79262	1.61456e-06	0.000220053	Inflamed vs Normal
CEACAM21	2.67003	1.72405e-06	0.00023091	Inflamed vs Normal
LPAR6	1.0017	1.52615e-06	0.000215162	Inflamed vs Normal
APOBEC3G	1.29952	1.59204e-06	0.000218266	Inflamed vs Normal
IGHV3OR16-9	6.44891	1.73891e-06	0.000232008	Inflamed vs Normal
CFI	1.51305	1.64526e-06	0.00022293	Inflamed vs Normal
IGKV2-28	7.20669	1.81236e-06	0.000237262	Inflamed vs Normal
WNT1	3.44912	1.75057e-06	0.000232672	Inflamed vs Normal
TRBV13	3.51656	1.78374e-06	0.00023618	Inflamed vs Normal
FAM65C	1.44322	1.66818e-06	0.00022429	Inflamed vs Normal
CD48	3.10675	1.79901e-06	0.000236705	Inflamed vs Normal
TBC1D10C	2.84145	1.8013e-06	0.000236705	Inflamed vs Normal
FMNL3	1.10677	1.61771e-06	0.000220053	Inflamed vs Normal
CMTM7	1.6064	1.82109e-06	0.000237513	Inflamed vs Normal
IGLJ3	6.02867	1.86777e-06	0.000241789	Inflamed vs Normal
GBP5	3.95899	1.86701e-06	0.000241789	Inflamed vs Normal
CST7	2.71823	1.97034e-06	0.000253185	Inflamed vs Normal
CD5	3.12371	2.02898e-06	0.000256928	Inflamed vs Normal
CD2	3.35893	2.01978e-06	0.000256696	Inflamed vs Normal
IGKV2-24	7.46917	2.09922e-06	0.000263903	Inflamed vs Normal
RTP5	2.7274	1.95152e-06	0.000251696	Inflamed vs Normal
TRAV10	3.11463	2.09064e-06	0.000263777	Inflamed vs Normal
IGHV4-34	6.35909	2.19156e-06	0.000271589	Inflamed vs Normal
FAM180B	-2.62703	2.2591e-06	0.000278747	Inflamed vs Normal
FAM47E-STBD1	-1.11297	2.00781e-06	0.00025611	Inflamed vs Normal
IGHV3-16	4.16437	2.27317e-06	0.000278747	Inflamed vs Normal
IGHV1-69-2	6.14681	2.34947e-06	0.000283099	Inflamed vs Normal
TRGC2	2.57776	2.45328e-06	0.000291571	Inflamed vs Normal
RUNX3	2.59225	2.34831e-06	0.000283099	Inflamed vs Normal
TRAV16	3.28144	2.33103e-06	0.000283099	Inflamed vs Normal
TRBV7-9	3.69526	2.33751e-06	0.000283099	Inflamed vs Normal
GPR65	1.92267	2.43322e-06	0.000291176	Inflamed vs Normal
TRBV11-3	3.46162	2.41503e-06	0.000289995	Inflamed vs Normal
IGHV3-74	6.78203	2.51997e-06	0.000295455	Inflamed vs Normal
TSPAN14	0.810769	2.1234e-06	0.000265029	Inflamed vs Normal
EVL	1.49742	2.11941e-06	0.000265029	Inflamed vs Normal
HTATSF1	-0.525154	2.15491e-06	0.000268002	Inflamed vs Normal
IGHV4-39	7.11527	2.57049e-06	0.000299372	Inflamed vs Normal
RASAL3	2.98898	2.4877e-06	0.000293659	Inflamed vs Normal
MCOLN3	-1.7474	2.59159e-06	0.000300823	Inflamed vs Normal
SEPT1	2.48366	2.46974e-06	0.00029253	Inflamed vs Normal
LZTS1	1.36799	2.61645e-06	0.000302699	Inflamed vs Normal
MCTP1	1.38086	2.4982e-06	0.000293901	Inflamed vs Normal
AMOT	-1.0823	2.44697e-06	0.000291571	Inflamed vs Normal
WNK2	-1.97039	2.27333e-06	0.000278747	Inflamed vs Normal
IGHV3-13	7.76649	2.78273e-06	0.000316214	Inflamed vs Normal
IGHV3-35	5.24134	2.7441e-06	0.000315216	Inflamed vs Normal
IGLV3-21	6.1166	2.79876e-06	0.000316214	Inflamed vs Normal
SOWAHD	2.4624	2.80371e-06	0.000316214	Inflamed vs Normal
MYCN	1.54359	2.80591e-06	0.000316214	Inflamed vs Normal
IGHV3-33	7.11392	2.75746e-06	0.000315216	Inflamed vs Normal
TRBV19	3.36736	2.76084e-06	0.000315216	Inflamed vs Normal
TFEC	2.06705	2.84464e-06	0.000319545	Inflamed vs Normal
MATN2	-1.00188	2.34015e-06	0.000283099	Inflamed vs Normal
TRBV10-3	4.09598	2.86245e-06	0.000319778	Inflamed vs Normal
CD72	2.66123	2.86508e-06	0.000319778	Inflamed vs Normal
TMEM86A	1.07108	2.93175e-06	0.000325135	Inflamed vs Normal
PLA2G2D	4.00706	3.03614e-06	0.000328741	Inflamed vs Normal
PDCD1	2.79669	3.10737e-06	0.000333975	Inflamed vs Normal
TRAV26-1	3.56355	2.96438e-06	0.00032771	Inflamed vs Normal
NCR3	3.64822	3.01275e-06	0.000328741	Inflamed vs Normal
SIGLEC7	1.80756	3.17353e-06	0.000338575	Inflamed vs Normal
IGHV1-46	7.20462	3.18481e-06	0.000338575	Inflamed vs Normal
KMO	2.6045	3.27735e-06	0.000343756	Inflamed vs Normal
DUSP2	2.25488	3.17908e-06	0.000338575	Inflamed vs Normal
IGHV3-23	6.70945	3.0737e-06	0.000331379	Inflamed vs Normal
TAS1R3	1.76749	3.36885e-06	0.000352293	Inflamed vs Normal
FOXP3	3.0669	3.47456e-06	0.00035757	Inflamed vs Normal
IGKV2D-28	6.64814	3.48093e-06	0.00035757	Inflamed vs Normal
ACAP1	2.08425	3.03979e-06	0.000328741	Inflamed vs Normal
IL10RA	1.66748	2.88517e-06	0.000320992	Inflamed vs Normal
IGHV2-26	5.88809	3.5269e-06	0.000359902	Inflamed vs Normal
SPNS2	1.08332	3.02684e-06	0.000328741	Inflamed vs Normal
IGKJ5	6.48049	3.53464e-06	0.000359902	Inflamed vs Normal
RNASE6	1.58731	3.24715e-06	0.000342653	Inflamed vs Normal
CACNA2D4	1.1359	3.59449e-06	0.00036493	Inflamed vs Normal
HCLS1	1.98411	3.00578e-06	0.000328741	Inflamed vs Normal
VOPP1	1.17986	2.99696e-06	0.000328741	Inflamed vs Normal
SHISA6	-2.39089	3.71544e-06	0.00037179	Inflamed vs Normal
IRF9	0.882505	3.02055e-06	0.000328741	Inflamed vs Normal
IGHV3-20	7.0442	3.70699e-06	0.00037179	Inflamed vs Normal
SFMBT2	1.62665	3.39725e-06	0.000352358	Inflamed vs Normal
ADRB1	-2.72805	3.77893e-06	0.000376668	Inflamed vs Normal
CCR8	3.74598	3.66189e-06	0.000369617	Inflamed vs Normal
IGKV1-5	6.8588	3.52917e-06	0.000359902	Inflamed vs Normal
AIM2	3.28706	3.85252e-06	0.000376668	Inflamed vs Normal
B3GALT1	-1.98018	3.86155e-06	0.000376668	Inflamed vs Normal
TRAV23DV6	3.41359	3.71098e-06	0.00037179	Inflamed vs Normal
CXCR4	2.48228	3.2389e-06	0.000342653	Inflamed vs Normal
APOE	1.92269	3.18906e-06	0.000338575	Inflamed vs Normal
TRBV7-2	3.38869	3.83926e-06	0.000376668	Inflamed vs Normal
IGKV1-16	6.90436	4.00597e-06	0.000384297	Inflamed vs Normal
DERL3	4.65248	3.85951e-06	0.000376668	Inflamed vs Normal
IGHJ3	6.5274	4.06509e-06	0.000386836	Inflamed vs Normal
LTB	3.62061	3.97369e-06	0.000384297	Inflamed vs Normal
SLCO2B1	1.08614	3.25775e-06	0.000342733	Inflamed vs Normal
IGKV4-1	6.77515	3.84492e-06	0.000376668	Inflamed vs Normal
ZNF831	3.19828	4.19702e-06	0.000393413	Inflamed vs Normal
EBI3	2.22049	4.18937e-06	0.000393413	Inflamed vs Normal
KIAA1161	-1.78991	3.44808e-06	0.000356298	Inflamed vs Normal
IGKV3-15	6.70858	3.97482e-06	0.000384297	Inflamed vs Normal
ZNF683	3.31075	4.06576e-06	0.000386836	Inflamed vs Normal
FAT1	-1.2798	3.39983e-06	0.000352358	Inflamed vs Normal
IGHV3-30	6.70153	4.21008e-06	0.000393413	Inflamed vs Normal
SELPLG	1.94846	3.80278e-06	0.000376668	Inflamed vs Normal
IGHV3-7	8.12949	4.29089e-06	0.000398458	Inflamed vs Normal
GTSF1L	2.12539	4.34368e-06	0.000399792	Inflamed vs Normal
HLA-B	1.73798	3.39527e-06	0.000352358	Inflamed vs Normal
EPHB1	-2.02617	4.20599e-06	0.000393413	Inflamed vs Normal
IGHG4	7.05276	4.28393e-06	0.000398458	Inflamed vs Normal
CD37	2.57697	3.81867e-06	0.000376668	Inflamed vs Normal
TTC24	4.41066	4.37763e-06	0.000400111	Inflamed vs Normal
PARD3	-1.18974	3.63294e-06	0.000367761	Inflamed vs Normal
IGLV1-40	6.25986	4.37036e-06	0.000400111	Inflamed vs Normal
TRBJ1-6	3.94263	4.55537e-06	0.00041203	Inflamed vs Normal
GOLGA6L9	-1.03892	3.98676e-06	0.000384297	Inflamed vs Normal
SAMD9L	1.4037	3.90057e-06	0.000379412	Inflamed vs Normal
PARVG	2.31177	4.02877e-06	0.000385422	Inflamed vs Normal
IGHV3-53	6.23746	4.75015e-06	0.00042523	Inflamed vs Normal
SLA2	2.45288	4.76742e-06	0.000425538	Inflamed vs Normal
BST2	1.36184	3.83001e-06	0.000376668	Inflamed vs Normal
CYP7B1	1.62424	4.77803e-06	0.000425538	Inflamed vs Normal
LY96	1.44865	4.65932e-06	0.00042034	Inflamed vs Normal
ARHGAP15	1.44401	4.31246e-06	0.000398951	Inflamed vs Normal
IGHV2-70	6.76986	4.92092e-06	0.000434927	Inflamed vs Normal
TRAJ5	1.88184	4.90895e-06	0.000434927	Inflamed vs Normal
IGLC1	6.37331	4.35118e-06	0.000399792	Inflamed vs Normal
CHIT1	3.2667	4.99665e-06	0.000437182	Inflamed vs Normal
MYF6	1.82214	5.02382e-06	0.000437361	Inflamed vs Normal
DEF6	2.39274	4.53764e-06	0.000411495	Inflamed vs Normal
C16orf54	2.15623	4.96517e-06	0.000436621	Inflamed vs Normal
PSMB8	1.1366	4.17983e-06	0.000393413	Inflamed vs Normal
DTNB	1.30249	4.9599e-06	0.000436621	Inflamed vs Normal
TRBV6-3	3.55106	5.19973e-06	0.000449305	Inflamed vs Normal
CDH5	1.15203	4.31912e-06	0.000398951	Inflamed vs Normal
ARHGAP4	1.73378	4.39556e-06	0.000400698	Inflamed vs Normal
CHST1	1.58027	5.44937e-06	0.000461037	Inflamed vs Normal
IGHV6-1	7.44046	5.5698e-06	0.000466244	Inflamed vs Normal
PDCD1LG2	1.86967	5.43513e-06	0.000461037	Inflamed vs Normal
IGHV3-38	5.17774	5.55185e-06	0.00046586	Inflamed vs Normal
KCNA3	3.40618	5.64498e-06	0.000470276	Inflamed vs Normal
IGLL5	6.76833	5.26489e-06	0.000452398	Inflamed vs Normal
PTPRC	2.49345	4.74048e-06	0.00042523	Inflamed vs Normal
NR6A1	-1.16808	5.63183e-06	0.000470276	Inflamed vs Normal
IGLV2-8	7.44638	5.81049e-06	0.000482278	Inflamed vs Normal
IGKV1-6	6.75945	5.95944e-06	0.000491767	Inflamed vs Normal
TRBV18	3.8532	5.87204e-06	0.000485706	Inflamed vs Normal
CPNE7	2.27844	6.05863e-06	0.000495257	Inflamed vs Normal
GPR176	1.14994	5.41102e-06	0.000460704	Inflamed vs Normal
SLC7A7	1.91641	5.2745e-06	0.000452398	Inflamed vs Normal
GPR19	1.56586	6.03668e-06	0.000494624	Inflamed vs Normal
GGT5	1.47937	5.12811e-06	0.000445327	Inflamed vs Normal
EPB41L1	-0.837203	4.91709e-06	0.000434927	Inflamed vs Normal
ASXL3	-1.37764	6.03057e-06	0.000494624	Inflamed vs Normal
ACACA	-0.667846	5.02187e-06	0.000437361	Inflamed vs Normal
IGHV3-11	6.95292	6.25088e-06	0.000501203	Inflamed vs Normal
C1orf162	1.56305	5.45465e-06	0.000461037	Inflamed vs Normal
TRBV4-2	3.4578	6.27964e-06	0.00050155	Inflamed vs Normal
ENG	1.03945	4.98079e-06	0.000436892	Inflamed vs Normal
CTHRC1	2.51575	6.16786e-06	0.000498337	Inflamed vs Normal
PTCRA	3.12557	6.25752e-06	0.000501203	Inflamed vs Normal
CFB	1.8463	5.24964e-06	0.000452398	Inflamed vs Normal
IGLV2-14	6.76266	6.13997e-06	0.000497669	Inflamed vs Normal
IRF5	1.38363	6.09733e-06	0.000496092	Inflamed vs Normal
FYB	2.76686	6.00968e-06	0.000494624	Inflamed vs Normal
TRBJ2-4	2.86015	6.72884e-06	0.000528935	Inflamed vs Normal
SEC14L1	0.863343	5.30413e-06	0.000453822	Inflamed vs Normal
OCRL	-0.773921	5.4738e-06	0.000461536	Inflamed vs Normal
MS4A6A	1.25874	5.36987e-06	0.000458321	Inflamed vs Normal
IGLV2-23	6.24391	6.55266e-06	0.000519779	Inflamed vs Normal
TRAV24	3.42222	6.87615e-06	0.000536804	Inflamed vs Normal
IGLV1-47	7.32762	6.86856e-06	0.000536804	Inflamed vs Normal
TRBV7-6	3.39191	6.89824e-06	0.000536804	Inflamed vs Normal
CHI3L1	4.90365	6.82827e-06	0.000535542	Inflamed vs Normal
IGHV3-73	6.37441	7.14736e-06	0.000547965	Inflamed vs Normal
ETV7	1.62575	7.15632e-06	0.000547965	Inflamed vs Normal
TRAV4	3.38565	7.20135e-06	0.000547965	Inflamed vs Normal
IGKV1-9	6.28703	7.17935e-06	0.000547965	Inflamed vs Normal
ICAM2	1.22464	6.25389e-06	0.000501203	Inflamed vs Normal
FLI1	1.55235	6.14529e-06	0.000497669	Inflamed vs Normal
FCRL5	3.50946	7.1708e-06	0.000547965	Inflamed vs Normal
PVRIG	1.51257	7.9878e-06	0.000583136	Inflamed vs Normal
BHLHA15	3.98427	7.85438e-06	0.000578252	Inflamed vs Normal
RLTPR	3.00629	7.78641e-06	0.000576907	Inflamed vs Normal
BTN2A2	1.22242	6.95643e-06	0.000537126	Inflamed vs Normal
ZDHHC24	0.650463	7.20696e-06	0.000547965	Inflamed vs Normal
POFUT1	-0.44369	6.52529e-06	0.000519449	Inflamed vs Normal
CYBA	1.58489	6.58365e-06	0.000521051	Inflamed vs Normal
PTPN2	0.957389	6.94303e-06	0.000537126	Inflamed vs Normal
TSEN2	-0.603512	7.44912e-06	0.000561474	Inflamed vs Normal
KLRC4-KLRK1	2.83163	8.62464e-06	0.000616706	Inflamed vs Normal
BMF	1.20362	7.20025e-06	0.000547965	Inflamed vs Normal
IGKV3D-20	6.01394	8.86098e-06	0.000626351	Inflamed vs Normal
STAT4	2.12286	8.35684e-06	0.000601261	Inflamed vs Normal
EAF2	1.71088	8.59452e-06	0.000615817	Inflamed vs Normal
TRAV13-1	3.73494	8.72345e-06	0.00062122	Inflamed vs Normal
CD40	1.2636	7.62553e-06	0.000568616	Inflamed vs Normal
TRBV6-5	3.85644	8.88544e-06	0.000626351	Inflamed vs Normal
SCARA5	-2.4398	7.34552e-06	0.000554899	Inflamed vs Normal
IL21R	2.94949	8.8774e-06	0.000626351	Inflamed vs Normal
CPA6	-2.52953	9.23434e-06	0.000639299	Inflamed vs Normal
RHEBL1	1.29098	9.32743e-06	0.000643186	Inflamed vs Normal
FKBP11	2.00125	7.7158e-06	0.000574118	Inflamed vs Normal
IGLV2-18	6.791	9.3254e-06	0.000643186	Inflamed vs Normal
TESC	1.01847	9.13437e-06	0.000634903	Inflamed vs Normal
TMEM173	0.915197	7.34597e-06	0.000554899	Inflamed vs Normal
IGHV1-58	5.7547	9.46352e-06	0.000649996	Inflamed vs Normal
GPR34	1.16582	8.35551e-06	0.000601261	Inflamed vs Normal
INPP5D	2.01756	7.78538e-06	0.000576907	Inflamed vs Normal
RAC2	2.67959	7.96706e-06	0.000582851	Inflamed vs Normal
LAPTM5	1.99073	7.4932e-06	0.000562362	Inflamed vs Normal
KCNK6	-0.863622	7.95199e-06	0.000582851	Inflamed vs Normal
ACSL6	1.82747	9.86626e-06	0.00067104	Inflamed vs Normal
IGKV3D-11	6.02977	1.00358e-05	0.000679442	Inflamed vs Normal
PLXND1	1.0185	7.55949e-06	0.000564902	Inflamed vs Normal
LBH	1.28326	7.848e-06	0.000578252	Inflamed vs Normal
TRPM2	1.55475	9.07025e-06	0.000632726	Inflamed vs Normal
GPSM2	-1.36233	8.05807e-06	0.000585817	Inflamed vs Normal
HLA-C	1.43416	7.46885e-06	0.000561744	Inflamed vs Normal
FCMR	4.03651	9.65502e-06	0.000661844	Inflamed vs Normal
PSTPIP1	1.75197	9.21714e-06	0.000639299	Inflamed vs Normal
AHNAK	-0.93839	7.55399e-06	0.000564902	Inflamed vs Normal
IGHV4-28	5.68292	1.03168e-05	0.00069081	Inflamed vs Normal
WARS	1.35087	8.00446e-06	0.000583136	Inflamed vs Normal
AKNA	1.55426	8.19617e-06	0.000593379	Inflamed vs Normal
IGKV3-20	6.85849	9.06775e-06	0.000632726	Inflamed vs Normal
TRBV27	3.86887	1.06194e-05	0.000700578	Inflamed vs Normal
IGKV2D-40	4.8139	1.08389e-05	0.000709477	Inflamed vs Normal
TDO2	3.14682	1.06224e-05	0.000700578	Inflamed vs Normal
NINJ2	0.704713	1.04381e-05	0.000695001	Inflamed vs Normal
IGKV1-33	6.31088	1.03421e-05	0.00069081	Inflamed vs Normal
IGLV4-69	6.0743	1.09218e-05	0.000713561	Inflamed vs Normal
GZMB	2.81236	1.10801e-05	0.000721296	Inflamed vs Normal
FITM2	-0.541547	9.38745e-06	0.000646046	Inflamed vs Normal
IGLJ2	5.30075	1.11085e-05	0.000721698	Inflamed vs Normal
FMN2	-1.7031	1.00483e-05	0.000679442	Inflamed vs Normal
IGHV4-59	5.94006	1.03434e-05	0.00069081	Inflamed vs Normal
EIF4G2	-0.516501	8.23732e-06	0.000595121	Inflamed vs Normal
IGKV3-11	6.54244	9.08489e-06	0.000632726	Inflamed vs Normal
IGLV3-19	6.25474	1.06959e-05	0.000704087	Inflamed vs Normal
APOBEC3D	1.69522	1.05158e-05	0.000697511	Inflamed vs Normal
IGHV3-66	6.65125	1.14103e-05	0.000730404	Inflamed vs Normal
SPIC	3.34811	1.14578e-05	0.000730762	Inflamed vs Normal
IGKV1-12	6.10215	1.16028e-05	0.000737304	Inflamed vs Normal
RUFY4	3.01965	1.16738e-05	0.000739123	Inflamed vs Normal
IGLV1-44	6.11511	1.07889e-05	0.000707534	Inflamed vs Normal
EPSTI1	1.73078	9.81505e-06	0.000670087	Inflamed vs Normal
HLA-DQA1	2.16132	8.85488e-06	0.000626351	Inflamed vs Normal
IGKV1-27	6.5644	1.16488e-05	0.000738883	Inflamed vs Normal
LEF1	3.50556	1.14565e-05	0.000730762	Inflamed vs Normal
DLST	-0.393518	8.92867e-06	0.000628127	Inflamed vs Normal
VCL	-1.30967	8.70352e-06	0.000621071	Inflamed vs Normal
PBX4	2.25692	1.18784e-05	0.000746737	Inflamed vs Normal
TUFT1	-1.21683	1.02204e-05	0.000688402	Inflamed vs Normal
HLA-DRB1	1.48942	8.95052e-06	0.000628395	Inflamed vs Normal
RELL2	1.74477	1.20149e-05	0.000752506	Inflamed vs Normal
GPRC5B	1.09559	9.83299e-06	0.000670087	Inflamed vs Normal
IGHJ5	6.06654	1.23578e-05	0.000759621	Inflamed vs Normal
IGHV1-18	6.55445	1.18607e-05	0.000746737	Inflamed vs Normal
LIM2	1.52918	1.24628e-05	0.000762727	Inflamed vs Normal
CLIC2	0.824651	1.03553e-05	0.00069081	Inflamed vs Normal
SPN	2.46142	1.13136e-05	0.000728229	Inflamed vs Normal
IGLV2-11	6.87194	1.21389e-05	0.000754845	Inflamed vs Normal
GDE1	-1.04198	9.82801e-06	0.000670087	Inflamed vs Normal
MFAP5	-2.20799	1.02174e-05	0.000688402	Inflamed vs Normal
IGKV2-40	5.47046	1.31112e-05	0.000794035	Inflamed vs Normal
SH3BP2	1.10511	9.97237e-06	0.000676935	Inflamed vs Normal
IGHJ4	6.17891	1.31995e-05	0.000797994	Inflamed vs Normal
POU2AF1	3.26699	1.13428e-05	0.000728509	Inflamed vs Normal
ORAI2	1.36468	1.06134e-05	0.000700578	Inflamed vs Normal
ARHGAP9	2.10677	1.15013e-05	0.000732193	Inflamed vs Normal
ISG20	2.67706	1.17567e-05	0.000743022	Inflamed vs Normal
IGKC	6.5847	1.02523e-05	0.00068922	Inflamed vs Normal
ITK	2.81986	1.22605e-05	0.000757657	Inflamed vs Normal
TRBV20-1	3.17541	1.38339e-05	0.000816791	Inflamed vs Normal
CCDC42	2.69622	1.37367e-05	0.000814555	Inflamed vs Normal
TMEM255B	1.3125	1.26438e-05	0.000771092	Inflamed vs Normal
PLD5	-2.84506	1.43198e-05	0.000838081	Inflamed vs Normal
PARD3B	-1.0301	1.10816e-05	0.000721296	Inflamed vs Normal
STK10	1.35853	1.12453e-05	0.000725455	Inflamed vs Normal
CTSW	2.15223	1.42394e-05	0.000836185	Inflamed vs Normal
UNC93B1	1.32017	1.19338e-05	0.000748778	Inflamed vs Normal
TRAV36DV7	3.06285	1.47429e-05	0.000853174	Inflamed vs Normal
IGLV7-43	6.90849	1.46519e-05	0.000851794	Inflamed vs Normal
SLC2A6	1.42069	1.3637e-05	0.000814555	Inflamed vs Normal
PHLPP1	-0.630046	1.22121e-05	0.000756695	Inflamed vs Normal
PTGDS	2.28728	1.12496e-05	0.000725455	Inflamed vs Normal
RBP5	1.64066	1.38388e-05	0.000816791	Inflamed vs Normal
CD3G	3.18159	1.46937e-05	0.0008528	Inflamed vs Normal
UAP1L1	0.964226	1.23684e-05	0.000759621	Inflamed vs Normal
CDC42BPA	-0.928168	1.13597e-05	0.000728509	Inflamed vs Normal
HLA-DPB1	1.75654	1.11992e-05	0.000724887	Inflamed vs Normal
C2orf70	-2.32452	1.50636e-05	0.000867953	Inflamed vs Normal
JAK3	2.93394	1.27467e-05	0.000776011	Inflamed vs Normal
IGKV1D-39	6.35568	1.34007e-05	0.000807358	Inflamed vs Normal
LRRC8C	1.30397	1.28497e-05	0.000780914	Inflamed vs Normal
CD86	1.60514	1.35253e-05	0.000810657	Inflamed vs Normal
IGLV3-12	3.93789	1.58255e-05	0.000906403	Inflamed vs Normal
SP140	3.06504	1.50795e-05	0.000867953	Inflamed vs Normal
KANK1	-1.31696	1.18799e-05	0.000746737	Inflamed vs Normal
MMP27	-2.6447	1.5857e-05	0.000906715	Inflamed vs Normal
ATHL1	1.48422	1.2095e-05	0.00075455	Inflamed vs Normal
TRAV9-2	3.72246	1.59792e-05	0.000912205	Inflamed vs Normal
VCAM1	1.35021	1.25074e-05	0.000764117	Inflamed vs Normal
CD80	3.44265	1.60857e-05	0.00091379	Inflamed vs Normal
CD38	3.34295	1.45075e-05	0.000847644	Inflamed vs Normal
PPP1R9B	0.797951	1.22929e-05	0.000757657	Inflamed vs Normal
IGHV3-49	6.56523	1.60396e-05	0.000912658	Inflamed vs Normal
TFPI	0.796303	1.24002e-05	0.000760234	Inflamed vs Normal
P2RY10	3.48758	1.67104e-05	0.000941596	Inflamed vs Normal
TMEM74B	1.52307	1.63005e-05	0.000921481	Inflamed vs Normal
ITGAL	2.85602	1.403e-05	0.000826678	Inflamed vs Normal
ARHGAP30	2.0216	1.32498e-05	0.000799647	Inflamed vs Normal
CYTH4	1.75155	1.36452e-05	0.000814555	Inflamed vs Normal
TRAV8-6	3.3975	1.68659e-05	0.00094273	Inflamed vs Normal
ICOS	3.62976	1.72443e-05	0.000960797	Inflamed vs Normal
PRKCH	1.23041	1.37003e-05	0.000814555	Inflamed vs Normal
IGHV2-5	6.49302	1.66908e-05	0.000941596	Inflamed vs Normal
TRAV12-3	3.84393	1.73362e-05	0.000963009	Inflamed vs Normal
RFTN1	1.13898	1.35209e-05	0.000810657	Inflamed vs Normal
IGKV1-17	6.33801	1.6911e-05	0.000943737	Inflamed vs Normal
IGLC2	6.57414	1.36785e-05	0.000814555	Inflamed vs Normal
HNRNPUL2	-0.451072	1.29951e-05	0.000788376	Inflamed vs Normal
ADORA1	1.50313	1.79167e-05	0.000985647	Inflamed vs Normal
GLP2R	-1.84481	1.45938e-05	0.000849834	Inflamed vs Normal
LAT2	1.59157	1.52546e-05	0.000876583	Inflamed vs Normal
IGHV3-64	6.09891	1.79527e-05	0.000986069	Inflamed vs Normal
IGHV3OR16-12	4.60122	1.81924e-05	0.000994529	Inflamed vs Normal
CXorf65	3.14077	1.84137e-05	0.00100191	Inflamed vs Normal
SLC25A41	-2.82585	1.85023e-05	0.00100478	Inflamed vs Normal
GBA2	-0.619123	1.34896e-05	0.000810657	Inflamed vs Normal
STAP1	3.23246	1.85723e-05	0.00100582	Inflamed vs Normal
PTPN7	2.5875	1.67602e-05	0.00094273	Inflamed vs Normal
NUDT18	0.856123	1.73393e-05	0.000963009	Inflamed vs Normal
STX11	1.48892	1.77098e-05	0.000978892	Inflamed vs Normal
TRAJ42	1.44563	1.94422e-05	0.00103681	Inflamed vs Normal
LANCL3	-1.84569	1.87311e-05	0.00101285	Inflamed vs Normal
GPR25	3.00112	1.94094e-05	0.00103665	Inflamed vs Normal
SIRPG	3.91473	1.95735e-05	0.00104221	Inflamed vs Normal
SPATS2L	-0.874626	1.45926e-05	0.000849834	Inflamed vs Normal
STAT1	1.60149	1.42953e-05	0.000838058	Inflamed vs Normal
ADGRG5	3.48201	1.96159e-05	0.00104288	Inflamed vs Normal
TRAV21	3.13672	1.98045e-05	0.00105072	Inflamed vs Normal
TRAV29DV5	2.96947	1.98237e-05	0.00105072	Inflamed vs Normal
RAVER2	-1.14157	1.57714e-05	0.000904791	Inflamed vs Normal
RHOH	2.03173	1.80403e-05	0.000989317	Inflamed vs Normal
SIRPD	2.49713	2.01489e-05	0.00106149	Inflamed vs Normal
ITGB7	2.8016	1.83968e-05	0.00100191	Inflamed vs Normal
CD7	2.61459	1.92701e-05	0.00103397	Inflamed vs Normal
RAB8B	0.970492	1.60321e-05	0.000912658	Inflamed vs Normal
RCSD1	1.59528	1.6864e-05	0.00094273	Inflamed vs Normal
FGD2	1.84189	1.68364e-05	0.00094273	Inflamed vs Normal
IGHV4-31	6.03111	2.15005e-05	0.00109782	Inflamed vs Normal
TEX2	-0.681853	1.62306e-05	0.000919221	Inflamed vs Normal
NLRP7	4.43519	2.15655e-05	0.00109838	Inflamed vs Normal
SKAP1	2.30842	2.06552e-05	0.00107999	Inflamed vs Normal
IGLC7	6.46142	2.19583e-05	0.0011102	Inflamed vs Normal
IGLV6-57	5.83479	2.11697e-05	0.00109297	Inflamed vs Normal
TLR6	1.91449	2.07265e-05	0.00108007	Inflamed vs Normal
NOS1AP	-1.57393	2.13893e-05	0.00109696	Inflamed vs Normal
LMO2	0.987537	1.85241e-05	0.00100478	Inflamed vs Normal
USHBP1	0.967193	1.93378e-05	0.001036	Inflamed vs Normal
CD1D	2.07165	2.07443e-05	0.00108007	Inflamed vs Normal
IGKV2D-24	5.70295	2.28986e-05	0.00113936	Inflamed vs Normal
IGHV5-51	6.40894	2.15746e-05	0.00109838	Inflamed vs Normal
CARD11	3.38882	2.11859e-05	0.00109297	Inflamed vs Normal
FGD3	2.1427	1.93692e-05	0.00103609	Inflamed vs Normal
CD27	1.27582	1.89616e-05	0.00102213	Inflamed vs Normal
CLEC12A	2.25835	2.25188e-05	0.0011283	Inflamed vs Normal
IFT172	-0.849246	1.77377e-05	0.000978892	Inflamed vs Normal
RELT	1.77919	2.03691e-05	0.00106824	Inflamed vs Normal
WDR31	-0.85411	2.14598e-05	0.00109782	Inflamed vs Normal
IGLC3	6.12712	1.87721e-05	0.00101349	Inflamed vs Normal
IGLV9-49	5.16217	2.39739e-05	0.00116955	Inflamed vs Normal
KIF13A	-0.863563	1.75244e-05	0.00097174	Inflamed vs Normal
TRAV12-1	3.36938	2.40557e-05	0.00116955	Inflamed vs Normal
KIF17	1.09732	2.33977e-05	0.00115736	Inflamed vs Normal
IGLV5-45	6.77113	2.40433e-05	0.00116955	Inflamed vs Normal
WAS	1.92852	2.03375e-05	0.00106819	Inflamed vs Normal
MAP4K1	2.59294	2.11593e-05	0.00109297	Inflamed vs Normal
NEO1	-1.0611	1.79127e-05	0.000985647	Inflamed vs Normal
TRBV24-1	3.3552	2.4455e-05	0.00117827	Inflamed vs Normal
ARRDC5	2.2159	2.46631e-05	0.00118298	Inflamed vs Normal
MMP9	3.88994	2.18422e-05	0.00110843	Inflamed vs Normal
SPI1	1.47325	1.99358e-05	0.00105345	Inflamed vs Normal
SUSD3	1.86391	2.36799e-05	0.00116634	Inflamed vs Normal
GRAMD1B	1.57824	2.2489e-05	0.0011283	Inflamed vs Normal
PTGER1	2.53512	2.52962e-05	0.0012034	Inflamed vs Normal
OPHN1	-0.627078	2.04277e-05	0.0010697	Inflamed vs Normal
AKAP1	-0.97916	1.82831e-05	0.000997919	Inflamed vs Normal
MARC1	-1.06916	2.13844e-05	0.00109696	Inflamed vs Normal
ANGPT2	1.40737	2.27503e-05	0.00113664	Inflamed vs Normal
TTC39C	0.721147	2.1495e-05	0.00109782	Inflamed vs Normal
CD79B	2.95651	2.35706e-05	0.0011626	Inflamed vs Normal
CTDSPL	-0.955571	1.90511e-05	0.00102379	Inflamed vs Normal
BTG4	1.61918	2.58858e-05	0.00122642	Inflamed vs Normal
VAV1	1.80687	2.16503e-05	0.00110063	Inflamed vs Normal
DNASE1L1	0.627683	2.08495e-05	0.00108203	Inflamed vs Normal
ZNF366	1.67818	2.52427e-05	0.0012034	Inflamed vs Normal
FUT7	2.44969	2.64036e-05	0.00124083	Inflamed vs Normal
HECW2	1.55751	2.45311e-05	0.00117827	Inflamed vs Normal
APOL3	1.29947	1.98869e-05	0.00105247	Inflamed vs Normal
CYP4F22	2.15194	2.6259e-05	0.0012381	Inflamed vs Normal
EPHX3	1.04966	2.66901e-05	0.0012526	Inflamed vs Normal
DUSP4	1.51609	2.40809e-05	0.00116955	Inflamed vs Normal
CTNNA1	-0.590078	1.9005e-05	0.00102289	Inflamed vs Normal
ST8SIA4	1.99617	2.39919e-05	0.00116955	Inflamed vs Normal
ADA	1.12098	2.34682e-05	0.00115919	Inflamed vs Normal
SLC12A5	1.47009	2.75914e-05	0.00127768	Inflamed vs Normal
IGHD2-15	2.44629	2.77164e-05	0.00128006	Inflamed vs Normal
MTG1	0.642941	2.18676e-05	0.00110843	Inflamed vs Normal
CPXM1	3.02561	2.43991e-05	0.00117827	Inflamed vs Normal
CHST2	1.4136	2.41166e-05	0.00116965	Inflamed vs Normal
IGKV1D-16	6.64811	2.81586e-05	0.00129362	Inflamed vs Normal
TMC6	2.03064	2.12239e-05	0.00109331	Inflamed vs Normal
CSF1R	0.961269	2.01201e-05	0.00106149	Inflamed vs Normal
COQ9	-0.898249	2.08416e-05	0.00108203	Inflamed vs Normal
P2RY8	1.83363	2.40447e-05	0.00116955	Inflamed vs Normal
APBB1IP	1.76296	2.39082e-05	0.00116955	Inflamed vs Normal
HMHA1	1.47191	2.13664e-05	0.00109696	Inflamed vs Normal
TMEM229B	0.876145	2.45246e-05	0.00117827	Inflamed vs Normal
ARHGAP35	-0.516606	2.07498e-05	0.00108007	Inflamed vs Normal
PNMA3	1.79754	2.82723e-05	0.00129714	Inflamed vs Normal
FCGR3A	2.92901	2.37531e-05	0.0011683	Inflamed vs Normal
IGLV7-46	6.36527	2.89249e-05	0.00131839	Inflamed vs Normal
FCGR1A	3.04625	2.8314e-05	0.00129734	Inflamed vs Normal
GPR50	2.6545	3.02211e-05	0.00135443	Inflamed vs Normal
TNFRSF13B	4.49458	3.02819e-05	0.00135541	Inflamed vs Normal
ADORA2A	1.39809	2.75489e-05	0.00127741	Inflamed vs Normal
KIAA1551	1.14627	2.23412e-05	0.00112264	Inflamed vs Normal
SH2D2A	1.77705	2.86499e-05	0.00130928	Inflamed vs Normal
CACNA1E	1.54032	2.97721e-05	0.00134053	Inflamed vs Normal
CNPY3	0.802849	2.32507e-05	0.00115172	Inflamed vs Normal
TLR1	1.34727	2.73084e-05	0.00127031	Inflamed vs Normal
DNAJA2	-0.500603	2.29684e-05	0.00113936	Inflamed vs Normal
PDHA1	-0.659997	2.2735e-05	0.00113664	Inflamed vs Normal
IGKV1D-8	5.43993	3.19539e-05	0.00140852	Inflamed vs Normal
ERN1	1.15553	2.44557e-05	0.00117827	Inflamed vs Normal
FAM20B	-0.738712	2.29329e-05	0.00113936	Inflamed vs Normal
CD82	1.2887	2.45128e-05	0.00117827	Inflamed vs Normal
PTPRF	-1.44951	2.2946e-05	0.00113936	Inflamed vs Normal
PLA1A	2.22017	3.10542e-05	0.0013764	Inflamed vs Normal
ACP5	1.35962	2.50419e-05	0.0011962	Inflamed vs Normal
ME1	-0.726513	2.63392e-05	0.00123947	Inflamed vs Normal
C19orf66	0.536613	2.40809e-05	0.00116955	Inflamed vs Normal
PCCA	-0.86938	2.49194e-05	0.00119199	Inflamed vs Normal
OR10G2	1.97594	3.28385e-05	0.00142763	Inflamed vs Normal
IGLV3-27	5.65748	3.30268e-05	0.00143195	Inflamed vs Normal
KRT24	-4.8623	3.25844e-05	0.00142191	Inflamed vs Normal
MAPK11	1.09585	2.72336e-05	0.00126955	Inflamed vs Normal
CMTM3	0.892073	2.54599e-05	0.00120954	Inflamed vs Normal
HOXA13	-7.95842	3.2981e-05	0.00143195	Inflamed vs Normal
ILDR2	-2.20265	2.97102e-05	0.00134053	Inflamed vs Normal
MTMR9	-0.873	2.60083e-05	0.00123055	Inflamed vs Normal
KYNU	1.83382	2.69587e-05	0.00126181	Inflamed vs Normal
IGKV1-8	6.35034	3.22663e-05	0.00141532	Inflamed vs Normal
MGAT1	0.686425	2.38742e-05	0.00116955	Inflamed vs Normal
IRF8	2.24299	2.70909e-05	0.00126629	Inflamed vs Normal
TACSTD2	1.4203	3.39534e-05	0.00146151	Inflamed vs Normal
HS3ST3A1	1.36001	3.41248e-05	0.00146707	Inflamed vs Normal
ZFHX3	-0.919612	2.60444e-05	0.00123059	Inflamed vs Normal
KIAA0319	-1.32215	3.4529e-05	0.00147897	Inflamed vs Normal
RSPO3	1.48682	2.76545e-05	0.0012789	Inflamed vs Normal
CARD16	1.40869	3.09042e-05	0.00137268	Inflamed vs Normal
TMEM117	-0.781467	3.06851e-05	0.00136663	Inflamed vs Normal
TRBV11-1	2.80379	3.57355e-05	0.00151944	Inflamed vs Normal
LMX1A	-3.17218	3.60338e-05	0.00152653	Inflamed vs Normal
TREX1	0.766414	3.06853e-05	0.00136663	Inflamed vs Normal
IKZF1	2.61831	3.00449e-05	0.00135001	Inflamed vs Normal
PTPN21	-0.941338	2.75016e-05	0.00127692	Inflamed vs Normal
GFI1	2.98651	3.55616e-05	0.00151389	Inflamed vs Normal
SCN9A	-1.28955	3.00973e-05	0.00135062	Inflamed vs Normal
MIS18BP1	1.21358	2.97955e-05	0.00134053	Inflamed vs Normal
C12orf66	0.723518	3.44789e-05	0.00147864	Inflamed vs Normal
TRGV9	2.409	3.79113e-05	0.00158084	Inflamed vs Normal
PPP1R16B	2.02094	2.92321e-05	0.00132718	Inflamed vs Normal
TLR8	2.04919	3.50722e-05	0.00149671	Inflamed vs Normal
TMEM176B	1.14405	2.71624e-05	0.00126793	Inflamed vs Normal
CLEC14A	0.977274	2.96371e-05	0.00134033	Inflamed vs Normal
SLAMF1	3.21439	3.6298e-05	0.00153585	Inflamed vs Normal
PEX11A	-1.01022	3.3061e-05	0.00143195	Inflamed vs Normal
HOXD9	-3.47731	3.34226e-05	0.00144402	Inflamed vs Normal
GLYR1	-0.427119	2.73228e-05	0.00127031	Inflamed vs Normal
TRAV14DV4	3.28843	3.92592e-05	0.00162559	Inflamed vs Normal
ST6GAL1	1.96425	2.85514e-05	0.0013065	Inflamed vs Normal
IL16	1.68227	2.92708e-05	0.00132721	Inflamed vs Normal
OAS2	1.9446	3.1095e-05	0.0013764	Inflamed vs Normal
ROBO4	1.1608	2.97629e-05	0.00134053	Inflamed vs Normal
CMBL	-1.73963	3.06897e-05	0.00136663	Inflamed vs Normal
TCIRG1	0.720765	2.77603e-05	0.00128039	Inflamed vs Normal
CNTN3	-3.07128	3.78513e-05	0.00158084	Inflamed vs Normal
PLCH2	2.00018	3.66465e-05	0.00154496	Inflamed vs Normal
ZFYVE9	-0.72775	3.08473e-05	0.0013719	Inflamed vs Normal
XK	-1.86862	3.32868e-05	0.00143993	Inflamed vs Normal
LPXN	1.4662	3.22656e-05	0.00141532	Inflamed vs Normal
RASGRP1	2.4685	3.80269e-05	0.00158209	Inflamed vs Normal
PKN3	0.948283	3.47264e-05	0.0014856	Inflamed vs Normal
TNFSF13B	2.24674	3.64945e-05	0.00154229	Inflamed vs Normal
VWF	1.36791	2.88944e-05	0.00131839	Inflamed vs Normal
C19orf38	1.89834	4.07733e-05	0.00167831	Inflamed vs Normal
NPBWR1	3.47228	4.33505e-05	0.0017533	Inflamed vs Normal
TOX2	1.32263	3.92139e-05	0.00162559	Inflamed vs Normal
ACRBP	1.18003	4.1433e-05	0.00169944	Inflamed vs Normal
TRAV8-2	3.57727	4.41352e-05	0.00178091	Inflamed vs Normal
ST3GAL1	1.18554	3.2301e-05	0.00141532	Inflamed vs Normal
NOTCH3	1.27333	3.11067e-05	0.0013764	Inflamed vs Normal
RAB39B	1.40848	4.24659e-05	0.0017316	Inflamed vs Normal
CEP126	-1.09045	3.58006e-05	0.00152035	Inflamed vs Normal
KLHL14	2.64749	4.4499e-05	0.00179143	Inflamed vs Normal
CHODL	-2.36024	4.20378e-05	0.00172019	Inflamed vs Normal
SELP	1.41834	3.6633e-05	0.00154496	Inflamed vs Normal
MYH11	-1.92063	3.17317e-05	0.0014005	Inflamed vs Normal
PLA2G2F	-2.14235	4.57541e-05	0.00182717	Inflamed vs Normal
TMEM106A	0.9411	3.79345e-05	0.00158084	Inflamed vs Normal
C10orf54	1.0002	3.21803e-05	0.00141532	Inflamed vs Normal
KRT77	1.31004	4.56187e-05	0.00182595	Inflamed vs Normal
BATF	2.39404	4.45906e-05	0.00179244	Inflamed vs Normal
KIAA1462	-2.03719	3.23574e-05	0.00141555	Inflamed vs Normal
SSR4	1.21401	3.24779e-05	0.00141904	Inflamed vs Normal
ICAM3	1.65596	3.68621e-05	0.00155217	Inflamed vs Normal
IL24	4.28556	4.69077e-05	0.00186469	Inflamed vs Normal
C1QC	1.34081	3.28171e-05	0.00142763	Inflamed vs Normal
C10orf128	1.19063	3.70174e-05	0.00155683	Inflamed vs Normal
PPIC	-0.91884	3.59008e-05	0.00152274	Inflamed vs Normal
TRAC	2.83921	4.07232e-05	0.00167823	Inflamed vs Normal
IGLV3-16	5.06373	4.89621e-05	0.00193531	Inflamed vs Normal
TIFA	1.13172	4.23665e-05	0.00172958	Inflamed vs Normal
BFSP2	3.20045	4.93865e-05	0.00194987	Inflamed vs Normal
IL17F	2.70248	4.95312e-05	0.00195116	Inflamed vs Normal
STARD8	0.772521	3.79515e-05	0.00158084	Inflamed vs Normal
HIBCH	-0.55759	3.75332e-05	0.00157662	Inflamed vs Normal
TRBJ2-2P	3.22619	5.0517e-05	0.00198103	Inflamed vs Normal
UQCRC2	-0.7506	3.4256e-05	0.0014709	Inflamed vs Normal
TMC8	2.9372	4.00043e-05	0.00165056	Inflamed vs Normal
C21orf91	0.759564	4.26573e-05	0.00173332	Inflamed vs Normal
BTLA	3.81468	5.20664e-05	0.00202277	Inflamed vs Normal
APOBEC3F	0.857416	4.46784e-05	0.00179244	Inflamed vs Normal
PLA2R1	-0.943086	4.12508e-05	0.00169396	Inflamed vs Normal
LST1	1.74187	4.4346e-05	0.00178734	Inflamed vs Normal
NRROS	1.304	4.46331e-05	0.00179244	Inflamed vs Normal
SLAMF6	3.4585	4.80607e-05	0.00190641	Inflamed vs Normal
ZBP1	2.43862	4.80668e-05	0.00190641	Inflamed vs Normal
HOXD10	-5.6409	4.86331e-05	0.00192449	Inflamed vs Normal
ARHGDIB	1.83867	3.76407e-05	0.00157923	Inflamed vs Normal
IGLV5-48	3.58754	5.47658e-05	0.00210266	Inflamed vs Normal
ARHGEF9	-0.511786	3.91777e-05	0.00162559	Inflamed vs Normal
IL23A	1.69662	5.53896e-05	0.00211129	Inflamed vs Normal
ACAA2	-0.887224	3.93465e-05	0.00162727	Inflamed vs Normal
TMEM243	0.822567	4.6271e-05	0.00184359	Inflamed vs Normal
PALMD	1.08083	4.29427e-05	0.00174085	Inflamed vs Normal
CD300C	1.60258	5.48593e-05	0.00210393	Inflamed vs Normal
AGAP1	-0.806579	3.95565e-05	0.00163402	Inflamed vs Normal
RAMP3	1.21255	4.4068e-05	0.00178026	Inflamed vs Normal
ODF2L	0.7275	4.25499e-05	0.00173192	Inflamed vs Normal
IGKV1D-42	4.59666	5.93809e-05	0.00223307	Inflamed vs Normal
ESAM	0.975783	4.32261e-05	0.00175031	Inflamed vs Normal
CCL25	5.43294	5.87798e-05	0.00221285	Inflamed vs Normal
TRBV6-2	3.51461	6.00385e-05	0.00225051	Inflamed vs Normal
SORBS2	-1.7635	4.15556e-05	0.00170246	Inflamed vs Normal
COTL1	1.0951	4.28079e-05	0.00173741	Inflamed vs Normal
CERKL	1.45399	5.15866e-05	0.00201165	Inflamed vs Normal
LILRB1	2.24133	5.30916e-05	0.00204741	Inflamed vs Normal
ITGA4	2.24031	5.0011e-05	0.0019652	Inflamed vs Normal
TRAV1-2	2.95321	6.36205e-05	0.00235687	Inflamed vs Normal
ZBTB46	0.848291	5.06811e-05	0.00198523	Inflamed vs Normal
FAM189A1	-2.09037	5.85555e-05	0.0022068	Inflamed vs Normal
TRBV7-4	2.03132	6.38178e-05	0.00235916	Inflamed vs Normal
IL2RB	2.24147	5.54048e-05	0.00211129	Inflamed vs Normal
VAPB	-0.47302	4.55705e-05	0.00182595	Inflamed vs Normal
GLIPR1	1.02671	4.66056e-05	0.00185479	Inflamed vs Normal
PON2	-0.704519	4.5728e-05	0.00182717	Inflamed vs Normal
GBP1	1.46208	4.61134e-05	0.00183941	Inflamed vs Normal
TRAV8-3	3.39894	6.74415e-05	0.00246952	Inflamed vs Normal
PHYH	-0.943569	4.96416e-05	0.0019533	Inflamed vs Normal
SLAMF7	4.16884	5.81173e-05	0.0022022	Inflamed vs Normal
IRF7	0.707626	5.2716e-05	0.00203744	Inflamed vs Normal
CD300A	1.68492	5.82833e-05	0.00220369	Inflamed vs Normal
CCDC3	1.15853	5.17029e-05	0.00201393	Inflamed vs Normal
ORAI1	0.71992	5.47005e-05	0.00210247	Inflamed vs Normal
AADAT	-0.920053	5.94608e-05	0.00223366	Inflamed vs Normal
NR1H3	0.763095	5.2949e-05	0.00204417	Inflamed vs Normal
F2	-1.93237	7.10999e-05	0.00256305	Inflamed vs Normal
IGHV4OR15-8	2.69466	7.12014e-05	0.00256406	Inflamed vs Normal
IL15RA	0.942074	5.53514e-05	0.00211129	Inflamed vs Normal
FH	-0.752393	5.0057e-05	0.0019652	Inflamed vs Normal
ETFDH	-0.755906	5.21622e-05	0.00202277	Inflamed vs Normal
MID1	-1.05749	5.08249e-05	0.00198639	Inflamed vs Normal
PGS1	0.615665	5.20871e-05	0.00202277	Inflamed vs Normal
PARP12	0.896525	5.2231e-05	0.00202318	Inflamed vs Normal
UNC13D	1.10684	5.24926e-05	0.00203106	Inflamed vs Normal
ZNF19	-0.771469	6.26296e-05	0.00233008	Inflamed vs Normal
FSCN1	1.20128	5.39834e-05	0.0020772	Inflamed vs Normal
IGKV5-2	5.64688	7.51784e-05	0.00267137	Inflamed vs Normal
GATA3	2.36689	7.33719e-05	0.00262054	Inflamed vs Normal
DHRS13	0.943526	6.81868e-05	0.00248636	Inflamed vs Normal
CCL17	2.95131	7.62428e-05	0.00269544	Inflamed vs Normal
ADPRHL1	-0.951492	7.31025e-05	0.00261782	Inflamed vs Normal
PTPN6	1.86279	5.65437e-05	0.00214959	Inflamed vs Normal
CCR5	2.3291	6.86409e-05	0.00249623	Inflamed vs Normal
CGB7	2.40774	7.84437e-05	0.0027509	Inflamed vs Normal
GPR141	1.49075	7.74509e-05	0.00272164	Inflamed vs Normal
BCL2L11	1.05838	5.8472e-05	0.00220603	Inflamed vs Normal
PLVAP	1.00111	5.39299e-05	0.0020772	Inflamed vs Normal
CIPC	-0.949946	5.51996e-05	0.00211129	Inflamed vs Normal
TRAF3IP3	3.02263	6.53381e-05	0.00240515	Inflamed vs Normal
TRBV3-1	3.0302	8.12132e-05	0.00281682	Inflamed vs Normal
PPP2R3A	-1.15302	6.03001e-05	0.00225788	Inflamed vs Normal
CCR7	3.25309	7.31453e-05	0.00261782	Inflamed vs Normal
TRBJ2-2	2.45572	8.24558e-05	0.0028514	Inflamed vs Normal
OSBPL3	2.05604	6.57266e-05	0.00241689	Inflamed vs Normal
CLEC1B	2.09936	8.27639e-05	0.00285638	Inflamed vs Normal
ERMN	2.58817	8.17306e-05	0.00282913	Inflamed vs Normal
ZNF267	1.21241	6.87444e-05	0.00249623	Inflamed vs Normal
AHR	1.28196	5.7456e-05	0.00217951	Inflamed vs Normal
PATL2	2.45337	7.68553e-05	0.00270884	Inflamed vs Normal
TRAV27	3.09656	8.42777e-05	0.00289955	Inflamed vs Normal
IGKV1OR2-108	4.96037	8.44311e-05	0.00289955	Inflamed vs Normal
NOD2	1.71134	7.53997e-05	0.00267377	Inflamed vs Normal
EYA1	1.67141	8.27386e-05	0.00285638	Inflamed vs Normal
TAPBP	0.680595	5.56399e-05	0.00211754	Inflamed vs Normal
UBXN10	-1.59055	6.21979e-05	0.00231897	Inflamed vs Normal
FGR	1.78658	6.37733e-05	0.00235916	Inflamed vs Normal
CRYBA4	2.77647	8.56054e-05	0.00292545	Inflamed vs Normal
FRAS1	-1.99115	6.46622e-05	0.00238279	Inflamed vs Normal
TRBJ2-7	3.32549	8.65325e-05	0.00294557	Inflamed vs Normal
COQ3	-0.834056	7.30276e-05	0.00261782	Inflamed vs Normal
LAIR1	1.80063	6.31166e-05	0.00234319	Inflamed vs Normal
CD53	2.21143	6.13607e-05	0.00229266	Inflamed vs Normal
DYNC1I2	-0.577845	5.82112e-05	0.00220336	Inflamed vs Normal
IGLV3-25	5.49989	7.89642e-05	0.00276081	Inflamed vs Normal
IGHD3-16	2.08639	8.62985e-05	0.00294048	Inflamed vs Normal
EDARADD	1.66106	8.76754e-05	0.00296996	Inflamed vs Normal
CCM2L	1.02879	7.38139e-05	0.00263363	Inflamed vs Normal
ZC3H14	-0.463024	6.00175e-05	0.00225051	Inflamed vs Normal
WDFY4	2.24769	6.80999e-05	0.00248579	Inflamed vs Normal
NTNG2	1.28782	8.05485e-05	0.00280494	Inflamed vs Normal
PI16	-2.91243	6.83668e-05	0.00249031	Inflamed vs Normal
TNFAIP8L2	1.5071	8.02172e-05	0.0027962	Inflamed vs Normal
DCP2	0.736954	6.45208e-05	0.00238009	Inflamed vs Normal
FCN3	2.05236	8.82785e-05	0.00298749	Inflamed vs Normal
TRAV13-2	3.1642	9.02165e-05	0.00302623	Inflamed vs Normal
SMAP2	1.66138	6.07679e-05	0.00227295	Inflamed vs Normal
DRAM2	0.57552	6.26135e-05	0.00233008	Inflamed vs Normal
SOSTDC1	-2.27213	8.33319e-05	0.00287314	Inflamed vs Normal
SPNS3	1.77678	8.84209e-05	0.0029894	Inflamed vs Normal
IGKV2D-29	6.16537	8.73831e-05	0.00296621	Inflamed vs Normal
TRAV41	2.80873	9.11085e-05	0.00305064	Inflamed vs Normal
GPR174	3.84787	9.13406e-05	0.00305255	Inflamed vs Normal
BTN3A2	1.48727	6.29963e-05	0.00234122	Inflamed vs Normal
SLFN12L	1.6728	8.47834e-05	0.00290688	Inflamed vs Normal
PLA2G7	3.15897	8.528e-05	0.0029172	Inflamed vs Normal
TRAV20	2.95575	9.30911e-05	0.00309089	Inflamed vs Normal
PPP1R9A	-1.3612	6.80377e-05	0.00248579	Inflamed vs Normal
DOCK10	1.77928	7.04364e-05	0.00254441	Inflamed vs Normal
AUH	-0.484169	7.44249e-05	0.00265271	Inflamed vs Normal
IGHA1	5.87358	6.39587e-05	0.00236186	Inflamed vs Normal
ADPGK	0.855676	6.61577e-05	0.00242762	Inflamed vs Normal
C9orf24	-1.90135	9.31092e-05	0.00309089	Inflamed vs Normal
LILRB4	2.22493	7.58101e-05	0.00268559	Inflamed vs Normal
TMEM176A	1.10386	6.62984e-05	0.00243022	Inflamed vs Normal
RAB43	1.12895	7.72079e-05	0.00271851	Inflamed vs Normal
LCP2	1.94682	7.16453e-05	0.00257738	Inflamed vs Normal
ADRA1D	-2.93615	9.27885e-05	0.00308824	Inflamed vs Normal
PRKD2	0.807096	6.7894e-05	0.00248348	Inflamed vs Normal
EGFL6	3.40131	9.87438e-05	0.00325313	Inflamed vs Normal
ATG7	0.476372	7.00465e-05	0.00253558	Inflamed vs Normal
HLA-DOB	2.92333	8.89236e-05	0.00300044	Inflamed vs Normal
IGLV4-3	3.82932	0.000100128	0.00327702	Inflamed vs Normal
TGFB1	0.887727	6.91849e-05	0.002507	Inflamed vs Normal
C1QB	1.46052	6.58786e-05	0.00241993	Inflamed vs Normal
TH	2.3336	0.000101966	0.00331351	Inflamed vs Normal
CYP26A1	1.99825	0.000102994	0.00332395	Inflamed vs Normal
TRBV4-1	3.22811	0.000102781	0.00332017	Inflamed vs Normal
TRIM3	-0.583062	7.27922e-05	0.00261442	Inflamed vs Normal
ALOX5	1.85172	7.51249e-05	0.00267137	Inflamed vs Normal
SEMA6B	1.25602	8.07103e-05	0.00280581	Inflamed vs Normal
TMEM246	-1.14625	7.7453e-05	0.00272164	Inflamed vs Normal
DNTT	1.77401	0.000102004	0.00331351	Inflamed vs Normal
CPT1A	-0.589063	6.86985e-05	0.00249623	Inflamed vs Normal
KPNA4	-0.645628	7.02515e-05	0.00254036	Inflamed vs Normal
WDR81	0.671703	7.28249e-05	0.00261442	Inflamed vs Normal
COA1	0.43906	7.59379e-05	0.00268738	Inflamed vs Normal
ABCA7	1.81925	8.14645e-05	0.00282272	Inflamed vs Normal
B4GALT7	0.572246	8.09947e-05	0.00281204	Inflamed vs Normal
PIK3CD	1.51457	7.77486e-05	0.00272927	Inflamed vs Normal
MGAT3	1.48477	8.9611e-05	0.003015	Inflamed vs Normal
SLC20A2	-0.595074	7.47082e-05	0.00266009	Inflamed vs Normal
KIF19	1.26675	0.000100108	0.00327702	Inflamed vs Normal
P2RX5	4.04423	9.96762e-05	0.00327702	Inflamed vs Normal
TRBV12-3	3.43986	0.000112584	0.00355614	Inflamed vs Normal
GALNT14	2.06256	0.000110211	0.0035081	Inflamed vs Normal
IGKV6-21	6.55518	0.000110691	0.00351056	Inflamed vs Normal
KIAA0232	-0.656462	7.66969e-05	0.002706	Inflamed vs Normal
USP15	0.512486	7.63849e-05	0.00269772	Inflamed vs Normal
CLEC1A	0.943107	9.66336e-05	0.00319663	Inflamed vs Normal
KBTBD12	-1.70036	9.9735e-05	0.00327702	Inflamed vs Normal
BCL11B	3.52707	0.000107155	0.00342704	Inflamed vs Normal
HLA-A	1.36238	7.33667e-05	0.00262054	Inflamed vs Normal
TRBJ1-5	3.11407	0.000116765	0.00365001	Inflamed vs Normal
VWA3A	-2.42443	0.000112639	0.00355614	Inflamed vs Normal
IRX3	2.04297	0.000115855	0.00362581	Inflamed vs Normal
TRBV6-6	2.56576	0.000117278	0.00366171	Inflamed vs Normal
NCF1	1.66566	9.02924e-05	0.00302623	Inflamed vs Normal
SHKBP1	0.789711	8.07345e-05	0.00280581	Inflamed vs Normal
UBXN2A	-0.602843	8.52333e-05	0.0029172	Inflamed vs Normal
GJA4	1.32803	9.22042e-05	0.00307845	Inflamed vs Normal
TRAJ41	1.16123	0.000113332	0.00357301	Inflamed vs Normal
FAM159A	2.50046	0.000114896	0.00360182	Inflamed vs Normal
CD93	1.09137	7.85528e-05	0.00275196	Inflamed vs Normal
CD40LG	2.48875	0.000113889	0.00358262	Inflamed vs Normal
RUNX1	1.45156	8.9006e-05	0.00300044	Inflamed vs Normal
CPA5	3.84094	0.000121799	0.0037668	Inflamed vs Normal
NECAP2	0.593713	8.36279e-05	0.00288049	Inflamed vs Normal
KIR3DL1	2.73434	0.000122734	0.00377894	Inflamed vs Normal
CYYR1	0.997824	9.01142e-05	0.00302608	Inflamed vs Normal
IGF2BP3	1.48464	0.00012065	0.0037379	Inflamed vs Normal
IGLV3-1	5.33355	0.000104402	0.00336007	Inflamed vs Normal
DPYS	3.34334	0.00012532	0.00383146	Inflamed vs Normal
HOXA9	-2.57754	0.000102339	0.00331684	Inflamed vs Normal
CD274	1.52132	0.000107172	0.00342704	Inflamed vs Normal
DNMBP	-0.853246	8.61039e-05	0.00293673	Inflamed vs Normal
HOXD11	-7.05537	0.000122024	0.00376891	Inflamed vs Normal
SGIP1	1.52368	0.000104375	0.00336007	Inflamed vs Normal
IGHV3OR16-8	4.83364	0.000127043	0.00386714	Inflamed vs Normal
UST	-0.77346	9.28522e-05	0.00308824	Inflamed vs Normal
SLC6A9	-1.23208	9.66617e-05	0.00319663	Inflamed vs Normal
PTCHD1	-2.24096	9.69092e-05	0.00319874	Inflamed vs Normal
PNMA5	2.30693	0.000130199	0.00392208	Inflamed vs Normal
IRF3	0.582203	8.57113e-05	0.0029262	Inflamed vs Normal
CSF2RB	2.01885	9.33404e-05	0.00309561	Inflamed vs Normal
IGLV3-10	5.28387	0.000122261	0.00377103	Inflamed vs Normal
C1QA	1.40831	8.44124e-05	0.00289955	Inflamed vs Normal
LINGO3	1.91335	0.00012532	0.00383146	Inflamed vs Normal
FOXN2	1.12835	0.000100945	0.00329449	Inflamed vs Normal
EXOC3L1	0.910909	0.000120393	0.00373326	Inflamed vs Normal
TRBV7-3	3.20428	0.000133859	0.00401498	Inflamed vs Normal
ANXA9	-0.807836	0.000106865	0.00342666	Inflamed vs Normal
WIPF1	1.07303	8.73942e-05	0.00296621	Inflamed vs Normal
ADCY2	-1.47579	0.000101236	0.00329779	Inflamed vs Normal
S1PR5	2.1867	0.000135339	0.00403831	Inflamed vs Normal
TNFRSF13C	3.94804	0.000120792	0.00373896	Inflamed vs Normal
IGLJ1	4.01474	0.000135774	0.00404454	Inflamed vs Normal
FRMPD4	-2.47875	0.000126278	0.00385398	Inflamed vs Normal
IGHD	5.84575	0.000134087	0.00401833	Inflamed vs Normal
SYNJ2BP	-0.646118	9.12265e-05	0.00305166	Inflamed vs Normal
LYL1	0.980155	0.000111503	0.0035331	Inflamed vs Normal
TMEM156	2.73334	0.000126453	0.00385594	Inflamed vs Normal
SYTL1	2.41555	0.000110495	0.00350939	Inflamed vs Normal
CASZ1	-1.20025	9.24944e-05	0.00308518	Inflamed vs Normal
FCN1	2.27559	0.000104695	0.00336638	Inflamed vs Normal
MAGEB17	-1.57864	0.000142096	0.00420052	Inflamed vs Normal
CASP1	1.32161	0.000101098	0.00329638	Inflamed vs Normal
XCR1	2.66515	0.000135449	0.00403831	Inflamed vs Normal
PIK3CG	2.21459	0.000122084	0.00376891	Inflamed vs Normal
DNAJC5B	2.70654	0.00014311	0.0042269	Inflamed vs Normal
NOD1	0.828659	0.000102705	0.00332017	Inflamed vs Normal
ELMO1	1.13616	0.000102691	0.00332017	Inflamed vs Normal
CLEC6A	2.87676	0.000145011	0.00426871	Inflamed vs Normal
ZNF703	-0.896076	9.70171e-05	0.00319927	Inflamed vs Normal
TYROBP	1.35077	0.000100773	0.0032935	Inflamed vs Normal
ADAM12	3.33726	0.000134961	0.00403238	Inflamed vs Normal
CXorf36	0.952288	0.00010082	0.0032935	Inflamed vs Normal
FMNL1	1.6376	9.99689e-05	0.00327702	Inflamed vs Normal
LMCD1	1.49078	0.00010716	0.00342704	Inflamed vs Normal
EPAS1	0.880885	9.27421e-05	0.00308824	Inflamed vs Normal
CPNE5	1.62146	0.000113803	0.00358262	Inflamed vs Normal
SLC22A31	2.44097	0.000148748	0.00433459	Inflamed vs Normal
C1orf194	-2.07025	0.000149994	0.00435998	Inflamed vs Normal
GPR18	2.43919	0.00014635	0.00428985	Inflamed vs Normal
SCIMP	1.0396	0.000114802	0.00360182	Inflamed vs Normal
APOBEC3H	1.4797	0.00014439	0.00426108	Inflamed vs Normal
TRAV17	2.32869	0.000151126	0.00438183	Inflamed vs Normal
COX4I2	1.24834	0.000139376	0.00413873	Inflamed vs Normal
EMB	1.89764	0.000109692	0.0034948	Inflamed vs Normal
SLC16A1	-0.885686	9.9884e-05	0.00327702	Inflamed vs Normal
PDGFRB	0.999394	9.69077e-05	0.00319874	Inflamed vs Normal
BIN2	1.98823	0.000115887	0.00362581	Inflamed vs Normal
LYN	1.70825	0.000109159	0.00348418	Inflamed vs Normal
SLC6A8	-1.49041	0.000100075	0.00327702	Inflamed vs Normal
DPEP2	1.2461	0.000123378	0.00379205	Inflamed vs Normal
C19orf84	2.60141	0.000155035	0.00445444	Inflamed vs Normal
IGLV3-9	5.77149	0.000149617	0.00435264	Inflamed vs Normal
TARBP2	0.488491	0.000118809	0.0036988	Inflamed vs Normal
NFE2L3	0.941122	0.000118857	0.0036988	Inflamed vs Normal
FAM163B	-3.9789	0.000157555	0.00451195	Inflamed vs Normal
DDX1	-0.483993	0.000102252	0.00331684	Inflamed vs Normal
CBFA2T3	1.38279	0.000124459	0.00381181	Inflamed vs Normal
HHIP	-2.41598	0.00015274	0.00441399	Inflamed vs Normal
HOXA11	-6.84687	0.000147904	0.00432086	Inflamed vs Normal
ANKRD27	-0.585496	0.000106729	0.00342545	Inflamed vs Normal
SLFN14	2.70334	0.000163262	0.00462593	Inflamed vs Normal
XG	-1.80498	0.000161464	0.00458618	Inflamed vs Normal
MOK	-0.621247	0.000124436	0.00381181	Inflamed vs Normal
VIT	-2.35189	0.000149247	0.00434552	Inflamed vs Normal
IGF1	1.341	0.00011735	0.00366171	Inflamed vs Normal
CTLA4	3.16947	0.000148332	0.0043261	Inflamed vs Normal
SGSM1	-1.31108	0.000127644	0.00387556	Inflamed vs Normal
MAT2A	-0.873188	0.000103157	0.00332614	Inflamed vs Normal
ARRB2	0.936825	0.000110398	0.00350939	Inflamed vs Normal
SETD3	-0.742672	0.000109456	0.00349047	Inflamed vs Normal
RPP14	-0.503034	0.00011426	0.00359104	Inflamed vs Normal
MRPS25	-0.470361	0.000110553	0.00350939	Inflamed vs Normal
TSPAN2	-1.59686	0.000111848	0.00354081	Inflamed vs Normal
PRR26	-1.3299	0.000129305	0.00390866	Inflamed vs Normal
TRPV2	1.06922	0.000122919	0.00378129	Inflamed vs Normal
SP110	1.18653	0.000119642	0.00371658	Inflamed vs Normal
ACO1	-0.631528	0.000111987	0.00354199	Inflamed vs Normal
CHCHD4	-0.787831	0.000129728	0.00391467	Inflamed vs Normal
IGHV1-69	5.32772	0.000164282	0.00464728	Inflamed vs Normal
CCDC160	-1.52246	0.000177162	0.00491186	Inflamed vs Normal
HRH2	1.60144	0.000166916	0.0046875	Inflamed vs Normal
IKZF3	2.74088	0.000132816	0.00398712	Inflamed vs Normal
SLC2A5	1.09015	0.000134292	0.00402103	Inflamed vs Normal
FOXP2	-1.51011	0.000119183	0.00370564	Inflamed vs Normal
IGHV3OR15-7	3.98267	0.000178081	0.00492559	Inflamed vs Normal
ABCA8	-0.993131	0.000118686	0.0036988	Inflamed vs Normal
TRBV14	3.05035	0.000181126	0.00496647	Inflamed vs Normal
C3orf80	-3.11968	0.000159021	0.00454646	Inflamed vs Normal
NLRP14	1.93058	0.000183931	0.00502748	Inflamed vs Normal
HINT3	-0.797282	0.000123903	0.00380483	Inflamed vs Normal
TIFAB	3.7804	0.000177704	0.00492297	Inflamed vs Normal
GPR132	1.55088	0.000151249	0.00438183	Inflamed vs Normal
NOVA1	-1.29382	0.000131823	0.00396073	Inflamed vs Normal
NPAT	0.607774	0.000135019	0.00403238	Inflamed vs Normal
TSHR	3.68033	0.00018414	0.00502925	Inflamed vs Normal
RGS18	1.50129	0.000162837	0.00461765	Inflamed vs Normal
SLC15A3	1.04916	0.000126882	0.00386564	Inflamed vs Normal
SLC6A6	1.45783	0.000127765	0.00387556	Inflamed vs Normal
CACNA1I	2.66108	0.000178058	0.00492559	Inflamed vs Normal
IRF4	3.27357	0.000151473	0.00438465	Inflamed vs Normal
IL17RD	-1.57293	0.000129433	0.00390914	Inflamed vs Normal
IL33	0.913192	0.000122725	0.00377894	Inflamed vs Normal
HS3ST6	-2.33059	0.000189369	0.00512385	Inflamed vs Normal
FCHO1	1.61321	0.000159312	0.00455104	Inflamed vs Normal
TNFRSF17	3.54151	0.000181736	0.00497923	Inflamed vs Normal
TAGAP	2.04308	0.000146027	0.004284	Inflamed vs Normal
TRAJ9	1.63714	0.000187285	0.00509916	Inflamed vs Normal
FGD5	0.765607	0.000130759	0.00393554	Inflamed vs Normal
L3HYPDH	0.630218	0.000147022	0.00430179	Inflamed vs Normal
ASGR2	1.98443	0.000187891	0.00511061	Inflamed vs Normal
EML1	-1.14332	0.00012415	0.00380904	Inflamed vs Normal
GRIN2D	1.63079	0.000191375	0.00515808	Inflamed vs Normal
PTGES3L	-1.40295	0.000155518	0.00446465	Inflamed vs Normal
BPHL	-0.611058	0.00014207	0.00420052	Inflamed vs Normal
FBXO27	-1.04435	0.000162533	0.00461278	Inflamed vs Normal
TRABD	0.705948	0.000130004	0.00391958	Inflamed vs Normal
OBP2A	1.97421	0.000194299	0.00522073	Inflamed vs Normal
KCNK13	1.52824	0.00019585	0.00524763	Inflamed vs Normal
AK3	-0.539977	0.000127684	0.00387556	Inflamed vs Normal
ALDH3A2	-0.631213	0.000127301	0.00387162	Inflamed vs Normal
ACAT1	-0.652648	0.000128026	0.00388013	Inflamed vs Normal
NLRP1	0.982414	0.000128245	0.00388337	Inflamed vs Normal
BHLHE22	1.63517	0.000165354	0.00466623	Inflamed vs Normal
NUP210	1.57643	0.000134878	0.00403238	Inflamed vs Normal
ATPAF1	-0.664876	0.000131752	0.00396073	Inflamed vs Normal
GLIS3	1.08349	0.000164483	0.00464917	Inflamed vs Normal
ARPC1B	0.98065	0.000128475	0.00388695	Inflamed vs Normal
FUT9	-1.58663	0.000189312	0.00512385	Inflamed vs Normal
RASSF5	1.87845	0.00014477	0.00426869	Inflamed vs Normal
C20orf202	1.14097	0.000204973	0.0054309	Inflamed vs Normal
NFAM1	1.57057	0.000155931	0.00446913	Inflamed vs Normal
KCNH4	1.27527	0.000201965	0.00537281	Inflamed vs Normal
LTB4R2	1.12039	0.000174735	0.00486396	Inflamed vs Normal
IL26	2.24809	0.000207409	0.00547582	Inflamed vs Normal
CCR4	2.56229	0.00018535	0.00505042	Inflamed vs Normal
ADGRF5	1.25425	0.000137183	0.00407951	Inflamed vs Normal
CD28	2.45313	0.000176188	0.00488877	Inflamed vs Normal
PIK3R5	1.94588	0.000151914	0.00439377	Inflamed vs Normal
GTDC1	0.570549	0.000151029	0.00438183	Inflamed vs Normal
ATP8B4	0.749935	0.000163591	0.00463148	Inflamed vs Normal
LTA	2.73691	0.000205084	0.0054309	Inflamed vs Normal
NABP1	1.41153	0.000145456	0.00427322	Inflamed vs Normal
FUOM	1.04784	0.000180699	0.00496645	Inflamed vs Normal
KRT36	2.53296	0.000209704	0.00551738	Inflamed vs Normal
DOCK2	1.83228	0.000145197	0.00427042	Inflamed vs Normal
SCML4	2.90952	0.000191093	0.00515448	Inflamed vs Normal
IGHV3OR16-10	3.88494	0.000210723	0.00552977	Inflamed vs Normal
SLC16A7	0.658572	0.000166723	0.00468588	Inflamed vs Normal
SEMA7A	1.86116	0.000175633	0.00487726	Inflamed vs Normal
DCHS2	-1.49246	0.000170894	0.00477996	Inflamed vs Normal
PCDH20	-1.87058	0.000192517	0.00518487	Inflamed vs Normal
SHANK2	-1.47908	0.000161411	0.00458618	Inflamed vs Normal
TSHZ1	-0.955648	0.000141206	0.00418129	Inflamed vs Normal
IGKV1D-43	3.69797	0.000217426	0.00564611	Inflamed vs Normal
ZBTB7A	-0.601196	0.000140612	0.0041708	Inflamed vs Normal
SAMSN1	2.01499	0.000166383	0.00468387	Inflamed vs Normal
BTN3A3	1.31476	0.000145537	0.00427322	Inflamed vs Normal
CSK	1.1232	0.000145016	0.00426871	Inflamed vs Normal
WSCD2	-2.30127	0.000183263	0.00501712	Inflamed vs Normal
TRAV38-1	2.85174	0.000222636	0.00573435	Inflamed vs Normal
RALBP1	-0.440448	0.000141159	0.00418129	Inflamed vs Normal
EPHX2	-0.869406	0.000150862	0.00438154	Inflamed vs Normal
CD244	1.99723	0.000214285	0.00558955	Inflamed vs Normal
IGSF6	1.54668	0.000175161	0.00486804	Inflamed vs Normal
SCN3A	0.854991	0.000196967	0.00525996	Inflamed vs Normal
FGFR2	-1.56565	0.00014661	0.00429386	Inflamed vs Normal
PLCD3	-1.5851	0.000154305	0.00444747	Inflamed vs Normal
GRK6	0.90171	0.000153902	0.0044402	Inflamed vs Normal
PITPNM3	-1.3973	0.000154416	0.00444747	Inflamed vs Normal
FCRLA	3.93668	0.000218328	0.00566144	Inflamed vs Normal
CORO7	0.720874	0.000152916	0.00441541	Inflamed vs Normal
SCAMP5	1.3709	0.000173859	0.0048473	Inflamed vs Normal
PRKCQ	1.87723	0.000204772	0.00543089	Inflamed vs Normal
IGKV3-7	4.66501	0.000225986	0.00578215	Inflamed vs Normal
ELFN1	1.18819	0.000215275	0.00560696	Inflamed vs Normal
DNAH8	3.63078	0.000234588	0.00596038	Inflamed vs Normal
PGA4	-2.81004	0.000234601	0.00596038	Inflamed vs Normal
SPRYD7	-0.608208	0.00017984	0.00495293	Inflamed vs Normal
CYTIP	2.43196	0.000181046	0.00496647	Inflamed vs Normal
VWA8	-0.413613	0.000160549	0.00457207	Inflamed vs Normal
HIST1H2BG	2.0771	0.000233665	0.00594803	Inflamed vs Normal
WASL	-0.692871	0.000154537	0.00444747	Inflamed vs Normal
LPCAT1	0.757441	0.000154807	0.00445157	Inflamed vs Normal
TRBV7-1	1.23684	0.000224275	0.00575896	Inflamed vs Normal
ARHGEF1	1.16378	0.000148046	0.00432137	Inflamed vs Normal
CCDC88B	1.61886	0.000161066	0.00458235	Inflamed vs Normal
NDRG3	-0.566294	0.000155797	0.00446896	Inflamed vs Normal
MIPEP	-0.709001	0.000181128	0.00496647	Inflamed vs Normal
IGKV3D-15	5.76761	0.000233498	0.00594803	Inflamed vs Normal
IFIH1	0.736978	0.000169932	0.00475686	Inflamed vs Normal
TRBV2	2.8702	0.000243597	0.00611592	Inflamed vs Normal
PTPN22	2.08864	0.000203407	0.00539882	Inflamed vs Normal
LIME1	1.2065	0.000190222	0.00513508	Inflamed vs Normal
CETP	2.72198	0.000233038	0.00594076	Inflamed vs Normal
PCSK2	-1.69728	0.000189142	0.00512385	Inflamed vs Normal
NUDCD1	0.507069	0.000179117	0.00493856	Inflamed vs Normal
SNX8	0.923026	0.000169688	0.00475387	Inflamed vs Normal
STK39	-0.663349	0.000165689	0.0046719	Inflamed vs Normal
TMCO6	0.452791	0.000190226	0.00513508	Inflamed vs Normal
SUDS3	-0.422646	0.000159584	0.00455135	Inflamed vs Normal
KLF1	1.85122	0.000250207	0.00624484	Inflamed vs Normal
RYR3	-1.09651	0.000169618	0.00475387	Inflamed vs Normal
TRBV16	1.53823	0.00023679	0.00598228	Inflamed vs Normal
DCAF6	-0.539352	0.000158548	0.00453666	Inflamed vs Normal
C6orf203	-0.546182	0.000187999	0.00511061	Inflamed vs Normal
CHI3L2	3.26283	0.000223971	0.00575598	Inflamed vs Normal
TCF7	2.56762	0.000196836	0.00525996	Inflamed vs Normal
TNNI2	1.239	0.000252038	0.00627357	Inflamed vs Normal
AR	-0.954113	0.00018906	0.00512385	Inflamed vs Normal
A1BG	1.12672	0.000212645	0.00556345	Inflamed vs Normal
RASGRP3	1.53604	0.000195313	0.0052399	Inflamed vs Normal
TOMM40L	-0.648127	0.000183785	0.00502745	Inflamed vs Normal
KRT73	3.25335	0.000261128	0.00644911	Inflamed vs Normal
CCDC163P	1.4371	0.000235986	0.00597219	Inflamed vs Normal
ADAMTS19	-1.54218	0.000253601	0.00630346	Inflamed vs Normal
RHBDL1	-1.09147	0.000240922	0.00605749	Inflamed vs Normal
PRR23D1	1.40497	0.000250814	0.00624845	Inflamed vs Normal
JAKMIP1	1.03061	0.000235297	0.00596342	Inflamed vs Normal
LRCH4	0.77091	0.000169071	0.0047442	Inflamed vs Normal
THEMIS2	1.32096	0.000173409	0.00484253	Inflamed vs Normal
LAMP3	3.69577	0.000241941	0.00607873	Inflamed vs Normal
NLRP9	-1.73406	0.000264468	0.00649542	Inflamed vs Normal
SELENBP1	-1.35834	0.000166609	0.00468588	Inflamed vs Normal
MAPK12	1.08432	0.000199464	0.00531442	Inflamed vs Normal
TAF4B	0.661898	0.000211487	0.00554563	Inflamed vs Normal
TRAV1-1	2.34002	0.000272793	0.00665229	Inflamed vs Normal
TRBJ1-4	2.80919	0.000273413	0.00666274	Inflamed vs Normal
SNX20	2.17189	0.000219005	0.00566405	Inflamed vs Normal
ICAM5	1.48653	0.000262419	0.00646725	Inflamed vs Normal
BTN3A1	1.40635	0.000173594	0.0048438	Inflamed vs Normal
NMRK1	0.837077	0.000193338	0.00520295	Inflamed vs Normal
TRBJ1-2	2.7919	0.000274184	0.00667686	Inflamed vs Normal
CARD8	0.975097	0.00018028	0.00495884	Inflamed vs Normal
DCK	0.732997	0.000196529	0.00525631	Inflamed vs Normal
CCDC109B	0.966488	0.000205658	0.00544196	Inflamed vs Normal
PDE4B	1.51296	0.000189171	0.00512385	Inflamed vs Normal
TRAJ47	0.974545	0.000258976	0.00640506	Inflamed vs Normal
ZNF233	-1.17175	0.000234663	0.00596038	Inflamed vs Normal
OPRL1	1.0329	0.000257668	0.00637724	Inflamed vs Normal
SH3TC1	1.29365	0.000194504	0.00522222	Inflamed vs Normal
HEATR9	2.24549	0.000290331	0.00693029	Inflamed vs Normal
MAP3K1	1.39175	0.000203162	0.00539641	Inflamed vs Normal
KIF16B	-0.813522	0.0001976	0.00527282	Inflamed vs Normal
IGKV1D-33	3.83087	0.000285684	0.00686326	Inflamed vs Normal
CEP85L	1.13541	0.000219093	0.00566405	Inflamed vs Normal
RGS14	1.02103	0.000211759	0.0055461	Inflamed vs Normal
FLT3	2.31468	0.000261946	0.00646016	Inflamed vs Normal
AHSA1	-0.586368	0.000185311	0.00505042	Inflamed vs Normal
ZC3H12B	-0.702923	0.000235221	0.00596342	Inflamed vs Normal
MARCH1	1.13555	0.000219048	0.00566405	Inflamed vs Normal
PIK3AP1	1.96106	0.000214098	0.00558955	Inflamed vs Normal
OSCAR	1.44848	0.000259546	0.00641459	Inflamed vs Normal
FOXN4	-2.91068	0.000300131	0.00708574	Inflamed vs Normal
BASP1	1.53678	0.000213026	0.00556921	Inflamed vs Normal
ETS1	1.60604	0.000189789	0.00513124	Inflamed vs Normal
IGLV8-61	6.5571	0.000283067	0.00684056	Inflamed vs Normal
MMRN2	0.81831	0.000195903	0.00524763	Inflamed vs Normal
JAK2	0.751552	0.000209403	0.00551591	Inflamed vs Normal
MED20	-0.505273	0.000221833	0.0057179	Inflamed vs Normal
ZDHHC11B	-1.70945	0.000221615	0.00571652	Inflamed vs Normal
LTF	2.70598	0.000270456	0.00660455	Inflamed vs Normal
HIST1H1D	2.98167	0.000311581	0.00731638	Inflamed vs Normal
MATN4	-2.35466	0.000314661	0.00734905	Inflamed vs Normal
FAM227A	-1.03651	0.000265345	0.0065051	Inflamed vs Normal
MORN3	1.22898	0.000285502	0.00686326	Inflamed vs Normal
RCOR2	-1.0371	0.000288735	0.00691024	Inflamed vs Normal
OR51E2	-3.88387	0.0002639	0.00648995	Inflamed vs Normal
IFI44L	1.41061	0.000226562	0.00578838	Inflamed vs Normal
CR1	2.27763	0.00024469	0.00613892	Inflamed vs Normal
ADRBK1	0.785369	0.000196439	0.00525631	Inflamed vs Normal
PTAFR	1.26538	0.000225725	0.00578215	Inflamed vs Normal
IGKV1D-17	4.5307	0.000320264	0.00744994	Inflamed vs Normal
IGHE	3.85946	0.000324819	0.00753075	Inflamed vs Normal
IGHV3OR16-13	3.23692	0.000325987	0.00755279	Inflamed vs Normal
ANKRD2	2.24722	0.000330141	0.00760854	Inflamed vs Normal
SERPINB9	1.47156	0.000225594	0.00578215	Inflamed vs Normal
FLT4	1.02197	0.000220289	0.00568651	Inflamed vs Normal
IFI44	0.961691	0.000225945	0.00578215	Inflamed vs Normal
SHMT2	0.868735	0.000215814	0.00561289	Inflamed vs Normal
BLK	4.05157	0.000290451	0.00693029	Inflamed vs Normal
TRBV23-1	2.89589	0.000330121	0.00760854	Inflamed vs Normal
MTA3	-0.463058	0.000211823	0.0055461	Inflamed vs Normal
PKD2L1	2.89335	0.000334419	0.00766147	Inflamed vs Normal
HHATL	-1.6588	0.000334638	0.00766147	Inflamed vs Normal
IMMT	-0.493408	0.000206608	0.00546295	Inflamed vs Normal
NFKBIE	1.08291	0.000255273	0.00633147	Inflamed vs Normal
MFSD12	0.56746	0.000215874	0.00561289	Inflamed vs Normal
CYFIP2	1.11325	0.000219976	0.00568265	Inflamed vs Normal
JADE2	0.638614	0.000210587	0.00552977	Inflamed vs Normal
LMO3	-1.51519	0.00020907	0.00551132	Inflamed vs Normal
NEGR1	-1.17124	0.000214175	0.00558955	Inflamed vs Normal
TRBV5-8	2.65768	0.000336207	0.00767721	Inflamed vs Normal
TRAV22	2.06902	0.000343328	0.0077924	Inflamed vs Normal
CD68	1.23783	0.000209934	0.00551738	Inflamed vs Normal
TRGV1	1.61459	0.000323762	0.00751625	Inflamed vs Normal
IGLJ4	1.10629	0.000319719	0.00744721	Inflamed vs Normal
GNAI1	-1.29311	0.000224418	0.00575896	Inflamed vs Normal
BTBD16	-2.35964	0.000346038	0.0078349	Inflamed vs Normal
MEOX1	1.13928	0.000255795	0.0063354	Inflamed vs Normal
SEMA4D	1.59678	0.000226963	0.00579013	Inflamed vs Normal
FYCO1	-0.981303	0.000209868	0.00551738	Inflamed vs Normal
MILR1	1.264	0.000284242	0.00685484	Inflamed vs Normal
HOXA10	-3.61835	0.000263242	0.00648294	Inflamed vs Normal
TRAJ6	1.46579	0.000336724	0.00768396	Inflamed vs Normal
TTC30A	-0.732024	0.000278172	0.00675767	Inflamed vs Normal
C3orf33	-0.724621	0.000298404	0.00706411	Inflamed vs Normal
PCCB	-0.579028	0.000234971	0.00596342	Inflamed vs Normal
PGRMC1	-0.656609	0.000218688	0.00566405	Inflamed vs Normal
IDO1	3.09471	0.000299397	0.00707801	Inflamed vs Normal
TNFAIP8	1.40974	0.000247542	0.00618821	Inflamed vs Normal
STPG1	-0.678015	0.000272246	0.00664361	Inflamed vs Normal
VSIG1	2.08883	0.00035675	0.0080172	Inflamed vs Normal
NT5DC3	-2.97542	0.000223264	0.00574512	Inflamed vs Normal
BLOC1S2	0.536336	0.00025411	0.0063116	Inflamed vs Normal
CELSR1	1.62278	0.000283039	0.00684056	Inflamed vs Normal
FAM89A	0.991781	0.000308327	0.00725465	Inflamed vs Normal
ZBTB32	1.92765	0.000340313	0.00774051	Inflamed vs Normal
CHSY3	1.40322	0.000322394	0.00749448	Inflamed vs Normal
C17orf96	1.21235	0.000332368	0.00762956	Inflamed vs Normal
IGKV3OR2-268	5.4782	0.000367488	0.00819796	Inflamed vs Normal
DOK3	1.59686	0.000269654	0.00659143	Inflamed vs Normal
TRBJ2-3	2.94051	0.000376466	0.00835011	Inflamed vs Normal
TRAV34	2.01652	0.000365473	0.00817397	Inflamed vs Normal
CLECL1	2.27587	0.000358679	0.00804269	Inflamed vs Normal
CD19	3.93901	0.000331101	0.00761743	Inflamed vs Normal
PEAR1	0.873675	0.000250849	0.00624845	Inflamed vs Normal
GDPD5	0.994122	0.000266337	0.00652227	Inflamed vs Normal
GRAMD1A	0.695012	0.000237111	0.00598327	Inflamed vs Normal
CCND3	1.02575	0.000239967	0.00604221	Inflamed vs Normal
CABP1	-1.24072	0.000322997	0.00750348	Inflamed vs Normal
FBXO41	1.25541	0.000287813	0.0068978	Inflamed vs Normal
GRAPL	2.31166	0.00034349	0.0077924	Inflamed vs Normal
HECTD4	-0.513385	0.0002369	0.00598228	Inflamed vs Normal
SNX7	-0.962447	0.000263563	0.00648625	Inflamed vs Normal
CARD17	2.46405	0.000391102	0.00858723	Inflamed vs Normal
RAB40B	-0.749393	0.00027868	0.006758	Inflamed vs Normal
NHS	-0.777366	0.000288927	0.00691024	Inflamed vs Normal
RAB5B	-0.537625	0.000235933	0.00597219	Inflamed vs Normal
MANEA	0.876316	0.000290562	0.00693029	Inflamed vs Normal
RNF103	-0.643901	0.000250346	0.00624484	Inflamed vs Normal
DACT2	-2.31356	0.000391942	0.00859562	Inflamed vs Normal
BANK1	3.65407	0.0003386	0.00771286	Inflamed vs Normal
RIMS1	2.54776	0.000355894	0.008006	Inflamed vs Normal
INPP4B	1.01126	0.000276226	0.00671719	Inflamed vs Normal
ADH5	-0.69072	0.000240595	0.00605364	Inflamed vs Normal
PRR23D2	1.02796	0.000375002	0.00833889	Inflamed vs Normal
HS3ST3B1	2.03609	0.000347336	0.00784324	Inflamed vs Normal
AOAH	1.72212	0.000297516	0.00705698	Inflamed vs Normal
TRAJ40	1.33037	0.000385653	0.00848244	Inflamed vs Normal
TRBV7-8	2.80112	0.000408818	0.0088442	Inflamed vs Normal
BTG1	0.806072	0.000245967	0.00616211	Inflamed vs Normal
SLC1A3	2.0523	0.000314521	0.00734905	Inflamed vs Normal
LAX1	2.19943	0.000330731	0.00761709	Inflamed vs Normal
ARHGAP25	1.82186	0.000292199	0.00696458	Inflamed vs Normal
FAM49B	1.03442	0.000267483	0.00654573	Inflamed vs Normal
TGM2	1.13089	0.00024809	0.00619744	Inflamed vs Normal
FAM110A	1.26825	0.000354369	0.00798201	Inflamed vs Normal
CST5	2.86344	0.000409979	0.00885824	Inflamed vs Normal
GAREM	-0.678969	0.000304423	0.00717466	Inflamed vs Normal
CEACAM4	1.71598	0.000391011	0.00858723	Inflamed vs Normal
MED12L	1.14257	0.000401941	0.00875346	Inflamed vs Normal
GMIP	1.59694	0.000287337	0.00689114	Inflamed vs Normal
SHISA8	3.6602	0.000415929	0.00894478	Inflamed vs Normal
PROM2	-1.47645	0.000328615	0.00758843	Inflamed vs Normal
MEN1	0.463363	0.000284249	0.00685484	Inflamed vs Normal
IL17RA	1.03663	0.000275656	0.00670801	Inflamed vs Normal
PTK2B	1.34292	0.000264495	0.00649542	Inflamed vs Normal
IGKV1-39	4.94863	0.00041612	0.00894478	Inflamed vs Normal
IGLV3-22	2.51769	0.000422357	0.0090121	Inflamed vs Normal
HMGN5	-0.808376	0.000327823	0.0075802	Inflamed vs Normal
GLI2	-0.889999	0.000307874	0.00724888	Inflamed vs Normal
AGTR1	-1.63646	0.000297777	0.00705698	Inflamed vs Normal
RTN4RL2	1.14767	0.000407238	0.00882468	Inflamed vs Normal
GEM	-1.71634	0.000255626	0.0063354	Inflamed vs Normal
GPLD1	-0.587841	0.000347396	0.00784324	Inflamed vs Normal
DNAJA4	-0.521202	0.000278279	0.00675767	Inflamed vs Normal
BMP6	1.37273	0.000353885	0.00797627	Inflamed vs Normal
CLEC7A	1.42346	0.000312996	0.0073249	Inflamed vs Normal
SLA	1.8922	0.000290325	0.00693029	Inflamed vs Normal
LYST	0.470147	0.000279586	0.00677523	Inflamed vs Normal
C9orf172	-1.25343	0.000299327	0.00707801	Inflamed vs Normal
HLA-DRB3	5.10666	0.000319943	0.00744743	Inflamed vs Normal
PTGES3L-AARSD1	-1.57376	0.000378692	0.00838879	Inflamed vs Normal
ANO3	-2.88422	0.000432523	0.00918218	Inflamed vs Normal
MRPS9	-0.541331	0.0002979	0.00705698	Inflamed vs Normal
IGLV1-50	3.04913	0.000452819	0.00947627	Inflamed vs Normal
IL21	2.61734	0.000447936	0.00942505	Inflamed vs Normal
PRKAB2	-0.919554	0.000278551	0.006758	Inflamed vs Normal
GABRQ	1.68521	0.000452502	0.00947534	Inflamed vs Normal
USF1	0.4705	0.000282792	0.00684056	Inflamed vs Normal
CLIC6	1.65366	0.000374673	0.00833689	Inflamed vs Normal
SYDE2	-1.18351	0.000335215	0.00766958	Inflamed vs Normal
BLM	2.54757	0.00040194	0.00875346	Inflamed vs Normal
TRAV2	2.71832	0.000460852	0.00959824	Inflamed vs Normal
PPP4R4	1.35918	0.000453729	0.00948961	Inflamed vs Normal
CLEC4A	0.947945	0.000382148	0.0084304	Inflamed vs Normal
PPP1R3G	-1.28513	0.000381228	0.0084304	Inflamed vs Normal
PGM1	-0.757486	0.000285449	0.00686326	Inflamed vs Normal
LY6E	1.08021	0.00028578	0.00686326	Inflamed vs Normal
NAV2	-1.0725	0.000283598	0.00684864	Inflamed vs Normal
GLB1L2	-1.77658	0.000340587	0.00774167	Inflamed vs Normal
TOMM70A	-0.598289	0.000284772	0.00685797	Inflamed vs Normal
IL2RA	2.5996	0.000376265	0.00835011	Inflamed vs Normal
SESN3	1.22822	0.000304516	0.00717466	Inflamed vs Normal
SLC5A10	1.84425	0.000447073	0.00941259	Inflamed vs Normal
HDAC2	-0.385351	0.000288303	0.00690479	Inflamed vs Normal
DNAJC21	-0.340925	0.000294716	0.00701017	Inflamed vs Normal
SPR	-1.00175	0.000331933	0.0076246	Inflamed vs Normal
SYCE1	1.50737	0.000451387	0.00946907	Inflamed vs Normal
TRBV15	2.95647	0.000474992	0.00981642	Inflamed vs Normal
MTHFD2	1.41161	0.000316713	0.00738706	Inflamed vs Normal
EPM2A	-1.21583	0.000311988	0.00731708	Inflamed vs Normal
DAND5	-1.78631	0.000423138	0.00902323	Inflamed vs Normal
MTFMT	-0.453283	0.000346497	0.00783512	Inflamed vs Normal
SOWAHC	-0.908121	0.00032762	0.0075802	Inflamed vs Normal
CWH43	-4.63529	0.000462521	0.00962246	Inflamed vs Normal
NUDT9	-0.474906	0.000312311	0.00731708	Inflamed vs Normal
IFI30	1.95071	0.000301933	0.00712345	Inflamed vs Normal
SLC5A2	-1.15925	0.000452151	0.00947534	Inflamed vs Normal
UBE2L6	1.02996	0.000300056	0.00708574	Inflamed vs Normal
FPGS	0.537374	0.000309838	0.00728528	Inflamed vs Normal
DAPP1	2.59213	0.000392326	0.00859562	Inflamed vs Normal
PLXNC1	1.22993	0.000333538	0.00765138	Inflamed vs Normal
GLDC	1.96862	0.000462568	0.00962246	Inflamed vs Normal
RASSF4	0.631147	0.000295394	0.00702151	Inflamed vs Normal
LILRA1	1.67648	0.000434337	0.00920567	Inflamed vs Normal
TRAV25	2.54528	0.000492054	0.0100615	Inflamed vs Normal
PSMD1	-0.445978	0.000294128	0.00700096	Inflamed vs Normal
SUOX	-0.570317	0.000317736	0.00740597	Inflamed vs Normal
CCND2	-0.68638	0.000292621	0.00696986	Inflamed vs Normal
ARAP3	0.750039	0.000330024	0.00760854	Inflamed vs Normal
DEFA4	2.54971	0.000487461	0.00999697	Inflamed vs Normal
STARD3	0.509496	0.000312452	0.00731708	Inflamed vs Normal
TMPRSS13	1.26641	0.000477932	0.00986546	Inflamed vs Normal
UTS2R	2.60614	0.000508611	0.0102677	Inflamed vs Normal
COG7	-0.608281	0.000326683	0.00756389	Inflamed vs Normal
UNC13B	-0.76864	0.000313937	0.00734198	Inflamed vs Normal
TRBV12-4	2.66265	0.00051302	0.0103265	Inflamed vs Normal
HOMER2	-1.10272	0.000397798	0.00869586	Inflamed vs Normal
FGF11	1.44153	0.000449591	0.00943707	Inflamed vs Normal
DOCK3	-1.44773	0.000381785	0.0084304	Inflamed vs Normal
NADK2	-0.595951	0.00033393	0.00765533	Inflamed vs Normal
MIOX	1.21733	0.000518662	0.0103925	Inflamed vs Normal
GJC1	-1.60117	0.000316145	0.00737876	Inflamed vs Normal
ABCA4	1.9014	0.000484243	0.0099548	Inflamed vs Normal
CAPN11	1.39232	0.000499131	0.0101291	Inflamed vs Normal
HAVCR2	1.22965	0.000385842	0.00848244	Inflamed vs Normal
GPER1	-1.30161	0.000381711	0.0084304	Inflamed vs Normal
OBP2B	1.69845	0.000499138	0.0101291	Inflamed vs Normal
KLHL6	2.12063	0.000371392	0.00827446	Inflamed vs Normal
AHCYL1	-0.505648	0.000312218	0.00731708	Inflamed vs Normal
AKIRIN2	0.506904	0.000348012	0.00784897	Inflamed vs Normal
CCKAR	-3.90555	0.000528781	0.0105041	Inflamed vs Normal
SLC39A10	1.18069	0.000382265	0.0084304	Inflamed vs Normal
PCED1A	0.578569	0.000342514	0.00778041	Inflamed vs Normal
TCAF2	1.12167	0.000420698	0.00900429	Inflamed vs Normal
METTL23	0.477375	0.000370862	0.00826794	Inflamed vs Normal
TBCE	-0.670758	0.00035826	0.00803845	Inflamed vs Normal
KIAA1549	-0.631824	0.000419752	0.00898956	Inflamed vs Normal
PLEKHG1	1.19653	0.000376278	0.00835011	Inflamed vs Normal
FANCA	1.86482	0.000441301	0.00931548	Inflamed vs Normal
MKKS	-0.571944	0.000346343	0.00783512	Inflamed vs Normal
KISS1R	2.40053	0.000551103	0.0107936	Inflamed vs Normal
DLD	-0.588458	0.000331742	0.0076246	Inflamed vs Normal
CCL1	1.87168	0.000533051	0.0105769	Inflamed vs Normal
CD84	1.80637	0.000383866	0.00846036	Inflamed vs Normal
HSH2D	2.68078	0.000414768	0.00893227	Inflamed vs Normal
ZNF112	-0.801565	0.000435823	0.00922594	Inflamed vs Normal
CCBE1	-1.76518	0.000355357	0.0079991	Inflamed vs Normal
IGKV6D-21	5.06772	0.000550257	0.0107847	Inflamed vs Normal
HEPH	-1.0105	0.000328359	0.00758756	Inflamed vs Normal
SUCLG2	-0.853727	0.000338893	0.00771325	Inflamed vs Normal
IARS2	-0.41989	0.000337288	0.0076918	Inflamed vs Normal
EEF2K	-0.841222	0.000335432	0.00766958	Inflamed vs Normal
TMEM56	-1.43715	0.000415065	0.00893314	Inflamed vs Normal
SDHD	-0.591545	0.000338654	0.00771286	Inflamed vs Normal
ARSG	0.541176	0.000424686	0.00904517	Inflamed vs Normal
CXCL13	5.72717	0.000542464	0.0107102	Inflamed vs Normal
OR2AG2	1.47572	0.000538672	0.0106702	Inflamed vs Normal
C21orf59	-0.403103	0.000374497	0.00833689	Inflamed vs Normal
PIK3IP1	0.860826	0.000345632	0.00783081	Inflamed vs Normal
MTMR14	0.497017	0.000363415	0.0081384	Inflamed vs Normal
FGF9	-1.76252	0.000550338	0.0107847	Inflamed vs Normal
CILP2	1.6436	0.000564582	0.0109828	Inflamed vs Normal
TOX	-0.833538	0.000376077	0.00835011	Inflamed vs Normal
SLC16A13	1.2144	0.000519026	0.0103925	Inflamed vs Normal
MS4A12	-6.48527	0.000539899	0.0106822	Inflamed vs Normal
ZMYND15	0.904011	0.000481645	0.00991859	Inflamed vs Normal
GUCY2D	2.85237	0.000591568	0.0113126	Inflamed vs Normal
SELL	2.89348	0.000417497	0.0089578	Inflamed vs Normal
PPID	-0.512093	0.000377041	0.00835754	Inflamed vs Normal
CEACAM19	-0.689786	0.000443632	0.00935711	Inflamed vs Normal
VSTM5	-1.21965	0.000525564	0.010461	Inflamed vs Normal
RLN3	2.04206	0.000582605	0.0111903	Inflamed vs Normal
CDKL2	-1.19572	0.000516916	0.010381	Inflamed vs Normal
ARRDC4	-1.36203	0.000358121	0.00803845	Inflamed vs Normal
TACC2	-1.17703	0.000347532	0.00784324	Inflamed vs Normal
OR4C6	1.42454	0.000547703	0.0107488	Inflamed vs Normal
HGF	1.19673	0.000446706	0.00941056	Inflamed vs Normal
ARAP2	1.20157	0.000418989	0.00897874	Inflamed vs Normal
SIGIRR	0.840931	0.000384724	0.0084739	Inflamed vs Normal
GNLY	1.9758	0.000484261	0.0099548	Inflamed vs Normal
ANK1	1.1068	0.000529116	0.0105048	Inflamed vs Normal
ECEL1	2.38566	0.000566271	0.011004	Inflamed vs Normal
DYNC1I1	-1.43344	0.000423422	0.00902375	Inflamed vs Normal
ARHGEF39	-0.641836	0.000428805	0.00911615	Inflamed vs Normal
SAP25	1.15293	0.000479474	0.00989143	Inflamed vs Normal
IDO2	2.15925	0.000576286	0.0111118	Inflamed vs Normal
KANK3	1.06758	0.000438507	0.00927147	Inflamed vs Normal
NCF4	1.13062	0.00041038	0.00885968	Inflamed vs Normal
FAM72A	1.03484	0.00055426	0.010823	Inflamed vs Normal
MAGI2	-0.678483	0.000431221	0.00916194	Inflamed vs Normal
MAP3K13	-0.482703	0.000403909	0.00878028	Inflamed vs Normal
HIST4H4	1.14132	0.000577583	0.0111245	Inflamed vs Normal
KCNIP3	-1.36805	0.000459167	0.00956886	Inflamed vs Normal
TXNDC5	1.50895	0.000365427	0.00817397	Inflamed vs Normal
NR2F6	-1.04184	0.000417248	0.0089578	Inflamed vs Normal
HADHA	-0.648902	0.000366476	0.00819114	Inflamed vs Normal
GPR55	2.20538	0.000609628	0.0115879	Inflamed vs Normal
ADGRL4	1.0293	0.00042163	0.00900431	Inflamed vs Normal
GRAP2	1.91773	0.000522823	0.0104385	Inflamed vs Normal
RNASET2	0.910083	0.000392472	0.00859562	Inflamed vs Normal
SLC25A29	0.641108	0.000401787	0.00875346	Inflamed vs Normal
TTC16	1.27216	0.000603088	0.011495	Inflamed vs Normal
TBC1D9	1.15279	0.000413711	0.0089253	Inflamed vs Normal
FCRL2	3.22153	0.000553017	0.0108189	Inflamed vs Normal
NOVA2	0.987557	0.000488917	0.010015	Inflamed vs Normal
ZNF664	-0.558707	0.000381327	0.0084304	Inflamed vs Normal
GAPT	1.79265	0.000534809	0.0106057	Inflamed vs Normal
NPY4R	-2.14192	0.000522165	0.0104382	Inflamed vs Normal
POU3F3	-3.31012	0.000631872	0.0119455	Inflamed vs Normal
HIBADH	-0.808897	0.000398447	0.00870459	Inflamed vs Normal
CEBPZOS	-0.413088	0.000405699	0.00879904	Inflamed vs Normal
TRIM46	0.880309	0.000553338	0.0108191	Inflamed vs Normal
IL7R	2.93887	0.000435759	0.00922594	Inflamed vs Normal
FASLG	2.32802	0.000651658	0.0122267	Inflamed vs Normal
NUGGC	1.87333	0.000554327	0.010823	Inflamed vs Normal
SPATA13	0.946252	0.000408901	0.0088442	Inflamed vs Normal
TRAV26-2	2.5247	0.000656087	0.0122899	Inflamed vs Normal
PXT1	1.46877	0.000670043	0.0124708	Inflamed vs Normal
NR1I3	-0.764274	0.00060611	0.01154	Inflamed vs Normal
TMEM35	-1.68778	0.000414008	0.0089253	Inflamed vs Normal
NDUFA4L2	1.14638	0.000488341	0.0100091	Inflamed vs Normal
DOCK7	-0.424876	0.000407957	0.00883475	Inflamed vs Normal
CBFA2T2	-0.510937	0.000401623	0.00875346	Inflamed vs Normal
APOC4-APOC2	3.27538	0.000667065	0.0124353	Inflamed vs Normal
NBPF1	-0.619124	0.000418153	0.00896635	Inflamed vs Normal
PCYOX1L	0.674286	0.000468978	0.00971519	Inflamed vs Normal
RASA2	0.828925	0.00044139	0.00931548	Inflamed vs Normal
ENPP7	3.57208	0.000669072	0.012464	Inflamed vs Normal
SS18L2	0.659789	0.000517501	0.0103867	Inflamed vs Normal
GBAS	-0.697276	0.000405732	0.00879904	Inflamed vs Normal
ZBED2	2.95887	0.00068666	0.0127018	Inflamed vs Normal
AKR1C2	-1.01165	0.000489496	0.010021	Inflamed vs Normal
SIGLEC10	1.96421	0.000487043	0.00999697	Inflamed vs Normal
HECTD1	-0.312811	0.000399783	0.00872831	Inflamed vs Normal
TESPA1	2.07573	0.000543297	0.0107102	Inflamed vs Normal
TES	-0.895495	0.000396302	0.00866861	Inflamed vs Normal
PDK1	1.37013	0.000458537	0.00956611	Inflamed vs Normal
DAZL	3.31101	0.000697088	0.0128488	Inflamed vs Normal
KIF21B	2.09561	0.000496435	0.0101096	Inflamed vs Normal
HVCN1	1.08754	0.000498313	0.0101241	Inflamed vs Normal
MIXL1	2.15683	0.000689271	0.0127334	Inflamed vs Normal
CECR6	1.1207	0.000669316	0.012464	Inflamed vs Normal
C1QTNF7	-1.54341	0.000473014	0.00978295	Inflamed vs Normal
TEK	0.974948	0.000456028	0.00953198	Inflamed vs Normal
SPHK1	1.34692	0.000515561	0.0103597	Inflamed vs Normal
PGF	1.15027	0.000539979	0.0106822	Inflamed vs Normal
DEFA1B	4.06746	0.000683766	0.0126653	Inflamed vs Normal
OSBPL8	0.810026	0.000438481	0.00927147	Inflamed vs Normal
ZNF469	1.42467	0.000547888	0.0107488	Inflamed vs Normal
ALDH2	-0.927371	0.000403928	0.00878028	Inflamed vs Normal
CCDC103	-1.0763	0.000660009	0.0123368	Inflamed vs Normal
MYBPH	2.08568	0.000713677	0.0130801	Inflamed vs Normal
GBGT1	0.752594	0.000514619	0.0103467	Inflamed vs Normal
FGF12	-1.08915	0.000622764	0.0117926	Inflamed vs Normal
CLTC	-0.365832	0.000405802	0.00879904	Inflamed vs Normal
SSTR3	3.0715	0.000719332	0.0131492	Inflamed vs Normal
CALM1	-0.793881	0.000402493	0.00876	Inflamed vs Normal
GOT1	-0.774036	0.000452342	0.00947534	Inflamed vs Normal
NRN1L	0.715277	0.000683075	0.0126592	Inflamed vs Normal
KIAA1191	-0.435834	0.000421384	0.00900431	Inflamed vs Normal
RGS11	-1.07769	0.000466884	0.00968463	Inflamed vs Normal
ZC3H12D	1.95269	0.000544524	0.010719	Inflamed vs Normal
KCNG1	-2.08923	0.000589897	0.0113054	Inflamed vs Normal
LRPPRC	-0.364401	0.000421733	0.00900431	Inflamed vs Normal
TRAF1	1.03872	0.000457477	0.00955079	Inflamed vs Normal
FNBP1	-0.809513	0.000414188	0.0089253	Inflamed vs Normal
DDX39A	0.660866	0.000449499	0.00943707	Inflamed vs Normal
SIPA1	0.846651	0.000439535	0.00928759	Inflamed vs Normal
HSPA9	-0.37369	0.000421335	0.00900431	Inflamed vs Normal
KCNE2	-1.20497	0.00072158	0.0131558	Inflamed vs Normal
BTN1A1	1.73604	0.000749726	0.0135624	Inflamed vs Normal
STXBP5L	-2.52172	0.000663451	0.0123812	Inflamed vs Normal
STRA6	1.68502	0.000697366	0.0128488	Inflamed vs Normal
GRTP1	-1.23703	0.000544307	0.010719	Inflamed vs Normal
P2RY6	1.26711	0.000602222	0.0114848	Inflamed vs Normal
SLCO3A1	0.693631	0.000493155	0.0100696	Inflamed vs Normal
ABCA12	-2.42548	0.000754159	0.0136143	Inflamed vs Normal
RIMS3	-0.937404	0.000485194	0.00996809	Inflamed vs Normal
GCH1	1.55903	0.000562146	0.0109475	Inflamed vs Normal
SCGN	-1.71856	0.000543459	0.0107102	Inflamed vs Normal
RPS6KA5	-0.843169	0.000470043	0.00973146	Inflamed vs Normal
MYBPC2	3.02764	0.000763431	0.0137319	Inflamed vs Normal
TRAJ12	1.38083	0.00070594	0.0129725	Inflamed vs Normal
IDH3A	-0.583852	0.00045876	0.00956611	Inflamed vs Normal
GUCY1A2	0.969684	0.000621639	0.0117841	Inflamed vs Normal
GPR26	-1.24953	0.000710513	0.0130359	Inflamed vs Normal
HDAC10	0.720123	0.000493316	0.0100696	Inflamed vs Normal
GALNT12	-1.03938	0.000480616	0.00990324	Inflamed vs Normal
TRIM22	1.09277	0.00044874	0.00943059	Inflamed vs Normal
IKBKE	1.76948	0.000583582	0.0112029	Inflamed vs Normal
CTXN3	-2.39545	0.000773141	0.0138636	Inflamed vs Normal
TRBV6-4	2.15782	0.000761263	0.0137071	Inflamed vs Normal
GYPB	1.6301	0.000758517	0.0136718	Inflamed vs Normal
PDZRN4	-1.57534	0.000480389	0.00990324	Inflamed vs Normal
TANGO2	0.58994	0.000496829	0.0101117	Inflamed vs Normal
SIGLEC5	1.86056	0.000704561	0.012954	Inflamed vs Normal
LRMP	1.89844	0.000568995	0.0110275	Inflamed vs Normal
TRAF3IP1	-0.688627	0.000509509	0.0102677	Inflamed vs Normal
HES6	-1.46693	0.000596924	0.0114025	Inflamed vs Normal
PIGZ	-1.44761	0.000559093	0.0109037	Inflamed vs Normal
EXTL2	-0.64089	0.000519113	0.0103925	Inflamed vs Normal
MAP6	-1.19101	0.000523004	0.0104385	Inflamed vs Normal
TNFSF8	1.94058	0.000652865	0.0122361	Inflamed vs Normal
BMPR1B	-2.059	0.000665631	0.0124153	Inflamed vs Normal
IGLV4-60	4.96203	0.000755554	0.0136325	Inflamed vs Normal
FAM98B	-0.386409	0.000509381	0.0102677	Inflamed vs Normal
CC2D2A	-1.11389	0.000508257	0.0102677	Inflamed vs Normal
C11orf65	1.08661	0.000807825	0.0143113	Inflamed vs Normal
GDNF	-1.52954	0.000591516	0.0113126	Inflamed vs Normal
CAMK4	1.06575	0.000608637	0.0115754	Inflamed vs Normal
IL7	1.07743	0.000697731	0.0128488	Inflamed vs Normal
ATG16L1	-0.331296	0.000502202	0.0101794	Inflamed vs Normal
ZNF248	-0.833813	0.000504705	0.0102182	Inflamed vs Normal
PRDM1	2.45694	0.000571836	0.0110567	Inflamed vs Normal
MROH7	-1.15644	0.000542825	0.0107102	Inflamed vs Normal
MXI1	-0.951822	0.000487395	0.00999697	Inflamed vs Normal
CCDC85C	-1.32263	0.000490238	0.0100303	Inflamed vs Normal
WNT10A	2.49599	0.000799101	0.0142111	Inflamed vs Normal
MTX2	-0.53795	0.000525707	0.010461	Inflamed vs Normal
SP4	0.841621	0.000640835	0.0120552	Inflamed vs Normal
ALAD	-0.368519	0.000493151	0.0100696	Inflamed vs Normal
SHB	-0.836587	0.000562417	0.0109475	Inflamed vs Normal
PTGFRN	-1.17096	0.000473092	0.00978295	Inflamed vs Normal
GUCA2B	-4.70754	0.000805229	0.0142824	Inflamed vs Normal
IL32	1.52071	0.000511879	0.0103095	Inflamed vs Normal
KIAA1033	0.715154	0.000509178	0.0102677	Inflamed vs Normal
TMSB4X	0.767801	0.000467427	0.00968881	Inflamed vs Normal
FAHD1	-0.831353	0.000580409	0.0111666	Inflamed vs Normal
DMRT2	-2.62539	0.000851183	0.0149324	Inflamed vs Normal
FZD8	-1.11479	0.000590794	0.0113126	Inflamed vs Normal
USP2	-1.40888	0.000632762	0.0119559	Inflamed vs Normal
NPY2R	-1.36044	0.000808381	0.0143113	Inflamed vs Normal
ARL11	1.86947	0.000731279	0.0133048	Inflamed vs Normal
FHL5	1.06252	0.00064055	0.0120552	Inflamed vs Normal
JAG2	0.841773	0.000568222	0.0110235	Inflamed vs Normal
EGFR	-0.711066	0.000508054	0.0102677	Inflamed vs Normal
CLYBL	-0.660704	0.000634661	0.0119723	Inflamed vs Normal
HADHB	-0.609006	0.000495922	0.010105	Inflamed vs Normal
STK17B	1.7653	0.000546012	0.0107362	Inflamed vs Normal
TTC9	1.40976	0.000718056	0.0131328	Inflamed vs Normal
FLG2	1.16073	0.000858835	0.0150234	Inflamed vs Normal
SUCLG1	-0.667388	0.00051928	0.0103925	Inflamed vs Normal
PLCB2	1.36661	0.000546444	0.0107386	Inflamed vs Normal
GGTLC2	1.82308	0.000828615	0.0146101	Inflamed vs Normal
GAN	-0.655669	0.000581079	0.0111733	Inflamed vs Normal
TRGJP1	1.22163	0.000805518	0.0142824	Inflamed vs Normal
ATP5B	-0.680038	0.000495172	0.0101016	Inflamed vs Normal
CYSLTR1	0.911633	0.000649364	0.0121902	Inflamed vs Normal
ARPIN	-0.465295	0.00052338	0.0104385	Inflamed vs Normal
SLC10A5	-1.09849	0.000859676	0.0150234	Inflamed vs Normal
OTOF	1.23283	0.000837386	0.0147337	Inflamed vs Normal
IRAK3	1.10404	0.000571436	0.0110567	Inflamed vs Normal
SCARF1	0.874784	0.000592148	0.0113174	Inflamed vs Normal
TBC1D2B	0.396512	0.000520326	0.0104074	Inflamed vs Normal
MDFI	1.13746	0.000781258	0.0139875	Inflamed vs Normal
OMG	1.27622	0.000804982	0.0142824	Inflamed vs Normal
CHCHD3	-0.600979	0.000554469	0.010823	Inflamed vs Normal
CCR2	2.38598	0.000721219	0.0131558	Inflamed vs Normal
UNC45B	1.53974	0.000916976	0.0157145	Inflamed vs Normal
KLHL23	-1.09479	0.000559227	0.0109037	Inflamed vs Normal
C22orf23	-1.40878	0.000570384	0.011047	Inflamed vs Normal
AMICA1	1.60529	0.000586643	0.0112493	Inflamed vs Normal
XBP1	1.16888	0.000526507	0.0104709	Inflamed vs Normal
MS4A1	5.23837	0.000753337	0.0136066	Inflamed vs Normal
IFNE	2.18547	0.000921224	0.0157604	Inflamed vs Normal
BTBD10	-0.457955	0.000579243	0.0111503	Inflamed vs Normal
AHNAK2	-1.37552	0.000523303	0.0104385	Inflamed vs Normal
SPON2	0.800994	0.000547318	0.0107488	Inflamed vs Normal
BRPF3	-0.546282	0.000559664	0.0109061	Inflamed vs Normal
NLRC3	1.85591	0.000671808	0.0124903	Inflamed vs Normal
C3orf70	-1.06097	0.000575976	0.0111118	Inflamed vs Normal
PPIAL4A	1.23628	0.000859826	0.0150234	Inflamed vs Normal
VPS35	-0.400782	0.000545425	0.0107307	Inflamed vs Normal
PIP4K2A	0.894328	0.000571723	0.0110567	Inflamed vs Normal
ARHGEF37	-1.03947	0.000575214	0.0111118	Inflamed vs Normal
IPCEF1	1.9794	0.000751685	0.0135838	Inflamed vs Normal
MYCT1	0.964461	0.000662057	0.0123685	Inflamed vs Normal
TTYH3	0.817108	0.00056906	0.0110275	Inflamed vs Normal
RAB3B	-0.901105	0.000670883	0.0124798	Inflamed vs Normal
UBXN11	0.5266	0.000612456	0.0116353	Inflamed vs Normal
CHD4	-0.515786	0.000543323	0.0107102	Inflamed vs Normal
IFT74	-0.474485	0.000656657	0.012294	Inflamed vs Normal
TVP23A	0.696855	0.000769699	0.0138161	Inflamed vs Normal
TRAV39	1.93143	0.000992509	0.0165448	Inflamed vs Normal
ANXA8L1	-1.74831	0.000773928	0.0138706	Inflamed vs Normal
HOXD13	-5.32615	0.000938517	0.0159137	Inflamed vs Normal
NMI	0.610473	0.000641133	0.0120552	Inflamed vs Normal
LMTK3	1.14082	0.00087418	0.0151451	Inflamed vs Normal
COMP	1.42661	0.000908614	0.0155956	Inflamed vs Normal
IGHV7-81	3.74953	0.000991534	0.0165365	Inflamed vs Normal
LGR4	-1.24116	0.00062222	0.0117887	Inflamed vs Normal
AFAP1L1	0.939337	0.00069239	0.0127782	Inflamed vs Normal
ECHDC2	-0.757941	0.00056677	0.0110076	Inflamed vs Normal
ZDHHC19	2.51809	0.00101403	0.016783	Inflamed vs Normal
PGLYRP2	2.31961	0.000999809	0.0166267	Inflamed vs Normal
TNFRSF9	1.40835	0.000802855	0.0142569	Inflamed vs Normal
LCP1	2.03924	0.000577242	0.0111241	Inflamed vs Normal
REG1B	6.0474	0.000933447	0.0158641	Inflamed vs Normal
MTERF2	-0.671034	0.000640756	0.0120552	Inflamed vs Normal
BLCAP	-0.47147	0.000585282	0.0112294	Inflamed vs Normal
ARL10	-0.599027	0.00064154	0.0120563	Inflamed vs Normal
PCBP3	0.864487	0.000730543	0.0133048	Inflamed vs Normal
CD300LF	1.76186	0.000870177	0.0151157	Inflamed vs Normal
RABGAP1	-0.758852	0.000582556	0.0111903	Inflamed vs Normal
RHAG	-1.6843	0.00101807	0.016826	Inflamed vs Normal
NAGLU	0.447919	0.000633744	0.0119615	Inflamed vs Normal
TRAJ26	1.10583	0.000922424	0.0157613	Inflamed vs Normal
CASS4	1.13629	0.000808054	0.0143113	Inflamed vs Normal
GPR137C	0.554985	0.000860995	0.0150288	Inflamed vs Normal
TPPP	-1.13402	0.000616477	0.0117053	Inflamed vs Normal
HRASLS5	-1.54411	0.000794457	0.0141728	Inflamed vs Normal
DRP2	-1.48236	0.000745175	0.0135114	Inflamed vs Normal
CT83	-1.53813	0.00100768	0.0167416	Inflamed vs Normal
SGCB	-0.749366	0.000604335	0.0115125	Inflamed vs Normal
SLC25A22	0.779808	0.000732825	0.0133259	Inflamed vs Normal
IGLV1-36	5.52092	0.000996704	0.0166068	Inflamed vs Normal
ADM5	1.03992	0.000893792	0.0154234	Inflamed vs Normal
ATL3	-0.512048	0.000601615	0.0114795	Inflamed vs Normal
SIPA1L2	-0.835175	0.000617225	0.0117132	Inflamed vs Normal
EDN1	1.67879	0.000763198	0.0137319	Inflamed vs Normal
AQP3	1.59091	0.000770478	0.013823	Inflamed vs Normal
STAU1	-0.439245	0.000607487	0.0115599	Inflamed vs Normal
ANKMY2	-0.495278	0.000673193	0.0125094	Inflamed vs Normal
TRADD	0.694939	0.000708423	0.0130066	Inflamed vs Normal
ACACB	-1.04884	0.000600815	0.0114705	Inflamed vs Normal
RMND5A	-0.696645	0.000633122	0.0119562	Inflamed vs Normal
C10orf10	1.42987	0.000631475	0.0119445	Inflamed vs Normal
PSME2	0.862601	0.000635179	0.0119755	Inflamed vs Normal
SPATC1	1.78338	0.00108341	0.0175968	Inflamed vs Normal
UBTD2	-0.354088	0.000692428	0.0127782	Inflamed vs Normal
NAA35	-0.40853	0.00070854	0.0130066	Inflamed vs Normal
ANKRD13D	0.658854	0.0006586	0.0123171	Inflamed vs Normal
IRGQ	-0.551779	0.000663021	0.0123798	Inflamed vs Normal
PRKX	1.04687	0.000716817	0.013117	Inflamed vs Normal
EGF	-1.88286	0.00106314	0.0173658	Inflamed vs Normal
KLRF1	1.3538	0.00107988	0.0175476	Inflamed vs Normal
FAS	0.648411	0.00071414	0.0130801	Inflamed vs Normal
CEP70	-0.654123	0.000744186	0.0135043	Inflamed vs Normal
PIK3R6	1.51431	0.000895698	0.015441	Inflamed vs Normal
TRIM16L	-0.97139	0.000809939	0.0143243	Inflamed vs Normal
JAZF1	-1.03869	0.000681553	0.0126378	Inflamed vs Normal
PECAM1	1.20852	0.000627579	0.0118773	Inflamed vs Normal
RAP2B	0.582029	0.000746651	0.0135209	Inflamed vs Normal
CCR6	2.62002	0.000956698	0.0161176	Inflamed vs Normal
NLRC4	1.29758	0.000931873	0.0158605	Inflamed vs Normal
MROH7-TTC4	-1.75364	0.000818357	0.014457	Inflamed vs Normal
TRIM55	2.25448	0.00116217	0.0185219	Inflamed vs Normal
PASK	1.41088	0.000788106	0.0140841	Inflamed vs Normal
ZFHX4	-1.16175	0.000757475	0.01366	Inflamed vs Normal
NPTN	-0.687596	0.000639468	0.0120499	Inflamed vs Normal
MALT1	0.827127	0.000704006	0.0129507	Inflamed vs Normal
HTR1F	1.55365	0.0011766	0.018704	Inflamed vs Normal
KCNC3	1.57616	0.000947604	0.0160264	Inflamed vs Normal
FHL2	-0.858996	0.000677003	0.0125601	Inflamed vs Normal
TMEM196	1.57725	0.001142	0.0182674	Inflamed vs Normal
IL18R1	1.66353	0.000864753	0.0150642	Inflamed vs Normal
TRGV5	1.97926	0.00109184	0.0176924	Inflamed vs Normal
PGLYRP3	1.13115	0.001047	0.0171736	Inflamed vs Normal
SCML2	-0.986797	0.000955734	0.0161092	Inflamed vs Normal
FCER1G	1.3729	0.000726235	0.0132337	Inflamed vs Normal
CXorf21	1.68422	0.00100429	0.0166932	Inflamed vs Normal
TFR2	1.05001	0.00111414	0.0179619	Inflamed vs Normal
SEC11C	0.798244	0.000720098	0.0131494	Inflamed vs Normal
DENND2D	2.23052	0.000837743	0.0147337	Inflamed vs Normal
DNAH10OS	-0.851544	0.000942356	0.0159609	Inflamed vs Normal
TRAJ43	0.8676	0.0010536	0.0172575	Inflamed vs Normal
SSPN	-0.878815	0.000697122	0.0128488	Inflamed vs Normal
HK3	1.62958	0.000860546	0.0150285	Inflamed vs Normal
AXIN2	-0.764176	0.000765563	0.0137631	Inflamed vs Normal
TRAJ11	0.86869	0.0010597	0.0173249	Inflamed vs Normal
ATP9A	-0.673983	0.000688826	0.0127319	Inflamed vs Normal
FAM63A	-0.54393	0.00072145	0.0131558	Inflamed vs Normal
COPG2	-0.502035	0.000761072	0.0137071	Inflamed vs Normal
FOXO6	-3.25446	0.00119923	0.0189708	Inflamed vs Normal
RHPN1	1.00987	0.000899433	0.0154824	Inflamed vs Normal
ABHD6	-0.546564	0.000795385	0.0141749	Inflamed vs Normal
DOK1	0.597225	0.000831332	0.0146505	Inflamed vs Normal
IGKV1D-13	5.97551	0.00117726	0.018704	Inflamed vs Normal
SSX2IP	-1.0478	0.000783378	0.0140183	Inflamed vs Normal
SLITRK4	0.952493	0.00110436	0.0178373	Inflamed vs Normal
TUBB4B	-0.868261	0.00068683	0.0127018	Inflamed vs Normal
KLHDC9	-1.2095	0.000989769	0.016515	Inflamed vs Normal
CRK	-0.529969	0.000714422	0.0130801	Inflamed vs Normal
CSDE1	-0.671268	0.000674374	0.0125247	Inflamed vs Normal
TSNAXIP1	-0.712724	0.00102061	0.0168402	Inflamed vs Normal
CEP128	1.01183	0.000939434	0.0159192	Inflamed vs Normal
HMHB1	1.82444	0.00118699	0.0188313	Inflamed vs Normal
KRT72	3.00229	0.00125401	0.0196059	Inflamed vs Normal
FAM124B	1.29384	0.00107322	0.0174956	Inflamed vs Normal
ZNF784	-0.755849	0.000894274	0.0154241	Inflamed vs Normal
SMS	-0.565846	0.000740675	0.0134546	Inflamed vs Normal
TTC8	-0.761726	0.000809851	0.0143243	Inflamed vs Normal
TREML1	2.4933	0.00127819	0.0198799	Inflamed vs Normal
TRAJ17	1.19077	0.00113565	0.0182159	Inflamed vs Normal
OR6S1	1.4353	0.00116791	0.0185963	Inflamed vs Normal
AVPR2	1.15057	0.00104583	0.0171672	Inflamed vs Normal
TEDDM1	-1.33816	0.00130122	0.0201633	Inflamed vs Normal
CCDC178	1.462	0.00120464	0.0190343	Inflamed vs Normal
IFIT2	0.917334	0.000850568	0.0149291	Inflamed vs Normal
TCF3	0.652199	0.000746103	0.013518	Inflamed vs Normal
C14orf39	-2.4811	0.00125366	0.0196059	Inflamed vs Normal
CLCNKB	-1.38097	0.00123328	0.019354	Inflamed vs Normal
HHEX	1.27464	0.000930018	0.0158585	Inflamed vs Normal
SLC35G3	0.804596	0.00113081	0.0181794	Inflamed vs Normal
TRAJ18	1.64872	0.00121164	0.0190918	Inflamed vs Normal
PPP1R26	-0.715209	0.000818707	0.014457	Inflamed vs Normal
HLA-DQB2	2.3271	0.00118647	0.0188313	Inflamed vs Normal
ZC4H2	-0.850496	0.000855924	0.0150004	Inflamed vs Normal
EIF4E3	-0.55387	0.000748768	0.0135522	Inflamed vs Normal
IFT81	-0.593997	0.0008351	0.0147021	Inflamed vs Normal
LGALSL	-0.733722	0.000859177	0.0150234	Inflamed vs Normal
RASGRF1	1.46808	0.0011222	0.0180751	Inflamed vs Normal
LBHD1	0.974039	0.00102205	0.0168518	Inflamed vs Normal
ZNF276	0.546906	0.000768221	0.0138038	Inflamed vs Normal
PLEK	1.84466	0.000819106	0.014457	Inflamed vs Normal
PARM1	-1.33869	0.000743689	0.0135023	Inflamed vs Normal
TRAJ35	1.06383	0.00119187	0.018876	Inflamed vs Normal
ECSCR	0.875758	0.000852037	0.0149398	Inflamed vs Normal
CCDC64	1.66953	0.00104014	0.0170934	Inflamed vs Normal
EMCN	0.745371	0.000857922	0.0150234	Inflamed vs Normal
CLEC2D	1.61546	0.000867769	0.0150941	Inflamed vs Normal
ASB5	-2.26925	0.00101095	0.016764	Inflamed vs Normal
AGXT	-1.60003	0.00128432	0.019966	Inflamed vs Normal
ERG	1.05102	0.000873794	0.0151451	Inflamed vs Normal
ZDHHC11	-1.2691	0.000986196	0.0164634	Inflamed vs Normal
MMGT1	-0.406881	0.000817037	0.0144425	Inflamed vs Normal
GAL3ST4	-0.680897	0.000934226	0.0158695	Inflamed vs Normal
GREM1	2.09731	0.000751543	0.0135838	Inflamed vs Normal
C1RL	0.476896	0.00079489	0.0141733	Inflamed vs Normal
PCDHA3	-1.10373	0.00117736	0.018704	Inflamed vs Normal
ATP5A1	-0.557402	0.000745352	0.0135114	Inflamed vs Normal
TLR10	3.16778	0.00119198	0.018876	Inflamed vs Normal
EML3	0.586609	0.000797908	0.014198	Inflamed vs Normal
PARP15	2.20082	0.000921916	0.0157604	Inflamed vs Normal
GNAL	-0.810317	0.000843215	0.0148224	Inflamed vs Normal
QPCT	-1.57048	0.000931302	0.0158586	Inflamed vs Normal
IGLV2-33	3.2447	0.00138981	0.0211157	Inflamed vs Normal
CARHSP1	0.625856	0.000831986	0.0146546	Inflamed vs Normal
RAB40C	-0.692008	0.000862357	0.0150356	Inflamed vs Normal
ZNF629	-0.433669	0.000867201	0.0150917	Inflamed vs Normal
RTN3	-0.480325	0.000780289	0.0139774	Inflamed vs Normal
CHRM3	-1.13474	0.000872685	0.0151342	Inflamed vs Normal
IL5RA	1.73674	0.00127519	0.0198507	Inflamed vs Normal
NXPH4	1.52105	0.00144373	0.0217077	Inflamed vs Normal
TEAD4	1.21471	0.00109868	0.0177802	Inflamed vs Normal
CSGALNACT1	1.04919	0.000898918	0.0154812	Inflamed vs Normal
OAS3	1.04864	0.000870317	0.0151157	Inflamed vs Normal
SLC12A3	2.81001	0.00141347	0.0213762	Inflamed vs Normal
HCK	1.34441	0.000921547	0.0157604	Inflamed vs Normal
HEXIM1	-0.4025	0.000826006	0.0145714	Inflamed vs Normal
CHRDL1	-1.44046	0.000792326	0.0141493	Inflamed vs Normal
RAB37	1.48712	0.00102659	0.0169106	Inflamed vs Normal
WNT7A	1.73881	0.00145426	0.0218189	Inflamed vs Normal
TRBV5-5	2.37053	0.00141942	0.0214068	Inflamed vs Normal
PBX1	-0.725068	0.000796993	0.014189	Inflamed vs Normal
DISC1	0.769562	0.00102945	0.016942	Inflamed vs Normal
TPM1	-1.47533	0.000788268	0.0140841	Inflamed vs Normal
IRG1	2.55139	0.00141574	0.0213792	Inflamed vs Normal
PCDH17	0.933985	0.00106992	0.0174628	Inflamed vs Normal
ADAM8	1.62623	0.000984856	0.0164566	Inflamed vs Normal
PKDREJ	-0.955388	0.00139761	0.0212039	Inflamed vs Normal
POU3F4	-4.26681	0.0014098	0.021345	Inflamed vs Normal
CFP	1.34689	0.00105621	0.017284	Inflamed vs Normal
SLC4A11	1.40648	0.0013958	0.0211882	Inflamed vs Normal
CNTRL	0.741908	0.000900239	0.0154886	Inflamed vs Normal
CASQ2	-1.94332	0.000844658	0.0148376	Inflamed vs Normal
IQCD	-0.777876	0.00137058	0.0209424	Inflamed vs Normal
OSR1	-1.36428	0.00092953	0.0158585	Inflamed vs Normal
NEK10	-0.957362	0.00122575	0.0192706	Inflamed vs Normal
CLUAP1	-0.590254	0.000901606	0.0155045	Inflamed vs Normal
THEM5	1.61701	0.00143071	0.0215398	Inflamed vs Normal
TRBV6-7	1.06563	0.00131845	0.0203513	Inflamed vs Normal
ASAP1	0.740792	0.000871715	0.0151325	Inflamed vs Normal
HCRT	1.53728	0.00137703	0.0210225	Inflamed vs Normal
ZC2HC1C	-0.754539	0.0012575	0.0196279	Inflamed vs Normal
TRIM29	-2.1882	0.00129872	0.0201449	Inflamed vs Normal
ARHGEF15	0.997151	0.000965417	0.0162331	Inflamed vs Normal
AKIRIN1	-0.435508	0.00086268	0.0150356	Inflamed vs Normal
KIR2DL1	2.18985	0.00144754	0.0217465	Inflamed vs Normal
EVPLL	3.07537	0.00150414	0.0224177	Inflamed vs Normal
DNAH7	-0.794569	0.00130164	0.0201633	Inflamed vs Normal
AMIGO2	-1.22552	0.000867062	0.0150917	Inflamed vs Normal
TAS1R1	-1.31064	0.0014141	0.0213762	Inflamed vs Normal
LRRC70	0.963423	0.00120884	0.0190736	Inflamed vs Normal
NIN	0.833141	0.000880635	0.0152342	Inflamed vs Normal
SIGLEC9	1.36435	0.00125675	0.0196251	Inflamed vs Normal
IPP	-0.429418	0.00101193	0.0167722	Inflamed vs Normal
MATN1	0.767632	0.00136296	0.0208626	Inflamed vs Normal
LIPM	2.77273	0.00153905	0.0226615	Inflamed vs Normal
NXT2	0.794935	0.00121422	0.0191238	Inflamed vs Normal
EHBP1	-0.748236	0.00085919	0.0150234	Inflamed vs Normal
FCGR1B	2.17647	0.00138825	0.0211157	Inflamed vs Normal
GPR31	2.0773	0.00150869	0.0224422	Inflamed vs Normal
ALDH7A1	-0.685016	0.000908404	0.0155956	Inflamed vs Normal
QRFP	-1.36618	0.00135463	0.0207625	Inflamed vs Normal
TRGV2	2.09419	0.00156182	0.0229192	Inflamed vs Normal
PID1	-0.628232	0.000905624	0.0155659	Inflamed vs Normal
KIAA1024	1.11883	0.00145018	0.0217765	Inflamed vs Normal
OTOP2	-4.33158	0.00150612	0.0224177	Inflamed vs Normal
SLC43A3	0.680352	0.00093039	0.0158585	Inflamed vs Normal
INPP5J	-1.33496	0.00116117	0.0185152	Inflamed vs Normal
PTK7	0.991062	0.000982437	0.016432	Inflamed vs Normal
CNN2	0.634863	0.000879804	0.0152342	Inflamed vs Normal
C17orf58	-0.834042	0.00113149	0.0181794	Inflamed vs Normal
IFITM2	1.05586	0.000888519	0.0153477	Inflamed vs Normal
GSE1	-0.501877	0.000885233	0.0152985	Inflamed vs Normal
APLNR	1.35711	0.00101604	0.0168084	Inflamed vs Normal
TRIM45	-1.04512	0.00109997	0.0177802	Inflamed vs Normal
FAM132A	-1.09194	0.00138731	0.0211146	Inflamed vs Normal
MRPS10	-0.435408	0.000970298	0.0162916	Inflamed vs Normal
CCDC88C	1.80651	0.000997521	0.0166125	Inflamed vs Normal
DMRT3	2.06585	0.00163311	0.0236538	Inflamed vs Normal
CHRNA5	-0.868102	0.0012695	0.0197709	Inflamed vs Normal
JPH1	-1.6162	0.00139066	0.0211195	Inflamed vs Normal
SPAG16	-0.701336	0.00110032	0.0177802	Inflamed vs Normal
BTK	1.67764	0.00107983	0.0175476	Inflamed vs Normal
HIGD1C	1.00066	0.00167087	0.0240234	Inflamed vs Normal
CLPTM1L	0.566751	0.000908694	0.0155956	Inflamed vs Normal
EVPL	-1.09358	0.00103526	0.0170211	Inflamed vs Normal
APOL1	0.871382	0.000909689	0.015605	Inflamed vs Normal
ZYG11B	-0.669126	0.000930863	0.0158586	Inflamed vs Normal
RB1	0.521108	0.000958342	0.0161375	Inflamed vs Normal
CR1L	2.2753	0.00165216	0.0238233	Inflamed vs Normal
TRAJ1	2.28749	0.00159408	0.023236	Inflamed vs Normal
ANGPTL5	-2.39031	0.00162539	0.0235745	Inflamed vs Normal
ADCY4	0.901693	0.000953872	0.0160856	Inflamed vs Normal
ANKS1B	-0.979627	0.00120998	0.0190829	Inflamed vs Normal
NEMP2	0.608765	0.0012053	0.019035	Inflamed vs Normal
IGSF3	-1.01004	0.00102947	0.016942	Inflamed vs Normal
TRAJ31	1.06943	0.00145227	0.0217985	Inflamed vs Normal
FCRL1	3.88424	0.00139994	0.0212142	Inflamed vs Normal
ST6GALNAC4	0.648513	0.00105079	0.0172278	Inflamed vs Normal
CTPS2	-0.4916	0.001025	0.0168923	Inflamed vs Normal
GIMAP8	1.34329	0.00101262	0.0167757	Inflamed vs Normal
GNAQ	-0.491817	0.000934904	0.0158733	Inflamed vs Normal
HERPUD1	0.833948	0.000921046	0.0157604	Inflamed vs Normal
PPP1R12B	-1.20348	0.000897483	0.0154642	Inflamed vs Normal
RNF14	-0.460326	0.000977955	0.0163727	Inflamed vs Normal
ACOX2	-0.936072	0.00102026	0.0168402	Inflamed vs Normal
TMEM184A	-2.11576	0.00123211	0.0193443	Inflamed vs Normal
HSPA1B	-1.44056	0.00092391	0.0157712	Inflamed vs Normal
CBY1	-0.706075	0.00102087	0.0168402	Inflamed vs Normal
TKFC	0.968114	0.00105186	0.0172371	Inflamed vs Normal
WLS	-0.712328	0.000938653	0.0159137	Inflamed vs Normal
STARD9	-0.847155	0.000951234	0.0160605	Inflamed vs Normal
WDR60	-0.662452	0.0010304	0.0169493	Inflamed vs Normal
TOM1L1	-0.851848	0.00114757	0.0183395	Inflamed vs Normal
KIFAP3	-0.382131	0.00102067	0.0168402	Inflamed vs Normal
CKB	-1.8945	0.000920388	0.0157604	Inflamed vs Normal
C8orf4	-1.19607	0.000950942	0.0160605	Inflamed vs Normal
VSTM2A	-2.30673	0.00159652	0.0232617	Inflamed vs Normal
TXK	2.13124	0.00151594	0.0224615	Inflamed vs Normal
OR2T3	0.918514	0.00151407	0.0224594	Inflamed vs Normal
FUT8	0.675739	0.00105689	0.0172871	Inflamed vs Normal
NCOA6	-0.438449	0.00098377	0.0164464	Inflamed vs Normal
FAM126A	0.575411	0.00107366	0.0174956	Inflamed vs Normal
CCL3L3	1.78292	0.00157914	0.0231128	Inflamed vs Normal
CEBPE	2.65794	0.00176309	0.0249274	Inflamed vs Normal
TPRG1L	-0.637576	0.000980636	0.0164097	Inflamed vs Normal
SH2B2	1.13422	0.00141297	0.0213762	Inflamed vs Normal
CLDN8	-4.21425	0.0016749	0.0240516	Inflamed vs Normal
RUFY1	-0.396015	0.00100885	0.0167517	Inflamed vs Normal
FAM150B	-1.2111	0.00161699	0.0234913	Inflamed vs Normal
SLC16A6	1.60216	0.00147972	0.0221532	Inflamed vs Normal
TBXAS1	1.11305	0.0011409	0.0182665	Inflamed vs Normal
TRAJ52	1.04602	0.00155675	0.0228641	Inflamed vs Normal
ATG4C	0.528194	0.00120846	0.0190736	Inflamed vs Normal
IRAK2	0.84738	0.00130113	0.0201633	Inflamed vs Normal
LILRB2	1.47123	0.00116122	0.0185152	Inflamed vs Normal
NAE1	-0.289129	0.00104315	0.0171348	Inflamed vs Normal
NOL3	-0.596236	0.00109081	0.017684	Inflamed vs Normal
TARS	-0.558575	0.000998673	0.0166158	Inflamed vs Normal
MX2	0.823233	0.0010902	0.0176824	Inflamed vs Normal
C5orf56	0.558487	0.00112899	0.0181593	Inflamed vs Normal
SVIL	-1.42013	0.000951396	0.0160605	Inflamed vs Normal
CAMK2G	-1.00817	0.000972107	0.0162983	Inflamed vs Normal
AQP8	-5.79071	0.00166572	0.0239593	Inflamed vs Normal
FAM129A	-1.00804	0.000965901	0.0162334	Inflamed vs Normal
TPTE	-1.61874	0.00183447	0.0256553	Inflamed vs Normal
FAM168B	-0.578854	0.000976124	0.01635	Inflamed vs Normal
IGHV1OR21-1	3.00033	0.0017827	0.0251229	Inflamed vs Normal
TRAJ14	0.818059	0.00157178	0.023046	Inflamed vs Normal
ATP2B4	-1.11022	0.000961058	0.0161754	Inflamed vs Normal
MSRB3	-1.07504	0.000974026	0.0163227	Inflamed vs Normal
TRAJ2	1.84306	0.00172873	0.0245811	Inflamed vs Normal
FBXO39	1.56231	0.00184615	0.0257567	Inflamed vs Normal
C12orf79	1.80493	0.00174902	0.0247888	Inflamed vs Normal
ANGEL1	0.448942	0.00107809	0.0175365	Inflamed vs Normal
CRYM	-1.39694	0.00166252	0.0239327	Inflamed vs Normal
OSGIN1	-0.681902	0.00136097	0.0208412	Inflamed vs Normal
AMPD1	4.10492	0.00171966	0.0244822	Inflamed vs Normal
BAG1	-0.814895	0.00104612	0.0171672	Inflamed vs Normal
C15orf65	-1.00203	0.00164272	0.0237362	Inflamed vs Normal
EYA2	-1.2745	0.00152256	0.0224948	Inflamed vs Normal
USP54	-0.767028	0.00107702	0.0175339	Inflamed vs Normal
FAM216B	3.26947	0.00189101	0.0261792	Inflamed vs Normal
ACP6	-0.838492	0.0011996	0.0189708	Inflamed vs Normal
GPC4	-0.928284	0.00107014	0.0174628	Inflamed vs Normal
NLRP6	2.53514	0.00163803	0.0236902	Inflamed vs Normal
C5orf67	1.56069	0.00194405	0.0267579	Inflamed vs Normal
ARHGAP28	0.749796	0.00138412	0.0210937	Inflamed vs Normal
NCR1	1.47559	0.00187176	0.026026	Inflamed vs Normal
TCF7L2	-0.770313	0.00113181	0.0181794	Inflamed vs Normal
TLN2	-0.834989	0.00116039	0.0185152	Inflamed vs Normal
NUDT7	-0.669118	0.00142662	0.0215062	Inflamed vs Normal
RAB3D	-0.557948	0.00113552	0.0182159	Inflamed vs Normal
DPEP1	5.03724	0.00186691	0.0260045	Inflamed vs Normal
TRAJ24	1.00734	0.00170346	0.0242913	Inflamed vs Normal
ARHGEF4	-1.53514	0.00121154	0.0190918	Inflamed vs Normal
SLC38A5	1.82037	0.0014826	0.0221773	Inflamed vs Normal
CCDC169	-1.4228	0.00152714	0.0225529	Inflamed vs Normal
TOR3A	0.439178	0.00114318	0.0182777	Inflamed vs Normal
SIGLEC1	0.900471	0.00111281	0.0179488	Inflamed vs Normal
MAP1A	-1.11352	0.00108494	0.0176134	Inflamed vs Normal
TRGV3	2.18214	0.00200158	0.0272163	Inflamed vs Normal
HCCS	-0.560117	0.0012679	0.0197548	Inflamed vs Normal
SRD5A1	0.486149	0.00131964	0.0203605	Inflamed vs Normal
ORM2	1.7755	0.0020209	0.0273829	Inflamed vs Normal
OR13J1	-2.03641	0.00199451	0.0271627	Inflamed vs Normal
SLC25A23	-1.16629	0.00107631	0.0175306	Inflamed vs Normal
BCO2	-0.8303	0.00149389	0.0222982	Inflamed vs Normal
TSPAN33	0.939295	0.00132086	0.0203703	Inflamed vs Normal
TOB1	-1.12833	0.00115866	0.0185083	Inflamed vs Normal
TENM2	-1.49593	0.00163361	0.0236538	Inflamed vs Normal
[truncated: 56,789 more rows]

## Sheet: Mucosa_proteomics
Gene.symbol	logFC	P.Value	adj.P.Val	comparison
KIAA1522	-3.01368	6.74662e-09	3.80644e-05	Inflamed vs Normal
UGDH	-2.15146	2.77805e-08	7.83688e-05	Inflamed vs Normal
BPI	4.25593	1.6343e-07	0.000261517	Inflamed vs Normal
LCN2	4.47105	2.28333e-07	0.000261517	Inflamed vs Normal
PRTN3	5.48023	2.31759e-07	0.000261517	Inflamed vs Normal
S100A8	3.22657	4.943e-07	0.000464807	Inflamed vs Normal
ORM1	2.85795	1.10202e-06	0.000888227	Inflamed vs Normal
ETNK1	-3.80155	1.48672e-06	0.00104851	Inflamed vs Normal
SATB2	-3.1903	2.01773e-06	0.00107792	Inflamed vs Normal
MPO	5.17881	2.0932e-06	0.00107792	Inflamed vs Normal
ICAM1	1.74748	2.10158e-06	0.00107792	Inflamed vs Normal
CLUH	-1.65284	2.4691e-06	0.00111938	Inflamed vs Normal
S100A9	3.2398	2.57921e-06	0.00111938	Inflamed vs Normal
TBC1D4	-1.98574	4.23162e-06	0.001686	Inflamed vs Normal
DEFA3	4.20847	4.48245e-06	0.001686	Inflamed vs Normal
GRAMD4	-2.01505	4.98232e-06	0.00175377	Inflamed vs Normal
IGHG2	2.01409	5.90088e-06	0.00175377	Inflamed vs Normal
SLC26A3	-3.68539	5.96939e-06	0.00175377	Inflamed vs Normal
MNDA	3.06455	6.03892e-06	0.00175377	Inflamed vs Normal
DHRS9	-3.60046	6.21683e-06	0.00175377	Inflamed vs Normal
CHMP2A	-1.48325	6.93876e-06	0.00178285	Inflamed vs Normal
GMFG	1.621	7.39411e-06	0.00178285	Inflamed vs Normal
FCGR3A	2.97595	7.5061e-06	0.00178285	Inflamed vs Normal
LYZ	2.61922	7.66201e-06	0.00178285	Inflamed vs Normal
GLS	-1.77813	7.91788e-06	0.00178285	Inflamed vs Normal
ITM2B	-1.63505	8.21592e-06	0.00178285	Inflamed vs Normal
LCP2	2.44665	8.89274e-06	0.00183804	Inflamed vs Normal
GBP4	2.44324	9.19519e-06	0.00183804	Inflamed vs Normal
TNC	3.77021	9.67751e-06	0.00183804	Inflamed vs Normal
AZU1	4.50568	9.77332e-06	0.00183804	Inflamed vs Normal
ELANE	5.02411	1.16093e-05	0.0021129	Inflamed vs Normal
CAMP	3.86481	1.29573e-05	0.00221956	Inflamed vs Normal
ETHE1	-2.10864	1.29822e-05	0.00221956	Inflamed vs Normal
LTF	4.07967	1.60693e-05	0.00266656	Inflamed vs Normal
IGHV3OR16-9	1.63724	2.15007e-05	0.00346592	Inflamed vs Normal
SLC4A4	-2.54041	2.28464e-05	0.00358054	Inflamed vs Normal
CEACAM7	-3.32382	2.75423e-05	0.00419983	Inflamed vs Normal
LYN	1.11552	2.83312e-05	0.00420644	Inflamed vs Normal
C15orf48	-2.27625	2.97173e-05	0.00429911	Inflamed vs Normal
PADI4	3.91051	3.30696e-05	0.0045266	Inflamed vs Normal
EPB41L1	-1.95553	3.34404e-05	0.0045266	Inflamed vs Normal
PLEKHA6	-1.86684	3.42649e-05	0.0045266	Inflamed vs Normal
PADI2	-3.00276	3.45445e-05	0.0045266	Inflamed vs Normal
SERPINB5	4.31708	3.53014e-05	0.0045266	Inflamed vs Normal
PPFIA1	-1.71591	4.43714e-05	0.0054536	Inflamed vs Normal
DPYD	2.06279	4.44639e-05	0.0054536	Inflamed vs Normal
MMP9	4.9977	4.88155e-05	0.00585994	Inflamed vs Normal
MAPRE3	-1.40502	5.21195e-05	0.00606229	Inflamed vs Normal
MVB12A	-1.39724	5.26502e-05	0.00606229	Inflamed vs Normal
FTH1	1.62629	5.47154e-05	0.00608	Inflamed vs Normal
SURF6	-2.35315	5.49592e-05	0.00608	Inflamed vs Normal
FCGR2A	2.5233	5.803e-05	0.00629625	Inflamed vs Normal
IGFBP2	-2.04918	7.20961e-05	0.00767483	Inflamed vs Normal
IGHV3-7	1.65818	7.81585e-05	0.00816612	Inflamed vs Normal
MRPL2	-1.82604	8.01649e-05	0.00822346	Inflamed vs Normal
ACADSB	-1.48997	8.42199e-05	0.00848516	Inflamed vs Normal
RALBP1	-1.55524	8.74459e-05	0.00853704	Inflamed vs Normal
AGTRAP	1.52613	8.77611e-05	0.00853704	Inflamed vs Normal
ITGB2	1.78199	8.99721e-05	0.00860377	Inflamed vs Normal
PPBP	4.05543	9.18468e-05	0.00863666	Inflamed vs Normal
MRPS5	-1.98524	9.45854e-05	0.00874837	Inflamed vs Normal
FERMT3	1.2604	9.75295e-05	0.0087586	Inflamed vs Normal
BOP1	-1.39646	9.9672e-05	0.0087586	Inflamed vs Normal
MAT2B	1.4897	0.000100661	0.0087586	Inflamed vs Normal
SLC2A3	2.56966	0.000100906	0.0087586	Inflamed vs Normal
MMP2	2.03227	0.000103227	0.00882431	Inflamed vs Normal
RETN	3.46992	0.000105127	0.0088526	Inflamed vs Normal
MRPL18	-1.59417	0.000116352	0.00948566	Inflamed vs Normal
PACSIN2	-1.32175	0.000116756	0.00948566	Inflamed vs Normal
DDX58	1.55944	0.000120555	0.00948566	Inflamed vs Normal
ARAP1	1.4148	0.000121983	0.00948566	Inflamed vs Normal
PTPRJ	2.45794	0.000124076	0.00948566	Inflamed vs Normal
CA12	-3.35185	0.0001242	0.00948566	Inflamed vs Normal
OAS2	3.11865	0.000124413	0.00948566	Inflamed vs Normal
ITGAX	2.2871	0.000130429	0.00981176	Inflamed vs Normal
LYRM7	-2.78684	0.000135797	0.0100794	Inflamed vs Normal
PTPRCAP	1.82725	0.000137561	0.0100794	Inflamed vs Normal
CAPS	-2.15583	0.000146832	0.0106208	Inflamed vs Normal
IGKV2-24	2.17757	0.000156214	0.0111564	Inflamed vs Normal
HIGD1A	-1.36241	0.000160415	0.0113133	Inflamed vs Normal
ABCA8	-3.07895	0.000176737	0.0121941	Inflamed vs Normal
BTK	2.45918	0.000177636	0.0121941	Inflamed vs Normal
MRPL27	-1.60524	0.000180336	0.0121941	Inflamed vs Normal
B4GALNT2	-2.37181	0.000181728	0.0121941	Inflamed vs Normal
DYSF	1.89703	0.000183712	0.0121941	Inflamed vs Normal
HSPB7	3.25335	0.000192969	0.0126232	Inflamed vs Normal
SYNRG	-1.53152	0.000195677	0.0126232	Inflamed vs Normal
HOOK1	-1.62306	0.000196888	0.0126232	Inflamed vs Normal
PSMB6	-1.66981	0.000201881	0.0126946	Inflamed vs Normal
ARHGEF10L	-1.84975	0.000202502	0.0126946	Inflamed vs Normal
PEX14	-1.39689	0.000211236	0.0130707	Inflamed vs Normal
IGHG3	1.70974	0.000213135	0.0130707	Inflamed vs Normal
OCLN	-2.0208	0.000224382	0.0135124	Inflamed vs Normal
FUCA1	-2.86986	0.000225126	0.0135124	Inflamed vs Normal
FAM83B	-1.81135	0.000227759	0.0135265	Inflamed vs Normal
IGHV4-4	1.85945	0.000238445	0.0140136	Inflamed vs Normal
RNF40	2.40217	0.00024712	0.0143737	Inflamed vs Normal
TXN	-1.04182	0.000254965	0.0146787	Inflamed vs Normal
TBRG4	-2.09668	0.000262048	0.0148749	Inflamed vs Normal
IRF6	-2.00591	0.000263646	0.0148749	Inflamed vs Normal
ADD3	-0.974955	0.000270441	0.0148912	Inflamed vs Normal
TXNDC9	-1.35466	0.000271165	0.0148912	Inflamed vs Normal
MRPS6	-2.3102	0.000271853	0.0148912	Inflamed vs Normal
INPP5D	0.929494	0.000277307	0.014911	Inflamed vs Normal
REG1B	2.00345	0.000278754	0.014911	Inflamed vs Normal
PARP9	1.48161	0.000280143	0.014911	Inflamed vs Normal
PLCD3	-1.95953	0.000295902	0.015535	Inflamed vs Normal
FAM118B	-2.20365	0.000297373	0.015535	Inflamed vs Normal
PTGDS	1.38333	0.000302781	0.0156724	Inflamed vs Normal
IGLV2-8	1.62902	0.000312019	0.0158494	Inflamed vs Normal
LXN	1.41598	0.000313544	0.0158494	Inflamed vs Normal
CRTAP	2.79967	0.000316964	0.0158494	Inflamed vs Normal
IFI16	1.08016	0.000318398	0.0158494	Inflamed vs Normal
LAD1	-1.98018	0.000323391	0.0158494	Inflamed vs Normal
SLC26A2	-2.88542	0.000327714	0.0158494	Inflamed vs Normal
ELF1	-1.40168	0.000333707	0.0158494	Inflamed vs Normal
PSTPIP2	1.43797	0.000336054	0.0158494	Inflamed vs Normal
ALDH1A3	2.07772	0.00033695	0.0158494	Inflamed vs Normal
TRPM4	-2.12685	0.00033708	0.0158494	Inflamed vs Normal
GDPD3	-2.67009	0.000338013	0.0158494	Inflamed vs Normal
MRPL3	-1.50704	0.000339912	0.0158494	Inflamed vs Normal
MARS2	-1.77459	0.00034478	0.0158637	Inflamed vs Normal
NT5C3A	-1.29755	0.000345854	0.0158637	Inflamed vs Normal
IGHM	2.2305	0.000348653	0.0158637	Inflamed vs Normal
IGHV3-74	1.08847	0.000351949	0.0158856	Inflamed vs Normal
ACSM3	-2.58744	0.000356516	0.015964	Inflamed vs Normal
GBP1	1.74068	0.000360783	0.0160279	Inflamed vs Normal
STAP2	-1.4901	0.000373427	0.0163554	Inflamed vs Normal
PSMB7	-0.979428	0.000373953	0.0163554	Inflamed vs Normal
LILRB1	2.25434	0.000378037	0.0164068	Inflamed vs Normal
DHCR24	-0.991976	0.000389002	0.0166663	Inflamed vs Normal
ICAM3	1.67047	0.000389924	0.0166663	Inflamed vs Normal
VNN1	2.37971	0.000397058	0.0167649	Inflamed vs Normal
ZRANB2	-2.04357	0.000398173	0.0167649	Inflamed vs Normal
NUBPL	-1.30979	0.000410522	0.0171568	Inflamed vs Normal
RPRD1A	-2.02661	0.000419781	0.017275	Inflamed vs Normal
WAS	2.79323	0.000420614	0.017275	Inflamed vs Normal
GPR89A	0.977166	0.000427083	0.017275	Inflamed vs Normal
CYBB	1.3778	0.000429681	0.017275	Inflamed vs Normal
CYP4F12	-3.03485	0.000431694	0.017275	Inflamed vs Normal
BTN3A3	1.76725	0.000433025	0.017275	Inflamed vs Normal
HMGCS2	-5.68331	0.000434784	0.017275	Inflamed vs Normal
PM20D2	-1.36675	0.000440428	0.0172827	Inflamed vs Normal
MRPS2	-1.84733	0.000441104	0.0172827	Inflamed vs Normal
IGHV3-30	1.38689	0.000447655	0.0174184	Inflamed vs Normal
ERBB2	-2.07788	0.00046113	0.0175733	Inflamed vs Normal
IGKV3D-15	1.48686	0.000461755	0.0175733	Inflamed vs Normal
KRTCAP3	-1.49578	0.000463846	0.0175733	Inflamed vs Normal
LRPPRC	-1.44872	0.000464096	0.0175733	Inflamed vs Normal
ITGAM	2.77877	0.000495591	0.0185094	Inflamed vs Normal
UTP14A	-1.79336	0.000496646	0.0185094	Inflamed vs Normal
ESRP1	-1.55657	0.000498891	0.0185094	Inflamed vs Normal
SGCB	1.47566	0.00050194	0.0185094	Inflamed vs Normal
D2HGDH	-1.97566	0.000508142	0.01852	Inflamed vs Normal
MRPS23	-1.71418	0.00050879	0.01852	Inflamed vs Normal
AKAP1	-1.86146	0.000518755	0.0186391	Inflamed vs Normal
BCS1L	-1.33153	0.000521798	0.0186391	Inflamed vs Normal
DTX3L	1.03341	0.000521974	0.0186391	Inflamed vs Normal
CTNNA2	-2.3099	0.000581116	0.0206205	Inflamed vs Normal
SKIV2L	-1.54044	0.00059116	0.0208458	Inflamed vs Normal
HMGN5	-1.4184	0.000601446	0.0210684	Inflamed vs Normal
CD2AP	-1.72023	0.000607449	0.0210684	Inflamed vs Normal
VSIG2	-1.42165	0.000608674	0.0210684	Inflamed vs Normal
UGT1A10	-2.58275	0.000622293	0.0214084	Inflamed vs Normal
ITIH3	1.98825	0.000628096	0.0214298	Inflamed vs Normal
FASTKD1	-0.991378	0.000633581	0.0214298	Inflamed vs Normal
SLC16A1	-2.07597	0.000636547	0.0214298	Inflamed vs Normal
ADH1C	-1.72077	0.000638108	0.0214298	Inflamed vs Normal
IQGAP3	1.53121	0.000656315	0.0218486	Inflamed vs Normal
COX6A1P2	-1.57647	0.000658324	0.0218486	Inflamed vs Normal
KCNAB2	1.85757	0.000667547	0.0218743	Inflamed vs Normal
PLCD1	-1.32001	0.000669604	0.0218743	Inflamed vs Normal
NFS1	-1.40863	0.000673277	0.0218743	Inflamed vs Normal
S100A16	-1.22267	0.000674606	0.0218743	Inflamed vs Normal
IFIT5	1.78574	0.000689733	0.022237	Inflamed vs Normal
HMCES	-0.925786	0.000697088	0.0223464	Inflamed vs Normal
GBP2	0.935039	0.000728045	0.023207	Inflamed vs Normal
MAP2K2	-1.25033	0.000744303	0.0235919	Inflamed vs Normal
TTC19	-1.90143	0.000755775	0.0236011	Inflamed vs Normal
DPEP1	4.03419	0.00076302	0.0236011	Inflamed vs Normal
PGLYRP1	3.61368	0.000765614	0.0236011	Inflamed vs Normal
HK3	2.39288	0.000767834	0.0236011	Inflamed vs Normal
PDE3A	-1.39291	0.000775756	0.0236011	Inflamed vs Normal
KLF4	-1.40843	0.000778642	0.0236011	Inflamed vs Normal
MGAM	3.88069	0.000780114	0.0236011	Inflamed vs Normal
CD163L1	-1.55352	0.00078075	0.0236011	Inflamed vs Normal
CYBA	0.974305	0.00078224	0.0236011	Inflamed vs Normal
APOL2	1.48722	0.000793163	0.0236849	Inflamed vs Normal
SIGIRR	-1.3357	0.000799193	0.0236849	Inflamed vs Normal
	-0.968279	0.000799533	0.0236849	Inflamed vs Normal
MRPS18B	-1.26352	0.000810369	0.0236849	Inflamed vs Normal
C2orf72	-1.40833	0.000811307	0.0236849	Inflamed vs Normal
HMHA1	1.62367	0.000813992	0.0236849	Inflamed vs Normal
IGHV3-72	1.4074	0.000814406	0.0236849	Inflamed vs Normal
PLTP	2.17173	0.000845694	0.0242841	Inflamed vs Normal
LCP1	0.867099	0.00084731	0.0242841	Inflamed vs Normal
RPL4	-1.10524	0.000849378	0.0242841	Inflamed vs Normal
SFN	-1.04587	0.000852225	0.0242841	Inflamed vs Normal
RPL13A	-1.64651	0.000862451	0.024376	Inflamed vs Normal
USP10	-1.25628	0.000870405	0.024376	Inflamed vs Normal
REG1A	4.06861	0.000871512	0.024376	Inflamed vs Normal
RNASE1	-1.09911	0.000882151	0.024376	Inflamed vs Normal
FAM177A1	-1.43786	0.000883554	0.024376	Inflamed vs Normal
SPTAN1	-1.04479	0.0008849	0.024376	Inflamed vs Normal
ITGB3	1.39668	0.000885694	0.024376	Inflamed vs Normal
FGD4	-1.25949	0.000899038	0.0246232	Inflamed vs Normal
HBA2	3.34462	0.000908444	0.0247606	Inflamed vs Normal
PRSS8	-1.10288	0.000913139	0.0247689	Inflamed vs Normal
INF2	-1.37579	0.000932634	0.0250927	Inflamed vs Normal
BAG2	1.79576	0.000933972	0.0250927	Inflamed vs Normal
HNMT	-1.05572	0.000938956	0.0251071	Inflamed vs Normal
FABP1	-2.99427	0.000952969	0.0253265	Inflamed vs Normal
FAM120A	-1.02851	0.000956142	0.0253265	Inflamed vs Normal
HLA-DRA	0.858221	0.00096138	0.0253463	Inflamed vs Normal
IGKV4-1	1.46404	0.000970902	0.0253775	Inflamed vs Normal
AHCYL2	-1.35914	0.000971561	0.0253775	Inflamed vs Normal
IGKV3-20	1.43968	0.000979157	0.0254581	Inflamed vs Normal
CALCOCO2	-1.25753	0.000987228	0.025513	Inflamed vs Normal
MAP7	-2.39122	0.000990314	0.025513	Inflamed vs Normal
SLFN5	1.60252	0.000999808	0.0256405	Inflamed vs Normal
GUCY1B3	2.43584	0.00101109	0.0258125	Inflamed vs Normal
MIPEP	-1.76885	0.00102773	0.0258978	Inflamed vs Normal
S100A12	3.51667	0.0010368	0.0258978	Inflamed vs Normal
GBE1	1.05618	0.00103866	0.0258978	Inflamed vs Normal
ADIRF	-1.86132	0.00104089	0.0258978	Inflamed vs Normal
GPA33	-1.88169	0.00104146	0.0258978	Inflamed vs Normal
TMPO	-1.50251	0.00104197	0.0258978	Inflamed vs Normal
MARCKS	-1.49715	0.00105013	0.0259103	Inflamed vs Normal
NEDD8-MDP1	1.17338	0.00105166	0.0259103	Inflamed vs Normal
LIMA1	-1.29708	0.00107862	0.0264591	Inflamed vs Normal
NCF4	1.19381	0.00108617	0.0265288	Inflamed vs Normal
NRXN3	-1.5969	0.00110444	0.0266472	Inflamed vs Normal
VPS37B	-1.21768	0.00111243	0.0266472	Inflamed vs Normal
SPINT2	-1.40787	0.00111317	0.0266472	Inflamed vs Normal
TCEA3	-1.65305	0.00111336	0.0266472	Inflamed vs Normal
RPS10-NUDT3	-1.16326	0.00111819	0.0266472	Inflamed vs Normal
FBXO7	1.88738	0.00111935	0.0266472	Inflamed vs Normal
RPS18	-1.00109	0.00112523	0.0266747	Inflamed vs Normal
SFXN4	-1.34973	0.0011459	0.0269244	Inflamed vs Normal
HKDC1	3.50053	0.00114795	0.0269244	Inflamed vs Normal
THY1	1.32501	0.00115106	0.0269244	Inflamed vs Normal
INADL	0.940845	0.00115917	0.0269244	Inflamed vs Normal
PKN2	-1.76821	0.00115963	0.0269244	Inflamed vs Normal
NF1	2.98802	0.00117017	0.0270577	Inflamed vs Normal
STX11	1.53869	0.00117977	0.027063	Inflamed vs Normal
TUBG1	-2.17519	0.00117999	0.027063	Inflamed vs Normal
EPB41L2	-0.871726	0.00118836	0.0271425	Inflamed vs Normal
BST1	2.39839	0.00119308	0.0271425	Inflamed vs Normal
SOD1	1.2056	0.00120252	0.0272474	Inflamed vs Normal
GTF2E1	-0.990914	0.0012184	0.0273799	Inflamed vs Normal
SRI	-1.23384	0.00121918	0.0273799	Inflamed vs Normal
CAMSAP3	-1.38365	0.00122293	0.0273799	Inflamed vs Normal
LTN1	-1.58171	0.00124108	0.0276765	Inflamed vs Normal
LMNA	-0.778929	0.00125928	0.0279718	Inflamed vs Normal
MISP	-2.21699	0.00127831	0.0282178	Inflamed vs Normal
MYH10	2.62512	0.00128035	0.0282178	Inflamed vs Normal
PANK2	-1.07597	0.00129307	0.0283872	Inflamed vs Normal
PF4	3.51506	0.00129929	0.0284132	Inflamed vs Normal
TYMP	1.34696	0.00131199	0.0285802	Inflamed vs Normal
MAVS	-1.7647	0.00136384	0.0293976	Inflamed vs Normal
RALGAPA2	-1.22599	0.00136681	0.0293976	Inflamed vs Normal
HMGCS1	-1.95614	0.00137072	0.0293976	Inflamed vs Normal
SDF4	-1.63302	0.00137416	0.0293976	Inflamed vs Normal
NCF1	1.49881	0.00137557	0.0293976	Inflamed vs Normal
PDZK1	2.44063	0.00138285	0.0294416	Inflamed vs Normal
BTF3	-2.11891	0.00138821	0.0294447	Inflamed vs Normal
ADNP	-1.36827	0.00139922	0.029567	Inflamed vs Normal
LRRC19	-1.51106	0.00142367	0.0298302	Inflamed vs Normal
STAU1	-1.19879	0.00142402	0.0298302	Inflamed vs Normal
FMNL1	1.93755	0.00142754	0.0298302	Inflamed vs Normal
MPP7	-1.7716	0.00144937	0.0301748	Inflamed vs Normal
FYB	1.40532	0.00148085	0.0307167	Inflamed vs Normal
CRYM	-1.18708	0.00149853	0.0309697	Inflamed vs Normal
NFKB2	1.89044	0.00150857	0.0310634	Inflamed vs Normal
SDC4	-1.4458	0.00151446	0.0310712	Inflamed vs Normal
MRPS35	-1.09595	0.00154525	0.031588	Inflamed vs Normal
MVP	-1.0604	0.00158237	0.03223	Inflamed vs Normal
TMEM238	-1.06149	0.00160062	0.0322486	Inflamed vs Normal
DDX28	-1.78847	0.00160431	0.0322486	Inflamed vs Normal
IGKV1-5	1.44991	0.00161339	0.0322486	Inflamed vs Normal
EIF4G3	-1.32166	0.00161417	0.0322486	Inflamed vs Normal
IGHV3-9	1.58657	0.00161898	0.0322486	Inflamed vs Normal
DOK3	2.29288	0.00162116	0.0322486	Inflamed vs Normal
DHCR7	-1.2854	0.00163383	0.0322486	Inflamed vs Normal
GLRX	1.07905	0.00163701	0.0322486	Inflamed vs Normal
MRPS25	-1.78266	0.00163938	0.0322486	Inflamed vs Normal
MRPS31	-1.7352	0.00164044	0.0322486	Inflamed vs Normal
CHP2	-1.698	0.00165204	0.032364	Inflamed vs Normal
NOP2	-1.25646	0.00169286	0.0330488	Inflamed vs Normal
TIMM17A	-0.813335	0.00170309	0.033134	Inflamed vs Normal
IGKV2D-29	1.27475	0.00172025	0.0333528	Inflamed vs Normal
FAM49B	0.875243	0.0017492	0.0337562	Inflamed vs Normal
LGALS3	-1.31884	0.00176039	0.0337562	Inflamed vs Normal
GTF3C5	-1.23305	0.00176437	0.0337562	Inflamed vs Normal
PSMB10	0.896014	0.00176546	0.0337562	Inflamed vs Normal
ACAT1	-1.1031	0.00177097	0.0337562	Inflamed vs Normal
FLNB	-1.18676	0.0017899	0.033919	Inflamed vs Normal
GIPC1	-2.17071	0.00179711	0.033919	Inflamed vs Normal
CLDN3	-1.99717	0.0018042	0.033919	Inflamed vs Normal
NDUFB6	-1.15074	0.00180486	0.033919	Inflamed vs Normal
SRSF5	-2.05164	0.00181373	0.033919	Inflamed vs Normal
CCS	1.00319	0.00181558	0.033919	Inflamed vs Normal
FOXP1	-2.07249	0.00183075	0.0340574	Inflamed vs Normal
HERC4	-0.847612	0.00183691	0.0340574	Inflamed vs Normal
KIF16B	-1.8511	0.0018415	0.0340574	Inflamed vs Normal
GATC	-2.07992	0.00184714	0.0340574	Inflamed vs Normal
FBLN1	1.15166	0.00188056	0.0345606	Inflamed vs Normal
POF1B	-2.37778	0.00189787	0.0347655	Inflamed vs Normal
IGLV1-47	1.47219	0.00191388	0.0348445	Inflamed vs Normal
PSMB9	1.02237	0.00191453	0.0348445	Inflamed vs Normal
FAS	-1.72365	0.00192867	0.0349889	Inflamed vs Normal
ZBTB7A	-1.84598	0.00194021	0.0349944	Inflamed vs Normal
SPATA5	-0.954554	0.00194226	0.0349944	Inflamed vs Normal
ITGA2B	3.88971	0.0019588	0.0349944	Inflamed vs Normal
HIST1H1D	1.92619	0.00196429	0.0349944	Inflamed vs Normal
SEC24D	1.2497	0.00196811	0.0349944	Inflamed vs Normal
CDX2	-1.45176	0.0019689	0.0349944	Inflamed vs Normal
ASS1	0.952096	0.00197239	0.0349944	Inflamed vs Normal
HSPA1A	-0.763729	0.00199541	0.035266	Inflamed vs Normal
TAPBP	1.22277	0.00200627	0.035266	Inflamed vs Normal
SLC25A22	1.99711	0.00200645	0.035266	Inflamed vs Normal
MX2	1.53772	0.00201888	0.0353743	Inflamed vs Normal
CYP51A1	-2.02175	0.0020445	0.0356786	Inflamed vs Normal
PAPSS2	-1.19603	0.00204889	0.0356786	Inflamed vs Normal
MLXIP	-0.895945	0.00205647	0.0357003	Inflamed vs Normal
TMEM30B	-1.56151	0.00207453	0.0358369	Inflamed vs Normal
C2	1.41181	0.00209405	0.0358369	Inflamed vs Normal
PDE4DIP	-1.27296	0.00209802	0.0358369	Inflamed vs Normal
TMEM256-PLSCR3	0.831044	0.00210302	0.0358369	Inflamed vs Normal
FAM162A	-1.82492	0.00210589	0.0358369	Inflamed vs Normal
FAR2	-1.10386	0.00211399	0.0358369	Inflamed vs Normal
VCAM1	1.51532	0.00211755	0.0358369	Inflamed vs Normal
MAGI1	-1.21908	0.00213104	0.0358369	Inflamed vs Normal
EXD2	-1.97874	0.00213165	0.0358369	Inflamed vs Normal
GGT6	-1.09062	0.00213171	0.0358369	Inflamed vs Normal
FNBP1L	-1.49033	0.00214344	0.0358369	Inflamed vs Normal
ACSF2	-1.99486	0.00214493	0.0358369	Inflamed vs Normal
ASF1A	-1.07117	0.00214691	0.0358369	Inflamed vs Normal
SPTBN1	-0.779965	0.00216553	0.035928	Inflamed vs Normal
BSG	-1.4877	0.00216631	0.035928	Inflamed vs Normal
COMTD1	-1.29407	0.00217642	0.035928	Inflamed vs Normal
SEC24B	-1.42704	0.0021782	0.035928	Inflamed vs Normal
RNF5	-1.10115	0.00218434	0.035928	Inflamed vs Normal
CHGA	-2.44161	0.00219057	0.035928	Inflamed vs Normal
IGHG1	1.07653	0.0021994	0.0359682	Inflamed vs Normal
BLVRA	0.929335	0.00220829	0.0360092	Inflamed vs Normal
ALDOB	4.33432	0.00222543	0.0360274	Inflamed vs Normal
ST14	-1.68373	0.00222879	0.0360274	Inflamed vs Normal
SLC30A7	0.677316	0.00223937	0.0360274	Inflamed vs Normal
P2RX1	-1.00196	0.00223986	0.0360274	Inflamed vs Normal
CNN2	0.915361	0.00224461	0.0360274	Inflamed vs Normal
LETM1	-1.14089	0.00224772	0.0360274	Inflamed vs Normal
SNX7	-1.13239	0.00227103	0.0362367	Inflamed vs Normal
ASMTL	-1.29388	0.00227363	0.0362367	Inflamed vs Normal
MRPL38	-1.35161	0.00229825	0.036526	Inflamed vs Normal
FCN1	2.68409	0.00231073	0.0366212	Inflamed vs Normal
CLPX	-2.01178	0.00234679	0.0369973	Inflamed vs Normal
ZFP91-CNTF	-0.937187	0.00234978	0.0369973	Inflamed vs Normal
IGHV3-48	1.82663	0.00235414	0.0369973	Inflamed vs Normal
FES	0.839036	0.00236978	0.0371397	Inflamed vs Normal
IGKV1-6	1.84934	0.00238388	0.0372572	Inflamed vs Normal
ALOX15	1.62168	0.00239715	0.0373113	Inflamed vs Normal
SEPT5	1.30562	0.00240057	0.0373113	Inflamed vs Normal
SOD2	1.1219	0.00242804	0.0376126	Inflamed vs Normal
GBA	-0.941113	0.00243329	0.0376126	Inflamed vs Normal
DSC2	-1.78405	0.00244435	0.0376804	Inflamed vs Normal
SPTBN1	-1.0069	0.00246151	0.0378143	Inflamed vs Normal
REEP6	3.50462	0.00246644	0.0378143	Inflamed vs Normal
NDUFAF2	-1.32836	0.00249076	0.0378651	Inflamed vs Normal
SELENBP1	-1.37523	0.00249158	0.0378651	Inflamed vs Normal
ZC3H4	-1.79683	0.00249661	0.0378651	Inflamed vs Normal
CES3	-1.5057	0.00250011	0.0378651	Inflamed vs Normal
DERL3	1.62934	0.00250331	0.0378651	Inflamed vs Normal
YBX2	-1.82997	0.00251494	0.0379393	Inflamed vs Normal
TRMT10C	-1.64768	0.00253988	0.0382133	Inflamed vs Normal
SLC35B3	-1.57749	0.0025589	0.0383971	Inflamed vs Normal
CHCHD4	-1.44264	0.00258444	0.0386774	Inflamed vs Normal
SLC44A1	-1.48454	0.00260656	0.0387641	Inflamed vs Normal
PHF5A	-1.22425	0.00260822	0.0387641	Inflamed vs Normal
MRPS30	-1.32269	0.00261084	0.0387641	Inflamed vs Normal
CEACAM1	-1.25014	0.00262926	0.0389351	Inflamed vs Normal
CLDN4	-1.78121	0.00264059	0.0390005	Inflamed vs Normal
ATM	1.42004	0.00265981	0.0391819	Inflamed vs Normal
LMAN1	0.798375	0.00269026	0.039458	Inflamed vs Normal
ATP5D	-1.27871	0.00269254	0.039458	Inflamed vs Normal
PTPRC	1.03773	0.00271596	0.039698	Inflamed vs Normal
THBS4	1.96203	0.00274241	0.039879	Inflamed vs Normal
IKBIP	2.13314	0.00274566	0.039879	Inflamed vs Normal
DCAKD	-1.05238	0.00274954	0.039879	Inflamed vs Normal
ENOSF1	-1.35247	0.0027707	0.0400828	Inflamed vs Normal
CD93	1.12224	0.00279464	0.0402212	Inflamed vs Normal
SLC25A10	-1.4649	0.00280721	0.0402212	Inflamed vs Normal
MACROD1	-1.43978	0.00281303	0.0402212	Inflamed vs Normal
TPRN	-0.997958	0.00281552	0.0402212	Inflamed vs Normal
RPL8	-1.73691	0.00281591	0.0402212	Inflamed vs Normal
FKBP4	-0.914405	0.0028422	0.0404942	Inflamed vs Normal
FMN1	-1.65162	0.00285685	0.0406004	Inflamed vs Normal
ANXA3	1.66512	0.00286724	0.0406457	Inflamed vs Normal
PLEKHO2	1.20998	0.00288364	0.0407167	Inflamed vs Normal
CTSG	2.00004	0.00289337	0.0407167	Inflamed vs Normal
NNMT	1.93403	0.0028939	0.0407167	Inflamed vs Normal
IGLL5	1.14429	0.00291808	0.0408873	Inflamed vs Normal
UGP2	-0.904814	0.00292052	0.0408873	Inflamed vs Normal
MRRF	-1.41078	0.00294094	0.0410244	Inflamed vs Normal
TMLHE	-1.46804	0.00295036	0.0410244	Inflamed vs Normal
FABP5	-1.16342	0.00295213	0.0410244	Inflamed vs Normal
FTL	1.93868	0.00297166	0.0411944	Inflamed vs Normal
SYNE2	-1.70317	0.00299101	0.041361	Inflamed vs Normal
NHEJ1	0.887742	0.00303693	0.0418933	Inflamed vs Normal
EPB41L2	-0.888983	0.00305289	0.0419182	Inflamed vs Normal
COQ9	-1.20305	0.00305359	0.0419182	Inflamed vs Normal
FIP1L1	-1.14784	0.00307202	0.0420688	Inflamed vs Normal
CLPP	-1.34541	0.00308384	0.0421081	Inflamed vs Normal
SPARC	1.80585	0.00308982	0.0421081	Inflamed vs Normal
SCGN	-1.45672	0.00309902	0.0421317	Inflamed vs Normal
GGH	-1.15414	0.00312969	0.0424465	Inflamed vs Normal
EIF1AX	-1.43659	0.00316115	0.0427703	Inflamed vs Normal
GIMAP7	1.44108	0.00320435	0.0431448	Inflamed vs Normal
SERPINB10	1.93017	0.00321455	0.0431448	Inflamed vs Normal
RNASET2	-0.902575	0.00321461	0.0431448	Inflamed vs Normal
IGLV1-51	1.44743	0.00321942	0.0431448	Inflamed vs Normal
MRPL21	-1.84692	0.00322762	0.0431523	Inflamed vs Normal
NEDD4L	-1.6369	0.00324754	0.0432218	Inflamed vs Normal
CYSTM1	-1.27585	0.00324815	0.0432218	Inflamed vs Normal
ANG	-1.30555	0.00327084	0.0434213	Inflamed vs Normal
MRPS17	-1.20966	0.00329264	0.0435082	Inflamed vs Normal
C6	1.51705	0.00329281	0.0435082	Inflamed vs Normal
MRPS12	-1.15849	0.00332353	0.0438116	Inflamed vs Normal
TINAGL1	-1.38207	0.00338386	0.0444683	Inflamed vs Normal
TNFAIP2	1.40154	0.00339044	0.0444683	Inflamed vs Normal
ASAP1	1.54776	0.00340444	0.0444683	Inflamed vs Normal
NUP54	-1.33294	0.00340488	0.0444683	Inflamed vs Normal
NOC4L	-1.66964	0.00341683	0.0445213	Inflamed vs Normal
DSG2	-2.41344	0.00344643	0.0447125	Inflamed vs Normal
IDI1	-1.71565	0.00345042	0.0447125	Inflamed vs Normal
AHNAK	-1.12917	0.00345527	0.0447125	Inflamed vs Normal
MRPL30	-1.16265	0.00347646	0.0448298	Inflamed vs Normal
FKBP8	-1.12734	0.00348023	0.0448298	Inflamed vs Normal
ZC3H15	-1.21007	0.00349953	0.0449319	Inflamed vs Normal
SNRPN	0.695261	0.00350408	0.0449319	Inflamed vs Normal
FAM192A	-1.27353	0.00353293	0.0450971	Inflamed vs Normal
CGN	-2.51065	0.00353296	0.0450971	Inflamed vs Normal
STRN	-0.84054	0.00355553	0.0452685	Inflamed vs Normal
ERMP1	-1.10531	0.00356938	0.0452685	Inflamed vs Normal
SI	3.51909	0.00357045	0.0452685	Inflamed vs Normal
INTS1	0.952226	0.00360187	0.0455645	Inflamed vs Normal
C11orf58	-1.11079	0.00362268	0.0456179	Inflamed vs Normal
S100A13	1.12604	0.00363062	0.0456179	Inflamed vs Normal
HSD11B2	-3.01327	0.00363501	0.0456179	Inflamed vs Normal
EGFR	-1.15628	0.00364	0.0456179	Inflamed vs Normal
STIM1	-0.990332	0.00364652	0.0456179	Inflamed vs Normal
PSME3	-0.985706	0.00367921	0.045925	Inflamed vs Normal
MYO1D	-1.86677	0.00370637	0.0461618	Inflamed vs Normal
APOBR	-2.49494	0.00372156	0.046249	Inflamed vs Normal
EOGT	1.45408	0.0037298	0.0462495	Inflamed vs Normal
FXYD3	-2.19014	0.00376562	0.0464884	Inflamed vs Normal
ALPL	1.53591	0.00377641	0.0464884	Inflamed vs Normal
ADD1	-0.731769	0.00379146	0.0464884	Inflamed vs Normal
SAR1A	0.67541	0.00379428	0.0464884	Inflamed vs Normal
TTC38	-1.34171	0.00379746	0.0464884	Inflamed vs Normal
REG3A	4.26539	0.0037985	0.0464884	Inflamed vs Normal
MCAT	-0.85559	0.00383633	0.0468497	Inflamed vs Normal
TJP1	-0.719827	0.00386544	0.0471032	Inflamed vs Normal
CD40	1.09242	0.00388923	0.047291	Inflamed vs Normal
GPKOW	-1.02852	0.00393598	0.0477565	Inflamed vs Normal
SMPD1	-0.832319	0.00395146	0.0478415	Inflamed vs Normal
PARVB	1.06159	0.00397975	0.0480808	Inflamed vs Normal
HSPA9	-0.730751	0.00402933	0.0485605	Inflamed vs Normal
ARG1	2.48119	0.00403667	0.0485605	Inflamed vs Normal
IGHV3-49	1.38233	0.00404952	0.0486115	Inflamed vs Normal
ALOX5AP	1.1686	0.004106	0.0491848	Inflamed vs Normal
TRIM22	1.50224	0.00417055	0.0498522	Inflamed vs Normal
SPINT1	-1.58805	0.00422024	0.0503396	Inflamed vs Normal
PPM1G	-1.15368	0.0042304	0.0503543	Inflamed vs Normal
IGKV1-33	1.18624	0.00424427	0.050413	Inflamed vs Normal
NDUFB9	-0.969069	0.00428852	0.0508316	Inflamed vs Normal
ENTPD5	-2.94235	0.00429943	0.0508541	Inflamed vs Normal
LIME1	1.84251	0.00431622	0.0509458	Inflamed vs Normal
KATNAL2	0.783325	0.00433059	0.0510088	Inflamed vs Normal
FMO1	1.98568	0.0043404	0.0510178	Inflamed vs Normal
CNNM4	-2.09926	0.00437034	0.0512629	Inflamed vs Normal
IGLV3-9	1.43874	0.00439554	0.0513396	Inflamed vs Normal
BCL2L15	-1.70137	0.00440032	0.0513396	Inflamed vs Normal
NTPCR	-1.67264	0.00440758	0.0513396	Inflamed vs Normal
MRPS10	-1.54954	0.00441327	0.0513396	Inflamed vs Normal
RPL27	-1.40049	0.00443474	0.0514831	Inflamed vs Normal
H6PD	0.986812	0.00444391	0.0514837	Inflamed vs Normal
NAGA	-1.23488	0.00446164	0.0515013	Inflamed vs Normal
ARFIP2	-1.12672	0.0044808	0.0515013	Inflamed vs Normal
FUT8	1.14292	0.0044833	0.0515013	Inflamed vs Normal
HLA-F	1.69495	0.0044979	0.0515013	Inflamed vs Normal
VWA8	-1.29562	0.00449994	0.0515013	Inflamed vs Normal
MTOR	-0.923558	0.00450021	0.0515013	Inflamed vs Normal
SUOX	-1.18156	0.00452751	0.0516272	Inflamed vs Normal
SLIRP	-1.64265	0.00453715	0.0516272	Inflamed vs Normal
CA2	-1.80129	0.00455321	0.0516272	Inflamed vs Normal
DMBT1	3.12117	0.00456568	0.0516272	Inflamed vs Normal
SRPK1	-1.02674	0.00457701	0.0516272	Inflamed vs Normal
PSMD4	-1.04411	0.00458575	0.0516272	Inflamed vs Normal
CA4	-2.78349	0.00459869	0.0516272	Inflamed vs Normal
HSPD1	-0.999668	0.00459879	0.0516272	Inflamed vs Normal
IGHD	2.57449	0.00460109	0.0516272	Inflamed vs Normal
DENND4C	-1.27471	0.00460271	0.0516272	Inflamed vs Normal
ANK3	-0.997389	0.0046138	0.0516489	Inflamed vs Normal
SON	-1.24581	0.00465788	0.0519396	Inflamed vs Normal
RPL9	-1.29182	0.00465818	0.0519396	Inflamed vs Normal
C12orf23	0.959904	0.00467581	0.0519889	Inflamed vs Normal
NMD3	-0.867705	0.00469409	0.0519889	Inflamed vs Normal
NELFA	-1.28003	0.00469935	0.0519889	Inflamed vs Normal
METAP1	-1.12229	0.00469946	0.0519889	Inflamed vs Normal
FKBP11	0.935042	0.00471561	0.0520655	Inflamed vs Normal
ITFG3	-0.703136	0.00472507	0.052068	Inflamed vs Normal
INA	-1.81697	0.00474048	0.052136	Inflamed vs Normal
PNKD	-1.17316	0.00479613	0.0526455	Inflamed vs Normal
GM2A	-1.01614	0.0048057	0.0526481	Inflamed vs Normal
TDP2	-1.52143	0.00483895	0.0529096	Inflamed vs Normal
EHHADH	-1.7811	0.00485318	0.0529141	Inflamed vs Normal
MRPL20	-1.08793	0.0048702	0.0529141	Inflamed vs Normal
COQ3	-1.17469	0.00487847	0.0529141	Inflamed vs Normal
BSG	-1.00222	0.00488384	0.0529141	Inflamed vs Normal
IMPDH1	2.19414	0.00488836	0.0529141	Inflamed vs Normal
MAP7D1	1.18953	0.00490321	0.0529141	Inflamed vs Normal
NDUFAF1	-1.1656	0.00490501	0.0529141	Inflamed vs Normal
FAM83H	-1.18761	0.00491848	0.0529582	Inflamed vs Normal
HNRNPH3	-0.960551	0.00493379	0.0530218	Inflamed vs Normal
PLP1	-1.24512	0.00499062	0.0534193	Inflamed vs Normal
AIDA	0.745062	0.00499779	0.0534193	Inflamed vs Normal
FAM8A1	-1.19408	0.00499918	0.0534193	Inflamed vs Normal
ZG16	-2.92602	0.00502396	0.0535826	Inflamed vs Normal
BAG5	-0.915469	0.00504323	0.0536867	Inflamed vs Normal
POLR2E	-0.892831	0.00505738	0.0537359	Inflamed vs Normal
NUFIP2	1.11588	0.00510093	0.0539794	Inflamed vs Normal
UQCRFS1	-0.818548	0.00511483	0.0539794	Inflamed vs Normal
CHGB	-1.5223	0.00512251	0.0539794	Inflamed vs Normal
GOT1	-0.937454	0.00512758	0.0539794	Inflamed vs Normal
PKM	1.39888	0.00512814	0.0539794	Inflamed vs Normal
MRPS7	-1.2021	0.00523912	0.0550449	Inflamed vs Normal
OMA1	-1.15583	0.0052715	0.0552822	Inflamed vs Normal
NOS2	1.50773	0.00528643	0.0553358	Inflamed vs Normal
PVRL1	-0.812191	0.00530033	0.0553786	Inflamed vs Normal
F5	2.44725	0.00535797	0.0558774	Inflamed vs Normal
ZC3H14	-1.57695	0.00539687	0.0561793	Inflamed vs Normal
FAM129B	-1.00505	0.00542285	0.0562005	Inflamed vs Normal
MSH6	-1.56785	0.00543012	0.0562005	Inflamed vs Normal
SQSTM1	-0.889441	0.00543102	0.0562005	Inflamed vs Normal
BDH1	-1.82315	0.00543953	0.0562005	Inflamed vs Normal
P4HA2	1.7977	0.00545416	0.0562005	Inflamed vs Normal
GFM2	-1.50278	0.00545868	0.0562005	Inflamed vs Normal
IGHV4-34	1.06255	0.00551368	0.0566634	Inflamed vs Normal
CD9	-1.74622	0.0055468	0.0569001	Inflamed vs Normal
IGKV1-16	1.54826	0.00559877	0.057329	Inflamed vs Normal
CHP1	-0.892975	0.00561449	0.057354	Inflamed vs Normal
MFN1	-1.02547	0.005622	0.057354	Inflamed vs Normal
PKP2	-1.83543	0.00563171	0.057354	Inflamed vs Normal
ABHD11	-1.55722	0.00566373	0.0575138	Inflamed vs Normal
HLA-B	1.26027	0.00566779	0.0575138	Inflamed vs Normal
LIG1	-1.4733	0.00567845	0.0575161	Inflamed vs Normal
MYH9	0.834138	0.00569622	0.0575161	Inflamed vs Normal
GGT5	0.937116	0.00570271	0.0575161	Inflamed vs Normal
TP53I11	-1.56518	0.00571855	0.0575161	Inflamed vs Normal
HLA-DRB4	0.965658	0.00572816	0.0575161	Inflamed vs Normal
UGT2B17	-3.53576	0.00572919	0.0575161	Inflamed vs Normal
EDC3	-1.18055	0.00575222	0.0576448	Inflamed vs Normal
NOL6	-0.847303	0.0058026	0.058024	Inflamed vs Normal
GRSF1	-1.63223	0.00581063	0.058024	Inflamed vs Normal
TOMM22	-1.2216	0.00588442	0.058657	Inflamed vs Normal
RAB25	-1.23935	0.00589811	0.058672	Inflamed vs Normal
CLINT1	-1.44067	0.00590672	0.058672	Inflamed vs Normal
STARD10	-2.18528	0.00593268	0.0587174	Inflamed vs Normal
TERF2IP	-1.09444	0.00593305	0.0587174	Inflamed vs Normal
COL12A1	2.0638	0.0059425	0.0587174	Inflamed vs Normal
IFIT3	1.55835	0.00595349	0.058723	Inflamed vs Normal
STAT2	1.91478	0.00597512	0.0587352	Inflamed vs Normal
ARMC10	-0.865249	0.00597554	0.0587352	Inflamed vs Normal
CLUH	-1.3938	0.00600201	0.0588218	Inflamed vs Normal
NUDT4	-1.19835	0.0060052	0.0588218	Inflamed vs Normal
NES	-1.45949	0.0060268	0.0589311	Inflamed vs Normal
ADA	0.910195	0.00606277	0.0591802	Inflamed vs Normal
RQCD1	-1.24685	0.00608581	0.0592236	Inflamed vs Normal
TMEM63B	2.73463	0.00608821	0.0592236	Inflamed vs Normal
CTSA	-0.680864	0.006099	0.0592264	Inflamed vs Normal
UBXN6	-0.980085	0.00613839	0.0595066	Inflamed vs Normal
SNAP29	-1.42825	0.00616064	0.0596198	Inflamed vs Normal
TSFM	-1.25227	0.0062254	0.0600924	Inflamed vs Normal
SIAE	-2.36856	0.00624522	0.0600924	Inflamed vs Normal
TST	-1.66538	0.00624678	0.0600924	Inflamed vs Normal
KIAA1217	-1.479	0.00627229	0.0600924	Inflamed vs Normal
BCKDHA	-0.767671	0.00628027	0.0600924	Inflamed vs Normal
UBFD1	1.10062	0.00628569	0.0600924	Inflamed vs Normal
TNKS1BP1	-1.37027	0.00631037	0.0600924	Inflamed vs Normal
LMO7	-2.3651	0.00632218	0.0600924	Inflamed vs Normal
SYNJ2BP	-1.63783	0.00632268	0.0600924	Inflamed vs Normal
FAAH	-2.21951	0.00632764	0.0600924	Inflamed vs Normal
HSDL2	-0.974736	0.0063373	0.0600924	Inflamed vs Normal
PRKCB	1.24828	0.00634065	0.0600924	Inflamed vs Normal
DCTPP1	-2.1947	0.00634794	0.0600924	Inflamed vs Normal
SNX4	-1.14986	0.006386	0.0603515	Inflamed vs Normal
NKX2-3	-1.61771	0.00639968	0.0603796	Inflamed vs Normal
MRPL23	-0.931865	0.00641186	0.0603935	Inflamed vs Normal
PHAX	-1.37309	0.00643717	0.0605019	Inflamed vs Normal
MRPL48	-0.888735	0.00644557	0.0605019	Inflamed vs Normal
ST13	-0.547954	0.00646261	0.0605019	Inflamed vs Normal
SLC12A7	-1.5936	0.00646626	0.0605019	Inflamed vs Normal
TACC2	-2.21293	0.00649888	0.0606713	Inflamed vs Normal
IKBIP	1.58541	0.00650588	0.0606713	Inflamed vs Normal
G6PD	0.678339	0.006527	0.0606838	Inflamed vs Normal
CLMN	-2.18688	0.00652873	0.0606838	Inflamed vs Normal
IGHV1-45	1.91284	0.00656934	0.0608938	Inflamed vs Normal
JUP	-1.43541	0.0065729	0.0608938	Inflamed vs Normal
MAP3K2	1.38549	0.0065882	0.0609354	Inflamed vs Normal
PI4KB	-1.33763	0.00662286	0.0611548	Inflamed vs Normal
POTEF	1.00323	0.00664682	0.0611548	Inflamed vs Normal
IGHV3-38	1.09746	0.00666194	0.0611548	Inflamed vs Normal
UBAP2L	-1.3785	0.00666565	0.0611548	Inflamed vs Normal
PTGES2	-0.860924	0.00666611	0.0611548	Inflamed vs Normal
PDPK1	-1.23633	0.00672315	0.0615718	Inflamed vs Normal
LPCAT4	-1.49304	0.00673339	0.0615718	Inflamed vs Normal
NUP133	-0.994872	0.00674655	0.0615923	Inflamed vs Normal
LSR	-1.29958	0.00677759	0.0617042	Inflamed vs Normal
C18orf32	-0.704844	0.00679906	0.0617042	Inflamed vs Normal
TTC39A	-1.39289	0.00680981	0.0617042	Inflamed vs Normal
TRIP10	-0.961378	0.00682465	0.0617042	Inflamed vs Normal
NA	1.57044	0.00682481	0.0617042	Inflamed vs Normal
PEBP1	-0.822415	0.00682658	0.0617042	Inflamed vs Normal
NCOR1	-2.37946	0.00683536	0.0617042	Inflamed vs Normal
FAM203B	-1.40672	0.00691958	0.0623647	Inflamed vs Normal
MRPS34	-1.52912	0.00693087	0.0623668	Inflamed vs Normal
UBXN4	-1.12885	0.00694353	0.0623812	Inflamed vs Normal
LDHD	-1.3669	0.00695869	0.062418	Inflamed vs Normal
TSSC1	-0.918172	0.00697063	0.0624258	Inflamed vs Normal
DHX8	2.79283	0.00702851	0.0625222	Inflamed vs Normal
CPT2	-0.985923	0.00703549	0.0625222	Inflamed vs Normal
AFG3L2	-1.24684	0.00703626	0.0625222	Inflamed vs Normal
MRPL55	-1.01634	0.00703629	0.0625222	Inflamed vs Normal
PIK3R4	-1.33981	0.00704211	0.0625222	Inflamed vs Normal
MRPS22	-1.30102	0.00706441	0.0625222	Inflamed vs Normal
GPD1L	-1.67897	0.00706927	0.0625222	Inflamed vs Normal
WIPF1	1.47125	0.00707211	0.0625222	Inflamed vs Normal
LPCAT1	1.41077	0.00708173	0.0625222	Inflamed vs Normal
TMEM54	-1.0931	0.00710655	0.0625222	Inflamed vs Normal
VILL	-2.01149	0.00711564	0.0625222	Inflamed vs Normal
IGBP1	-1.34322	0.00713115	0.0625222	Inflamed vs Normal
UNC13D	1.70763	0.00713291	0.0625222	Inflamed vs Normal
ARSA	-1.27286	0.00713653	0.0625222	Inflamed vs Normal
SMIM12	-0.918489	0.00715489	0.0625859	Inflamed vs Normal
PLEK	1.70943	0.00716953	0.0626169	Inflamed vs Normal
S100P	2.86324	0.00718747	0.0626543	Inflamed vs Normal
FMO5	-1.3795	0.00719603	0.0626543	Inflamed vs Normal
SDSL	-1.27877	0.00727464	0.0631472	Inflamed vs Normal
RELL1	-0.874649	0.00728198	0.0631472	Inflamed vs Normal
SAMHD1	0.579686	0.00728621	0.0631472	Inflamed vs Normal
CALB2	-1.49179	0.00730189	0.063186	Inflamed vs Normal
CTTNBP2NL	-1.31389	0.00733509	0.0633761	Inflamed vs Normal
TUFM	-0.824379	0.00735129	0.0634189	Inflamed vs Normal
PDPN	1.09165	0.0073794	0.0635642	Inflamed vs Normal
POSTN	-2.17362	0.00742166	0.0638308	Inflamed vs Normal
MBNL1	1.33996	0.00748627	0.0642884	Inflamed vs Normal
ADH1A	-1.65637	0.00750165	0.0643226	Inflamed vs Normal
TJP3	-1.35097	0.00752128	0.0643367	Inflamed vs Normal
DHRS1	-1.29775	0.00753468	0.0643367	Inflamed vs Normal
ATXN3	-0.774354	0.00755693	0.0643367	Inflamed vs Normal
OXR1	-1.32576	0.00757533	0.0643367	Inflamed vs Normal
C1orf116	-0.987821	0.00757989	0.0643367	Inflamed vs Normal
HIST1H1C	1.59609	0.00758325	0.0643367	Inflamed vs Normal
HINT1	-0.868701	0.00760026	0.0643367	Inflamed vs Normal
VPRBP	1.48558	0.00760523	0.0643367	Inflamed vs Normal
CPT1A	-1.24815	0.00760591	0.0643367	Inflamed vs Normal
ZCCHC8	-1.36632	0.00764636	0.064524	Inflamed vs Normal
NDC1	-0.74645	0.00765093	0.064524	Inflamed vs Normal
PPP2R1B	-1.45331	0.00768162	0.0646861	Inflamed vs Normal
PPM1F	0.697031	0.00774672	0.0651371	Inflamed vs Normal
COA3	-1.51369	0.00776363	0.0651821	Inflamed vs Normal
BCL2L13	-1.16353	0.00778487	0.0652633	Inflamed vs Normal
MTTP	4.34272	0.00780469	0.0653172	Inflamed vs Normal
RPL23A	-1.24688	0.00781444	0.0653172	Inflamed vs Normal
MMP8	3.0133	0.00784296	0.0654585	Inflamed vs Normal
IGKV3-11	1.89305	0.00787266	0.0655327	Inflamed vs Normal
STAT1	1.36942	0.00787508	0.0655327	Inflamed vs Normal
BZW2	-0.67561	0.00796344	0.0661205	Inflamed vs Normal
MYO1B	-0.847779	0.00797527	0.0661205	Inflamed vs Normal
MTPN	1.08969	0.00799093	0.0661205	Inflamed vs Normal
PDK4	2.22229	0.00799259	0.0661205	Inflamed vs Normal
SQRDL	-1.2848	0.00802456	0.0662878	Inflamed vs Normal
IQGAP2	-0.875004	0.00805992	0.0664246	Inflamed vs Normal
CENPE	1.45606	0.00806696	0.0664246	Inflamed vs Normal
PKN1	1.38656	0.00807787	0.0664246	Inflamed vs Normal
UBL5	1.33853	0.00808989	0.0664246	Inflamed vs Normal
HDAC1	-0.937291	0.00812033	0.0664246	Inflamed vs Normal
CRP	2.37739	0.00812386	0.0664246	Inflamed vs Normal
HLA-C	0.950821	0.00812678	0.0664246	Inflamed vs Normal
BCAS1	-1.69243	0.00814775	0.0664246	Inflamed vs Normal
SEPT6	0.949475	0.00814815	0.0664246	Inflamed vs Normal
NUPL1	-0.655317	0.00816677	0.0664246	Inflamed vs Normal
IGHV5-51	1.28344	0.00817062	0.0664246	Inflamed vs Normal
TOR1AIP2	-0.682146	0.00822335	0.066757	Inflamed vs Normal
HCK	1.21801	0.00825924	0.066952	Inflamed vs Normal
DLD	-0.772329	0.00832018	0.0673493	Inflamed vs Normal
ATP5A1	-0.977342	0.00836518	0.0676166	Inflamed vs Normal
C6orf47	-0.926916	0.00838634	0.0676268	Inflamed vs Normal
MTPAP	-1.18656	0.00839123	0.0676268	Inflamed vs Normal
PROS1	1.97482	0.00840977	0.0676268	Inflamed vs Normal
ARPC4	0.663742	0.0084144	0.0676268	Inflamed vs Normal
PPP2CA	-1.20272	0.0085168	0.0683525	Inflamed vs Normal
NDUFB11	-0.779561	0.00856337	0.0686286	Inflamed vs Normal
SEC16A	-1.21663	0.00865675	0.0692786	Inflamed vs Normal
NASP	-1.05902	0.00871563	0.0695034	Inflamed vs Normal
VTA1	-0.849531	0.00872184	0.0695034	Inflamed vs Normal
CRISPLD2	1.7069	0.00872647	0.0695034	Inflamed vs Normal
SLC5A1	2.61421	0.00873412	0.0695034	Inflamed vs Normal
PARP10	-2.19493	0.00881323	0.0700342	Inflamed vs Normal
NUP153	-1.28413	0.0088268	0.0700433	Inflamed vs Normal
IGHV3-13	1.09166	0.00884689	0.0701042	Inflamed vs Normal
PRSS2	3.1807	0.00891024	0.0705071	Inflamed vs Normal
ARHGEF18	1.59011	0.0090363	0.0714045	Inflamed vs Normal
MDK	1.234	0.00907324	0.0715961	Inflamed vs Normal
EFCAB4B	-1.35607	0.00914549	0.0720654	Inflamed vs Normal
SYNPO	-3.05828	0.00930991	0.0732253	Inflamed vs Normal
PCNA	-1.05972	0.00931864	0.0732253	Inflamed vs Normal
LSG1	-1.04332	0.00934576	0.0732616	Inflamed vs Normal
SCRIB	-1.94137	0.00934923	0.0732616	Inflamed vs Normal
PFN2	-0.741195	0.00942679	0.073767	Inflamed vs Normal
AADAC	2.70477	0.00953586	0.0745171	Inflamed vs Normal
EPHB2	-1.19982	0.0095817	0.0747576	Inflamed vs Normal
HIBCH	-1.01415	0.00959315	0.0747576	Inflamed vs Normal
LHFPL2	0.872356	0.00962804	0.074856	Inflamed vs Normal
AKR1B10	-2.38292	0.00963231	0.074856	Inflamed vs Normal
MRPL40	-1.8141	0.00966187	0.0749825	Inflamed vs Normal
CSNK1A1	-0.924321	0.00972806	0.0753924	Inflamed vs Normal
HMGCL	-0.988426	0.00974496	0.0754199	Inflamed vs Normal
ERN2	-1.42942	0.00979164	0.0756063	Inflamed vs Normal
RNF213	0.862542	0.00979585	0.0756063	Inflamed vs Normal
B2M	0.680326	0.00984579	0.0758693	Inflamed vs Normal
COL5A1	1.4894	0.00985683	0.0758693	Inflamed vs Normal
TARS2	-2.32728	0.00987264	0.0758875	Inflamed vs Normal
NDUFS8	-0.652008	0.00994695	0.0762269	Inflamed vs Normal
ZNF259	-0.81994	0.0099528	0.0762269	Inflamed vs Normal
LMCD1	1.38443	0.00996929	0.0762269	Inflamed vs Normal
MLLT4	-1.67172	0.00997084	0.0762269	Inflamed vs Normal
LLGL2	-1.85526	0.00998944	0.0762658	Inflamed vs Normal
GREM1	1.44368	0.0100435	0.0765751	Inflamed vs Normal
C15orf38	-0.963032	0.0101024	0.07692	Inflamed vs Normal
SMC2	1.08496	0.0102025	0.0774626	Inflamed vs Normal
UBR2	1.40536	0.0102207	0.0774626	Inflamed vs Normal
DOPEY2	-1.35197	0.0102244	0.0774626	Inflamed vs Normal
PRDX5	-0.782698	0.0102286	0.0774626	Inflamed vs Normal
TEX264	-1.16784	0.0103186	0.0780395	Inflamed vs Normal
YARS2	-1.38769	0.0103467	0.0780816	Inflamed vs Normal
RPL35A	-1.13806	0.0103539	0.0780816	Inflamed vs Normal
FH	-0.721835	0.0103657	0.0780816	Inflamed vs Normal
HEATR1	-1.28776	0.0103926	0.0781798	Inflamed vs Normal
BPGM	2.58118	0.0104165	0.0782558	Inflamed vs Normal
EXOSC10	-1.15653	0.0105026	0.0787973	Inflamed vs Normal
CADM4	-1.12216	0.0105209	0.0788301	Inflamed vs Normal
GZMK	1.07514	0.0105602	0.0789233	Inflamed vs Normal
NUP35	-0.65068	0.0105736	0.0789233	Inflamed vs Normal
ARFGEF1	-0.973666	0.0105753	0.0789233	Inflamed vs Normal
SUCLG2	-1.22702	0.0106145	0.0790666	Inflamed vs Normal
C1R	1.41413	0.0106297	0.0790666	Inflamed vs Normal
ERAP2	3.06898	0.0106583	0.0790666	Inflamed vs Normal
PPP4R2	-1.29945	0.0106614	0.0790666	Inflamed vs Normal
CMAS	-1.22886	0.0106646	0.0790666	Inflamed vs Normal
TAOK3	-1.15052	0.0107407	0.0795263	Inflamed vs Normal
CORO1A	0.996163	0.0107836	0.0797395	Inflamed vs Normal
ABCD3	-1.17846	0.0108036	0.0797822	Inflamed vs Normal
	-1.38898	0.0108546	0.0800546	Inflamed vs Normal
EPPK1	-2.19214	0.0109091	0.0803514	Inflamed vs Normal
LSM1	-2.02523	0.0109261	0.0803716	Inflamed vs Normal
POLDIP3	-1.03518	0.0109558	0.080485	Inflamed vs Normal
CFP	1.37755	0.011005	0.0807417	Inflamed vs Normal
S100A14	-1.47344	0.0110659	0.0810825	Inflamed vs Normal
EIF4B	-0.801397	0.0110991	0.0812207	Inflamed vs Normal
CD74	0.865786	0.0111292	0.0813354	Inflamed vs Normal
CKB	-1.25951	0.0111718	0.0813983	Inflamed vs Normal
SLC3A2	0.61291	0.0111921	0.0813983	Inflamed vs Normal
PML	0.641359	0.011196	0.0813983	Inflamed vs Normal
ESRP2	-1.23137	0.0112008	0.0813983	Inflamed vs Normal
PTPN7	1.55629	0.011211	0.0813983	Inflamed vs Normal
PDCD11	-1.04434	0.0112371	0.0813983	Inflamed vs Normal
MACROD2	-0.888517	0.0112388	0.0813983	Inflamed vs Normal
MRPL11	-1.11271	0.0112919	0.0815554	Inflamed vs Normal
CTNNA1	-1.33068	0.0112985	0.0815554	Inflamed vs Normal
CYCS	-1.31922	0.0113061	0.0815554	Inflamed vs Normal
DAPK3	0.903554	0.0113347	0.0815554	Inflamed vs Normal
LANCL2	-0.844358	0.0113426	0.0815554	Inflamed vs Normal
IGF2BP3	-1.26298	0.0113607	0.0815554	Inflamed vs Normal
CCDC47	-0.814975	0.0113656	0.0815554	Inflamed vs Normal
STOM	0.953412	0.0113761	0.0815554	Inflamed vs Normal
MRPL41	-1.31294	0.0114152	0.081732	Inflamed vs Normal
ARL15	-0.766692	0.0115184	0.0823658	Inflamed vs Normal
CHL1	-1.59837	0.0115774	0.0825254	Inflamed vs Normal
NDUFB7	-1.28938	0.0115784	0.0825254	Inflamed vs Normal
COIL	-1.02637	0.0115883	0.0825254	Inflamed vs Normal
IQGAP1	-0.587092	0.0115992	0.0825254	Inflamed vs Normal
UBR7	-0.646472	0.0116839	0.0830234	Inflamed vs Normal
MCMBP	-1.62594	0.0117088	0.0830959	Inflamed vs Normal
PREP	-0.804667	0.0117264	0.0831157	Inflamed vs Normal
RAB31	1.61273	0.0118456	0.0838555	Inflamed vs Normal
IGLV7-43	1.08397	0.011911	0.0842126	Inflamed vs Normal
LGALS8	1.48818	0.0119634	0.0843922	Inflamed vs Normal
KIAA1671	-1.84207	0.0119663	0.0843922	Inflamed vs Normal
LIMD1	-1.04001	0.0119928	0.084395	Inflamed vs Normal
PCCA	-1.37364	0.0119966	0.084395	Inflamed vs Normal
CBX1	-0.556412	0.0120942	0.0848456	Inflamed vs Normal
RPS27L	-1.13262	0.0121011	0.0848456	Inflamed vs Normal
IGKC	0.650696	0.0121058	0.0848456	Inflamed vs Normal
C11orf54	-0.856155	0.0121223	0.0848564	Inflamed vs Normal
SH3BGRL	0.508028	0.0121784	0.0851432	Inflamed vs Normal
CRIP1	-1.07088	0.0122021	0.0852032	Inflamed vs Normal
BCHE	-1.37945	0.0122909	0.085717	Inflamed vs Normal
SNX30	-1.09402	0.0123887	0.0862928	Inflamed vs Normal
LARS2	-1.25564	0.0124178	0.0863889	Inflamed vs Normal
USP7	-0.694256	0.0124425	0.0864541	Inflamed vs Normal
MLLT4	0.587318	0.0124731	0.0864679	Inflamed vs Normal
S100A11	0.696606	0.0124861	0.0864679	Inflamed vs Normal
KHSRP	-0.71971	0.0124905	0.0864679	Inflamed vs Normal
PHYHD1	1.2732	0.0125123	0.0865126	Inflamed vs Normal
MRPL49	-1.38519	0.0125498	0.0866656	Inflamed vs Normal
ARFGEF2	-1.25827	0.0126081	0.0869621	Inflamed vs Normal
ACAP1	1.45194	0.0126645	0.0872441	Inflamed vs Normal
NECAP1	1.25946	0.0127128	0.0874701	Inflamed vs Normal
MARK3	0.636256	0.0127558	0.0876591	Inflamed vs Normal
ALDOC	0.696149	0.0128022	0.0878709	Inflamed vs Normal
IGHV1-3	0.864344	0.0128629	0.0881805	Inflamed vs Normal
COQ7	-1.4654	0.0128789	0.0881832	Inflamed vs Normal
USH1C	-1.60422	0.0129479	0.0885477	Inflamed vs Normal
RILP	-1.21111	0.0130509	0.0891446	Inflamed vs Normal
TRIM25	-0.647668	0.0130734	0.0891903	Inflamed vs Normal
LPHN2	1.45186	0.0131183	0.0893178	Inflamed vs Normal
IBA57	-1.12063	0.0131238	0.0893178	Inflamed vs Normal
MCM3	-1.33205	0.0132047	0.0897601	Inflamed vs Normal
TNPO3	-0.979361	0.0132694	0.0900911	Inflamed vs Normal
LRG1	1.18181	0.0133526	0.090546	Inflamed vs Normal
ACOX1	-1.84985	0.0133685	0.090546	Inflamed vs Normal
NHP2	-1.19446	0.0134145	0.090678	Inflamed vs Normal
NDRG1	-0.770656	0.0134201	0.090678	Inflamed vs Normal
GTPBP6	-0.675798	0.0134396	0.0907011	Inflamed vs Normal
HLA-B	0.938514	0.0134645	0.0907609	Inflamed vs Normal
PYGM	-0.878635	0.0135033	0.0908127	Inflamed vs Normal
PYGB	-1.01286	0.0135044	0.0908127	Inflamed vs Normal
COMMD1	-0.726466	0.0135257	0.0908244	Inflamed vs Normal
DECR2	-1.21104	0.0135383	0.0908244	Inflamed vs Normal
SORBS2	-1.89931	0.0135669	0.0909079	Inflamed vs Normal
CCDC88B	1.17744	0.0135928	0.0909147	Inflamed vs Normal
ARHGAP35	-2.10371	0.0136001	0.0909147	Inflamed vs Normal
CBX5	-1.37933	0.0136363	0.0909541	Inflamed vs Normal
NOMO1	-0.947321	0.0136383	0.0909541	Inflamed vs Normal
SYMPK	-0.742455	0.0136744	0.0909916	Inflamed vs Normal
PIGS	-0.874136	0.0136974	0.0909916	Inflamed vs Normal
HIGD2A	-0.900211	0.013717	0.0909916	Inflamed vs Normal
HSPA8	-0.878996	0.0137177	0.0909916	Inflamed vs Normal
C4B	0.889136	0.0137245	0.0909916	Inflamed vs Normal
SCYL3	-0.839747	0.0137518	0.0910495	Inflamed vs Normal
RBFOX2	-1.02937	0.0137788	0.0910495	Inflamed vs Normal
HNRNPF	-0.776942	0.0137817	0.0910495	Inflamed vs Normal
ST7	1.97925	0.0138236	0.0912196	Inflamed vs Normal
CPN2	2.1677	0.0139244	0.0917255	Inflamed vs Normal
PDCD6IP	-0.609911	0.0139328	0.0917255	Inflamed vs Normal
PGRMC1	-0.693731	0.0139665	0.0918033	Inflamed vs Normal
LRRC25	1.49936	0.0139836	0.0918033	Inflamed vs Normal
SHROOM3	-1.63438	0.0139934	0.0918033	Inflamed vs Normal
GUCY1A3	1.7986	0.0140199	0.0918704	Inflamed vs Normal
NDUFC1	-0.713229	0.0140545	0.0919455	Inflamed vs Normal
SLC41A3	-1.54788	0.014064	0.0919455	Inflamed vs Normal
SFPQ	-0.613974	0.0141283	0.0919899	Inflamed vs Normal
SCO1	-0.947967	0.0141346	0.0919899	Inflamed vs Normal
SF3B2	-0.986983	0.0141484	0.0919899	Inflamed vs Normal
NEDD4	0.997076	0.014152	0.0919899	Inflamed vs Normal
HSD17B2	-1.82748	0.0141523	0.0919899	Inflamed vs Normal
TOMM70A	-0.746805	0.0141727	0.0920163	Inflamed vs Normal
GPHN	-1.04974	0.0142083	0.0920384	Inflamed vs Normal
EXOC6	-1.21372	0.0142087	0.0920384	Inflamed vs Normal
LEPRE1	1.58335	0.0142415	0.092087	Inflamed vs Normal
GDAP1	0.666457	0.0142488	0.092087	Inflamed vs Normal
MAPK13	-2.18835	0.0143323	0.0922618	Inflamed vs Normal
EXOSC8	1.4719	0.0143405	0.0922618	Inflamed vs Normal
G3BP2	-0.77448	0.0143447	0.0922618	Inflamed vs Normal
RETSAT	-1.70477	0.0143463	0.0922618	Inflamed vs Normal
SNW1	-1.06825	0.014362	0.0922618	Inflamed vs Normal
BABAM1	-0.834816	0.014374	0.0922618	Inflamed vs Normal
MATR3	-1.12479	0.0144016	0.0922765	Inflamed vs Normal
MRPL39	-1.07167	0.014409	0.0922765	Inflamed vs Normal
NDUFS6	-0.975664	0.0145274	0.092929	Inflamed vs Normal
AUH	-1.39562	0.0146435	0.093566	Inflamed vs Normal
HUWE1	-0.64516	0.0147065	0.0938618	Inflamed vs Normal
RPL7A	-1.10263	0.014776	0.0940231	Inflamed vs Normal
MTM1	-1.03954	0.0147764	0.0940231	Inflamed vs Normal
SLC2A5	1.44781	0.0147817	0.0940231	Inflamed vs Normal
AMPD2	1.07309	0.0148036	0.094056	Inflamed vs Normal
PTDSS1	0.724993	0.0149435	0.0948386	Inflamed vs Normal
NCF2	1.07074	0.0149927	0.0950434	Inflamed vs Normal
PIGK	-0.724458	0.0150792	0.0954846	Inflamed vs Normal
ARHGAP44	-1.4499	0.0151349	0.0957299	Inflamed vs Normal
RDH13	-1.75854	0.0152333	0.0961762	Inflamed vs Normal
RAP1A	0.726812	0.0152466	0.0961762	Inflamed vs Normal
CYP2S1	-1.51286	0.0152709	0.0961762	Inflamed vs Normal
PLXNC1	0.749645	0.0152736	0.0961762	Inflamed vs Normal
VPS18	0.591003	0.0153311	0.0963498	Inflamed vs Normal
TRAM1	0.588266	0.0153588	0.0963498	Inflamed vs Normal
DCAF8	-1.2727	0.0153703	0.0963498	Inflamed vs Normal
CCDC132	-0.747691	0.0153706	0.0963498	Inflamed vs Normal
OLFM4	2.38874	0.0154003	0.0963498	Inflamed vs Normal
KIF21A	-1.20583	0.0154037	0.0963498	Inflamed vs Normal
FILIP1L	1.1119	0.0154472	0.0964719	Inflamed vs Normal
ACOT13	-1.05879	0.0154612	0.0964719	Inflamed vs Normal
ACSL4	0.91454	0.015475	0.0964719	Inflamed vs Normal
ENPEP	2.42376	0.0155087	0.0964719	Inflamed vs Normal
SLC1A5	-1.11565	0.0155106	0.0964719	Inflamed vs Normal
LONP1	-0.7458	0.0155258	0.0964719	Inflamed vs Normal
AIM1	-0.784425	0.0155514	0.0965249	Inflamed vs Normal
FBN1	-1.29454	0.0157141	0.0974277	Inflamed vs Normal
RNF2	-0.988275	0.0157614	0.0976137	Inflamed vs Normal
EVL	1.26062	0.0158187	0.097861	Inflamed vs Normal
SERPINB9	0.946285	0.0158815	0.0981416	Inflamed vs Normal
EMD	-1.21522	0.0159082	0.0981994	Inflamed vs Normal
DNM2	-0.615533	0.0159536	0.0983719	Inflamed vs Normal
CLRN3	-1.11313	0.0160245	0.0986733	Inflamed vs Normal
CHD4	-0.902261	0.0160447	0.0986733	Inflamed vs Normal
DNAJB12	-0.888542	0.016055	0.0986733	Inflamed vs Normal
EPN1	-1.3145	0.0161032	0.0988621	Inflamed vs Normal
TMEM97	-0.771482	0.0161212	0.0988648	Inflamed vs Normal
APOBEC3C	1.93544	0.01617	0.099025	Inflamed vs Normal
LGALS4	-2.47308	0.0161824	0.099025	Inflamed vs Normal
UBE2L6	1.58648	0.0162101	0.0990869	Inflamed vs Normal
CD46	-1.10918	0.0162804	0.099323	Inflamed vs Normal
MUT	-1.17866	0.0162839	0.099323	Inflamed vs Normal
AGFG2	-0.798853	0.0163215	0.0994134	Inflamed vs Normal
IPO7	-0.529579	0.0163437	0.0994134	Inflamed vs Normal
IST1	-0.590275	0.0163819	0.0994134	Inflamed vs Normal
MT-CO2	-0.720427	0.0164008	0.0994134	Inflamed vs Normal
ATG16L1	-1.16625	0.0164189	0.0994134	Inflamed vs Normal
PARP4	-0.9502	0.0164601	0.0994134	Inflamed vs Normal
F10	1.60494	0.0164611	0.0994134	Inflamed vs Normal
METAP2	-0.645681	0.0164619	0.0994134	Inflamed vs Normal
MXRA5	0.760751	0.0164642	0.0994134	Inflamed vs Normal
TTLL12	-0.531717	0.0164922	0.0994134	Inflamed vs Normal
PLP2	-0.831035	0.0164939	0.0994134	Inflamed vs Normal
MCTS1	0.766418	0.0165102	0.0994134	Inflamed vs Normal
SNCG	-1.46372	0.0165761	0.0996551	Inflamed vs Normal
SREK1	-0.923093	0.0165856	0.0996551	Inflamed vs Normal
NXPE1	-1.48974	0.0166346	0.0998227	Inflamed vs Normal
FHL3	1.02643	0.0166489	0.0998227	Inflamed vs Normal
TMOD3	-0.585584	0.016839	0.100741	Inflamed vs Normal
COX6C	-1.00191	0.0168679	0.100741	Inflamed vs Normal
SORT1	-0.852888	0.0168787	0.100741	Inflamed vs Normal
ECI2	-0.914951	0.0168819	0.100741	Inflamed vs Normal
IGKV6-21	0.959157	0.0168914	0.100741	Inflamed vs Normal
TSPAN6	-1.80555	0.0169384	0.100751	Inflamed vs Normal
PCCB	-0.618753	0.0169401	0.100751	Inflamed vs Normal
UGT1A8	-1.66111	0.0169465	0.100751	Inflamed vs Normal
GOLPH3L	-1.342	0.0169823	0.100857	Inflamed vs Normal
SRSF6	-1.4228	0.01704	0.101093	Inflamed vs Normal
CDC23	-2.0853	0.0170658	0.10114	Inflamed vs Normal
C4BPB	1.93008	0.0171208	0.101359	Inflamed vs Normal
CHMP2B	-1.02672	0.0171524	0.10144	Inflamed vs Normal
CPSF2	-0.683288	0.0172288	0.101785	Inflamed vs Normal
PARP14	1.03632	0.0172679	0.101909	Inflamed vs Normal
ABCC3	-1.78498	0.0173382	0.102015	Inflamed vs Normal
LARP1	-1.00388	0.0173513	0.102015	Inflamed vs Normal
TIMM44	-0.628572	0.0173726	0.102015	Inflamed vs Normal
SP3	-1.1064	0.0173896	0.102015	Inflamed vs Normal
PDCD10	-1.38306	0.0174424	0.102015	Inflamed vs Normal
LAP3	0.692295	0.0174437	0.102015	Inflamed vs Normal
CC2D1A	-1.42819	0.017445	0.102015	Inflamed vs Normal
PCDH1	-1.64071	0.0174588	0.102015	Inflamed vs Normal
PTGIS	2.22401	0.0174811	0.102015	Inflamed vs Normal
PTPRK	-0.999535	0.0174818	0.102015	Inflamed vs Normal
AKAP9	-1.33795	0.0174846	0.102015	Inflamed vs Normal
SMAP1	-1.43579	0.0175439	0.102255	Inflamed vs Normal
MRPL15	-1.78119	0.0176294	0.102608	Inflamed vs Normal
PTPRF	-0.748511	0.0176558	0.102608	Inflamed vs Normal
GALNT12	-1.76432	0.017659	0.102608	Inflamed vs Normal
CDH1	-1.88616	0.0177471	0.102879	Inflamed vs Normal
RPL30	-0.753732	0.017749	0.102879	Inflamed vs Normal
CASP6	-1.46317	0.0177603	0.102879	Inflamed vs Normal
SOWAHC	-1.17835	0.0177934	0.102965	Inflamed vs Normal
HECTD1	-1.05833	0.0178511	0.103192	Inflamed vs Normal
ATP5C1	-0.747555	0.0179169	0.103467	Inflamed vs Normal
TRMT1L	-0.871426	0.0179461	0.10353	Inflamed vs Normal
CELA3A	2.06103	0.0179959	0.103701	Inflamed vs Normal
DTD1	0.595558	0.0180126	0.103701	Inflamed vs Normal
DPP4	1.88925	0.0181187	0.104205	Inflamed vs Normal
TSTD1	-1.27549	0.0182021	0.104578	Inflamed vs Normal
PFKFB2	-1.16549	0.0183199	0.105148	Inflamed vs Normal
MIER1	-0.946114	0.0183397	0.105155	Inflamed vs Normal
ITM2C	-1.70852	0.018423	0.105526	Inflamed vs Normal
WAC	-1.03479	0.0184449	0.105544	Inflamed vs Normal
UPF3B	-0.972715	0.0186411	0.106559	Inflamed vs Normal
KTN1	-0.600726	0.018689	0.106715	Inflamed vs Normal
ALOX5	0.99794	0.0187182	0.106715	Inflamed vs Normal
UAP1	-1.19564	0.0187292	0.106715	Inflamed vs Normal
BCAT2	-0.911826	0.0187442	0.106715	Inflamed vs Normal
PRRC2C	-1.06828	0.018767	0.10672	Inflamed vs Normal
STEAP3	-0.960974	0.0187829	0.10672	Inflamed vs Normal
MSR1	1.6049	0.0188158	0.106775	Inflamed vs Normal
MTA2	-0.671141	0.0188397	0.106775	Inflamed vs Normal
LEFTY2	1.71316	0.0188572	0.106775	Inflamed vs Normal
IGHV1-18	1.03842	0.0188683	0.106775	Inflamed vs Normal
ASNA1	0.711036	0.0188961	0.106825	Inflamed vs Normal
ATP2B1	-1.15949	0.018933	0.106847	Inflamed vs Normal
OXA1L	-1.55919	0.018956	0.106847	Inflamed vs Normal
UPF2	-0.834614	0.0189722	0.106847	Inflamed vs Normal
	-1.30377	0.0189871	0.106847	Inflamed vs Normal
CD2BP2	-1.28204	0.0189973	0.106847	Inflamed vs Normal
UBE2V2	1.01769	0.0190307	0.106847	Inflamed vs Normal
PDGFRB	-0.650166	0.019048	0.106847	Inflamed vs Normal
GOLIM4	-0.898103	0.0190514	0.106847	Inflamed vs Normal
IGLV6-57	1.55869	0.019102	0.107024	Inflamed vs Normal
TRIP11	-1.26726	0.019201	0.10741	Inflamed vs Normal
CADM3	-1.85736	0.019265	0.10741	Inflamed vs Normal
NDUFA13	-0.593644	0.0192714	0.10741	Inflamed vs Normal
PTCD3	-1.08099	0.0192786	0.10741	Inflamed vs Normal
STK24	-0.903754	0.0192843	0.10741	Inflamed vs Normal
SERPINA7	1.58013	0.019285	0.10741	Inflamed vs Normal
C4BPA	1.21387	0.0194056	0.107831	Inflamed vs Normal
PDCD4	-1.45293	0.0194102	0.107831	Inflamed vs Normal
ITGA6	-1.02564	0.0194181	0.107831	Inflamed vs Normal
NDRG3	-1.1393	0.0195863	0.10857	Inflamed vs Normal
DYNC1I2	-0.520578	0.0196206	0.10857	Inflamed vs Normal
CHMP6	-0.768284	0.0196264	0.10857	Inflamed vs Normal
UBE2F-SCLY	0.592805	0.0196281	0.10857	Inflamed vs Normal
TP53BP1	-0.650594	0.0196656	0.108648	Inflamed vs Normal
NAPA	-0.477997	0.0196834	0.108648	Inflamed vs Normal
TCIRG1	1.26877	0.0197	0.108648	Inflamed vs Normal
RFT1	2.31231	0.0197191	0.108648	Inflamed vs Normal
MB	-2.37077	0.0197795	0.108745	Inflamed vs Normal
HLA-DRB1	0.822024	0.0197897	0.108745	Inflamed vs Normal
TMED3	1.34332	0.0197947	0.108745	Inflamed vs Normal
NCKAP1L	0.992363	0.0198139	0.108745	Inflamed vs Normal
RANBP2	-0.70274	0.0199102	0.109124	Inflamed vs Normal
COX4I1	-0.798669	0.0199268	0.109124	Inflamed vs Normal
LCK	1.0243	0.019941	0.109124	Inflamed vs Normal
CTNND1	-1.3891	0.020017	0.109335	Inflamed vs Normal
IGLV5-45	0.911221	0.0200298	0.109335	Inflamed vs Normal
TUBB4B	-0.683421	0.0200403	0.109335	Inflamed vs Normal
NDRG2	-1.31299	0.020057	0.109335	Inflamed vs Normal
CTNNB1	-1.38954	0.0201115	0.109526	Inflamed vs Normal
UEVLD	-0.971451	0.0202212	0.110017	Inflamed vs Normal
CAPRIN2	-1.28602	0.0202659	0.110067	Inflamed vs Normal
CTSZ	-0.895231	0.0202914	0.110067	Inflamed vs Normal
ARHGEF12	-1.38405	0.0202948	0.110067	Inflamed vs Normal
AUP1	-1.33056	0.0203083	0.110067	Inflamed vs Normal
NDUFV1	-0.503248	0.0205078	0.110934	Inflamed vs Normal
DERL1	0.984044	0.0205147	0.110934	Inflamed vs Normal
EIF2B5	-1.05105	0.0205273	0.110934	Inflamed vs Normal
ALDH3A2	-0.692344	0.0207322	0.111842	Inflamed vs Normal
DARS2	-1.2082	0.0207437	0.111842	Inflamed vs Normal
MRPS27	-0.813585	0.0207548	0.111842	Inflamed vs Normal
RPS6KA1	-1.46368	0.0209014	0.112506	Inflamed vs Normal
LARP4	-1.17982	0.0209323	0.112506	Inflamed vs Normal
GABPA	-1.33181	0.0209379	0.112506	Inflamed vs Normal
WNK2	-1.1144	0.0209783	0.112616	Inflamed vs Normal
RAP1B	-0.820695	0.0210441	0.112862	Inflamed vs Normal
RNF214	-0.827343	0.0210872	0.112986	Inflamed vs Normal
RTCA	0.660444	0.0211477	0.113202	Inflamed vs Normal
AVL9	-1.18343	0.021226	0.113352	Inflamed vs Normal
GOLT1B	0.736546	0.0212302	0.113352	Inflamed vs Normal
SSH3	-0.921782	0.0212432	0.113352	Inflamed vs Normal
EMG1	-1.37785	0.021256	0.113352	Inflamed vs Normal
ALDH7A1	-0.569734	0.0213933	0.113976	Inflamed vs Normal
HNRNPM	-0.607512	0.0214301	0.114013	Inflamed vs Normal
LRRC40	-1.34505	0.0214406	0.114013	Inflamed vs Normal
RPL24	-1.07585	0.021541	0.114233	Inflamed vs Normal
AFAP1L2	1.33332	0.0215523	0.114233	Inflamed vs Normal
PRCP	0.694625	0.0215662	0.114233	Inflamed vs Normal
PUS1	-1.4098	0.0215825	0.114233	Inflamed vs Normal
MRPL10	-0.836803	0.0215896	0.114233	Inflamed vs Normal
HNRNPLL	-1.02227	0.0216034	0.114233	Inflamed vs Normal
URM1	0.572406	0.0216539	0.114393	Inflamed vs Normal
C1S	1.08177	0.0216814	0.114431	Inflamed vs Normal
GIMAP8	1.30931	0.0217787	0.114837	Inflamed vs Normal
ITPK1	0.783588	0.0218456	0.115082	Inflamed vs Normal
VPS28	-0.81682	0.0218683	0.115089	Inflamed vs Normal
IFT27	0.638034	0.0218876	0.115089	Inflamed vs Normal
UGT2B7	1.4585	0.021945	0.115283	Inflamed vs Normal
TBC1D10B	-1.16865	0.0220181	0.115559	Inflamed vs Normal
SMAD4	-0.975553	0.0221186	0.115979	Inflamed vs Normal
NAPG	-1.01334	0.0222427	0.116484	Inflamed vs Normal
KRAS	-0.582979	0.0222654	0.116484	Inflamed vs Normal
CTSL	-0.904215	0.0222799	0.116484	Inflamed vs Normal
GRPEL1	-1.01167	0.0223053	0.116484	Inflamed vs Normal
TMEM30A	-1.02586	0.0223231	0.116484	Inflamed vs Normal
AP1S2	0.694598	0.0223389	0.116484	Inflamed vs Normal
ISG20	0.855941	0.0224333	0.116708	Inflamed vs Normal
CEBPZ	-1.48679	0.0224434	0.116708	Inflamed vs Normal
ANKRD44	1.52866	0.0224604	0.116708	Inflamed vs Normal
GNAI2	0.478377	0.0224645	0.116708	Inflamed vs Normal
KLC4	-1.20236	0.022506	0.116735	Inflamed vs Normal
XDH	1.57893	0.0225111	0.116735	Inflamed vs Normal
COPG2	-0.736878	0.0225831	0.117001	Inflamed vs Normal
ECE1	-1.20334	0.0226061	0.117013	Inflamed vs Normal
PSMD10	0.643969	0.0227312	0.117473	Inflamed vs Normal
GIMAP4	1.05487	0.0227594	0.117473	Inflamed vs Normal
PRAF2	0.717327	0.0227866	0.117473	Inflamed vs Normal
KIAA1598	-1.05327	0.0227911	0.117473	Inflamed vs Normal
NDUFA9	-0.827638	0.0228618	0.117473	Inflamed vs Normal
RAB13	1.02562	0.0228839	0.117473	Inflamed vs Normal
ATP5H	-0.878119	0.0228852	0.117473	Inflamed vs Normal
HEXB	-0.608056	0.022887	0.117473	Inflamed vs Normal
USP19	-1.14635	0.0228991	0.117473	Inflamed vs Normal
HMGB1	-0.774869	0.0229034	0.117473	Inflamed vs Normal
TBXAS1	0.730508	0.0230366	0.118036	Inflamed vs Normal
C20orf27	0.964369	0.0230612	0.118036	Inflamed vs Normal
DIABLO	-0.760781	0.0230759	0.118036	Inflamed vs Normal
MRPL28	-1.29332	0.0231212	0.118133	Inflamed vs Normal
TRIM28	-0.598457	0.0231367	0.118133	Inflamed vs Normal
LIN7C	-1.46877	0.0231931	0.118314	Inflamed vs Normal
OPA1	-0.773791	0.0232935	0.118719	Inflamed vs Normal
RPL10	-1.07436	0.0233433	0.118866	Inflamed vs Normal
PCIF1	-0.843104	0.0234821	0.119464	Inflamed vs Normal
NEGR1	-1.09487	0.0235353	0.119627	Inflamed vs Normal
COX5A	-0.645649	0.023594	0.119756	Inflamed vs Normal
SYTL2	-1.20837	0.0236031	0.119756	Inflamed vs Normal
MRPL32	-0.964915	0.0237564	0.120208	Inflamed vs Normal
CES2	-2.47653	0.0237678	0.120208	Inflamed vs Normal
PLXNA2	1.35525	0.0237693	0.120208	Inflamed vs Normal
UQCRB	-1.11154	0.0237775	0.120208	Inflamed vs Normal
CHCHD3	-0.80146	0.023803	0.12023	Inflamed vs Normal
ADCK3	-0.902056	0.0238274	0.120245	Inflamed vs Normal
IRGQ	-0.642959	0.024033	0.121093	Inflamed vs Normal
H1F0	-0.94462	0.0240383	0.121093	Inflamed vs Normal
HSPBP1	-1.01878	0.0241707	0.121573	Inflamed vs Normal
FCGBP	-2.36041	0.024218	0.121573	Inflamed vs Normal
CA13	1.56209	0.0242404	0.121573	Inflamed vs Normal
EEF1E1	-0.80149	0.0242417	0.121573	Inflamed vs Normal
C4A	1.175	0.02426	0.121573	Inflamed vs Normal
GFM1	-0.987235	0.0242785	0.121573	Inflamed vs Normal
HTATSF1	-1.03178	0.0242845	0.121573	Inflamed vs Normal
MMRN2	1.03755	0.0243081	0.121584	Inflamed vs Normal
CLN3	3.74439	0.0243468	0.12167	Inflamed vs Normal
CDH17	-2.36017	0.0243965	0.12181	Inflamed vs Normal
MTCH2	-0.723952	0.0244352	0.121895	Inflamed vs Normal
PLS3	0.810692	0.0244884	0.122	Inflamed vs Normal
GCNT1	0.859975	0.0244995	0.122	Inflamed vs Normal
PDHB	-0.69017	0.0245731	0.122259	Inflamed vs Normal
AGMAT	-1.54173	0.0246752	0.122375	Inflamed vs Normal
RPL34	-1.18009	0.0246985	0.122375	Inflamed vs Normal
CD82	0.642987	0.0247053	0.122375	Inflamed vs Normal
GRHPR	0.595609	0.0247152	0.122375	Inflamed vs Normal
MFAP4	1.74428	0.0247365	0.122375	Inflamed vs Normal
ICT1	-1.09743	0.0247633	0.122375	Inflamed vs Normal
WASL	-1.15908	0.0247664	0.122375	Inflamed vs Normal
SARS	-0.756087	0.0247699	0.122375	Inflamed vs Normal
MRPL37	-1.05385	0.024809	0.122398	Inflamed vs Normal
HIST2H4A	-0.912749	0.024818	0.122398	Inflamed vs Normal
REP15	1.38205	0.024876	0.122577	Inflamed vs Normal
RANBP3	-0.778989	0.0249305	0.122673	Inflamed vs Normal
TRUB1	-0.913185	0.0249391	0.122673	Inflamed vs Normal
NSUN2	-0.933812	0.0250483	0.122998	Inflamed vs Normal
KRT18	-1.2691	0.0250487	0.122998	Inflamed vs Normal
MRPS9	-0.835471	0.0251221	0.123251	Inflamed vs Normal
RPS15	-0.770164	0.0251481	0.123272	Inflamed vs Normal
DDAH1	-1.25446	0.02518	0.123321	Inflamed vs Normal
FAM50A	-1.0615	0.0252111	0.123366	Inflamed vs Normal
GIMAP5	0.988107	0.0252639	0.123412	Inflamed vs Normal
LEMD2	-0.735016	0.025266	0.123412	Inflamed vs Normal
ZC3H18	-1.64363	0.0252906	0.123412	Inflamed vs Normal
SULT1B1	-1.86466	0.0253081	0.123412	Inflamed vs Normal
USMG5	-0.605265	0.0253412	0.123467	Inflamed vs Normal
C4B_2	1.22082	0.0254036	0.123606	Inflamed vs Normal
CNPY3	1.14957	0.0254306	0.123606	Inflamed vs Normal
HSPE1	-0.758731	0.0254568	0.123606	Inflamed vs Normal
PRPF38A	-0.920643	0.0254573	0.123606	Inflamed vs Normal
ISY1	-0.69676	0.0256643	0.124504	Inflamed vs Normal
GSK3A	-0.996338	0.0256963	0.124552	Inflamed vs Normal
CAMK1D	-0.859223	0.0257525	0.124717	Inflamed vs Normal
ABI1	-1.25352	0.0257758	0.124723	Inflamed vs Normal
OCIAD1	-1.38948	0.025862	0.12495	Inflamed vs Normal
PTK7	0.991031	0.025867	0.12495	Inflamed vs Normal
PXDN	1.91253	0.0258906	0.124957	Inflamed vs Normal
PHB	-0.669347	0.0260865	0.12576	Inflamed vs Normal
TACO1	-0.820978	0.0261016	0.12576	Inflamed vs Normal
CPS1	2.9765	0.0261255	0.125765	Inflamed vs Normal
L1CAM	-1.01628	0.0261471	0.125765	Inflamed vs Normal
RCHY1	-1.3923	0.0262115	0.125967	Inflamed vs Normal
C8A	0.851505	0.0262382	0.125988	Inflamed vs Normal
SETD3	-0.814213	0.0262731	0.126048	Inflamed vs Normal
C1RL	0.876037	0.0262976	0.126059	Inflamed vs Normal
DLAT	-0.587945	0.0263443	0.126115	Inflamed vs Normal
DHRS11	-1.42162	0.026395	0.126115	Inflamed vs Normal
RABEP2	-1.05854	0.0263994	0.126115	Inflamed vs Normal
GTPBP1	-0.807787	0.0264072	0.126115	Inflamed vs Normal
ATG5	-0.984558	0.0264246	0.126115	Inflamed vs Normal
MLYCD	-0.959165	0.0264434	0.126115	Inflamed vs Normal
NOL11	-1.01719	0.0265004	0.126177	Inflamed vs Normal
IGKV1-27	1.66584	0.0265011	0.126177	Inflamed vs Normal
LRBA	-1.24769	0.0266002	0.126444	Inflamed vs Normal
STK39	-0.667411	0.026602	0.126444	Inflamed vs Normal
YES1	-0.876011	0.026668	0.12665	Inflamed vs Normal
RPS20	-0.792013	0.0267633	0.126996	Inflamed vs Normal
DNAJB1	-0.603134	0.0268043	0.127084	Inflamed vs Normal
ITFG1	-0.900023	0.0268704	0.127139	Inflamed vs Normal
MAP2K4	-1.22381	0.026871	0.127139	Inflamed vs Normal
SKAP2	1.17535	0.026897	0.127139	Inflamed vs Normal
AGRN	-1.19693	0.0269263	0.127139	Inflamed vs Normal
PXMP2	-1.45398	0.0269286	0.127139	Inflamed vs Normal
IARS2	-0.77089	0.0269907	0.127191	Inflamed vs Normal
GALNT5	1.23209	0.0269943	0.127191	Inflamed vs Normal
PARVG	0.928791	0.0270073	0.127191	Inflamed vs Normal
RING1	-0.650176	0.0270725	0.127392	Inflamed vs Normal
PROCR	-0.999	0.0271509	0.127486	Inflamed vs Normal
IMMT	-0.603932	0.0271511	0.127486	Inflamed vs Normal
CHMP3	-0.785836	0.0271602	0.127486	Inflamed vs Normal
VPS13A	1.43774	0.0273232	0.128144	Inflamed vs Normal
TPSB2	-1.11239	0.0275022	0.128742	Inflamed vs Normal
LRCH4	1.14931	0.027503	0.128742	Inflamed vs Normal
LRRC1	-1.16775	0.0275191	0.128742	Inflamed vs Normal
STOML2	-0.609959	0.027568	0.128864	Inflamed vs Normal
SLC25A10	-1.50393	0.0276094	0.128951	Inflamed vs Normal
QTRTD1	-1.07865	0.0276499	0.128974	Inflamed vs Normal
KHK	1.86261	0.0276602	0.128974	Inflamed vs Normal
CBFB	0.758702	0.0276958	0.129034	Inflamed vs Normal
DAP3	-1.44019	0.0278887	0.129825	Inflamed vs Normal
ORM2	1.5365	0.0279525	0.130015	Inflamed vs Normal
RPS7	-0.559043	0.0280108	0.130179	Inflamed vs Normal
TAP1	1.00663	0.0280941	0.130458	Inflamed vs Normal
RBM47	-1.56263	0.0282845	0.131234	Inflamed vs Normal
RRP12	-1.17211	0.0283775	0.131558	Inflamed vs Normal
MYO5B	-0.909728	0.02849	0.131971	Inflamed vs Normal
KRT19	-0.909594	0.0285669	0.132218	Inflamed vs Normal
ITGB4	-1.91173	0.0286143	0.13233	Inflamed vs Normal
TAF15	-0.835736	0.0287101	0.13261	Inflamed vs Normal
ZADH2	-1.35502	0.028722	0.13261	Inflamed vs Normal
SEPT2	0.968347	0.0287492	0.132627	Inflamed vs Normal
AAMP	-1.21393	0.0288032	0.132768	Inflamed vs Normal
TJP2	-1.16608	0.0288576	0.13291	Inflamed vs Normal
RASAL3	1.64704	0.029053	0.133643	Inflamed vs Normal
SPTAN1	-1.10259	0.0290642	0.133643	Inflamed vs Normal
IGHV4-28	0.927458	0.0290969	0.133684	Inflamed vs Normal
NADSYN1	-0.923015	0.0292031	0.134063	Inflamed vs Normal
ARRB2	0.568501	0.0293401	0.13455	Inflamed vs Normal
RPS6KA4	-0.76423	0.0293593	0.13455	Inflamed vs Normal
MRPL43	-1.13439	0.0293806	0.13455	Inflamed vs Normal
PPP2R4	0.447338	0.0294621	0.134814	Inflamed vs Normal
ARFGAP2	-0.849636	0.0295467	0.135091	Inflamed vs Normal
MDH2	-0.460468	0.0295924	0.135191	Inflamed vs Normal
C17orf75	1.08072	0.0296743	0.135349	Inflamed vs Normal
STX2	0.540162	0.02969	0.135349	Inflamed vs Normal
QRICH1	-0.580089	0.0296991	0.135349	Inflamed vs Normal
SH3GLB2	-1.09897	0.0297612	0.135523	Inflamed vs Normal
CEPT1	0.667806	0.0298668	0.135894	Inflamed vs Normal
C9	1.15497	0.0299034	0.135951	Inflamed vs Normal
SYAP1	-1.26754	0.029932	0.135971	Inflamed vs Normal
NOP10	-1.00864	0.030025	0.136284	Inflamed vs Normal
UACA	-1.1224	0.0300676	0.136368	Inflamed vs Normal
PTGR2	-0.835006	0.0301388	0.136581	Inflamed vs Normal
SCO2	-0.866302	0.0301638	0.136584	Inflamed vs Normal
MPP1	1.61786	0.0302414	0.136826	Inflamed vs Normal
FDFT1	-1.40767	0.0302936	0.136902	Inflamed vs Normal
NUDT3	-0.417502	0.0303068	0.136902	Inflamed vs Normal
RNF20	-0.930359	0.0303752	0.137102	Inflamed vs Normal
DIDO1	-1.16989	0.0304474	0.137264	Inflamed vs Normal
TECR	-0.570268	0.0304834	0.137264	Inflamed vs Normal
IGLV3-21	1.22094	0.0304841	0.137264	Inflamed vs Normal
HYDIN	1.35487	0.0305323	0.137353	Inflamed vs Normal
HSPB8	1.14675	0.0305525	0.137353	Inflamed vs Normal
ALDH16A1	0.693374	0.0305888	0.137406	Inflamed vs Normal
IGHV3OR16-12	0.760773	0.0306386	0.13752	Inflamed vs Normal
PFKL	-0.496728	0.0307844	0.138065	Inflamed vs Normal
ATAD1	-1.38633	0.0308494	0.138246	Inflamed vs Normal
DUT	-1.12078	0.0309197	0.138452	Inflamed vs Normal
GCA	1.12233	0.0310079	0.138668	Inflamed vs Normal
PTPN6	0.578179	0.0310199	0.138668	Inflamed vs Normal
CTSD	-0.540974	0.0310417	0.138668	Inflamed vs Normal
HAPLN1	-1.14008	0.0310874	0.138697	Inflamed vs Normal
IK	-0.681483	0.0310975	0.138697	Inflamed vs Normal
TACC1	-1.61322	0.0312137	0.139106	Inflamed vs Normal
SYTL2	-0.763163	0.0312622	0.139212	Inflamed vs Normal
KPNA4	-1.51027	0.0312915	0.139233	Inflamed vs Normal
ACIN1	-0.895354	0.0314521	0.139624	Inflamed vs Normal
TNFAIP8	1.18554	0.0314606	0.139624	Inflamed vs Normal
RPL3	-1.01265	0.0314692	0.139624	Inflamed vs Normal
CAST	-0.793786	0.0314784	0.139624	Inflamed vs Normal
CTDSP1	0.585196	0.0315671	0.139907	Inflamed vs Normal
UQCRC2	-0.685475	0.0316076	0.139976	Inflamed vs Normal
AGPS	-0.850046	0.0316359	0.139992	Inflamed vs Normal
AOC1	-1.13527	0.0316892	0.140118	Inflamed vs Normal
PIP4K2B	0.960785	0.031776	0.140392	Inflamed vs Normal
SRSF9	-1.06939	0.0318325	0.140531	Inflamed vs Normal
PTCD1	-0.76247	0.031936	0.140878	Inflamed vs Normal
SERPINF2	1.04979	0.0319985	0.140997	Inflamed vs Normal
IFIT1	1.03662	0.0320129	0.140997	Inflamed vs Normal
CCDC51	-0.84847	0.0321232	0.141344	Inflamed vs Normal
WASF2	-0.972395	0.0321418	0.141344	Inflamed vs Normal
GSKIP	-0.727331	0.0322385	0.141631	Inflamed vs Normal
ITIH1	1.05938	0.0322968	0.141631	Inflamed vs Normal
TIA1	1.24041	0.0322981	0.141631	Inflamed vs Normal
APOA4	-1.62976	0.0323262	0.141631	Inflamed vs Normal
AP1M2	-0.881965	0.0323674	0.141631	Inflamed vs Normal
AFTPH	-1.03598	0.0323694	0.141631	Inflamed vs Normal
PAWR	-1.33212	0.0324223	0.141631	Inflamed vs Normal
DNAJA2	-0.709857	0.0324295	0.141631	Inflamed vs Normal
APOL1	1.1101	0.0324679	0.141631	Inflamed vs Normal
MRC1	1.15274	0.0324827	0.141631	Inflamed vs Normal
SLC27A2	-1.24059	0.0324832	0.141631	Inflamed vs Normal
AES	-0.909177	0.0325151	0.14166	Inflamed vs Normal
RRP9	-0.970162	0.032583	0.141847	Inflamed vs Normal
SORBS3	-0.749628	0.0326098	0.141854	Inflamed vs Normal
MPZL1	-1.23438	0.0326425	0.141877	Inflamed vs Normal
VCAN	1.11326	0.0326655	0.141877	Inflamed vs Normal
SLC39A7	0.891439	0.0328381	0.142466	Inflamed vs Normal
CAMK1	-1.21803	0.0328914	0.142466	Inflamed vs Normal
UNC45A	-0.68794	0.0329038	0.142466	Inflamed vs Normal
TBC1D2B	0.590074	0.0329176	0.142466	Inflamed vs Normal
CYB5R3	0.600743	0.0329272	0.142466	Inflamed vs Normal
NT5C	-0.986484	0.0329736	0.142557	Inflamed vs Normal
COG3	-1.63987	0.0330474	0.142607	Inflamed vs Normal
ITIH4	1.21033	0.0330554	0.142607	Inflamed vs Normal
MRPL13	-1.09978	0.0330736	0.142607	Inflamed vs Normal
PABPN1	-0.810115	0.0330862	0.142607	Inflamed vs Normal
FARSA	-0.87167	0.0331621	0.142825	Inflamed vs Normal
SCAMP1	-0.926527	0.0332629	0.143062	Inflamed vs Normal
CD68	1.19878	0.0332818	0.143062	Inflamed vs Normal
PPIE	-0.603902	0.0332932	0.143062	Inflamed vs Normal
ARFGAP1	-0.968248	0.033349	0.143192	Inflamed vs Normal
SLC22A18	-1.10585	0.0336199	0.144246	Inflamed vs Normal
FKBP10	1.38552	0.0336742	0.144368	Inflamed vs Normal
FAM129A	-0.949474	0.0337372	0.144368	Inflamed vs Normal
TFF1	1.01897	0.0337482	0.144368	Inflamed vs Normal
NT5DC1	-0.745879	0.0337705	0.144368	Inflamed vs Normal
MRPL45	-0.652346	0.0337763	0.144368	Inflamed vs Normal
HMGB3	-1.5993	0.0338294	0.144392	Inflamed vs Normal
TMEM256	-1.0485	0.033854	0.144392	Inflamed vs Normal
DNAJC11	-1.11393	0.0338586	0.144392	Inflamed vs Normal
FUS	-1.21881	0.0338865	0.144402	Inflamed vs Normal
MYH14	-1.21858	0.0339554	0.144522	Inflamed vs Normal
GIGYF2	-1.47966	0.0339661	0.144522	Inflamed vs Normal
ATP5B	-0.781166	0.034004	0.14453	Inflamed vs Normal
HEXA	-0.598765	0.0340441	0.14453	Inflamed vs Normal
FAM210B	-0.87902	0.0340746	0.14453	Inflamed vs Normal
TUBB2B	-0.824394	0.0340803	0.14453	Inflamed vs Normal
ANXA1	0.565393	0.034096	0.14453	Inflamed vs Normal
RASSF2	1.51247	0.0341599	0.14459	Inflamed vs Normal
SMARCA4	-2.60983	0.0341614	0.14459	Inflamed vs Normal
TRAPPC9	-1.20185	0.0342313	0.144777	Inflamed vs Normal
MIF	0.678386	0.0342748	0.144853	Inflamed vs Normal
STUB1	-1.18007	0.0343757	0.145171	Inflamed vs Normal
NRIP2	-0.671488	0.0344096	0.145205	Inflamed vs Normal
TRIM4	-1.89249	0.0345447	0.145666	Inflamed vs Normal
CISD3	-1.07016	0.0346202	0.145876	Inflamed vs Normal
RSRC2	-0.854477	0.0346627	0.145946	Inflamed vs Normal
IRF2BP2	-1.37605	0.0347756	0.146302	Inflamed vs Normal
SLC27A4	-1.6333	0.034818	0.146302	Inflamed vs Normal
F12	1.50582	0.0348429	0.146302	Inflamed vs Normal
ENDOD1	-0.655926	0.0348511	0.146302	Inflamed vs Normal
FNDC3A	0.525611	0.0348989	0.146394	Inflamed vs Normal
SASH3	0.850905	0.0349254	0.146396	Inflamed vs Normal
CTTNBP2	-0.908727	0.0352218	0.147414	Inflamed vs Normal
YBX1	-0.956392	0.035282	0.147414	Inflamed vs Normal
EEF2K	0.97302	0.0352852	0.147414	Inflamed vs Normal
NIPSNAP1	-1.13979	0.0352912	0.147414	Inflamed vs Normal
GRAP2	1.29191	0.0352988	0.147414	Inflamed vs Normal
LGALS9	-0.84468	0.0353811	0.147648	Inflamed vs Normal
RRAGC	0.802375	0.0355478	0.148077	Inflamed vs Normal
RPL32	-0.694386	0.0356229	0.148077	Inflamed vs Normal
XRN1	1.0877	0.0356391	0.148077	Inflamed vs Normal
CD163	1.1178	0.0356526	0.148077	Inflamed vs Normal
DLG3	-0.829169	0.0356573	0.148077	Inflamed vs Normal
TTC1	-0.939089	0.0356621	0.148077	Inflamed vs Normal
GTF3C2	-1.41434	0.0356677	0.148077	Inflamed vs Normal
VPS29	-0.437188	0.0357619	0.148359	Inflamed vs Normal
ANKHD1	-0.859242	0.0359006	0.148825	Inflamed vs Normal
LTA4H	0.413683	0.0361025	0.149552	Inflamed vs Normal
SRA1	-0.972156	0.0361622	0.14969	Inflamed vs Normal
SBF1	1.1264	0.0362052	0.149758	Inflamed vs Normal
MYO1F	1.30483	0.0364017	0.150298	Inflamed vs Normal
SAA2	2.67753	0.0364128	0.150298	Inflamed vs Normal
WDFY1	0.536676	0.0364157	0.150298	Inflamed vs Normal
RPL26	-1.10748	0.0364991	0.150503	Inflamed vs Normal
RPRD1B	-1.15762	0.0365187	0.150503	Inflamed vs Normal
ITGA2	-1.53254	0.0365589	0.150558	Inflamed vs Normal
AMPD3	1.2726	0.036688	0.150878	Inflamed vs Normal
MMRN1	1.68396	0.03669	0.150878	Inflamed vs Normal
RCN2	-1.26038	0.0368393	0.151382	Inflamed vs Normal
CTRC	1.09897	0.0369317	0.151574	Inflamed vs Normal
APOC3	1.34778	0.0369398	0.151574	Inflamed vs Normal
CFB	0.799021	0.037135	0.152264	Inflamed vs Normal
	1.29541	0.0372565	0.15258	Inflamed vs Normal
GLUL	1.41782	0.0372661	0.15258	Inflamed vs Normal
SRRT	-0.950289	0.0372935	0.152581	Inflamed vs Normal
VTI1B	-0.733828	0.0374702	0.152968	Inflamed vs Normal
CASP4	1.46622	0.0374776	0.152968	Inflamed vs Normal
PARN	-0.789523	0.0374819	0.152968	Inflamed vs Normal
RPL23	-1.4741	0.0374964	0.152968	Inflamed vs Normal
MPST	-0.817135	0.037681	0.15351	Inflamed vs Normal
IGLV3-25	0.751837	0.0376991	0.15351	Inflamed vs Normal
BIN1	-1.03002	0.0377476	0.15351	Inflamed vs Normal
C1orf85	1.01078	0.0377814	0.15351	Inflamed vs Normal
HPR	1.73818	0.0378175	0.15351	Inflamed vs Normal
KIAA1468	-1.07208	0.0378234	0.15351	Inflamed vs Normal
UBR5	0.65591	0.0378414	0.15351	Inflamed vs Normal
IGKV1OR2-108	0.983015	0.0378469	0.15351	Inflamed vs Normal
ACSL3	-1.04641	0.0378797	0.153532	Inflamed vs Normal
F2	0.932565	0.0380333	0.153894	Inflamed vs Normal
BRE	-0.678886	0.0380448	0.153894	Inflamed vs Normal
PRPF39	-1.06522	0.0380666	0.153894	Inflamed vs Normal
CDC42EP4	-0.796372	0.0380929	0.153894	Inflamed vs Normal
RPS27	-1.085	0.0381052	0.153894	Inflamed vs Normal
DNAJC10	0.724876	0.0383549	0.154791	Inflamed vs Normal
RABL3	1.01329	0.0384041	0.154879	Inflamed vs Normal
MTX1	-0.731056	0.0384426	0.154924	Inflamed vs Normal
ATOX1	-0.817432	0.0385791	0.155363	Inflamed vs Normal
BLNK	0.635534	0.0386172	0.155405	Inflamed vs Normal
AP2S1	-1.40832	0.0386554	0.155445	Inflamed vs Normal
SIRT5	-0.928144	0.0386821	0.155445	Inflamed vs Normal
SMARCE1	-0.845197	0.0387159	0.15547	Inflamed vs Normal
COG1	-0.850336	0.0387511	0.155484	Inflamed vs Normal
METTL7B	-1.84745	0.0388004	0.155484	Inflamed vs Normal
HNF4A	-1.21169	0.038802	0.155484	Inflamed vs Normal
ATP1A1	-1.15896	0.038947	0.155954	Inflamed vs Normal
HABP2	1.50288	0.0390058	0.156022	Inflamed vs Normal
VPS51	-0.717537	0.0390194	0.156022	Inflamed vs Normal
CNPY4	0.768851	0.0390477	0.156025	Inflamed vs Normal
ATP8B1	-1.39198	0.0390913	0.156038	Inflamed vs Normal
PGD	0.56214	0.0391082	0.156038	Inflamed vs Normal
CCT5	-0.379371	0.039134	0.156038	Inflamed vs Normal
TSTA3	0.683719	0.0392942	0.156535	Inflamed vs Normal
NAP1L4	-0.479135	0.039314	0.156535	Inflamed vs Normal
IREB2	-1.28475	0.0394375	0.156857	Inflamed vs Normal
GAP43	-1.49819	0.039483	0.156857	Inflamed vs Normal
TMEM55B	-0.772271	0.039484	0.156857	Inflamed vs Normal
CUL1	-0.478544	0.0395061	0.156857	Inflamed vs Normal
PIP4K2A	1.59824	0.0395859	0.15704	Inflamed vs Normal
PRKAA1	-0.909609	0.0396078	0.15704	Inflamed vs Normal
SEPT1	1.75444	0.0397344	0.157431	Inflamed vs Normal
CHM	-0.468951	0.0397717	0.157468	Inflamed vs Normal
TMPRSS2	-1.20489	0.0398066	0.157496	Inflamed vs Normal
ROCK2	-0.558391	0.0398767	0.1576	Inflamed vs Normal
BCAR1	-0.68225	0.0398889	0.1576	Inflamed vs Normal
EBNA1BP2	-1.11019	0.0399227	0.157623	Inflamed vs Normal
PRPF6	-0.689549	0.0400456	0.157998	Inflamed vs Normal
CDS1	-0.947914	0.0402119	0.158493	Inflamed vs Normal
PPP6R3	-0.891695	0.040233	0.158493	Inflamed vs Normal
FN3K	-0.84658	0.0402731	0.158493	Inflamed vs Normal
APOC1	1.09283	0.0402834	0.158493	Inflamed vs Normal
THBS3	-0.810718	0.0404052	0.158862	Inflamed vs Normal
CSDE1	-0.766999	0.0404416	0.158894	Inflamed vs Normal
AARSD1	-0.894333	0.0407531	0.159921	Inflamed vs Normal
SCD5	0.902393	0.0407798	0.159921	Inflamed vs Normal
CFHR1	1.01121	0.0407881	0.159921	Inflamed vs Normal
RFC2	-0.910641	0.0408223	0.159944	Inflamed vs Normal
NDUFA10	-1.92627	0.0409167	0.160202	Inflamed vs Normal
VAT1L	-0.669971	0.0410119	0.160464	Inflamed vs Normal
IGHV3-43	0.765633	0.0411921	0.161058	Inflamed vs Normal
CFI	1.05005	0.0413725	0.161651	Inflamed vs Normal
EXOSC3	-0.633967	0.0414843	0.161873	Inflamed vs Normal
PLS1	-1.19096	0.0414867	0.161873	Inflamed vs Normal
GLS	-0.783111	0.0415607	0.16205	Inflamed vs Normal
ATG7	0.55855	0.0415907	0.162054	Inflamed vs Normal
SMAP2	1.21569	0.041632	0.162103	Inflamed vs Normal
PAK1	-1.37552	0.0416872	0.162206	Inflamed vs Normal
EPB41L2	-0.668868	0.0418041	0.162549	Inflamed vs Normal
DHRS7B	-0.748877	0.0418929	0.162782	Inflamed vs Normal
RNH1	0.466245	0.0420463	0.163239	Inflamed vs Normal
ARHGEF5	-0.573042	0.0420683	0.163239	Inflamed vs Normal
PAK4	-1.15523	0.0421079	0.16328	Inflamed vs Normal
COQ5	-1.16801	0.0422308	0.163645	Inflamed vs Normal
YWHAQ	-0.393725	0.0423243	0.163868	Inflamed vs Normal
C19orf52	-1.14531	0.0423467	0.163868	Inflamed vs Normal
LRSAM1	0.999802	0.0423857	0.163907	Inflamed vs Normal
RPS2	-0.897377	0.042421	0.163931	Inflamed vs Normal
RPS19	-0.554097	0.0426253	0.164608	Inflamed vs Normal
CD151	-0.478025	0.0426845	0.164621	Inflamed vs Normal
LRRFIP2	-0.489802	0.042687	0.164621	Inflamed vs Normal
AGPAT2	0.694913	0.0429498	0.165521	Inflamed vs Normal
GRN	-0.685913	0.0430522	0.165791	Inflamed vs Normal
RABGAP1	-0.819721	0.0430786	0.165791	Inflamed vs Normal
H2AFY2	-0.758025	0.0432032	0.166157	Inflamed vs Normal
SEPP1	1.36121	0.0432913	0.166327	Inflamed vs Normal
KIF1C	-1.07301	0.0433222	0.166327	Inflamed vs Normal
STK10	0.707162	0.0433376	0.166327	Inflamed vs Normal
SZRD1	-0.847804	0.0433715	0.166327	Inflamed vs Normal
RPS11	-0.986206	0.0433949	0.166327	Inflamed vs Normal
PRPS2	-0.572517	0.0435296	0.166573	Inflamed vs Normal
PDLIM1	-0.449127	0.0435645	0.166573	Inflamed vs Normal
DNAJC17	-0.787342	0.0435771	0.166573	Inflamed vs Normal
ELAVL1	-0.594707	0.0436057	0.166573	Inflamed vs Normal
NDUFA8	-0.593588	0.0436066	0.166573	Inflamed vs Normal
TBCEL	1.11924	0.0437088	0.166653	Inflamed vs Normal
ATP1B1	-1.57268	0.0437118	0.166653	Inflamed vs Normal
FXR2	-0.70008	0.0437412	0.166653	Inflamed vs Normal
MRPL42	-0.874533	0.0437456	0.166653	Inflamed vs Normal
COG8	-0.676122	0.0438287	0.166671	Inflamed vs Normal
NDUFB10	-1.00976	0.0438293	0.166671	Inflamed vs Normal
CDS2	-0.842549	0.0438438	0.166671	Inflamed vs Normal
FASTKD2	-1.03937	0.043877	0.166671	Inflamed vs Normal
NDUFV3	-0.722299	0.0439258	0.166671	Inflamed vs Normal
SNAP23	-0.536735	0.043937	0.166671	Inflamed vs Normal
RRS1	-0.742435	0.0439858	0.166671	Inflamed vs Normal
FUBP1	-0.543599	0.0439868	0.166671	Inflamed vs Normal
PKP3	-1.47065	0.0441965	0.167353	Inflamed vs Normal
TUFT1	-0.555028	0.0442656	0.167503	Inflamed vs Normal
SCN7A	-1.11672	0.0443999	0.167816	Inflamed vs Normal
MPC2	-1.09166	0.0444078	0.167816	Inflamed vs Normal
TFAM	-0.967977	0.0445009	0.168055	Inflamed vs Normal
SLC44A4	-1.41628	0.0445958	0.168301	Inflamed vs Normal
PPA2	-0.791837	0.0446315	0.168323	Inflamed vs Normal
MRPL46	-0.95742	0.0447037	0.168477	Inflamed vs Normal
SMNDC1	-1.09784	0.0447516	0.168477	Inflamed vs Normal
SERPINE2	1.39278	0.0447621	0.168477	Inflamed vs Normal
HNRNPK	-0.490369	0.0448109	0.168549	Inflamed vs Normal
FSCN1	0.633885	0.0450271	0.169118	Inflamed vs Normal
EPHX2	-1.48386	0.0450273	0.169118	Inflamed vs Normal
VIL1	-1.787	0.0450668	0.169118	Inflamed vs Normal
ACSF3	-1.79546	0.0451057	0.169118	Inflamed vs Normal
MARK2	-1.02175	0.0451123	0.169118	Inflamed vs Normal
MUC5B	-2.06534	0.0452371	0.169474	Inflamed vs Normal
GALK1	0.613653	0.0452982	0.16959	Inflamed vs Normal
NDUFC2	-1.09863	0.0453562	0.169695	Inflamed vs Normal
HSF1	3.27671	0.0454051	0.169757	Inflamed vs Normal
EFEMP1	0.630409	0.0454331	0.169757	Inflamed vs Normal
APOO	-0.765622	0.0455266	0.169943	Inflamed vs Normal
ZNRF2	-1.20491	0.045562	0.169943	Inflamed vs Normal
PSMG1	-0.945102	0.0455732	0.169943	Inflamed vs Normal
CMBL	-1.10935	0.0456531	0.170123	Inflamed vs Normal
DEFA6	2.57951	0.0456816	0.170123	Inflamed vs Normal
KLKB1	1.09609	0.045769	0.170241	Inflamed vs Normal
EPCAM	-2.6127	0.0457945	0.170241	Inflamed vs Normal
MT-ND1	-0.763877	0.0458039	0.170241	Inflamed vs Normal
SRRM2	-1.05119	0.0459562	0.170673	Inflamed vs Normal
ITGB5	0.825151	0.0460188	0.170673	Inflamed vs Normal
ALAD	1.13275	0.0460264	0.170673	Inflamed vs Normal
RPL10A	-0.510013	0.0460412	0.170673	Inflamed vs Normal
EPB42	1.5177	0.0460864	0.170728	Inflamed vs Normal
GAB1	-0.954573	0.0461561	0.170874	Inflamed vs Normal
IMPACT	-0.892715	0.0462028	0.170935	Inflamed vs Normal
SBDS	-0.702828	0.0463517	0.171374	Inflamed vs Normal
SIPA1	-0.730682	0.0464462	0.17161	Inflamed vs Normal
UGT2A3	-1.77031	0.0465289	0.171723	Inflamed vs Normal
SLK	-0.562408	0.046577	0.171723	Inflamed vs Normal
PICALM	0.95768	0.0466055	0.171723	Inflamed vs Normal
TMEM167A	0.449737	0.0466447	0.171723	Inflamed vs Normal
ANO9	-0.794773	0.0466481	0.171723	Inflamed vs Normal
ACTBL2	2.71662	0.0466593	0.171723	Inflamed vs Normal
RPL7	-0.834238	0.0467794	0.172053	Inflamed vs Normal
STEAP4	2.02826	0.046838	0.172105	Inflamed vs Normal
MT-ND5	-0.636925	0.0468546	0.172105	Inflamed vs Normal
MME	1.90377	0.047109	0.172927	Inflamed vs Normal
CD38	1.25969	0.0472444	0.173311	Inflamed vs Normal
NONO	-0.444695	0.0473613	0.173515	Inflamed vs Normal
PNPT1	-0.872943	0.0473868	0.173515	Inflamed vs Normal
GPT	-1.07447	0.0473922	0.173515	Inflamed vs Normal
AKAP13	-0.965597	0.0474373	0.173567	Inflamed vs Normal
SURF1	-1.26203	0.0475168	0.173714	Inflamed vs Normal
ERLIN1	-0.469778	0.0475498	0.173714	Inflamed vs Normal
PRKAB1	-0.703365	0.0475697	0.173714	Inflamed vs Normal
RPS17L	-1.1329	0.0477801	0.174307	Inflamed vs Normal
DPYSL2	0.526531	0.0477939	0.174307	Inflamed vs Normal
MYO1C	-0.571072	0.0479038	0.174595	Inflamed vs Normal
SLC25A5	-0.731214	0.0479353	0.174597	Inflamed vs Normal
MYO1E	-1.4547	0.0481377	0.17517	Inflamed vs Normal
ECHDC2	0.743871	0.0481546	0.17517	Inflamed vs Normal
GABARAPL2	-0.521094	0.0482546	0.175414	Inflamed vs Normal
INSR	-0.731399	0.0482838	0.175414	Inflamed vs Normal
	-1.11202	0.0484815	0.176018	Inflamed vs Normal
TPM2	0.482094	0.0487684	0.176768	Inflamed vs Normal
OSGEP	0.849715	0.0487702	0.176768	Inflamed vs Normal
HSPE1-MOB4	-0.666243	0.0488132	0.176768	Inflamed vs Normal
HLA-C	1.29065	0.0488288	0.176768	Inflamed vs Normal
SLC35A1	-0.941765	0.0488607	0.176768	Inflamed vs Normal
RBM17	-0.755705	0.0488759	0.176768	Inflamed vs Normal
MRPL17	-1.56605	0.0489771	0.17702	Inflamed vs Normal
GSS	-0.522098	0.0490663	0.17718	Inflamed vs Normal
SERPINB2	1.76425	0.0490839	0.17718	Inflamed vs Normal
BICD2	-0.544391	0.0491564	0.177328	Inflamed vs Normal
ACP1	0.413766	0.0492359	0.177501	Inflamed vs Normal
C17orf59	0.690883	0.0493709	0.177504	Inflamed vs Normal
EPS15L1	-0.436587	0.0493727	0.177504	Inflamed vs Normal
AQR	-0.959042	0.0493768	0.177504	Inflamed vs Normal
QTRT1	-1.09153	0.0493894	0.177504	Inflamed vs Normal
SEC13	0.427604	0.0494483	0.177504	Inflamed vs Normal
CRYAB	-1.05757	0.0494514	0.177504	Inflamed vs Normal
PIGR	-1.78578	0.049457	0.177504	Inflamed vs Normal
DNAJA3	-0.75004	0.0496202	0.177948	Inflamed vs Normal
PIK3C2B	-1.07333	0.0496485	0.177948	Inflamed vs Normal
SULT1A4	-0.903096	0.0496753	0.177948	Inflamed vs Normal
PSIP1	-0.914476	0.0499221	0.178676	Inflamed vs Normal
KHDRBS3	-0.539842	0.0499419	0.178676	Inflamed vs Normal
CMPK1	-0.591414	0.0500393	0.178829	Inflamed vs Normal
PLA2G4A	1.0802	0.0500825	0.178829	Inflamed vs Normal
CMPK2	0.765328	0.0501002	0.178829	Inflamed vs Normal
TBCD	-0.969817	0.0501121	0.178829	Inflamed vs Normal
TDRKH	0.72306	0.0501432	0.178829	Inflamed vs Normal
NUP50	-0.727097	0.0502596	0.179112	Inflamed vs Normal
RPL28	-0.876935	0.050286	0.179112	Inflamed vs Normal
EFTUD1	-1.60047	0.0503371	0.179181	Inflamed vs Normal
HEATR2	-1.07587	0.0503937	0.179269	Inflamed vs Normal
PCK1	-1.5463	0.0504609	0.179395	Inflamed vs Normal
PI4K2A	0.774026	0.0505858	0.179633	Inflamed vs Normal
EI24	-1.38062	0.0506205	0.179633	Inflamed vs Normal
ARFIP1	-1.19193	0.0506234	0.179633	Inflamed vs Normal
SCYL2	-0.505135	0.0507165	0.179754	Inflamed vs Normal
ECSIT	-1.08226	0.0507212	0.179754	Inflamed vs Normal
AKT1	-1.13159	0.0507919	0.179892	Inflamed vs Normal
HP	0.940903	0.0509116	0.180203	Inflamed vs Normal
LARP7	-1.53486	0.0510264	0.180347	Inflamed vs Normal
HLA-DPB1	1.10228	0.0510285	0.180347	Inflamed vs Normal
PLBD1	0.889392	0.0510483	0.180347	Inflamed vs Normal
BIN2	0.895725	0.0511695	0.180662	Inflamed vs Normal
ANKS4B	-1.3805	0.0512297	0.180762	Inflamed vs Normal
C2	1.44368	0.0513251	0.180985	Inflamed vs Normal
CDKN2AIP	-0.706367	0.0513591	0.180992	Inflamed vs Normal
CENPV	-1.0672	0.0514125	0.181067	Inflamed vs Normal
CD14	0.816175	0.0514842	0.181206	Inflamed vs Normal
ATPAF2	-0.887867	0.0515848	0.181447	Inflamed vs Normal
SDHA	-0.575174	0.0517249	0.181827	Inflamed vs Normal
CCDC9	-1.30342	0.0519011	0.182332	Inflamed vs Normal
SF3A1	-0.628315	0.0520951	0.1829	Inflamed vs Normal
YWHAE	-0.425457	0.0522024	0.183163	Inflamed vs Normal
FASTKD5	-0.643733	0.0523206	0.183463	Inflamed vs Normal
RPL11	-0.440726	0.0524008	0.18363	Inflamed vs Normal
COG4	-0.835362	0.0524689	0.183755	Inflamed vs Normal
CAPNS1	-0.421929	0.052514	0.183799	Inflamed vs Normal
BCLAF1	-0.806494	0.0526924	0.184034	Inflamed vs Normal
EHD4	-0.462288	0.0526954	0.184034	Inflamed vs Normal
ELMO2	1.08737	0.0527457	0.184034	Inflamed vs Normal
CHMP1B	-1.0006	0.0527714	0.184034	Inflamed vs Normal
LRRFIP1	-0.969633	0.0527772	0.184034	Inflamed vs Normal
DTYMK	-0.7317	0.0528076	0.184034	Inflamed vs Normal
FAP	1.89376	0.0528128	0.184034	Inflamed vs Normal
MRPS18A	-1.38577	0.0528529	0.184034	Inflamed vs Normal
SNRPD3	-0.598401	0.0528746	0.184034	Inflamed vs Normal
SDHB	-0.436303	0.0529275	0.184039	Inflamed vs Normal
TSPAN8	-2.42357	0.0529837	0.184039	Inflamed vs Normal
FAM175B	-0.626342	0.0529952	0.184039	Inflamed vs Normal
SUCLG1	-0.625844	0.0530067	0.184039	Inflamed vs Normal
SAFB	-0.75932	0.0530632	0.184122	Inflamed vs Normal
LEPREL2	1.63992	0.0532292	0.18454	Inflamed vs Normal
HNRNPU	-0.684048	0.053249	0.18454	Inflamed vs Normal
MCM4	-1.4143	0.0533716	0.184851	Inflamed vs Normal
THRAP3	-0.939813	0.0534043	0.184851	Inflamed vs Normal
FMOD	0.821427	0.0535557	0.185204	Inflamed vs Normal
CTH	-0.857643	0.053572	0.185204	Inflamed vs Normal
SRP9	-0.544234	0.0537657	0.185715	Inflamed vs Normal
ANO10	-0.866043	0.0538103	0.185715	Inflamed vs Normal
YTHDF3	-0.74634	0.0538317	0.185715	Inflamed vs Normal
CWF19L1	1.09524	0.0538515	0.185715	Inflamed vs Normal
MRPL50	-0.96136	0.0540007	0.186116	Inflamed vs Normal
WDR36	-0.644942	0.0542682	0.186924	Inflamed vs Normal
FLYWCH2	-1.23579	0.0543298	0.187022	Inflamed vs Normal
DYNC1H1	-0.521961	0.0544759	0.18741	Inflamed vs Normal
SH3PXD2B	1.21419	0.0546762	0.187985	Inflamed vs Normal
KIF13B	-1.33663	0.0548156	0.188287	Inflamed vs Normal
CRNKL1	1.12502	0.0548309	0.188287	Inflamed vs Normal
NOC2L	0.381876	0.0550548	0.188941	Inflamed vs Normal
COTL1	0.510221	0.0553287	0.189617	Inflamed vs Normal
BPNT1	-0.904949	0.0553632	0.189617	Inflamed vs Normal
PGAM5	-0.706377	0.0553816	0.189617	Inflamed vs Normal
MARCH5	-0.902048	0.0553862	0.189617	Inflamed vs Normal
ARPC1B	0.364872	0.055457	0.189744	Inflamed vs Normal
CCAR2	-0.575028	0.0555015	0.189781	Inflamed vs Normal
SAMM50	-0.537093	0.0557971	0.190606	Inflamed vs Normal
RPS23	-0.720353	0.0558102	0.190606	Inflamed vs Normal
RHOT2	-0.638638	0.0558655	0.190679	Inflamed vs Normal
GPR97	0.944367	0.0559027	0.190691	Inflamed vs Normal
PLXDC2	0.995424	0.056251	0.191763	Inflamed vs Normal
IMPA2	-0.705574	0.0563129	0.191785	Inflamed vs Normal
RPS21	-0.594795	0.0563353	0.191785	Inflamed vs Normal
QPRT	-0.612447	0.0563595	0.191785	Inflamed vs Normal
CYC1	-0.502234	0.0564774	0.192071	Inflamed vs Normal
WARS2	-1.13713	0.0567007	0.192714	Inflamed vs Normal
TOX4	-0.525873	0.0567899	0.192901	Inflamed vs Normal
WARS	0.790605	0.0569799	0.19343	Inflamed vs Normal
BAIAP2L1	-0.933528	0.0570711	0.193554	Inflamed vs Normal
DCAF11	-0.665125	0.057085	0.193554	Inflamed vs Normal
EPS8L1	-1.45694	0.0571486	0.193609	Inflamed vs Normal
MAX	0.691958	0.0571699	0.193609	Inflamed vs Normal
HBG1	2.09466	0.0572414	0.193615	Inflamed vs Normal
ADAM10	-0.594553	0.0572602	0.193615	Inflamed vs Normal
SPTB	1.7145	0.0572942	0.193615	Inflamed vs Normal
PTRH2	-0.666567	0.0573089	0.193615	Inflamed vs Normal
GHITM	-0.778739	0.0573965	0.193795	Inflamed vs Normal
CCAR1	-0.516443	0.0574961	0.193952	Inflamed vs Normal
TOMM20	-1.30535	0.0575119	0.193952	Inflamed vs Normal
MDH1	-0.465154	0.0578182	0.194869	Inflamed vs Normal
SPTA1	1.54109	0.0579265	0.19508	Inflamed vs Normal
ARPC1A	-0.525853	0.0579527	0.19508	Inflamed vs Normal
ACTN4	-0.510043	0.0579845	0.19508	Inflamed vs Normal
RAB23	0.816993	0.0580613	0.195133	Inflamed vs Normal
ASPSCR1	-0.497523	0.0580696	0.195133	Inflamed vs Normal
TIMM23B	-0.588061	0.0582056	0.195474	Inflamed vs Normal
WDR92	-0.676464	0.0583893	0.195974	Inflamed vs Normal
DAK	1.10807	0.0585919	0.196491	Inflamed vs Normal
C14orf159	-0.937613	0.0586129	0.196491	Inflamed vs Normal
RBM39	-0.589592	0.0586791	0.196514	Inflamed vs Normal
SMARCA5	-0.595322	0.0586936	0.196514	Inflamed vs Normal
ANAPC5	-0.550831	0.058766	0.196514	Inflamed vs Normal
MYO5C	-1.15673	0.0587672	0.196514	Inflamed vs Normal
DHX16	-0.900807	0.0588022	0.196514	Inflamed vs Normal
ALDH1L2	1.18189	0.0588288	0.196514	Inflamed vs Normal
FBN2	-1.05208	0.0589589	0.196832	Inflamed vs Normal
SLC25A4	-0.695183	0.0589993	0.19685	Inflamed vs Normal
NCEH1	-0.496691	0.0591449	0.19722	Inflamed vs Normal
PNN	-0.597258	0.0592448	0.197436	Inflamed vs Normal
BLOC1S2	0.870683	0.0593492	0.197667	Inflamed vs Normal
COPS6	0.451861	0.0594002	0.19772	Inflamed vs Normal
HLA-DQA1	0.802251	0.0594562	0.19779	Inflamed vs Normal
ACADS	-0.928142	0.0596803	0.198419	Inflamed vs Normal
AHSA1	-0.454747	0.0597995	0.198698	Inflamed vs Normal
ANK1	1.66793	0.0598998	0.198914	Inflamed vs Normal
DPM3	-0.5961	0.0599402	0.198931	Inflamed vs Normal
EIF2B4	-1.00629	0.0600979	0.199244	Inflamed vs Normal
MPV17	-1.08879	0.0601053	0.199244	Inflamed vs Normal
TARDBP	-0.392958	0.0601467	0.199265	Inflamed vs Normal
UTRN	-0.42622	0.0602446	0.199472	Inflamed vs Normal
KDM3B	-0.522309	0.0603029	0.199548	Inflamed vs Normal
RNPEP	-0.420876	0.0604849	0.200016	Inflamed vs Normal
ATP5I	-0.515698	0.0605152	0.200016	Inflamed vs Normal
SNRPA	-0.554235	0.0605721	0.200087	Inflamed vs Normal
C9orf64	0.657652	0.060705	0.200408	Inflamed vs Normal
SLC4A1	1.31446	0.0607587	0.200422	Inflamed vs Normal
RPS6KA3	-0.774381	0.0607802	0.200422	Inflamed vs Normal
SPAG9	-0.968787	0.060846	0.200446	Inflamed vs Normal
IDH1	-0.479384	0.0608585	0.200446	Inflamed vs Normal
P4HA1	0.800759	0.0609656	0.200681	Inflamed vs Normal
PRPSAP1	-0.545882	0.0611708	0.201221	Inflamed vs Normal
RPLP0	-0.395087	0.0612626	0.201221	Inflamed vs Normal
ATRX	-0.796207	0.0613154	0.201221	Inflamed vs Normal
KDELC2	0.663903	0.0613914	0.201221	Inflamed vs Normal
UROS	0.933804	0.0614128	0.201221	Inflamed vs Normal
ASL	-0.972959	0.0614508	0.201221	Inflamed vs Normal
ITIH2	0.768535	0.061452	0.201221	Inflamed vs Normal
WAPAL	-0.869895	0.0614569	0.201221	Inflamed vs Normal
ANK2	-1.00881	0.0614576	0.201221	Inflamed vs Normal
FAM213A	-1.27678	0.061509	0.201221	Inflamed vs Normal
NLRP6	1.66427	0.0615429	0.201221	Inflamed vs Normal
DSP	-1.17406	0.0615574	0.201221	Inflamed vs Normal
NAA38	-0.479449	0.0617257	0.201654	Inflamed vs Normal
STRN4	-0.666433	0.0617875	0.201739	Inflamed vs Normal
GOLM1	-1.78874	0.0619119	0.20194	Inflamed vs Normal
ZFR	-0.753501	0.0619208	0.20194	Inflamed vs Normal
DHODH	-0.641257	0.0621244	0.202487	Inflamed vs Normal
HLA-DRB3	1.80134	0.0622968	0.202823	Inflamed vs Normal
H2AFV	-1.12641	0.0622991	0.202823	Inflamed vs Normal
TBL3	-0.865218	0.0625847	0.203635	Inflamed vs Normal
CHDH	-0.853627	0.0627009	0.203895	Inflamed vs Normal
SMIM7	-0.424461	0.062758	0.203962	Inflamed vs Normal
YTHDC1	0.466309	0.0627936	0.203962	Inflamed vs Normal
HBD	0.983556	0.0628673	0.203969	Inflamed vs Normal
MFAP5	-1.13602	0.0628682	0.203969	Inflamed vs Normal
MRPS28	-0.641877	0.0632229	0.205002	Inflamed vs Normal
VIL1	-0.995464	0.0633709	0.205364	Inflamed vs Normal
PSME4	-0.552479	0.0634077	0.205365	Inflamed vs Normal
DAG1	-0.810067	0.0634895	0.205512	Inflamed vs Normal
C2orf43	-0.461202	0.0635348	0.205514	Inflamed vs Normal
NDUFS1	-0.407102	0.0635628	0.205514	Inflamed vs Normal
HNRNPA2B1	-0.420582	0.0637567	0.206022	Inflamed vs Normal
PARS2	-1.07105	0.0638388	0.206149	Inflamed vs Normal
SNRPF	-0.559828	0.063869	0.206149	Inflamed vs Normal
CAMK2D	-0.464346	0.064025	0.206209	Inflamed vs Normal
RPL6	-0.765849	0.0640712	0.206209	Inflamed vs Normal
NDUFA5	-0.639751	0.0641342	0.206209	Inflamed vs Normal
DPYSL3	0.660175	0.064158	0.206209	Inflamed vs Normal
ELOVL1	-0.762459	0.064166	0.206209	Inflamed vs Normal
NAAA	-1.01846	0.0641831	0.206209	Inflamed vs Normal
NMNAT1	-0.654188	0.0641853	0.206209	Inflamed vs Normal
SNCA	1.28192	0.0641857	0.206209	Inflamed vs Normal
KCMF1	-0.397784	0.0642163	0.206209	Inflamed vs Normal
PPP1R2	-0.902094	0.0642574	0.206223	Inflamed vs Normal
MAEA	-0.592927	0.0643204	0.206308	Inflamed vs Normal
C21orf33	-0.464009	0.0644312	0.206546	Inflamed vs Normal
NDUFB3	-0.678858	0.0647111	0.207325	Inflamed vs Normal
ECI1	-0.91483	0.0648181	0.20755	Inflamed vs Normal
TSPAN1	-1.30685	0.0649706	0.207921	Inflamed vs Normal
DIP2B	-0.571478	0.0650452	0.208042	Inflamed vs Normal
PRG3	0.965849	0.065159	0.208287	Inflamed vs Normal
AK4	-0.831099	0.0652464	0.208358	Inflamed vs Normal
PPIP5K2	-0.78306	0.06529	0.208358	Inflamed vs Normal
C2CD5	-0.85565	0.065292	0.208358	Inflamed vs Normal
CSTF2	-0.782605	0.0655818	0.209165	Inflamed vs Normal
PEF1	-0.558757	0.0656871	0.209287	Inflamed vs Normal
SERPINA3	0.912095	0.0656944	0.209287	Inflamed vs Normal
ZZEF1	-1.0654	0.0657699	0.20941	Inflamed vs Normal
METTL3	1.03624	0.0658801	0.209527	Inflamed vs Normal
LGALS3BP	-0.436957	0.0658812	0.209527	Inflamed vs Normal
USP14	0.400051	0.0659278	0.209557	Inflamed vs Normal
PPP2R5D	-0.566959	0.0659877	0.209583	Inflamed vs Normal
MFAP1	-0.929557	0.0660361	0.209583	Inflamed vs Normal
ACOT11	-0.997706	0.0660473	0.209583	Inflamed vs Normal
MRPL44	-1.44135	0.0660924	0.209608	Inflamed vs Normal
EPS8	-0.963551	0.0661505	0.209614	Inflamed vs Normal
SLC25A46	0.82748	0.0662035	0.209614	Inflamed vs Normal
ABHD3	-1.1383	0.0662056	0.209614	Inflamed vs Normal
SHC1	-0.58055	0.0663298	0.209805	Inflamed vs Normal
COMMD4	0.919109	0.0663456	0.209805	Inflamed vs Normal
SERPINH1	0.916654	0.0663775	0.209805	Inflamed vs Normal
GAK	-1.39925	0.0665744	0.21031	Inflamed vs Normal
NOLC1	-0.692107	0.0666804	0.210475	Inflamed vs Normal
PDS5A	-0.646492	0.0667013	0.210475	Inflamed vs Normal
APBB1IP	0.757145	0.0669004	0.210985	Inflamed vs Normal
HOOK3	0.776052	0.0669642	0.211019	Inflamed vs Normal
SRM	0.881197	0.0670212	0.211019	Inflamed vs Normal
PON2	-0.846232	0.0670233	0.211019	Inflamed vs Normal
AP1B1	0.657311	0.0674121	0.212125	Inflamed vs Normal
GBP5	1.51476	0.0675202	0.212346	Inflamed vs Normal
NCAM1	-1.41416	0.0675879	0.212441	Inflamed vs Normal
ITGA5	0.782376	0.0676577	0.212509	Inflamed vs Normal
FAM21B	-1.28339	0.0676851	0.212509	Inflamed vs Normal
TNIP1	-0.462339	0.0677627	0.212635	Inflamed vs Normal
HIST1H2BJ	-1.2148	0.0678559	0.212784	Inflamed vs Normal
SEC23A	0.37717	0.0678886	0.212784	Inflamed vs Normal
MFI2	1.39909	0.0679234	0.212784	Inflamed vs Normal
CCDC101	-0.427115	0.0681407	0.213244	Inflamed vs Normal
CASK	-0.663909	0.068146	0.213244	Inflamed vs Normal
ZFYVE19	-0.456343	0.0683109	0.213375	Inflamed vs Normal
UQCRC1	-0.662522	0.0683264	0.213375	Inflamed vs Normal
ALDH3A1	-0.792501	0.0683464	0.213375	Inflamed vs Normal
ARPC5	0.489156	0.0684227	0.213375	Inflamed vs Normal
ORMDL1	-0.685057	0.0684409	0.213375	Inflamed vs Normal
BCAM	-0.542061	0.0684419	0.213375	Inflamed vs Normal
DHX9	-0.389672	0.0684525	0.213375	Inflamed vs Normal
SPAG7	-0.963753	0.0684985	0.213401	Inflamed vs Normal
ABCB6	1.04716	0.0686774	0.21384	Inflamed vs Normal
NA	-1.04377	0.0689058	0.214317	Inflamed vs Normal
TRAP1	-0.950054	0.0689066	0.214317	Inflamed vs Normal
NUDT9	-1.01263	0.0690789	0.214634	Inflamed vs Normal
MVK	-0.584235	0.069108	0.214634	Inflamed vs Normal
MAP4	-1.0557	0.0691227	0.214634	Inflamed vs Normal
SLC25A12	-0.951666	0.069197	0.214747	Inflamed vs Normal
SF3B1	-0.543016	0.0693626	0.215142	Inflamed vs Normal
KPNA2	-1.19358	0.0696455	0.215901	Inflamed vs Normal
TOMM34	-0.731605	0.0697819	0.216205	Inflamed vs Normal
TNIK	-0.891455	0.069827	0.216226	Inflamed vs Normal
AMT	-0.633205	0.0699119	0.21637	Inflamed vs Normal
S1PR2	0.514683	0.0700147	0.21657	Inflamed vs Normal
CKMT1B	-1.66325	0.0701296	0.216738	Inflamed vs Normal
MCM6	-0.586789	0.0701461	0.216738	Inflamed vs Normal
VPS4A	-0.52313	0.0702267	0.216773	Inflamed vs Normal
PSPC1	-0.428601	0.0702681	0.216773	Inflamed vs Normal
GPX1	0.474785	0.0702727	0.216773	Inflamed vs Normal
C5	0.96151	0.070521	0.217393	Inflamed vs Normal
NCL	-0.48498	0.0705739	0.217393	Inflamed vs Normal
NELFCD	-0.724485	0.0705891	0.217393	Inflamed vs Normal
TIMM21	-0.48717	0.0707384	0.217672	Inflamed vs Normal
ALG13	-0.982172	0.070757	0.217672	Inflamed vs Normal
GOT2	-0.898903	0.0708172	0.217739	Inflamed vs Normal
FARS2	-0.716156	0.0709915	0.218075	Inflamed vs Normal
HSD17B12	-0.500745	0.0710271	0.218075	Inflamed vs Normal
AGR3	-0.613749	0.0710425	0.218075	Inflamed vs Normal
TIMM9	1.22701	0.0711239	0.218133	Inflamed vs Normal
VIMP	-0.747123	0.0711389	0.218133	Inflamed vs Normal
GFPT1	-1.21389	0.0713849	0.218769	Inflamed vs Normal
CCDC22	-0.594551	0.0714549	0.218771	Inflamed vs Normal
RPS27A	0.382067	0.071463	0.218771	Inflamed vs Normal
PIGT	-0.65512	0.0715469	0.21878	Inflamed vs Normal
PLA2G2A	1.69647	0.0715524	0.21878	Inflamed vs Normal
LIMS1	0.411374	0.0715824	0.21878	Inflamed vs Normal
EIF3A	-0.645923	0.0716567	0.218889	Inflamed vs Normal
LAMA5	-1.12916	0.0717617	0.218908	Inflamed vs Normal
FKBP3	-0.363955	0.0718027	0.218908	Inflamed vs Normal
TPMT	-0.898334	0.0718155	0.218908	Inflamed vs Normal
LGALS2	1.56495	0.0718183	0.218908	Inflamed vs Normal
NCOA5	-0.946142	0.0718656	0.218934	Inflamed vs Normal
ZBTB8OS	1.43393	0.0719391	0.21904	Inflamed vs Normal
RPL21	-0.99065	0.0720833	0.21936	Inflamed vs Normal
SCP2	-0.671714	0.0721498	0.219388	Inflamed vs Normal
ITGB6	0.556673	0.0721702	0.219388	Inflamed vs Normal
PDHX	-0.801516	0.0723676	0.21987	Inflamed vs Normal
SH3BGRL2	-0.491721	0.0724794	0.219889	Inflamed vs Normal
NDUFS2	-0.457865	0.0724834	0.219889	Inflamed vs Normal
DBR1	0.799761	0.0724909	0.219889	Inflamed vs Normal
PROSC	-0.405218	0.0725806	0.219929	Inflamed vs Normal
COG6	-0.936719	0.0725822	0.219929	Inflamed vs Normal
YIF1B	0.39773	0.0727689	0.22029	Inflamed vs Normal
THSD4	-1.38346	0.0728047	0.22029	Inflamed vs Normal
FLNA	-0.566793	0.0728223	0.22029	Inflamed vs Normal
RHCE	1.83051	0.0728573	0.22029	Inflamed vs Normal
TAF10	-0.635415	0.0730501	0.220754	Inflamed vs Normal
THEM6	-0.591684	0.0730948	0.220771	Inflamed vs Normal
PAPOLA	-0.543357	0.0731904	0.220942	Inflamed vs Normal
C16orf80	0.605804	0.0733299	0.221205	Inflamed vs Normal
NFASC	-1.27885	0.073356	0.221205	Inflamed vs Normal
LUC7L3	-0.411482	0.0734413	0.221344	Inflamed vs Normal
CDCP1	-0.741717	0.0735655	0.221536	Inflamed vs Normal
NACA	-0.467533	0.0736149	0.221536	Inflamed vs Normal
YLPM1	-0.745322	0.073623	0.221536	Inflamed vs Normal
CETN2	-0.835749	0.0737628	0.221839	Inflamed vs Normal
HLA-A	0.607176	0.0738471	0.221921	Inflamed vs Normal
NUDT1	-0.395514	0.0738688	0.221921	Inflamed vs Normal
LRRC57	0.688058	0.0741301	0.222588	Inflamed vs Normal
PLAA	-0.503134	0.0743728	0.223006	Inflamed vs Normal
CCT4	-0.400909	0.0743872	0.223006	Inflamed vs Normal
MGLL	-0.539808	0.0743881	0.223006	Inflamed vs Normal
DMAP1	0.664717	0.0746897	0.223792	Inflamed vs Normal
FAHD1	-0.838671	0.0747584	0.223878	Inflamed vs Normal
EWSR1	-0.676087	0.074959	0.22436	Inflamed vs Normal
CLASP2	-0.803583	0.0751083	0.224513	Inflamed vs Normal
RANBP3	-0.731143	0.0751096	0.224513	Inflamed vs Normal
DDX42	-0.698156	0.0751407	0.224513	Inflamed vs Normal
NDUFB5	-0.613803	0.0751694	0.224513	Inflamed vs Normal
FRYL	-1.09672	0.0753511	0.224869	Inflamed vs Normal
ARHGAP25	0.955548	0.0753682	0.224869	Inflamed vs Normal
ASRGL1	0.82596	0.075499	0.22514	Inflamed vs Normal
HEBP1	0.653785	0.0757039	0.225632	Inflamed vs Normal
ATPAF1	1.13053	0.0758352	0.225904	Inflamed vs Normal
TMEM70	-0.885074	0.0759851	0.22614	Inflamed vs Normal
TRAF3IP3	0.808475	0.076024	0.22614	Inflamed vs Normal
HLA-DMA	0.66043	0.0760346	0.22614	Inflamed vs Normal
UROD	0.671761	0.0761596	0.226295	Inflamed vs Normal
CLYBL	-0.861172	0.0761668	0.226295	Inflamed vs Normal
GPR180	0.942079	0.0763949	0.226853	Inflamed vs Normal
SRPRB	0.447269	0.076492	0.226991	Inflamed vs Normal
BCL2L14	-0.759636	0.0765219	0.226991	Inflamed vs Normal
NCK2	-0.548372	0.0765628	0.226993	Inflamed vs Normal
ORC2	-0.911978	0.0766226	0.227051	Inflamed vs Normal
CCT6A	-0.346869	0.076731	0.227162	Inflamed vs Normal
PTGES3	-0.537603	0.0767407	0.227162	Inflamed vs Normal
AP1G2	-0.659673	0.0768513	0.22732	Inflamed vs Normal
VPS25	-0.659456	0.0768745	0.22732	Inflamed vs Normal
L2HGDH	-0.942374	0.0772391	0.228146	Inflamed vs Normal
STRAP	-0.391288	0.0772981	0.228146	Inflamed vs Normal
MIOS	-0.809359	0.0772985	0.228146	Inflamed vs Normal
DEF6	1.56474	0.0773157	0.228146	Inflamed vs Normal
KDM1A	-0.803591	0.0775252	0.228645	Inflamed vs Normal
CAPN2	-0.43203	0.0775885	0.228712	Inflamed vs Normal
CLCA1	-1.8684	0.07765	0.228773	Inflamed vs Normal
HNRNPAB	-0.546613	0.07789	0.22927	Inflamed vs Normal
DCTN5	-0.554778	0.0779338	0.22927	Inflamed vs Normal
DDOST	0.483981	0.0779959	0.22927	Inflamed vs Normal
TRIM2	-0.707859	0.0780116	0.22927	Inflamed vs Normal
MYO1A	-2.26037	0.0780386	0.22927	Inflamed vs Normal
SVIL	-0.864147	0.0780994	0.22927	Inflamed vs Normal
ACLY	0.488119	0.0781029	0.22927	Inflamed vs Normal
ST3GAL4	1.47014	0.0782156	0.229481	Inflamed vs Normal
TCF25	-0.715171	0.0782862	0.229569	Inflamed vs Normal
OASL	-0.575354	0.0784106	0.229814	Inflamed vs Normal
FAM105A	-1.06374	0.0784904	0.229929	Inflamed vs Normal
PVR	-0.471523	0.0785596	0.230012	Inflamed vs Normal
EIF4A1	-0.461417	0.0786664	0.230205	Inflamed vs Normal
LRRC47	-0.670029	0.0788064	0.230496	Inflamed vs Normal
FTSJ3	-1.04895	0.0790564	0.231107	Inflamed vs Normal
IMMT	-0.94741	0.079302	0.23163	Inflamed vs Normal
UBL4A	-0.62652	0.0793423	0.23163	Inflamed vs Normal
SPRYD4	-0.537085	0.0793584	0.23163	Inflamed vs Normal
CUL4A	-0.655903	0.0795347	0.232024	Inflamed vs Normal
RPL18	-0.697029	0.0797491	0.23244	Inflamed vs Normal
USP24	-0.687988	0.0797598	0.23244	Inflamed vs Normal
BCKDHB	-0.99255	0.0799094	0.232565	Inflamed vs Normal
TCEB3	-0.423081	0.0799403	0.232565	Inflamed vs Normal
PPFIBP2	-0.954935	0.080003	0.232565	Inflamed vs Normal
COX5B	-0.596018	0.0800451	0.232565	Inflamed vs Normal
TCEA1	-0.767943	0.0800741	0.232565	Inflamed vs Normal
USP9X	-0.363791	0.0800914	0.232565	Inflamed vs Normal
NAMPT	0.664943	0.0801735	0.232565	Inflamed vs Normal
COASY	-0.856859	0.080197	0.232565	Inflamed vs Normal
RCOR1	-0.738246	0.0801999	0.232565	Inflamed vs Normal
OPA3	0.987986	0.0802148	0.232565	Inflamed vs Normal
PECAM1	0.733444	0.080318	0.232738	Inflamed vs Normal
HGD	1.08494	0.080357	0.232738	Inflamed vs Normal
POLR2A	-0.687676	0.0804873	0.23284	Inflamed vs Normal
VPS33B	-0.666074	0.0805295	0.23284	Inflamed vs Normal
ECH1	-0.400889	0.0805385	0.23284	Inflamed vs Normal
FAM98B	-0.637255	0.0805573	0.23284	Inflamed vs Normal
S100A10	1.02936	0.0807284	0.233215	Inflamed vs Normal
USP47	-0.872012	0.0808512	0.233451	Inflamed vs Normal
NBN	-0.447563	0.0810224	0.233788	Inflamed vs Normal
DEK	-0.57047	0.081051	0.233788	Inflamed vs Normal
NEO1	-0.757577	0.0811578	0.233977	Inflamed vs Normal
SLC12A2	-1.85907	0.0812689	0.234177	Inflamed vs Normal
NDUFB8	-0.878086	0.0813663	0.234319	Inflamed vs Normal
POFUT1	1.04412	0.0814313	0.234319	Inflamed vs Normal
CDHR2	1.2809	0.0814425	0.234319	Inflamed vs Normal
SPATS2L	-0.686114	0.0816287	0.234674	Inflamed vs Normal
BRD4	-1.10864	0.0816492	0.234674	Inflamed vs Normal
LZIC	-0.525506	0.0817557	0.23486	Inflamed vs Normal
SEC31A	0.415472	0.0818001	0.234868	Inflamed vs Normal
DNM1L	-0.488396	0.0818861	0.234996	Inflamed vs Normal
CLDN7	-1.25889	0.0823137	0.236103	Inflamed vs Normal
ATP5O	-0.580961	0.0824016	0.236216	Inflamed vs Normal
GOLGA4	-0.698535	0.0824369	0.236216	Inflamed vs Normal
CD276	0.851409	0.082643	0.236677	Inflamed vs Normal
UBE2R2	1.0075	0.0827189	0.236677	Inflamed vs Normal
MOB2	0.470953	0.0827237	0.236677	Inflamed vs Normal
SPRYD7	0.545156	0.0829063	0.236871	Inflamed vs Normal
SMYD5	0.774877	0.0829129	0.236871	Inflamed vs Normal
BTF3L4	1.32015	0.0829173	0.236871	Inflamed vs Normal
THOC3	-0.673561	0.0829818	0.236935	Inflamed vs Normal
MVB12B	0.70735	0.0831317	0.237243	Inflamed vs Normal
HMOX2	-0.683325	0.0832189	0.237297	Inflamed vs Normal
DLST	-0.477463	0.0832347	0.237297	Inflamed vs Normal
CHERP	-0.783693	0.0835003	0.237829	Inflamed vs Normal
ATP5F1	-0.511707	0.0835057	0.237829	Inflamed vs Normal
AHCYL1	0.479268	0.0835856	0.237936	Inflamed vs Normal
IVD	-0.546598	0.0838338	0.238523	Inflamed vs Normal
MRTO4	-1.19174	0.0840897	0.239054	Inflamed vs Normal
LAMTOR3	1.16406	0.0841054	0.239054	Inflamed vs Normal
POLR1D	-0.563135	0.0841893	0.239106	Inflamed vs Normal
ATP2B4	0.924074	0.0842706	0.239106	Inflamed vs Normal
LRRC16A	-0.850194	0.0842729	0.239106	Inflamed vs Normal
CCDC6	-0.379021	0.084293	0.239106	Inflamed vs Normal
DIAPH2	-0.601552	0.0846735	0.239962	Inflamed vs Normal
ACSS3	1.14037	0.08468	0.239962	Inflamed vs Normal
CES1	-0.680192	0.0848101	0.24021	Inflamed vs Normal
CLCC1	-0.86659	0.0848743	0.240247	Inflamed vs Normal
TMEM65	0.511863	0.084931	0.240247	Inflamed vs Normal
SLC7A5	1.12472	0.084998	0.240247	Inflamed vs Normal
ATE1	-0.735044	0.0850251	0.240247	Inflamed vs Normal
APOD	1.15655	0.0850405	0.240247	Inflamed vs Normal
PITRM1	-0.829257	0.0850788	0.240247	Inflamed vs Normal
CCT2	-0.334304	0.0852133	0.240445	Inflamed vs Normal
[truncated: 14,927 more rows]

## Sheet: Submucosa_Wall_proteomics
Gene.symbol	logFC	P.Value	adj.P.Val	comparison
PECAM1	2.76617	1.73956e-06	0.00419739	Inflamed vs Normal
MNDA	2.87762	2.59659e-06	0.00419739	Inflamed vs Normal
ITGB2	3.92662	6.66041e-06	0.00592085	Inflamed vs Normal
CAMP	3.08244	8.97385e-06	0.00592085	Inflamed vs Normal
MPO	2.78858	9.55945e-06	0.00592085	Inflamed vs Normal
S100A9	3.22305	1.2568e-05	0.00592085	Inflamed vs Normal
ITGAM	2.68018	1.28197e-05	0.00592085	Inflamed vs Normal
ARHGDIB	1.99562	1.65758e-05	0.00636131	Inflamed vs Normal
RPS16	1.1996	1.85617e-05	0.00636131	Inflamed vs Normal
FERMT3	2.46464	2.11115e-05	0.00636131	Inflamed vs Normal
DEFA3	2.43076	2.33036e-05	0.00636131	Inflamed vs Normal
PKN1	1.59408	2.36114e-05	0.00636131	Inflamed vs Normal
RAP1B	-2.57147	3.16504e-05	0.00733201	Inflamed vs Normal
CTSG	2.48671	3.19264e-05	0.00733201	Inflamed vs Normal
SERPINB6	-1.13589	3.4018e-05	0.00733201	Inflamed vs Normal
H3F3A	1.92846	3.88073e-05	0.00784151	Inflamed vs Normal
ARL6IP5	-1.70114	5.13903e-05	0.00977322	Inflamed vs Normal
CDH5	1.03573	5.47305e-05	0.0098302	Inflamed vs Normal
NAPG	-1.68195	6.30545e-05	0.0104267	Inflamed vs Normal
CHMP4B	-1.70598	6.45019e-05	0.0104267	Inflamed vs Normal
HIST1H1B	2.52599	7.97466e-05	0.0117929	Inflamed vs Normal
CD74	2.86037	8.02483e-05	0.0117929	Inflamed vs Normal
CORO1A	2.58559	9.69866e-05	0.0135084	Inflamed vs Normal
AQP1	-2.11549	0.000100279	0.0135084	Inflamed vs Normal
HCLS1	2.38919	0.000105785	0.0136801	Inflamed vs Normal
IL16	2.3907	0.000116025	0.0144272	Inflamed vs Normal
PSMB9	1.64278	0.000121425	0.0145396	Inflamed vs Normal
PTPRC	3.64607	0.000144646	0.0163098	Inflamed vs Normal
STAT1	1.7768	0.000146299	0.0163098	Inflamed vs Normal
	1.95635	0.000168301	0.0176382	Inflamed vs Normal
BCAT2	-1.78382	0.000174634	0.0176382	Inflamed vs Normal
DNAJA2	-1.26063	0.000180094	0.0176382	Inflamed vs Normal
S100A8	2.27439	0.00020095	0.0176382	Inflamed vs Normal
NXF2	-1.94413	0.000208355	0.0176382	Inflamed vs Normal
F12	1.42361	0.000217994	0.0176382	Inflamed vs Normal
LCP1	2.23687	0.000221585	0.0176382	Inflamed vs Normal
IGHG3	1.3723	0.000222164	0.0176382	Inflamed vs Normal
BASP1	1.82193	0.00023257	0.0176382	Inflamed vs Normal
NUDT5	1.23808	0.000234163	0.0176382	Inflamed vs Normal
RFTN1	1.79224	0.0002344	0.0176382	Inflamed vs Normal
ELANE	2.16264	0.000240923	0.0176382	Inflamed vs Normal
HNRNPC	1.67269	0.00024722	0.0176382	Inflamed vs Normal
GMPPA	1.63835	0.000247624	0.0176382	Inflamed vs Normal
NOP56	1.9265	0.000248439	0.0176382	Inflamed vs Normal
DYNLL1	-1.13601	0.000248452	0.0176382	Inflamed vs Normal
DCXR	1.76592	0.000260214	0.0176382	Inflamed vs Normal
FKBP5	1.18456	0.000260735	0.0176382	Inflamed vs Normal
DNAJB5	-1.74811	0.00026489	0.0176382	Inflamed vs Normal
CPNE3	2.65623	0.000276435	0.0176382	Inflamed vs Normal
PDCD6	-0.916257	0.000282415	0.0176382	Inflamed vs Normal
NEK7	-2.07603	0.000285481	0.0176382	Inflamed vs Normal
IFI16	2.73926	0.000292154	0.0176382	Inflamed vs Normal
CAV2	-2.42201	0.000293047	0.0176382	Inflamed vs Normal
MAGI1	1.73293	0.000294606	0.0176382	Inflamed vs Normal
LCN2	2.30714	0.000300805	0.0176819	Inflamed vs Normal
MSRB3	-2.19145	0.000319813	0.0180878	Inflamed vs Normal
GGT5	1.8382	0.000322521	0.0180878	Inflamed vs Normal
MRGPRF	-2.61401	0.000324494	0.0180878	Inflamed vs Normal
C9	1.94549	0.0003636	0.0193082	Inflamed vs Normal
CTAGE5	1.10869	0.000364058	0.0193082	Inflamed vs Normal
PSMB10	1.92152	0.000364306	0.0193082	Inflamed vs Normal
TYMP	2.79502	0.00037601	0.0196071	Inflamed vs Normal
RALY	1.85916	0.00038739	0.0197344	Inflamed vs Normal
UBA2	2.69825	0.000390659	0.0197344	Inflamed vs Normal
ICAM1	1.99716	0.000407422	0.0202645	Inflamed vs Normal
TOP2B	1.06239	0.000419366	0.0203094	Inflamed vs Normal
LAP3	1.46368	0.000420887	0.0203094	Inflamed vs Normal
SNRPD3	1.21961	0.000432831	0.0205786	Inflamed vs Normal
COPS3	-1.84555	0.000439567	0.020596	Inflamed vs Normal
AZU1	1.99582	0.000464637	0.0214596	Inflamed vs Normal
SCCPDH	-1.45869	0.000484989	0.0220841	Inflamed vs Normal
GIMAP4	2.23385	0.000503686	0.0223822	Inflamed vs Normal
LMNB1	2.15169	0.000505382	0.0223822	Inflamed vs Normal
SLC2A4PE	-1.46459	0.0005256	0.022963	Inflamed vs Normal
DNAJC8	1.2896	0.000542212	0.023373	Inflamed vs Normal
UBAP2L	-1.96439	0.000555715	0.0236398	Inflamed vs Normal
VBP1	-1.31394	0.000573935	0.0238642	Inflamed vs Normal
ALOX5	1.74114	0.000577513	0.0238642	Inflamed vs Normal
KCNMA1	-1.7358	0.000583135	0.0238642	Inflamed vs Normal
HLA-DPA1	2.25572	0.000593196	0.0239726	Inflamed vs Normal
TPD52L3	-2.90384	0.000608646	0.0242625	Inflamed vs Normal
SERPINB9	1.70395	0.000616571	0.0242625	Inflamed vs Normal
NDUFAB1	-1.5536	0.000633108	0.0242625	Inflamed vs Normal
PSME2	1.44657	0.00063645	0.0242625	Inflamed vs Normal
IGHM	1.74101	0.000642254	0.0242625	Inflamed vs Normal
ELOVL1	-0.805882	0.000645398	0.0242625	Inflamed vs Normal
RBPMS	-2.15213	0.000659123	0.0242681	Inflamed vs Normal
LSP1	2.32736	0.000660562	0.0242681	Inflamed vs Normal
CPA3	1.86064	0.00067448	0.0244982	Inflamed vs Normal
GMIP	1.34383	0.000681979	0.0244982	Inflamed vs Normal
ST5	-1.43208	0.00069162	0.0245715	Inflamed vs Normal
	1.41053	0.000708648	0.0249028	Inflamed vs Normal
FAM49B	2.13234	0.000727575	0.025293	Inflamed vs Normal
NIT2	-1.59186	0.000764667	0.0261305	Inflamed vs Normal
CAV1	-1.23875	0.000783782	0.0261305	Inflamed vs Normal
SAMHD1	1.39599	0.000786842	0.0261305	Inflamed vs Normal
GCA	1.56795	0.000795451	0.0261305	Inflamed vs Normal
WFS1	-1.76766	0.000796008	0.0261305	Inflamed vs Normal
PTPN23	0.923416	0.000800161	0.0261305	Inflamed vs Normal
ELMO1	1.19447	0.000815298	0.0263586	Inflamed vs Normal
EIF4A3	1.61737	0.000830915	0.0263679	Inflamed vs Normal
NUBP1	-1.15714	0.000831899	0.0263679	Inflamed vs Normal
ARL8A	1.15895	0.000855348	0.0266368	Inflamed vs Normal
NAP1L1	-1.48215	0.000862107	0.0266368	Inflamed vs Normal
HINT3	-1.55492	0.000871859	0.0266368	Inflamed vs Normal
INPP5D	1.92169	0.000873336	0.0266368	Inflamed vs Normal
CLCC1	-1.41349	0.000888071	0.026833	Inflamed vs Normal
C3	0.814849	0.00090836	0.0271212	Inflamed vs Normal
CISD2	-1.29743	0.000914388	0.0271212	Inflamed vs Normal
CDC42	-0.936743	0.000957658	0.0281464	Inflamed vs Normal
NAMPT	2.14175	0.000976121	0.0284306	Inflamed vs Normal
BID	1.62321	0.000986734	0.0284831	Inflamed vs Normal
LTF	2.34925	0.00102745	0.0293958	Inflamed vs Normal
STAU1	-1.30504	0.00104251	0.0295653	Inflamed vs Normal
GLRX	0.975342	0.00105597	0.0296867	Inflamed vs Normal
LYZ	1.85151	0.00107047	0.0297467	Inflamed vs Normal
DCUN1D1	-1.6429	0.00108343	0.0297467	Inflamed vs Normal
FARP1	-2.18783	0.00108571	0.0297467	Inflamed vs Normal
FSCN1	0.83798	0.00111128	0.0301912	Inflamed vs Normal
PLEKHO2	1.22352	0.00112219	0.0302336	Inflamed vs Normal
IGHG1	1.36551	0.00116515	0.0311315	Inflamed vs Normal
HSPB8	-1.9528	0.00118511	0.0314055	Inflamed vs Normal
SOD2	1.44979	0.0012009	0.0315652	Inflamed vs Normal
ILF2	0.991963	0.00121426	0.0316588	Inflamed vs Normal
SLC9A3R1	2.13798	0.0012714	0.0328835	Inflamed vs Normal
ABI1	-1.01668	0.00128841	0.0330585	Inflamed vs Normal
EHD1	-0.791835	0.00129862	0.0330585	Inflamed vs Normal
SORBS2	-2.51926	0.00134256	0.0338098	Inflamed vs Normal
PTRF	-0.950259	0.0013675	0.0338098	Inflamed vs Normal
FBLIM1	-1.04809	0.00137648	0.0338098	Inflamed vs Normal
CYBB	2.12543	0.00138261	0.0338098	Inflamed vs Normal
SUMO1	1.09422	0.00139923	0.0338098	Inflamed vs Normal
SF3B2	1.62072	0.00140555	0.0338098	Inflamed vs Normal
WIBG	1.34262	0.00140699	0.0338098	Inflamed vs Normal
COPE	1.81719	0.00141851	0.0338098	Inflamed vs Normal
PDPRPE	1.27984	0.00143023	0.0338098	Inflamed vs Normal
VAPB	-1.34017	0.00143271	0.0338098	Inflamed vs Normal
TGM2	1.27921	0.00146523	0.0341116	Inflamed vs Normal
LMAN1	2.2603	0.00148823	0.0341116	Inflamed vs Normal
SELM	-1.62465	0.00151188	0.0341116	Inflamed vs Normal
AKAP2	-1.3508	0.00152057	0.0341116	Inflamed vs Normal
SNRPN	1.09953	0.0015214	0.0341116	Inflamed vs Normal
BIN2	1.84494	0.00152708	0.0341116	Inflamed vs Normal
PTPN6	2.71033	0.00153394	0.0341116	Inflamed vs Normal
SEPT10	-1.29769	0.00153767	0.0341116	Inflamed vs Normal
HM13	1.19125	0.00154046	0.0341116	Inflamed vs Normal
NCKAP1	-1.31246	0.00156748	0.0344738	Inflamed vs Normal
RALA	-1.17161	0.00160946	0.0349428	Inflamed vs Normal
MICALL1	-1.54302	0.00161042	0.0349428	Inflamed vs Normal
NRP2	-1.74784	0.00163332	0.0350223	Inflamed vs Normal
ATP5D	-1.32971	0.00163575	0.0350223	Inflamed vs Normal
ZC3H11A	0.981233	0.00168191	0.0353865	Inflamed vs Normal
HLA-DQB1	2.35358	0.00168947	0.0353865	Inflamed vs Normal
KLHL42	-0.939652	0.00170757	0.0353865	Inflamed vs Normal
UBE2H	-1.05169	0.00172399	0.0353865	Inflamed vs Normal
GOLGA3	1.32231	0.00174072	0.0353865	Inflamed vs Normal
CYP20A1	1.35178	0.00175629	0.0353865	Inflamed vs Normal
MID1	-1.56125	0.00176041	0.0353865	Inflamed vs Normal
PDHB	-0.789662	0.00177203	0.0353865	Inflamed vs Normal
PEBP1	-1.11034	0.00178005	0.0353865	Inflamed vs Normal
VWF	1.06927	0.00178328	0.0353865	Inflamed vs Normal
RNF213	2.17757	0.00179075	0.0353865	Inflamed vs Normal
RPL30	1.36197	0.00179225	0.0353865	Inflamed vs Normal
OGFR	1.39855	0.00179504	0.0353865	Inflamed vs Normal
SIRPA	1.38465	0.00180775	0.0354209	Inflamed vs Normal
QIL1	-1.31982	0.00182344	0.0354248	Inflamed vs Normal
AP1G1	1.21541	0.00182986	0.0354248	Inflamed vs Normal
MYL12A	-1.15039	0.00184543	0.0355135	Inflamed vs Normal
ACLY	1.06441	0.00185991	0.0355805	Inflamed vs Normal
HIST1H1E	1.28463	0.00189294	0.0359993	Inflamed vs Normal
IGHV3-23	1.40948	0.00191968	0.0360724	Inflamed vs Normal
EIF4H	-2.24493	0.00192323	0.0360724	Inflamed vs Normal
GMFG	1.69846	0.00193846	0.0360724	Inflamed vs Normal
FKBP11	2.06972	0.00194142	0.0360724	Inflamed vs Normal
VAMP8	2.03346	0.00196514	0.0361758	Inflamed vs Normal
NDUFS8	-1.04296	0.00196936	0.0361758	Inflamed vs Normal
C8A	0.857643	0.00198134	0.0361902	Inflamed vs Normal
ALDH1A3	1.34623	0.00202514	0.0366286	Inflamed vs Normal
MFAP4	1.75722	0.002028	0.0366286	Inflamed vs Normal
CD38	1.92837	0.00205913	0.0369842	Inflamed vs Normal
AIF1	1.60378	0.00208065	0.0371643	Inflamed vs Normal
HIST2H2AC	1.34089	0.00212284	0.0377096	Inflamed vs Normal
HMHA1	1.36781	0.00216755	0.0382933	Inflamed vs Normal
RECQL	1.3287	0.00222115	0.039027	Inflamed vs Normal
SNAPIN	1.02285	0.00223958	0.0391382	Inflamed vs Normal
PARP9	1.14743	0.00228321	0.0396862	Inflamed vs Normal
RPL29	-1.1993	0.00230481	0.0398473	Inflamed vs Normal
RPS14	1.26148	0.00234078	0.0399102	Inflamed vs Normal
COPB1	1.24388	0.00234404	0.0399102	Inflamed vs Normal
STK38L	-2.12389	0.00234548	0.0399102	Inflamed vs Normal
HLA-DRA	1.7932	0.00241196	0.0406677	Inflamed vs Normal
NDUFB8	-1.47288	0.00242776	0.0406677	Inflamed vs Normal
IFI30	2.75389	0.00242844	0.0406677	Inflamed vs Normal
NCS1	-2.39819	0.0024641	0.0406677	Inflamed vs Normal
SNX12	-1.3125	0.00246941	0.0406677	Inflamed vs Normal
LMNB2	0.993538	0.00247805	0.0406677	Inflamed vs Normal
BUB3	1.12324	0.00249638	0.0407617	Inflamed vs Normal
PGRMC1	-0.872583	0.00252063	0.0409508	Inflamed vs Normal
TUBB4B	-1.02793	0.00258772	0.0418305	Inflamed vs Normal
NEGR1	-0.856096	0.00260466	0.0418566	Inflamed vs Normal
GLIPR2	-0.927011	0.00262666	0.0418566	Inflamed vs Normal
RCC2	1.93617	0.00262817	0.0418566	Inflamed vs Normal
TOM1L2	-1.63745	0.00267102	0.0423304	Inflamed vs Normal
ACAT1	-0.926655	0.00268561	0.042354	Inflamed vs Normal
DNMBP	0.756199	0.00269969	0.0423646	Inflamed vs Normal
PTPRCAP	1.27672	0.00272043	0.0423646	Inflamed vs Normal
HIST1H1D	1.4039	0.00272624	0.0423646	Inflamed vs Normal
MBNL1	-1.10626	0.00275151	0.0423646	Inflamed vs Normal
C15orf52	-1.35666	0.0027518	0.0423646	Inflamed vs Normal
RAB12	-1.09546	0.00283333	0.043413	Inflamed vs Normal
RBBP4	1.41746	0.00284902	0.0434475	Inflamed vs Normal
H2AFV	1.37631	0.00287438	0.0436285	Inflamed vs Normal
ARHGEF1	1.84355	0.00289307	0.043707	Inflamed vs Normal
PML	1.30976	0.00292747	0.044021	Inflamed vs Normal
PEF1	-1.56966	0.0029575	0.0441542	Inflamed vs Normal
TUBB2B	-1.45531	0.00296365	0.0441542	Inflamed vs Normal
PDXDC1	-1.37764	0.00306128	0.0452289	Inflamed vs Normal
STK38	-0.739571	0.0030891	0.0452289	Inflamed vs Normal
COPS8	-1.15669	0.00309952	0.0452289	Inflamed vs Normal
NPC2	2.09023	0.00310584	0.0452289	Inflamed vs Normal
ESYT1	-0.675445	0.00310895	0.0452289	Inflamed vs Normal
ILF3	1.13801	0.00312105	0.0452289	Inflamed vs Normal
CD14	1.40068	0.0031337	0.0452289	Inflamed vs Normal
CYBA	1.4496	0.00314869	0.0452432	Inflamed vs Normal
PRTN3	2.0844	0.00320115	0.0457935	Inflamed vs Normal
TP53I11	1.14334	0.00328872	0.0468206	Inflamed vs Normal
NASP	1.66035	0.00331607	0.0468206	Inflamed vs Normal
SRRT	1.17316	0.00332704	0.0468206	Inflamed vs Normal
RBM4	1.60166	0.00333088	0.0468206	Inflamed vs Normal
APRT	1.03918	0.00334963	0.0468611	Inflamed vs Normal
HIP1R	-1.39808	0.00336957	0.0468611	Inflamed vs Normal
PPCS	0.949685	0.00337725	0.0468611	Inflamed vs Normal
HLA-DRB1	2.00902	0.00345129	0.0475222	Inflamed vs Normal
CSRP2	1.09667	0.00347187	0.0475222	Inflamed vs Normal
IAH1	-1.86348	0.00347846	0.0475222	Inflamed vs Normal
CASQ2	-1.11338	0.00348369	0.0475222	Inflamed vs Normal
CTTN	-1.54349	0.00359087	0.0482054	Inflamed vs Normal
ZC3H4	0.761748	0.00360741	0.0482054	Inflamed vs Normal
B2M	1.11268	0.0036166	0.0482054	Inflamed vs Normal
ALDH2	-0.707643	0.0036185	0.0482054	Inflamed vs Normal
LUC7L2	0.948749	0.00363724	0.0482054	Inflamed vs Normal
C9orf142	1.33737	0.00365559	0.0482054	Inflamed vs Normal
SHMT2	2.00564	0.00366507	0.0482054	Inflamed vs Normal
EFTUD2	1.45539	0.00367242	0.0482054	Inflamed vs Normal
H2AFY	1.19338	0.00367571	0.0482054	Inflamed vs Normal
IPO5	-0.533525	0.00368288	0.0482054	Inflamed vs Normal
FTH1	1.16808	0.00377522	0.0492149	Inflamed vs Normal
NCAM2	-1.43072	0.00381861	0.0495806	Inflamed vs Normal
THBS4	-2.25037	0.00390523	0.0505025	Inflamed vs Normal
NT5DC3	-1.48379	0.00395213	0.0509054	Inflamed vs Normal
COL3A1	1.06393	0.00398433	0.0511165	Inflamed vs Normal
DPP6	-1.51154	0.00412051	0.0526546	Inflamed vs Normal
LMAN2	1.33958	0.00423079	0.053851	Inflamed vs Normal
CYB5A	-1.10367	0.00427572	0.0542095	Inflamed vs Normal
NDUFS2	1.01623	0.00432522	0.0546228	Inflamed vs Normal
FILIP1L	-1.03478	0.00439621	0.0551617	Inflamed vs Normal
CD163	1.72297	0.00440202	0.0551617	Inflamed vs Normal
DECR1	0.918078	0.00444713	0.0555118	Inflamed vs Normal
SMU1	0.815424	0.00446702	0.0555457	Inflamed vs Normal
NUDT16	-1.0749	0.00450895	0.0558523	Inflamed vs Normal
RPL22	0.742075	0.00460814	0.0566584	Inflamed vs Normal
PCMT1	-1.34844	0.00460908	0.0566584	Inflamed vs Normal
STEAP4	1.13692	0.00464877	0.0569298	Inflamed vs Normal
ACTR10	-1.28079	0.00474133	0.0575158	Inflamed vs Normal
PSMB7	-0.597342	0.00477656	0.0575158	Inflamed vs Normal
ERAP1	1.39101	0.00479395	0.0575158	Inflamed vs Normal
ATP6V1H	1.05312	0.00479679	0.0575158	Inflamed vs Normal
ENSA	-1.58577	0.00481736	0.0575158	Inflamed vs Normal
TCEB2	-1.74837	0.00483893	0.0575158	Inflamed vs Normal
CORO7	1.24424	0.00483941	0.0575158	Inflamed vs Normal
SERBP1	-1.33208	0.00485795	0.0575158	Inflamed vs Normal
KNG1	0.708355	0.00486313	0.0575158	Inflamed vs Normal
CDC5L	1.20577	0.00488606	0.0575158	Inflamed vs Normal
ACTR1A	-0.879791	0.00491916	0.0575158	Inflamed vs Normal
PSMD12	1.05833	0.004929	0.0575158	Inflamed vs Normal
DOCK8	1.02889	0.00493091	0.0575158	Inflamed vs Normal
APOA1BP	-0.924707	0.00494844	0.0575158	Inflamed vs Normal
RPS13	1.06406	0.00496347	0.0575158	Inflamed vs Normal
TAP1	1.25909	0.00503213	0.0577405	Inflamed vs Normal
UBR4	1.10952	0.00505327	0.0577405	Inflamed vs Normal
COPA	1.21778	0.00506967	0.0577405	Inflamed vs Normal
TALDO1	0.885403	0.0050709	0.0577405	Inflamed vs Normal
PON2	-0.797508	0.00507216	0.0577405	Inflamed vs Normal
KPNA3	-1.12915	0.00509614	0.0577581	Inflamed vs Normal
AK3	-0.780396	0.00510944	0.0577581	Inflamed vs Normal
UBE2L3	-0.776369	0.00515929	0.0580034	Inflamed vs Normal
ARHGAP25	1.39051	0.00516996	0.0580034	Inflamed vs Normal
MAPT	-1.31432	0.00520236	0.0580034	Inflamed vs Normal
RENBP	0.96355	0.00520291	0.0580034	Inflamed vs Normal
SELH	0.995686	0.00527639	0.0586205	Inflamed vs Normal
NIPSNAP3A	-0.858903	0.00530117	0.0586919	Inflamed vs Normal
S1PR2	0.669098	0.0053313	0.0586919	Inflamed vs Normal
MYO1C	-1.14653	0.00534261	0.0586919	Inflamed vs Normal
MAP1B	-0.997636	0.00535574	0.0586919	Inflamed vs Normal
UQCRB	-1.14484	0.00544321	0.0586919	Inflamed vs Normal
KPNA4	-0.816626	0.00544528	0.0586919	Inflamed vs Normal
DYNC1H1	-0.538288	0.0054463	0.0586919	Inflamed vs Normal
RAI14	-1.09666	0.00546203	0.0586919	Inflamed vs Normal
GYPA	-1.70671	0.00546435	0.0586919	Inflamed vs Normal
FHL1	-1.06287	0.00551914	0.0588893	Inflamed vs Normal
RCSD1	1.69135	0.00551916	0.0588893	Inflamed vs Normal
APPL1	-0.954382	0.00554345	0.0589538	Inflamed vs Normal
ALDH3A2	-0.896875	0.00557843	0.0591314	Inflamed vs Normal
SERPIND1	1.1639	0.00561765	0.0592866	Inflamed vs Normal
DENR	-1.25822	0.00562975	0.0592866	Inflamed vs Normal
CCDC6	-1.10385	0.00580114	0.0608931	Inflamed vs Normal
NUMA1	0.791632	0.00588326	0.0615132	Inflamed vs Normal
IKZF1	-1.21853	0.00589827	0.0615132	Inflamed vs Normal
NCLN	0.985431	0.00593323	0.0616789	Inflamed vs Normal
HIST1H2BL	1.39149	0.00596681	0.0617131	Inflamed vs Normal
PDS5B	0.895741	0.00597496	0.0617131	Inflamed vs Normal
MCCC2	-1.15551	0.00599791	0.0617131	Inflamed vs Normal
VAPA	-1.25799	0.00602426	0.0617131	Inflamed vs Normal
CMA1	1.20509	0.00603196	0.0617131	Inflamed vs Normal
DCN	0.94321	0.00608963	0.0618574	Inflamed vs Normal
DNASE2	0.648861	0.00610228	0.0618574	Inflamed vs Normal
CFL1	-1.37022	0.00610347	0.0618574	Inflamed vs Normal
IGKC	1.09985	0.00613983	0.0620315	Inflamed vs Normal
HNRNPA1	1.13441	0.0062619	0.0630295	Inflamed vs Normal
CLASP2	-0.681225	0.00627761	0.0630295	Inflamed vs Normal
CHMP5	-1.29933	0.00633806	0.0634395	Inflamed vs Normal
CYFIP2	0.839696	0.00637719	0.0635554	Inflamed vs Normal
MTFR1L	-0.801763	0.00638896	0.0635554	Inflamed vs Normal
PDIA5	1.04733	0.00643477	0.0638148	Inflamed vs Normal
	1.44437	0.00659425	0.0650865	Inflamed vs Normal
MOB4	0.739166	0.00660327	0.0650865	Inflamed vs Normal
TMEM165	1.40718	0.00667591	0.0654956	Inflamed vs Normal
TTN	1.28203	0.00668529	0.0654956	Inflamed vs Normal
DNAJB1	-1.19461	0.00678754	0.0659553	Inflamed vs Normal
ACTR1B	-1.03687	0.00681216	0.0659553	Inflamed vs Normal
HMOX1	-2.40812	0.00682299	0.0659553	Inflamed vs Normal
ACACB	-1.13741	0.00686728	0.0659553	Inflamed vs Normal
SH3GLB1	-0.732956	0.00687013	0.0659553	Inflamed vs Normal
RUVBL1	0.589194	0.00687253	0.0659553	Inflamed vs Normal
NBEA	-1.12138	0.00687502	0.0659553	Inflamed vs Normal
GNPDA2	-1.14901	0.00691016	0.0660963	Inflamed vs Normal
TCOF1	1.29796	0.00694548	0.0661244	Inflamed vs Normal
COQ3	-0.862421	0.006954	0.0661244	Inflamed vs Normal
ADSL	-0.814196	0.00700617	0.066392	Inflamed vs Normal
IGHG2	1.25711	0.00704669	0.066392	Inflamed vs Normal
UBE2D2	-1.40754	0.00704889	0.066392	Inflamed vs Normal
TBCEL	-1.00248	0.00706429	0.066392	Inflamed vs Normal
PEX14	0.877496	0.00709625	0.066499	Inflamed vs Normal
TCEA1	1.08142	0.00716109	0.0669127	Inflamed vs Normal
UBE2J1	1.09698	0.00721048	0.06718	Inflamed vs Normal
FECH	-1.16728	0.0072587	0.067435	Inflamed vs Normal
FAM3C	1.13391	0.00734069	0.0678905	Inflamed vs Normal
WAS	1.60491	0.00734973	0.0678905	Inflamed vs Normal
SYNE2	-1.15564	0.00738154	0.0679292	Inflamed vs Normal
NONO	1.03783	0.00739814	0.0679292	Inflamed vs Normal
ATXN10	-0.66851	0.00741695	0.0679292	Inflamed vs Normal
S100A12	2.1209	0.00746761	0.0680857	Inflamed vs Normal
RPL7A	-0.84214	0.00747616	0.0680857	Inflamed vs Normal
PRKAA1	-1.14301	0.00750057	0.0681161	Inflamed vs Normal
EMD	-1.0308	0.00763785	0.0691685	Inflamed vs Normal
EHD2	-0.840653	0.00770248	0.0695205	Inflamed vs Normal
STK10	1.0718	0.0077235	0.0695205	Inflamed vs Normal
HNRNPD	0.71492	0.0077477	0.0695205	Inflamed vs Normal
	1.24392	0.00776272	0.0695205	Inflamed vs Normal
PSPC1	1.42196	0.00783285	0.06978	Inflamed vs Normal
TMED10	1.07754	0.0078367	0.06978	Inflamed vs Normal
APOH	-1.19916	0.0078589	0.06978	Inflamed vs Normal
FAM129A	-1.22637	0.00787804	0.06978	Inflamed vs Normal
MZB1	1.92235	0.00792181	0.0698096	Inflamed vs Normal
PNP	0.975543	0.00794062	0.0698096	Inflamed vs Normal
GRN	1.3112	0.00795249	0.0698096	Inflamed vs Normal
GNB2L1	0.843647	0.00798376	0.0698096	Inflamed vs Normal
HLA-B	1.55615	0.00800145	0.0698096	Inflamed vs Normal
IBA57	1.82124	0.00801094	0.0698096	Inflamed vs Normal
PRAF2	-0.930114	0.00808336	0.0701188	Inflamed vs Normal
CLIP2	0.954125	0.008097	0.0701188	Inflamed vs Normal
PREP	-1.00532	0.00811149	0.0701188	Inflamed vs Normal
CASP1	1.52586	0.00817417	0.0704723	Inflamed vs Normal
GMPS	0.883664	0.0082176	0.0706582	Inflamed vs Normal
TUBB3	-1.42431	0.00828325	0.0710338	Inflamed vs Normal
FAM162A	-0.728969	0.00838169	0.0716878	Inflamed vs Normal
SLC7A5	0.891115	0.00850352	0.072538	Inflamed vs Normal
HLA-A	1.14287	0.00857456	0.0729514	Inflamed vs Normal
NDUFA10	-1.38405	0.00868066	0.0736603	Inflamed vs Normal
CP	0.798672	0.00881569	0.0746103	Inflamed vs Normal
DHRS1	-0.834019	0.00886279	0.0746685	Inflamed vs Normal
G6PD	0.625659	0.00886876	0.0746685	Inflamed vs Normal
SLC25A3	-0.68688	0.00890118	0.0747468	Inflamed vs Normal
IST1	-0.533166	0.0089262	0.0747627	Inflamed vs Normal
RPN2	0.990725	0.00895669	0.0748242	Inflamed vs Normal
PFDN5	-0.88778	0.00925139	0.0769341	Inflamed vs Normal
GRB2	-0.497267	0.00925684	0.0769341	Inflamed vs Normal
SCYL2	-0.987756	0.00934606	0.0774765	Inflamed vs Normal
POR	0.793979	0.00942656	0.0777736	Inflamed vs Normal
DYNLRB1	-0.641047	0.00943001	0.0777736	Inflamed vs Normal
HINT1	-0.843326	0.00967862	0.0794067	Inflamed vs Normal
PLCB1	-1.01191	0.00968367	0.0794067	Inflamed vs Normal
SERPINA1	0.893266	0.00970171	0.0794067	Inflamed vs Normal
SLC3A2	1.38306	0.00976192	0.0796977	Inflamed vs Normal
GALK1	0.921053	0.0098218	0.0798771	Inflamed vs Normal
CASP3	1.43567	0.00985377	0.0798771	Inflamed vs Normal
EIF5B	1.3629	0.00985801	0.0798771	Inflamed vs Normal
HP	0.95927	0.00995669	0.0804749	Inflamed vs Normal
EPX	2.33268	0.0100064	0.0804774	Inflamed vs Normal
VPS37C	-0.799696	0.0100117	0.0804774	Inflamed vs Normal
S100P	1.50419	0.0100317	0.0804774	Inflamed vs Normal
ABLIM1	-1.16428	0.0100966	0.0807977	Inflamed vs Normal
ANPEP	1.72589	0.0101379	0.0809277	Inflamed vs Normal
FCER1G	0.881109	0.0101797	0.0810618	Inflamed vs Normal
CD59	-1.81353	0.0103159	0.0815022	Inflamed vs Normal
RGPD3	0.764189	0.01033	0.0815022	Inflamed vs Normal
CD5L	1.28573	0.0103347	0.0815022	Inflamed vs Normal
KLKB1	1.19812	0.0103912	0.0815022	Inflamed vs Normal
TRIP6	-1.51243	0.0104025	0.0815022	Inflamed vs Normal
SNRPF	1.19476	0.0104178	0.0815022	Inflamed vs Normal
DEK	0.751406	0.0104286	0.0815022	Inflamed vs Normal
PCK2	1.80822	0.0104453	0.0815022	Inflamed vs Normal
NNMT	2.01028	0.0104619	0.0815022	Inflamed vs Normal
ABI3	1.08999	0.0105213	0.0817674	Inflamed vs Normal
CMPK1	-0.631162	0.010573	0.0818695	Inflamed vs Normal
MOGS	1.14067	0.0105897	0.0818695	Inflamed vs Normal
UBE3A	0.770569	0.0106147	0.0818695	Inflamed vs Normal
TMSB10	0.900567	0.0106357	0.0818695	Inflamed vs Normal
GAB1	1.57737	0.0106781	0.082001	Inflamed vs Normal
PPP1R14A	-1.83303	0.0108533	0.0831487	Inflamed vs Normal
SBSPONPE	-1.00927	0.0109045	0.0833431	Inflamed vs Normal
LPP	-0.999436	0.0109403	0.0834199	Inflamed vs Normal
SYNC	-1.30294	0.0110165	0.0836475	Inflamed vs Normal
POLR2E	0.556423	0.0110219	0.0836475	Inflamed vs Normal
CLIC6	1.32066	0.0110825	0.0839101	Inflamed vs Normal
WASL	-0.995599	0.0111242	0.0840293	Inflamed vs Normal
TAGLN3	-1.08599	0.0112258	0.0845281	Inflamed vs Normal
RRAS2	-0.979695	0.0112565	0.0845281	Inflamed vs Normal
ITIH2	0.71455	0.0112698	0.0845281	Inflamed vs Normal
ITIH5	-1.04209	0.01132	0.0845281	Inflamed vs Normal
APOD	1.12438	0.011321	0.0845281	Inflamed vs Normal
ATP6V1F	0.872311	0.0114019	0.0847624	Inflamed vs Normal
EVL	2.37841	0.0114048	0.0847624	Inflamed vs Normal
C5	0.809563	0.011511	0.0853559	Inflamed vs Normal
ACTA2	-1.07137	0.0115754	0.0855636	Inflamed vs Normal
CHD4	1.13157	0.011592	0.0855636	Inflamed vs Normal
SIPA1	1.02794	0.0116342	0.08568	Inflamed vs Normal
INPP1	-0.795996	0.0116759	0.0857207	Inflamed vs Normal
SLC25A11	1.18276	0.0116928	0.0857207	Inflamed vs Normal
AKR1B1	0.649891	0.0117473	0.0857819	Inflamed vs Normal
PRCP	1.7625	0.0117542	0.0857819	Inflamed vs Normal
	1.11501	0.0118546	0.086038	Inflamed vs Normal
PSMD13	0.925916	0.0118723	0.086038	Inflamed vs Normal
VCAN	1.3411	0.0118925	0.086038	Inflamed vs Normal
GMFB	-0.718606	0.0119311	0.086038	Inflamed vs Normal
NPM1	1.10549	0.0119323	0.086038	Inflamed vs Normal
ZYX	-0.912393	0.0119571	0.086038	Inflamed vs Normal
PAICS	-0.779287	0.0119756	0.086038	Inflamed vs Normal
HSD17B11	1.09328	0.0120199	0.0861648	Inflamed vs Normal
SSC5D	-1.21998	0.0120573	0.086242	Inflamed vs Normal
PALM	-1.03641	0.0121664	0.0867245	Inflamed vs Normal
IGLC2	1.26615	0.0121784	0.0867245	Inflamed vs Normal
ATP2A3	1.72542	0.0122642	0.0871285	Inflamed vs Normal
ACO1	-0.677519	0.0123226	0.0871285	Inflamed vs Normal
SF3B6	0.872329	0.0123483	0.0871285	Inflamed vs Normal
PPAP2B	0.551182	0.0123886	0.0871285	Inflamed vs Normal
EIF3K	-0.867041	0.0123888	0.0871285	Inflamed vs Normal
PIN1	-1.26734	0.0124218	0.0871285	Inflamed vs Normal
FYB	0.944885	0.0124238	0.0871285	Inflamed vs Normal
RRBP1	1.57143	0.0124752	0.0872991	Inflamed vs Normal
HYOU1	1.19734	0.012578	0.0878285	Inflamed vs Normal
	2.07149	0.0126179	0.0879123	Inflamed vs Normal
ACOT1	-1.1289	0.0126688	0.0879123	Inflamed vs Normal
TGFB1I1	-1.2746	0.0126934	0.0879123	Inflamed vs Normal
LDB3	-1.63893	0.0126987	0.0879123	Inflamed vs Normal
MFAP1	0.75166	0.0128662	0.0888812	Inflamed vs Normal
RANBP2	1.04365	0.0129571	0.0893184	Inflamed vs Normal
MAPRE1	-0.464393	0.0130977	0.0899536	Inflamed vs Normal
LCP2	0.682029	0.0131085	0.0899536	Inflamed vs Normal
ESD	-0.899196	0.0131392	0.0899536	Inflamed vs Normal
PRUNE2	-1.36436	0.0131606	0.0899536	Inflamed vs Normal
ERH	-1.15407	0.0133102	0.0906343	Inflamed vs Normal
U2AF2	0.818481	0.0133162	0.0906343	Inflamed vs Normal
SH3BGRL	-1.15145	0.0133726	0.0908272	Inflamed vs Normal
CETN2	-1.37225	0.0134128	0.0909088	Inflamed vs Normal
GPD2	1.2046	0.0134494	0.0909661	Inflamed vs Normal
ALCAM	-1.16911	0.0135787	0.0916492	Inflamed vs Normal
PYGB	-0.690967	0.01376	0.0922799	Inflamed vs Normal
FNBP1	-0.786028	0.0137851	0.0922799	Inflamed vs Normal
NDUFV1	-0.630121	0.0138261	0.0922799	Inflamed vs Normal
SDPR	-1.13838	0.0138274	0.0922799	Inflamed vs Normal
APMAP	0.833859	0.0138278	0.0922799	Inflamed vs Normal
PGM2	0.561238	0.0138783	0.0922799	Inflamed vs Normal
ISOC2	-0.983577	0.0138916	0.0922799	Inflamed vs Normal
CPVL	1.16438	0.0139005	0.0922799	Inflamed vs Normal
NECAP2	1.11401	0.0139933	0.0922989	Inflamed vs Normal
SYNPO2	-1.45291	0.014021	0.0922989	Inflamed vs Normal
CRYAB	-0.859087	0.0140332	0.0922989	Inflamed vs Normal
REXO2	-0.839223	0.014036	0.0922989	Inflamed vs Normal
MPV17	-0.773796	0.0140461	0.0922989	Inflamed vs Normal
TACC1	-0.800016	0.0142184	0.0931067	Inflamed vs Normal
C1orf123	-1.0565	0.0142266	0.0931067	Inflamed vs Normal
GGPS1	-0.741321	0.0143076	0.093401	Inflamed vs Normal
DPP4	1.39285	0.0143294	0.093401	Inflamed vs Normal
CHRNA3	-1.22133	0.0145391	0.0945773	Inflamed vs Normal
EPS15	0.856653	0.0145821	0.0946667	Inflamed vs Normal
ENDOD1	-0.772254	0.0146208	0.0947276	Inflamed vs Normal
PDLIM4	-1.26687	0.0146813	0.094797	Inflamed vs Normal
GNAI1	-0.841918	0.0147021	0.094797	Inflamed vs Normal
SMS	-1.07463	0.0147445	0.094797	Inflamed vs Normal
RPL35	0.663733	0.0147488	0.094797	Inflamed vs Normal
SYNE1	1.02863	0.0148085	0.0949919	Inflamed vs Normal
MT-CO2	-0.578625	0.0149329	0.0954729	Inflamed vs Normal
NDUFS6	-1.37492	0.0149453	0.0954729	Inflamed vs Normal
SP100	0.741834	0.0149721	0.0954729	Inflamed vs Normal
PARVA	-1.04548	0.0151787	0.0966	Inflamed vs Normal
KANK3	0.982083	0.0152443	0.0966226	Inflamed vs Normal
ITGB1	-0.664895	0.0152659	0.0966226	Inflamed vs Normal
RTN4	-0.603259	0.0152719	0.0966226	Inflamed vs Normal
CCDC22	0.830148	0.0153961	0.0972182	Inflamed vs Normal
SPR	-0.759278	0.0155276	0.0974344	Inflamed vs Normal
SUMO2	0.610788	0.0155371	0.0974344	Inflamed vs Normal
API5	1.22137	0.0155635	0.0974344	Inflamed vs Normal
FBL	0.947035	0.0155719	0.0974344	Inflamed vs Normal
TUBB2A	-0.500415	0.0155811	0.0974344	Inflamed vs Normal
PXN	-0.916234	0.0156354	0.0974425	Inflamed vs Normal
BTF3L4	0.614819	0.0156426	0.0974425	Inflamed vs Normal
AZGP1	0.860455	0.0156965	0.0975901	Inflamed vs Normal
SSR1	1.88069	0.0158952	0.0985637	Inflamed vs Normal
ALAD	-0.718606	0.0161228	0.0990507	Inflamed vs Normal
	0.939798	0.0161724	0.0990507	Inflamed vs Normal
CRAT	-1.18819	0.016238	0.0990507	Inflamed vs Normal
POLR2B	0.939586	0.0162636	0.0990507	Inflamed vs Normal
CNN1	-1.33558	0.0162709	0.0990507	Inflamed vs Normal
RPL36	-1.21198	0.0162719	0.0990507	Inflamed vs Normal
PPP1R12A	-1.09968	0.0162748	0.0990507	Inflamed vs Normal
ZG16	-1.20297	0.0162803	0.0990507	Inflamed vs Normal
ABCC5	-1.24994	0.0163379	0.0990507	Inflamed vs Normal
MAP2K1	-0.966964	0.0163481	0.0990507	Inflamed vs Normal
XRCC5	0.683788	0.0163568	0.0990507	Inflamed vs Normal
RAB21	1.09548	0.0163604	0.0990507	Inflamed vs Normal
MTMR6	-0.978421	0.0164235	0.099247	Inflamed vs Normal
MTPN	-1.33321	0.0165168	0.0996245	Inflamed vs Normal
NIF3L1	-0.776587	0.0165514	0.0996475	Inflamed vs Normal
EMC1	1.09347	0.0166053	0.0997861	Inflamed vs Normal
APOL2	1.10559	0.0166839	0.100073	Inflamed vs Normal
RPL37A	0.761502	0.0168003	0.100584	Inflamed vs Normal
TUBB6	-1.21572	0.0169509	0.101253	Inflamed vs Normal
ADIPOQ	0.727015	0.0169746	0.101253	Inflamed vs Normal
MYL6	-0.750474	0.0171416	0.10206	Inflamed vs Normal
DDOST	0.621249	0.0172248	0.102281	Inflamed vs Normal
COPB2	0.989658	0.0172471	0.102281	Inflamed vs Normal
MRE11A	-1.2725	0.0172735	0.102281	Inflamed vs Normal
DDR2	-0.980522	0.0173741	0.102501	Inflamed vs Normal
	1.02021	0.0174196	0.102582	Inflamed vs Normal
CAMK2GPE	-1.17819	0.0176012	0.103399	Inflamed vs Normal
GNAQ	-0.722443	0.0176222	0.103399	Inflamed vs Normal
AP2S1	0.511416	0.0176859	0.103584	Inflamed vs Normal
SEPT1	0.928574	0.0177873	0.10399	Inflamed vs Normal
PI4KA	-1.42766	0.0179335	0.104479	Inflamed vs Normal
NDUFS5	-1.1383	0.0179357	0.104479	Inflamed vs Normal
AGFG1	-0.666209	0.0180105	0.104587	Inflamed vs Normal
MYL9	-1.20596	0.0180188	0.104587	Inflamed vs Normal
DBN1	-0.94934	0.0182289	0.105181	Inflamed vs Normal
LGALS3	-0.938679	0.0182398	0.105181	Inflamed vs Normal
	1.12813	0.0182896	0.105181	Inflamed vs Normal
HNRNPM	1.01083	0.0183039	0.105181	Inflamed vs Normal
FHL3	-1.05168	0.0183174	0.105181	Inflamed vs Normal
FCGRT	0.896137	0.0183333	0.105181	Inflamed vs Normal
YARS	0.531528	0.018349	0.105181	Inflamed vs Normal
SURF4	-1.23692	0.0184482	0.105518	Inflamed vs Normal
NDUFB6	-1.12929	0.018497	0.105518	Inflamed vs Normal
LBR	-1.07072	0.018546	0.105518	Inflamed vs Normal
	1.13246	0.0185491	0.105518	Inflamed vs Normal
SEPT2	-0.487771	0.0185709	0.105518	Inflamed vs Normal
TOMM70A	-0.543574	0.0186257	0.105644	Inflamed vs Normal
UQCRC1	-0.666879	0.0187028	0.105895	Inflamed vs Normal
PTGS1	-1.57954	0.018739	0.105915	Inflamed vs Normal
PBX1	-0.667518	0.0189921	0.107158	Inflamed vs Normal
COL14A1	1.2311	0.0190368	0.107171	Inflamed vs Normal
DR1	0.66608	0.0190606	0.107171	Inflamed vs Normal
CCDC93	0.841387	0.0191503	0.107277	Inflamed vs Normal
PSME1	0.844564	0.0192482	0.107277	Inflamed vs Normal
PLA2G4A	-0.896007	0.0193063	0.107277	Inflamed vs Normal
TERF2IP	0.670105	0.0193209	0.107277	Inflamed vs Normal
TUBB	-1.37731	0.0193214	0.107277	Inflamed vs Normal
SSH3	-0.78062	0.0193481	0.107277	Inflamed vs Normal
SDF2L1	1.05179	0.019349	0.107277	Inflamed vs Normal
TXNDC5	1.39047	0.0193915	0.107277	Inflamed vs Normal
ENOPH1	-0.927189	0.0193935	0.107277	Inflamed vs Normal
DCPS	0.690071	0.0194115	0.107277	Inflamed vs Normal
TSG101	-0.757439	0.0195162	0.107672	Inflamed vs Normal
EIF3H	1.06212	0.0196054	0.10798	Inflamed vs Normal
TXNL1	-0.646414	0.0196743	0.108175	Inflamed vs Normal
CNDP2	0.959476	0.0197426	0.108367	Inflamed vs Normal
LASP1	-1.55312	0.0197885	0.108434	Inflamed vs Normal
NSFL1C	-0.589069	0.0198311	0.108484	Inflamed vs Normal
ITGA7	-1.08218	0.0199081	0.108718	Inflamed vs Normal
HNRNPUL2	0.577344	0.0199569	0.108718	Inflamed vs Normal
BUD31	0.822114	0.0199747	0.108718	Inflamed vs Normal
STXBP2	1.28774	0.0201535	0.109265	Inflamed vs Normal
DHX9	0.708385	0.0201552	0.109265	Inflamed vs Normal
CARM1	-0.590631	0.0201766	0.109265	Inflamed vs Normal
CPQ	-1.17615	0.0202256	0.109347	Inflamed vs Normal
HERPUD1	0.90108	0.0202846	0.109483	Inflamed vs Normal
RBP1	0.931849	0.0203791	0.109702	Inflamed vs Normal
BCLAF1	1.00645	0.0203982	0.109702	Inflamed vs Normal
HLA-A	1.50971	0.020427	0.109702	Inflamed vs Normal
GSTP1	-0.621115	0.0205062	0.109945	Inflamed vs Normal
SORBS1	-1.37488	0.0205408	0.109947	Inflamed vs Normal
ISYNA1	1.111	0.0206274	0.109986	Inflamed vs Normal
HLA-C	1.63525	0.0206443	0.109986	Inflamed vs Normal
SEC24B	-0.855869	0.02065	0.109986	Inflamed vs Normal
EIF3L	1.01181	0.0207054	0.1101	Inflamed vs Normal
QKI	0.713395	0.0207398	0.110102	Inflamed vs Normal
SERPINB7	0.973213	0.0208656	0.110446	Inflamed vs Normal
EPHX2	-1.43385	0.0208731	0.110446	Inflamed vs Normal
DUSP3	-1.43199	0.0209268	0.11055	Inflamed vs Normal
WTAP	0.666807	0.021008	0.110798	Inflamed vs Normal
DNM1L	-0.537792	0.0210433	0.110803	Inflamed vs Normal
REG3A	1.48027	0.0212467	0.111599	Inflamed vs Normal
RCC1	0.84498	0.0212636	0.111599	Inflamed vs Normal
MAN2B1	1.18917	0.0213095	0.111659	Inflamed vs Normal
THEMIS2	0.824764	0.021437	0.112145	Inflamed vs Normal
CGN	-1.05169	0.021521	0.112403	Inflamed vs Normal
	1.14261	0.0219221	0.114063	Inflamed vs Normal
	0.911025	0.0219447	0.114063	Inflamed vs Normal
BICD2	0.89703	0.0220904	0.11463	Inflamed vs Normal
COPG2	0.997739	0.0221248	0.11463	Inflamed vs Normal
NHP2L1	0.907747	0.0222511	0.1151	Inflamed vs Normal
TAF15	-1.53932	0.0223676	0.115518	Inflamed vs Normal
ACIN1	1.28417	0.0225638	0.116346	Inflamed vs Normal
STT3A	0.738399	0.0226067	0.116381	Inflamed vs Normal
GOSR2	0.750464	0.0226495	0.116416	Inflamed vs Normal
IKBIP	0.935106	0.0227873	0.116939	Inflamed vs Normal
GRPEL1	0.815675	0.0229685	0.117341	Inflamed vs Normal
PTMA	1.02062	0.0229998	0.117341	Inflamed vs Normal
SEC61B	0.783608	0.0230008	0.117341	Inflamed vs Normal
PGM2L1	0.761417	0.023011	0.117341	Inflamed vs Normal
COPS7B	-0.713377	0.0231131	0.117579	Inflamed vs Normal
LBP	1.03573	0.0231302	0.117579	Inflamed vs Normal
SEPHS1	0.71845	0.0232461	0.117982	Inflamed vs Normal
ERLIN1	-0.563938	0.0233142	0.118142	Inflamed vs Normal
	0.990469	0.0234051	0.118417	Inflamed vs Normal
CAPZA2	-0.750981	0.0234747	0.118584	Inflamed vs Normal
HPX	0.660391	0.0235315	0.11859	Inflamed vs Normal
TMED9	0.850399	0.0235493	0.11859	Inflamed vs Normal
CAB39L	-1.37533	0.0236736	0.119031	Inflamed vs Normal
TBC1D1	-1.16237	0.0239065	0.120015	Inflamed vs Normal
PTGDS	0.901148	0.0239705	0.120063	Inflamed vs Normal
P4HA1	1.27418	0.0239903	0.120063	Inflamed vs Normal
RPL27	-0.851038	0.024089	0.12037	Inflamed vs Normal
BROX	-0.79912	0.0241557	0.120391	Inflamed vs Normal
MCAM	-0.708566	0.0241676	0.120391	Inflamed vs Normal
CHRM2	-1.03032	0.0242519	0.120625	Inflamed vs Normal
SRSF3	-1.18794	0.0243023	0.12069	Inflamed vs Normal
ATP13A1	0.938333	0.0244931	0.121451	Inflamed vs Normal
EPCAM	-1.24449	0.0247986	0.122765	Inflamed vs Normal
PACSIN3PE	-1.12634	0.0248625	0.122765	Inflamed vs Normal
CTPS1	-1.33415	0.024872	0.122765	Inflamed vs Normal
SIRT5	-0.553534	0.0249844	0.123047	Inflamed vs Normal
RHOG	-0.657501	0.0250052	0.123047	Inflamed vs Normal
CPSF6	1.05942	0.025092	0.123202	Inflamed vs Normal
STK24	-0.698592	0.0251675	0.123202	Inflamed vs Normal
TPSAB1	1.07231	0.0251782	0.123202	Inflamed vs Normal
GLG1	1.14023	0.0251892	0.123202	Inflamed vs Normal
PPP1R11	-0.639064	0.0252654	0.123285	Inflamed vs Normal
PPP5C	-1.05354	0.0252824	0.123285	Inflamed vs Normal
CTNND1	-0.808762	0.025343	0.123394	Inflamed vs Normal
ALYREF	1.24121	0.0253956	0.123464	Inflamed vs Normal
ANP32E	0.982065	0.025672	0.124621	Inflamed vs Normal
CYP27A1	0.988406	0.0257354	0.124741	Inflamed vs Normal
PPIB	0.844619	0.0258946	0.125325	Inflamed vs Normal
PLP2	-0.564332	0.0259814	0.125517	Inflamed vs Normal
PRNP	-1.19949	0.0260118	0.125517	Inflamed vs Normal
SCGN	-1.14606	0.0261464	0.125978	Inflamed vs Normal
ITGA2	-0.938505	0.0262313	0.126199	Inflamed vs Normal
SLC25A12	-0.848664	0.0263423	0.126402	Inflamed vs Normal
CYC1	-0.689367	0.0264405	0.126402	Inflamed vs Normal
PSMA7	0.440598	0.0264441	0.126402	Inflamed vs Normal
CPXM1	0.814487	0.0264608	0.126402	Inflamed vs Normal
RPS21	0.766684	0.0264689	0.126402	Inflamed vs Normal
TIA1	0.87622	0.0265954	0.126819	Inflamed vs Normal
FMNL1	1.55957	0.0266596	0.126937	Inflamed vs Normal
KIF13A	0.870448	0.0267184	0.126967	Inflamed vs Normal
PSME3	-0.55298	0.0268112	0.126967	Inflamed vs Normal
KIAA1462	-0.916762	0.0268441	0.126967	Inflamed vs Normal
TGOLN2	1.22282	0.0268501	0.126967	Inflamed vs Normal
PRKCSH	0.657881	0.0268622	0.126967	Inflamed vs Normal
SLC8A1	-0.951816	0.0270586	0.127708	Inflamed vs Normal
LPCAT2	1.00129	0.0271552	0.127978	Inflamed vs Normal
TKT	0.585555	0.0272652	0.128018	Inflamed vs Normal
IARS2	0.511776	0.0272739	0.128018	Inflamed vs Normal
FLOT1	0.631012	0.0273471	0.128018	Inflamed vs Normal
SELENBP1	-0.652804	0.027409	0.128018	Inflamed vs Normal
UBAC1	-0.547115	0.0274407	0.128018	Inflamed vs Normal
ALDH18A1	1.32647	0.027487	0.128018	Inflamed vs Normal
RHOT1	-0.80297	0.0275044	0.128018	Inflamed vs Normal
CCAR2	0.958334	0.0275102	0.128018	Inflamed vs Normal
ACOX1	-0.91406	0.0275598	0.128018	Inflamed vs Normal
PUF60	0.660163	0.0276652	0.128237	Inflamed vs Normal
RSU1	-0.877149	0.0276862	0.128237	Inflamed vs Normal
PRKCA	-0.968141	0.0277865	0.128517	Inflamed vs Normal
SERPINA3	0.849161	0.0278623	0.128665	Inflamed vs Normal
G3BP2	-0.623005	0.0279377	0.128665	Inflamed vs Normal
NDUFA2	-0.967329	0.0279379	0.128665	Inflamed vs Normal
SAA1	1.5425	0.0280798	0.128877	Inflamed vs Normal
GNA11	-0.889832	0.0281019	0.128877	Inflamed vs Normal
CALR	0.776046	0.0281034	0.128877	Inflamed vs Normal
DNPEP	0.503371	0.0282415	0.129242	Inflamed vs Normal
FKBP15	0.696743	0.0282866	0.129242	Inflamed vs Normal
CALU	-1.66985	0.028303	0.129242	Inflamed vs Normal
VTN	0.595828	0.0285089	0.129999	Inflamed vs Normal
NFKB1	1.0472	0.0286715	0.130556	Inflamed vs Normal
LSM8	0.95941	0.0288653	0.13093	Inflamed vs Normal
GARS	0.768826	0.0288791	0.13093	Inflamed vs Normal
MPRIP	-2.02937	0.0289095	0.13093	Inflamed vs Normal
SRI	-0.614293	0.0289554	0.13093	Inflamed vs Normal
AIMP1	-0.692579	0.0289938	0.13093	Inflamed vs Normal
CYB5R1	-0.949436	0.0290098	0.13093	Inflamed vs Normal
NAP1L4	-1.04866	0.0290758	0.13093	Inflamed vs Normal
IGLL5	1.12054	0.0290775	0.13093	Inflamed vs Normal
FABP6	2.37204	0.0291395	0.130977	Inflamed vs Normal
PDLIM3	-1.189	0.029169	0.130977	Inflamed vs Normal
LIMS2	-1.20852	0.029329	0.131513	Inflamed vs Normal
COX20	-0.702192	0.0293959	0.13163	Inflamed vs Normal
TACC2	-1.18925	0.0296402	0.132541	Inflamed vs Normal
SCD5	1.06355	0.0298396	0.133248	Inflamed vs Normal
EIF5A	-0.634514	0.0299212	0.133333	Inflamed vs Normal
UQCRH	-1.53569	0.0299413	0.133333	Inflamed vs Normal
MESDC2	0.693866	0.0300964	0.13384	Inflamed vs Normal
GNAO1	-1.08317	0.0301838	0.134044	Inflamed vs Normal
EWSR1	-0.768408	0.0302598	0.134197	Inflamed vs Normal
CCDC50	-1.37191	0.0303319	0.134333	Inflamed vs Normal
PYCARD	1.11933	0.0306583	0.135593	Inflamed vs Normal
COMMD3	1.37982	0.0309337	0.136624	Inflamed vs Normal
GOLPH3	-0.987269	0.0313633	0.138237	Inflamed vs Normal
SERPINA4	-1.05542	0.0313846	0.138237	Inflamed vs Normal
RHOC	-1.1665	0.0315085	0.138594	Inflamed vs Normal
SH3KBP1	1.22974	0.0317241	0.13894	Inflamed vs Normal
PDCD5	-0.704967	0.0317436	0.13894	Inflamed vs Normal
LRBA	1.14407	0.0317899	0.13894	Inflamed vs Normal
EML4	0.986288	0.0317899	0.13894	Inflamed vs Normal
DDX21	0.836978	0.031802	0.13894	Inflamed vs Normal
NQO2	-1.14836	0.0319274	0.139264	Inflamed vs Normal
RBM25	1.02099	0.0319622	0.139264	Inflamed vs Normal
WNK1	1.33609	0.0321797	0.13985	Inflamed vs Normal
NDUFA12	-0.691404	0.0322584	0.13985	Inflamed vs Normal
SVIL	-1.46816	0.0322703	0.13985	Inflamed vs Normal
KATNAL2	0.470261	0.0323508	0.13985	Inflamed vs Normal
NID1	-0.822062	0.0323543	0.13985	Inflamed vs Normal
OAS3	0.918198	0.0323562	0.13985	Inflamed vs Normal
FABP5	0.984285	0.0324652	0.140109	Inflamed vs Normal
JAM3	-1.31831	0.0325029	0.140109	Inflamed vs Normal
CTPS2	-0.637867	0.0325748	0.140172	Inflamed vs Normal
DPP7	1.20413	0.0329151	0.140988	Inflamed vs Normal
CARS	-0.570032	0.0329566	0.140988	Inflamed vs Normal
RPS4X	0.697353	0.0329666	0.140988	Inflamed vs Normal
NDUFS4	-1.04021	0.0329685	0.140988	Inflamed vs Normal
CSDE1	-0.991013	0.0331321	0.141482	Inflamed vs Normal
SYNGR2	1.22012	0.0331716	0.141482	Inflamed vs Normal
TM9SF2	0.856171	0.0334688	0.142447	Inflamed vs Normal
CAD	0.702951	0.0334859	0.142447	Inflamed vs Normal
SAFB	0.730662	0.0336482	0.14295	Inflamed vs Normal
APOB	0.872521	0.0337898	0.1433	Inflamed vs Normal
HUWE1	0.941235	0.0338194	0.1433	Inflamed vs Normal
EML3	0.698335	0.0339563	0.143619	Inflamed vs Normal
ENAH	-0.902738	0.0339909	0.143619	Inflamed vs Normal
RPL3	-0.66976	0.034028	0.143619	Inflamed vs Normal
PRMT1	0.704062	0.0341604	0.143832	Inflamed vs Normal
RPA3	-0.776844	0.0341673	0.143832	Inflamed vs Normal
SARS2	0.574288	0.0342256	0.14389	Inflamed vs Normal
RMDN3	0.80071	0.0342841	0.143949	Inflamed vs Normal
TMOD3	1.15035	0.0343881	0.144198	Inflamed vs Normal
CUL4B	-0.814519	0.0344573	0.144301	Inflamed vs Normal
ITIH3	0.939992	0.0345473	0.144491	Inflamed vs Normal
PMVK	-0.861171	0.0347233	0.145039	Inflamed vs Normal
CLPP	0.531306	0.0348015	0.145082	Inflamed vs Normal
ITIH1	0.541768	0.0348525	0.145082	Inflamed vs Normal
AOC3	-0.596043	0.0348682	0.145082	Inflamed vs Normal
	0.873278	0.034929	0.145149	Inflamed vs Normal
GNB2	-0.501844	0.0349776	0.145164	Inflamed vs Normal
UQCRQ	-0.808295	0.0352385	0.146059	Inflamed vs Normal
BOD1L1	0.729702	0.0355175	0.146903	Inflamed vs Normal
FUBP1	0.981175	0.0355331	0.146903	Inflamed vs Normal
ISG20	0.770435	0.0355804	0.146911	Inflamed vs Normal
LAMP1	0.949751	0.0357217	0.147306	Inflamed vs Normal
ILK	-0.817126	0.0360981	0.148669	Inflamed vs Normal
PCNA	0.794673	0.0362264	0.149008	Inflamed vs Normal
CA2	-1.02643	0.0363071	0.14915	Inflamed vs Normal
KCTD12	0.578331	0.0365599	0.14984	Inflamed vs Normal
BCAP31	0.475202	0.0365797	0.14984	Inflamed vs Normal
GPD1L	-0.877835	0.0366141	0.14984	Inflamed vs Normal
UCHL5	-0.782713	0.0366935	0.149975	Inflamed vs Normal
EIF5	-0.61495	0.0368127	0.150272	Inflamed vs Normal
NDRG1	-0.634757	0.0369563	0.150668	Inflamed vs Normal
CLU	0.503414	0.0372349	0.151484	Inflamed vs Normal
ECM1	-0.909895	0.0372501	0.151484	Inflamed vs Normal
SERPINF2	0.636081	0.0373565	0.151601	Inflamed vs Normal
ANP32A	0.604281	0.0373727	0.151601	Inflamed vs Normal
PDLIM5	-0.523853	0.0376037	0.152257	Inflamed vs Normal
PDIA4	0.915963	0.0376286	0.152257	Inflamed vs Normal
ARHGAP1	-0.575958	0.0377901	0.152682	Inflamed vs Normal
HIST1H1C	1.51963	0.0378676	0.152682	Inflamed vs Normal
STXBP3	-0.555979	0.0378753	0.152682	Inflamed vs Normal
GBP1	0.866977	0.0379325	0.152722	Inflamed vs Normal
UTRN	1.04155	0.0383638	0.154266	Inflamed vs Normal
HDGFRP3	-0.638439	0.0384287	0.154335	Inflamed vs Normal
LIMS1	-0.784846	0.0386153	0.154867	Inflamed vs Normal
C7	0.76627	0.0386758	0.154867	Inflamed vs Normal
MANF	1.18521	0.0387445	0.154867	Inflamed vs Normal
EML1	-1.1501	0.0387526	0.154867	Inflamed vs Normal
SBDS	-0.758135	0.0390083	0.15554	Inflamed vs Normal
PRDX4	0.878031	0.0390678	0.15554	Inflamed vs Normal
GM2A	0.891458	0.0390702	0.15554	Inflamed vs Normal
SPCS1	0.910486	0.0391135	0.15554	Inflamed vs Normal
HSPA2	-1.05687	0.0396429	0.15726	Inflamed vs Normal
TES	-0.922946	0.0396434	0.15726	Inflamed vs Normal
ZNF512	0.603925	0.0398026	0.15759	Inflamed vs Normal
DMPK	-1.25998	0.0398667	0.15759	Inflamed vs Normal
SMC1A	0.949831	0.0399087	0.15759	Inflamed vs Normal
PRR14L	0.741455	0.0399261	0.15759	Inflamed vs Normal
DCLK1	0.875888	0.0399702	0.15759	Inflamed vs Normal
SNX6	0.568942	0.0401259	0.158011	Inflamed vs Normal
EPB41L3	-0.741216	0.0401749	0.158011	Inflamed vs Normal
LCK	0.608895	0.0404332	0.158674	Inflamed vs Normal
ZC3HAV1	-0.626086	0.0404865	0.158674	Inflamed vs Normal
SYN2	-0.600453	0.0404906	0.158674	Inflamed vs Normal
RPL23	-0.866481	0.0405457	0.158698	Inflamed vs Normal
SPCS2	1.23132	0.0407974	0.158976	Inflamed vs Normal
DYNLL2	-0.931645	0.0408028	0.158976	Inflamed vs Normal
HCFC1	0.944667	0.0408112	0.158976	Inflamed vs Normal
GAA	0.635779	0.0408134	0.158976	Inflamed vs Normal
CLIP1	-0.767263	0.0409661	0.159379	Inflamed vs Normal
MYO1F	0.819532	0.0410576	0.159414	Inflamed vs Normal
BAP18	1.02499	0.0411107	0.159414	Inflamed vs Normal
AHSA1	-0.847377	0.0411231	0.159414	Inflamed vs Normal
CTSZ	0.996521	0.0413793	0.160067	Inflamed vs Normal
FAHD1	-0.75567	0.0414785	0.160067	Inflamed vs Normal
MMP9	1.34797	0.0414889	0.160067	Inflamed vs Normal
GSTK1	0.685474	0.0414898	0.160067	Inflamed vs Normal
GYS1	-0.703958	0.0417422	0.160849	Inflamed vs Normal
PCBP1	0.471838	0.0418023	0.160889	Inflamed vs Normal
SRPR	0.734916	0.0418609	0.160923	Inflamed vs Normal
TMEM35	-1.14278	0.0419584	0.161106	Inflamed vs Normal
TRIM28	0.997817	0.0421387	0.161607	Inflamed vs Normal
SCAMP1	-0.760368	0.0422744	0.161707	Inflamed vs Normal
F10	0.653054	0.0422953	0.161707	Inflamed vs Normal
UNC45A	-0.697834	0.0423148	0.161707	Inflamed vs Normal
LYPLA2	-0.713761	0.0424312	0.16196	Inflamed vs Normal
CD81	-0.732743	0.0425084	0.162008	Inflamed vs Normal
FH	-0.478883	0.0425441	0.162008	Inflamed vs Normal
CTSD	0.702741	0.042827	0.162894	Inflamed vs Normal
MLLT4	-0.722026	0.0429312	0.163064	Inflamed vs Normal
ECHS1	-0.62519	0.0430002	0.163064	Inflamed vs Normal
UBE2K	-0.660333	0.043023	0.163064	Inflamed vs Normal
ATP6V1D	0.692643	0.0430811	0.163093	Inflamed vs Normal
SEPT7	-0.441569	0.0433318	0.16385	Inflamed vs Normal
LMOD1	-1.08499	0.0434335	0.164042	Inflamed vs Normal
EGFR	-0.718859	0.0435971	0.164198	Inflamed vs Normal
COTL1	0.730962	0.0436026	0.164198	Inflamed vs Normal
PPBP	0.910468	0.0436269	0.164198	Inflamed vs Normal
EIF4G2	-0.635898	0.0437338	0.164409	Inflamed vs Normal
GAK	0.85023	0.0438001	0.164467	Inflamed vs Normal
HLA-C	0.860591	0.0442007	0.165778	Inflamed vs Normal
PPT1	0.795881	0.0443835	0.166271	Inflamed vs Normal
SNRPA1	1.0255	0.0445016	0.16649	Inflamed vs Normal
CYGB	0.620845	0.0445849	0.16649	Inflamed vs Normal
CST3	0.872386	0.044647	0.16649	Inflamed vs Normal
CRIP2	-0.842128	0.0446479	0.16649	Inflamed vs Normal
NAPA	-0.566093	0.0447048	0.16651	Inflamed vs Normal
HLA-DRB1	1.07984	0.0450213	0.167351	Inflamed vs Normal
ACAD8	-0.513883	0.045034	0.167351	Inflamed vs Normal
H6PD	1.0289	0.0451421	0.16756	Inflamed vs Normal
APOOL	-0.504356	0.0452008	0.167585	Inflamed vs Normal
PCCB	-1.19945	0.0456883	0.169198	Inflamed vs Normal
SF3A3	1.36949	0.0459332	0.169911	Inflamed vs Normal
POTEE	-1.19624	0.0461265	0.170431	Inflamed vs Normal
ASAH1	0.883261	0.0463931	0.17122	Inflamed vs Normal
SDCBP	-0.72126	0.0464802	0.171346	Inflamed vs Normal
SMARCE1	0.861751	0.0465559	0.171358	Inflamed vs Normal
AK1	-0.697094	0.0465911	0.171358	Inflamed vs Normal
SEC61A1	1.37835	0.0466423	0.171358	Inflamed vs Normal
MAPK1	-0.427612	0.0468308	0.171855	Inflamed vs Normal
C1orf198	-0.668581	0.0468859	0.171862	Inflamed vs Normal
NCEH1	0.824978	0.0471085	0.172482	Inflamed vs Normal
SNX3	-0.759374	0.0473036	0.172932	Inflamed vs Normal
RYR3	-0.804524	0.0473575	0.172932	Inflamed vs Normal
SNAP29	-1.13953	0.0473919	0.172932	Inflamed vs Normal
LMNA	0.587429	0.0474704	0.173023	Inflamed vs Normal
PSMB2	0.490942	0.0476592	0.17343	Inflamed vs Normal
ARFGAP2	0.903703	0.0476892	0.17343	Inflamed vs Normal
MMRN2	1.11152	0.0478179	0.173703	Inflamed vs Normal
MCM3	0.598334	0.0479711	0.173799	Inflamed vs Normal
FTL	0.992533	0.0480233	0.173799	Inflamed vs Normal
TUBB8	-0.986312	0.048031	0.173799	Inflamed vs Normal
GSDMD	0.788041	0.0480891	0.173799	Inflamed vs Normal
RPS2	0.684685	0.0481133	0.173799	Inflamed vs Normal
KHSRP	0.536302	0.0482425	0.173889	Inflamed vs Normal
ITGAV	-0.586627	0.0482458	0.173889	Inflamed vs Normal
PRPF19	0.738186	0.0485017	0.174617	Inflamed vs Normal
MAGED2	-0.593861	0.0485684	0.174663	Inflamed vs Normal
VPS25	-1.12867	0.0486564	0.17469	Inflamed vs Normal
SLC25A24	0.698716	0.0486841	0.17469	Inflamed vs Normal
ADA	0.838205	0.0487697	0.174803	Inflamed vs Normal
SDC1	0.891283	0.0489332	0.175195	Inflamed vs Normal
PRDX6	-0.350425	0.0490585	0.175377	Inflamed vs Normal
HSPB1	-0.438888	0.0491648	0.175377	Inflamed vs Normal
RBM3	-0.864899	0.0491796	0.175377	Inflamed vs Normal
DDX1	-0.327823	0.0492011	0.175377	Inflamed vs Normal
EEF1D	0.581306	0.0494589	0.176102	Inflamed vs Normal
GREM1	1.01391	0.0495813	0.176344	Inflamed vs Normal
PGM3	1.02997	0.049799	0.176423	Inflamed vs Normal
SDC2	-1.02367	0.0498667	0.176423	Inflamed vs Normal
DTX3L	0.68307	0.0498903	0.176423	Inflamed vs Normal
PARVB	-0.676979	0.0500177	0.176423	Inflamed vs Normal
MAGT1	0.627037	0.050039	0.176423	Inflamed vs Normal
LTBP1	0.738204	0.0500401	0.176423	Inflamed vs Normal
RBMS1	-0.407399	0.0500973	0.176432	Inflamed vs Normal
ACP2	0.59572	0.0502415	0.176561	Inflamed vs Normal
TMSB4X	0.827649	0.0502597	0.176561	Inflamed vs Normal
RUFY1	0.792634	0.0502977	0.176561	Inflamed vs Normal
APOE	0.64757	0.0503769	0.176647	Inflamed vs Normal
ATP6V1A	0.488436	0.0504809	0.17682	Inflamed vs Normal
LSAMP	-1.07861	0.0505877	0.177002	Inflamed vs Normal
EIF3E	0.534901	0.0507742	0.177416	Inflamed vs Normal
ENO2	-0.656701	0.0509182	0.177582	Inflamed vs Normal
CAPZA1	0.625449	0.0510647	0.177901	Inflamed vs Normal
PRKCB	-0.954514	0.0511778	0.177906	Inflamed vs Normal
RASIP1	-1.73128	0.0512414	0.177906	Inflamed vs Normal
GSR	0.455718	0.0512594	0.177906	Inflamed vs Normal
SF3B3	1.09643	0.0512908	0.177906	Inflamed vs Normal
C1R	0.762468	0.0513539	0.177906	Inflamed vs Normal
UBA3	-0.916553	0.0513963	0.177906	Inflamed vs Normal
SUGT1	-0.610991	0.0516688	0.178567	Inflamed vs Normal
PDE5A	-1.12754	0.0516978	0.178567	Inflamed vs Normal
CLTA	0.768521	0.0519047	0.179067	Inflamed vs Normal
CD151	-1.23737	0.0519532	0.179067	Inflamed vs Normal
RBM26	0.472602	0.0520123	0.17908	Inflamed vs Normal
ST13	-0.444031	0.0522462	0.179693	Inflamed vs Normal
ELAVL1	0.523401	0.0525271	0.180288	Inflamed vs Normal
CSTB	-0.464377	0.0525305	0.180288	Inflamed vs Normal
NDUFA8	-0.87664	0.0527957	0.180706	Inflamed vs Normal
EXOC1	-0.942471	0.0528273	0.180706	Inflamed vs Normal
COL1A2	1.14317	0.0528761	0.180706	Inflamed vs Normal
EPPK1	-1.26659	0.0529132	0.180706	Inflamed vs Normal
CLINT1	-0.536963	0.0529319	0.180706	Inflamed vs Normal
ACBD3	1.23631	0.0530616	0.180958	Inflamed vs Normal
CCT6A	-0.359567	0.0531406	0.181036	Inflamed vs Normal
ACSS2	-0.652458	0.0532212	0.181062	Inflamed vs Normal
PGM1	-0.461159	0.05326	0.181062	Inflamed vs Normal
TMEM33	1.07054	0.0535467	0.181845	Inflamed vs Normal
RAP1GDS1	-0.629966	0.0537927	0.182489	Inflamed vs Normal
MFSD10	-0.475257	0.0539524	0.182839	Inflamed vs Normal
COMT	-0.491961	0.0541691	0.183381	Inflamed vs Normal
CKM	1.50198	0.0543594	0.183675	Inflamed vs Normal
CDIPT	-0.667165	0.0543946	0.183675	Inflamed vs Normal
NT5C	-0.856303	0.0544265	0.183675	Inflamed vs Normal
COL4A3BP	0.660426	0.0546866	0.184361	Inflamed vs Normal
FKBP1A	-0.52136	0.0547933	0.184528	Inflamed vs Normal
RNASET2	0.816296	0.0548674	0.184548	Inflamed vs Normal
RAD21	0.520654	0.0549134	0.184548	Inflamed vs Normal
HADHB	-0.50889	0.0550571	0.184818	Inflamed vs Normal
ACYP1	-0.778288	0.055108	0.184818	Inflamed vs Normal
MAP7D3	-0.655413	0.0554489	0.185576	Inflamed vs Normal
PIK3R1	-0.615843	0.0556117	0.185683	Inflamed vs Normal
LEPRE1	1.01227	0.0556197	0.185683	Inflamed vs Normal
SNRPD2	0.893961	0.0556616	0.185683	Inflamed vs Normal
CPOX	0.621992	0.0558017	0.185683	Inflamed vs Normal
WARS	0.825249	0.0558194	0.185683	Inflamed vs Normal
CYB5B	-0.653944	0.0558255	0.185683	Inflamed vs Normal
SLC2A1PE	-0.888211	0.0559402	0.185873	Inflamed vs Normal
PPP2R1A	-0.344403	0.0560876	0.186172	Inflamed vs Normal
MGST1	-0.704505	0.0564198	0.186891	Inflamed vs Normal
ANXA4	-0.481842	0.0564834	0.18691	Inflamed vs Normal
C4A	0.673504	0.0568043	0.18778	Inflamed vs Normal
HMGB1	0.551162	0.0570671	0.188456	Inflamed vs Normal
TMED5	0.66844	0.057449	0.189438	Inflamed vs Normal
IGF2R	0.822605	0.0575255	0.189438	Inflamed vs Normal
TBL2	0.770563	0.0575426	0.189438	Inflamed vs Normal
MYL1	-1.26656	0.057599	0.189438	Inflamed vs Normal
S100B	-1.01223	0.0577848	0.189856	Inflamed vs Normal
DIAPH2	0.915293	0.0578553	0.189895	Inflamed vs Normal
	0.798625	0.0579203	0.189915	Inflamed vs Normal
UBE4A	0.566409	0.0579914	0.189956	Inflamed vs Normal
ATG3	-0.818729	0.0581169	0.190117	Inflamed vs Normal
UPF1	0.790648	0.0581582	0.190117	Inflamed vs Normal
ETFDH	-0.804596	0.0582395	0.190165	Inflamed vs Normal
ATP1A3	0.89416	0.0582992	0.190165	Inflamed vs Normal
FUNDC2	0.523712	0.0583493	0.190165	Inflamed vs Normal
PPP1R12B	-1.00855	0.0584345	0.19025	Inflamed vs Normal
S100A6	-0.470532	0.0589966	0.191773	Inflamed vs Normal
GATAD2A	0.720797	0.0590207	0.191773	Inflamed vs Normal
PGM5	-0.783675	0.0592273	0.192251	Inflamed vs Normal
DTNBP1	0.664441	0.0594945	0.192924	Inflamed vs Normal
IFT27	-0.470913	0.0597473	0.193544	Inflamed vs Normal
TCP1	0.424292	0.0598051	0.193544	Inflamed vs Normal
SART3	0.582878	0.05998	0.193915	Inflamed vs Normal
PGAM1	-0.466665	0.0600891	0.194074	Inflamed vs Normal
HSPA1B	-0.37709	0.0603826	0.194652	Inflamed vs Normal
CMBL	-0.966639	0.0604499	0.194652	Inflamed vs Normal
EXOC6B	-0.733334	0.0604955	0.194652	Inflamed vs Normal
PABPC4	0.733265	0.060509	0.194652	Inflamed vs Normal
C6	1.00878	0.0606256	0.194834	Inflamed vs Normal
DPYSL2	0.359371	0.0607724	0.195111	Inflamed vs Normal
KLC4	-0.650705	0.0608593	0.195197	Inflamed vs Normal
UBE2I	-0.766906	0.0609392	0.195259	Inflamed vs Normal
PKP2	-0.687811	0.061177	0.195827	Inflamed vs Normal
ERP29	-0.496821	0.061406	0.196365	Inflamed vs Normal
CDC42EP4	-1.18134	0.0616536	0.196859	Inflamed vs Normal
NMI	-0.470145	0.0616822	0.196859	Inflamed vs Normal
FLII	0.786654	0.0620008	0.197681	Inflamed vs Normal
SLC12A2	-0.895106	0.0620783	0.197733	Inflamed vs Normal
CAPG	0.779669	0.0624227	0.198634	Inflamed vs Normal
PSMA5	0.405184	0.0626157	0.199053	Inflamed vs Normal
CISD1	-0.836231	0.0627674	0.199241	Inflamed vs Normal
ARHGEF6	0.553032	0.0627982	0.199241	Inflamed vs Normal
FAHD2B	-0.681085	0.0628752	0.19929	Inflamed vs Normal
SEC31A	0.555775	0.0630655	0.199697	Inflamed vs Normal
BTK	0.393399	0.0634018	0.200566	Inflamed vs Normal
PDLIM7	-1.03329	0.0636073	0.201019	Inflamed vs Normal
CAMK2DPE	-0.502226	0.0638206	0.201496	Inflamed vs Normal
DDAH1	-0.835934	0.0639933	0.201802	Inflamed vs Normal
PSMB5	-0.785664	0.0640423	0.201802	Inflamed vs Normal
ATP1A2	-1.32075	0.0642649	0.202306	Inflamed vs Normal
CAB39	-0.921331	0.0643434	0.202356	Inflamed vs Normal
DAD1	0.924514	0.0648175	0.203566	Inflamed vs Normal
ADAR	0.933557	0.064854	0.203566	Inflamed vs Normal
GHITM	-1.07109	0.065024	0.203902	Inflamed vs Normal
SLC44A2	-0.758538	0.0653461	0.204713	Inflamed vs Normal
AGO1	-0.794269	0.0656605	0.20502	Inflamed vs Normal
SRP72	0.768523	0.0656918	0.20502	Inflamed vs Normal
YBX3	-0.6815	0.0656978	0.20502	Inflamed vs Normal
PHYHD1	-0.52209	0.0659837	0.205691	Inflamed vs Normal
EIF4A2	-0.518482	0.06604	0.205691	Inflamed vs Normal
DYNC1LI1	-0.515729	0.0661334	0.205784	Inflamed vs Normal
ATP5O	-0.444363	0.0662737	0.205952	Inflamed vs Normal
NOLC1	1.03202	0.0663343	0.205952	Inflamed vs Normal
C4BPA	0.676088	0.0664089	0.205952	Inflamed vs Normal
MARCKSL1	1.08914	0.0664423	0.205952	Inflamed vs Normal
C4BPB	0.722067	0.0666554	0.20626	Inflamed vs Normal
UGGT1	0.757477	0.0666733	0.20626	Inflamed vs Normal
NME3	0.544732	0.0667377	0.20626	Inflamed vs Normal
EPHX1	-0.460834	0.0667968	0.20626	Inflamed vs Normal
COL18A1	-0.595972	0.066876	0.206307	Inflamed vs Normal
VIM	0.566688	0.0669952	0.206478	Inflamed vs Normal
C20orf27	-0.628582	0.067304	0.207232	Inflamed vs Normal
WDFY1	0.846927	0.0678092	0.208525	Inflamed vs Normal
LUC7L3	0.707597	0.0680398	0.208525	Inflamed vs Normal
NCF2	0.897744	0.0680741	0.208525	Inflamed vs Normal
RASAL3	0.811247	0.0680958	0.208525	Inflamed vs Normal
NEXN	-0.844542	0.0681099	0.208525	Inflamed vs Normal
PPP2R4	-0.497034	0.068111	0.208525	Inflamed vs Normal
ALDH6A1	0.53727	0.0684679	0.20942	Inflamed vs Normal
PMPCA	-0.452205	0.0688337	0.21034	Inflamed vs Normal
FBP1	1.14348	0.0690833	0.210903	Inflamed vs Normal
DOCK9	1.05154	0.0691787	0.210995	Inflamed vs Normal
ACSS1	0.731002	0.0693116	0.211016	Inflamed vs Normal
SUN2	0.496111	0.0693356	0.211016	Inflamed vs Normal
TNS1	-0.902075	0.0693852	0.211016	Inflamed vs Normal
	0.743196	0.0694957	0.211016	Inflamed vs Normal
TXLNA	-0.777356	0.0695118	0.211016	Inflamed vs Normal
IQGAP2	0.79883	0.0696592	0.211265	Inflamed vs Normal
FXR1	0.80953	0.0703595	0.212928	Inflamed vs Normal
NARS	-0.44094	0.0704037	0.212928	Inflamed vs Normal
NDUFB4	-0.53711	0.0704054	0.212928	Inflamed vs Normal
MCTS1	-0.8122	0.0705758	0.213244	Inflamed vs Normal
HIST2H2BD	1.02565	0.0708966	0.213839	Inflamed vs Normal
RPL24	-0.629419	0.070905	0.213839	Inflamed vs Normal
RPRD1B	0.601779	0.0710522	0.213949	Inflamed vs Normal
NAPRT	-0.525637	0.0710833	0.213949	Inflamed vs Normal
CD82	0.850836	0.0711745	0.213949	Inflamed vs Normal
ATIC	-0.437064	0.0712061	0.213949	Inflamed vs Normal
MOB2	-0.562211	0.0713526	0.214068	Inflamed vs Normal
CFI	0.608413	0.0713779	0.214068	Inflamed vs Normal
HIBADH	-0.583714	0.0716114	0.214569	Inflamed vs Normal
SUPT16H	0.760898	0.0717006	0.214637	Inflamed vs Normal
SMARCC1	0.616579	0.0719957	0.215168	Inflamed vs Normal
PSMB3	0.538337	0.0720111	0.215168	Inflamed vs Normal
TNS2	-0.749159	0.0722231	0.215602	Inflamed vs Normal
PSMD5	-0.560689	0.0723306	0.215724	Inflamed vs Normal
VPS18	0.863018	0.0726011	0.216331	Inflamed vs Normal
C8G	-0.679758	0.0727958	0.216712	Inflamed vs Normal
ATP1B1	-0.760188	0.0730139	0.216967	Inflamed vs Normal
TROVE2	0.526706	0.0730159	0.216967	Inflamed vs Normal
DBT	-0.7709	0.0735564	0.218373	Inflamed vs Normal
GNG5	-0.853769	0.0738671	0.218964	Inflamed vs Normal
NANS	0.802618	0.0738925	0.218964	Inflamed vs Normal
NDUFA9	-0.60176	0.0739588	0.218964	Inflamed vs Normal
CKMT1A	-1.13359	0.0740577	0.219056	Inflamed vs Normal
H1F0	0.651179	0.0745888	0.220426	Inflamed vs Normal
CAMK1	-0.775181	0.0748279	0.22093	Inflamed vs Normal
PTBP2	-0.744343	0.0751731	0.221747	Inflamed vs Normal
ANK1	-1.5125	0.0752894	0.22177	Inflamed vs Normal
TIMM44	-0.618207	0.0753181	0.22177	Inflamed vs Normal
PHB2	0.417885	0.0754749	0.221931	Inflamed vs Normal
PRKAG1	-0.606391	0.0755383	0.221931	Inflamed vs Normal
NUCB2	0.764965	0.0755788	0.221931	Inflamed vs Normal
EIF3G	-0.431438	0.0756711	0.222001	Inflamed vs Normal
RER1	0.902977	0.0760151	0.222808	Inflamed vs Normal
MYO1B	0.776649	0.0762372	0.223256	Inflamed vs Normal
MAVS	-0.443175	0.0764232	0.223598	Inflamed vs Normal
HK3	0.707333	0.0765113	0.223653	Inflamed vs Normal
KCNAB2	0.685031	0.0765801	0.223653	Inflamed vs Normal
NDUFB9	-0.81886	0.0767128	0.223838	Inflamed vs Normal
MYOF	-0.559171	0.0767903	0.223862	Inflamed vs Normal
DYNC1I1	-0.731491	0.0769288	0.223978	Inflamed vs Normal
LAMB1	-0.489145	0.0769687	0.223978	Inflamed vs Normal
TOR1AIP2	-0.436217	0.0770572	0.224034	Inflamed vs Normal
RPS3	0.511885	0.0771856	0.224057	Inflamed vs Normal
CES1	-0.670705	0.0772037	0.224057	Inflamed vs Normal
HNRNPA2B1	0.634362	0.0773197	0.22408	Inflamed vs Normal
SEPT9	-0.337486	0.0773855	0.22408	Inflamed vs Normal
SPCS3	0.869442	0.0775266	0.22408	Inflamed vs Normal
CNTN1	0.758937	0.077541	0.22408	Inflamed vs Normal
LXN	0.858314	0.0775582	0.22408	Inflamed vs Normal
RPS9	0.444684	0.0779065	0.224717	Inflamed vs Normal
EMC3	0.377649	0.0779918	0.224717	Inflamed vs Normal
TRAP1	0.554344	0.0781635	0.224717	Inflamed vs Normal
BCL2L13	-0.789781	0.0782051	0.224717	Inflamed vs Normal
HSPA12A	-0.862214	0.0782066	0.224717	Inflamed vs Normal
EVA1B	0.418514	0.0783742	0.224717	Inflamed vs Normal
PRKG1	-0.952741	0.078394	0.224717	Inflamed vs Normal
GUSB	1.2318	0.078464	0.224717	Inflamed vs Normal
PALLD	-0.958499	0.0784888	0.224717	Inflamed vs Normal
MAP2K2	0.518989	0.078538	0.224717	Inflamed vs Normal
MRPL37	0.352071	0.0786031	0.224717	Inflamed vs Normal
SERPINA6	0.963163	0.0786127	0.224717	Inflamed vs Normal
DNPH1	-0.702192	0.0787214	0.224829	Inflamed vs Normal
CNPY2	0.641229	0.0790864	0.225672	Inflamed vs Normal
COX7A2	-0.455596	0.0798429	0.22763	Inflamed vs Normal
SH3BP1	0.702293	0.0799157	0.227637	Inflamed vs Normal
GDI1	-0.586199	0.0800999	0.22796	Inflamed vs Normal
KBTBD11	0.919562	0.0804263	0.228366	Inflamed vs Normal
PSMA6	0.402905	0.0804544	0.228366	Inflamed vs Normal
TWF1	-0.412655	0.0805752	0.228509	Inflamed vs Normal
ATL3	-0.386202	0.0807647	0.22862	Inflamed vs Normal
PYGM	-1.09235	0.0807951	0.22862	Inflamed vs Normal
RPS12	0.555399	0.0808987	0.22862	Inflamed vs Normal
SEP15	-0.745265	0.0810788	0.22862	Inflamed vs Normal
DNAJB11	1.07875	0.081141	0.22862	Inflamed vs Normal
KPNA1	-0.796963	0.0811693	0.22862	Inflamed vs Normal
MARC2	-0.668515	0.0811781	0.22862	Inflamed vs Normal
PRKDC	0.529782	0.0812471	0.22862	Inflamed vs Normal
NDUFA13	-0.674219	0.0812509	0.22862	Inflamed vs Normal
CFL2	-1.33638	0.0814963	0.229111	Inflamed vs Normal
HP1BP3	0.42413	0.0824163	0.231496	Inflamed vs Normal
CSPG4	-0.963763	0.0826717	0.232012	Inflamed vs Normal
RRAS	-0.671009	0.08318	0.2332	Inflamed vs Normal
NOMO1	0.768356	0.0832394	0.2332	Inflamed vs Normal
RPL10	0.637485	0.0837308	0.234374	Inflamed vs Normal
MTMR9	-0.612228	0.0838754	0.234576	Inflamed vs Normal
ADSS	-0.694352	0.0848359	0.236992	Inflamed vs Normal
BAX	0.816313	0.0848861	0.236992	Inflamed vs Normal
ME2	0.401954	0.0850487	0.237241	Inflamed vs Normal
WIZ	-0.640249	0.085246	0.237459	Inflamed vs Normal
RPL8	-0.633571	0.0853464	0.237459	Inflamed vs Normal
SPEG	-0.88405	0.0853471	0.237459	Inflamed vs Normal
BSG	-0.745491	0.0857763	0.238448	Inflamed vs Normal
COPS4	-0.370585	0.0860919	0.23912	Inflamed vs Normal
PTK2B	0.757281	0.0862975	0.239485	Inflamed vs Normal
SNX15	-0.53784	0.086453	0.23971	Inflamed vs Normal
STAT3	-0.438815	0.086853	0.240437	Inflamed vs Normal
	0.759233	0.0868638	0.240437	Inflamed vs Normal
PDE3A	-0.600013	0.087097	0.240744	Inflamed vs Normal
ARHGEF17	-0.944621	0.0871237	0.240744	Inflamed vs Normal
NDUFS3	-0.59224	0.0873611	0.241194	Inflamed vs Normal
MX2	0.774701	0.0877521	0.242067	Inflamed vs Normal
EMILIN1	0.541748	0.0879561	0.242423	Inflamed vs Normal
DNAJC1	0.755537	0.088533	0.243636	Inflamed vs Normal
TBCA	-0.438043	0.0886579	0.243636	Inflamed vs Normal
SRSF1	-0.753601	0.0887493	0.243636	Inflamed vs Normal
ITFG3	-0.798416	0.0887643	0.243636	Inflamed vs Normal
PBXIP1	-0.666827	0.0887729	0.243636	Inflamed vs Normal
FAM134A	0.450159	0.0888583	0.243663	Inflamed vs Normal
ANXA6	0.323382	0.0889871	0.243809	Inflamed vs Normal
MACROD1	-1.02986	0.0891705	0.244105	Inflamed vs Normal
[truncated: 8,412 more rows]
