# Supplementary material for: Multi-Omics Characterization of Colon Mucosa and Submucosa/Wall from Crohn’s Disease Patients
Source: Int J Mol Sci. 2024 May 8;25(10):5108. doi: 10.3390/ijms25105108 (PMC11121447; doi:10.3390/ijms25105108)
Supplement: Supplementary file 1 [file ijms-25-05108-s001.zip › supplementary Data S2.xlsx]

## Sheet: Common_up_DEGs
geneSet	description	link	size	overlap	expect	enrichmentRatio	pValue	FDR	overlapId	userId
GO:0002521	leukocyte differentiation	http://amigo.geneontology.org/amigo/term/GO:0002521	496	61	13.0288	4.68192	0	0	100;101;399;472;639;695;861;864;912;914;925;940;941;1378;1493;1794;2124;2323;2625;3059;3428;3458;3559;3594;3600;3635;3676;3702;3718;3932;4063;4067;4242;5293;5788;6095;6688;7040;7099;7494;7535;8809;10125;10320;10385;10538;11006;29887;30009;50943;54440;54997;55509;57580;84433;112616;126014;150372;338376;375387;387357	INPP5D;BTN2A2;IFNE;LYN;TGFB1;ADA;BATF3;RHOH;PRDM1;ADAM8;CD28;FOXP3;TBX21;NRROS;IFI16;RASGRP1;IL18R1;TESC;LY9;RUNX1;PREX1;IFNG;HCLS1;SPI1;PTPRC;RORA;CD80;TLR4;JAK3;LILRB4;XBP1;THEMIS;NFAM1;CMTM7;IL2RA;MFNG;ITK;RUNX3;PIK3CD;ZAP70;IL12RB1;BTK;CTLA4;CD8A;IL15;CR1;CARD11;DOCK2;IKZF1;SNX10;LCK;EVI2B;GATA3;ITGA4;ATM;FLT3LG;OSCAR;BATF;CD2;CD1D;SASH3
GO:0002764	immune response-regulating signaling pathway	http://amigo.geneontology.org/amigo/term/GO:0002764	485	57	12.7399	4.47414	0	0	100;409;695;861;919;940;952;958;1378;1493;2214;2219;2268;2534;2625;2633;2672;2889;3055;3635;3689;3702;3932;3937;4067;4277;5142;5293;5588;5788;6397;7096;7099;7454;7456;7535;9402;9473;10095;10384;10385;10666;11006;11118;11119;11213;23180;50852;50943;53347;64005;64581;84433;93978;118788;150372;387357	GBP1;INPP5D;BTN2A2;PDE4B;LYN;ADA;WIPF1;BTN3A3;BTN3A1;CD40;FGR;CD28;BTN3A2;LCP2;FOXP3;FYN;ITGB2;FCN1;GFI1;RUNX1;MYO1G;RFTN1;SEC14L1;ARRB2;TRAT1;PTPRC;CLEC7A;IRAK3;TLR4;LILRB4;THEMIS;NFAM1;THEMIS2;RAPGEF1;CD38;FCGR3A;ITK;MICB;PIK3CD;ZAP70;BTK;CTLA4;WAS;CR1;TLR1;CARD11;HCK;LCK;GATA3;CD247;GRAP2;ARPC1B;UBASH3A;CD226;CLEC6A;PIK3AP1;PRKCQ
GO:0002694	regulation of leukocyte activation	http://amigo.geneontology.org/amigo/term/GO:0002694	481	62	12.6348	4.90708	0	0	100;101;196;472;639;695;861;864;912;914;921;923;940;941;952;958;1378;1493;2268;2323;2534;2625;3133;3458;3559;3594;3600;3620;3635;3689;3718;3932;4067;5588;5724;5788;5880;6095;7040;7099;7133;7293;7494;7535;9402;9466;10125;10326;10385;10666;11006;11151;29126;29851;30009;50943;54440;64092;81704;84433;90865;150372	INPP5D;BTN2A2;LYN;TGFB1;ADA;PRDM1;ADAM8;CD40;SAMSN1;FGR;CD28;DOCK8;HLA-E;FOXP3;TBX21;FYN;ICOS;ITGB2;SIRPB1;IDO1;RASGRP1;RUNX1;PTAFR;TNFRSF1B;IFNG;IL33;IL27RA;PTPRC;CD5;RORA;TNFRSF4;CD80;TLR4;AHR;JAK3;LILRB4;CD6;XBP1;NFAM1;IL2RA;CD38;CD274;RUNX3;ZAP70;IL12RB1;BTK;RAC2;CTLA4;IL15;CR1;CARD11;LCK;CORO1A;GATA3;GRAP2;ATM;FLT3LG;CD226;PRKCQ;CD2;CD1D;SASH3
GO:0042110	T cell activation	http://amigo.geneontology.org/amigo/term/GO:0042110	452	66	11.8731	5.55881	0	0	100;101;399;639;861;864;912;914;921;923;924;925;926;940;941;1378;1493;1794;2534;2625;3133;3458;3559;3594;3600;3620;3702;3718;3932;3936;4063;4067;4277;5293;5294;5588;5788;5880;6095;7040;7133;7293;7454;7494;7535;8809;9402;10125;10326;10385;10538;11006;11119;11151;29126;29851;30009;50943;54440;54518;57580;64581;81704;84433;338376;387357	BTN2A2;IFNE;LYN;TGFB1;ADA;RHOH;PRDM1;ADAM8;BTN3A1;CD28;DOCK8;HLA-E;FOXP3;TBX21;FYN;ICOS;SIRPB1;IDO1;RASGRP1;IL18R1;LY9;RUNX1;APBB1IP;PREX1;TNFRSF1B;IFNG;PTPRC;CD5;RORA;CLEC7A;TNFRSF4;LCP1;CD80;JAK3;LILRB4;CD6;XBP1;THEMIS;CD8B;IL2RA;CD274;ITK;RUNX3;MICB;PIK3CD;ZAP70;IL12RB1;RAC2;CTLA4;CD8A;IL15;WAS;CR1;CARD11;CD7;DOCK2;LCK;CORO1A;GATA3;GRAP2;BATF;PRKCQ;CD2;CD1D;PIK3CG;SASH3
GO:0001819	positive regulation of cytokine production	http://amigo.geneontology.org/amigo/term/GO:0001819	418	57	10.9799	5.19128	0	0	101;834;861;914;923;940;941;958;2149;2219;2268;2625;3082;3133;3428;3458;3554;3594;3600;3620;3717;4063;5054;5142;5588;5600;5724;5788;6095;6397;6772;7040;7096;7099;7494;8482;8809;9466;10125;10417;10666;22861;22900;29126;50943;51704;51744;54440;55122;63940;81030;84433;90865;93978;112744;115362;150372	PDE4B;HGF;MAPK11;GPRC5B;TGFB1;F2R;ADAM8;GBP5;IL1R1;CD40;FGR;CD28;JAK2;NLRP1;CASP1;IL17F;HLA-E;FOXP3;IFI16;IDO1;RASGRP1;IL18R1;FCN1;LY9;RUNX1;STAT1;SPON2;PTAFR;SEC14L1;IFNG;IL33;IL27RA;PTPRC;GPSM3;CARD8;RORA;CD80;TLR4;CD6;XBP1;NFAM1;ZBP1;CD274;SEMA7A;CD244;IL12RB1;SERPINE1;IL15;TLR1;CARD11;GATA3;CD226;CLEC6A;PRKCQ;CD2;AKIRIN2;SASH3
GO:0022407	regulation of cell-cell adhesion	http://amigo.geneontology.org/amigo/term/GO:0022407	383	45	10.0606	4.47291	0	0	100;101;861;864;912;921;923;940;941;1493;2113;2534;2625;3133;3458;3559;3594;3600;3620;3676;3717;3718;3932;4067;5588;5724;5788;7040;7494;7535;9402;10125;10326;10385;10630;11006;11151;29126;29851;30009;50943;54440;81704;84433;114897	BTN2A2;LYN;TGFB1;ADA;ETS1;ADAM8;CD28;DOCK8;JAK2;HLA-E;PDPN;FOXP3;TBX21;FYN;ICOS;SIRPB1;IDO1;RASGRP1;RUNX1;PTAFR;IFNG;PTPRC;C1QTNF1;CD5;CD80;JAK3;LILRB4;CD6;XBP1;IL2RA;CD274;RUNX3;ZAP70;IL12RB1;CTLA4;IL15;CARD11;LCK;CORO1A;GATA3;GRAP2;ITGA4;PRKCQ;CD1D;SASH3
GO:0002250	adaptive immune response	http://amigo.geneontology.org/amigo/term/GO:0002250	382	70	10.0343	6.97607	0	0	100;639;695;715;717;912;919;923;924;925;926;940;941;958;1378;1493;2534;2625;3133;3134;3426;3458;3554;3594;3635;3702;3717;3718;4063;4067;4068;4277;5293;5294;5551;5588;5788;6095;6504;6890;6891;7040;7099;7133;7454;7535;8809;9466;10384;10538;10666;11006;11024;11118;11119;23180;29126;30009;50852;50943;51279;51744;54440;64005;64092;89790;90865;93978;338376;387357	INPP5D;IFNE;LYN;TGFB1;ADA;TAP1;C2;BTN3A3;PRDM1;BTN3A1;IL1R1;CD40;SAMSN1;CD28;JAK2;CFI;HLA-E;C1R;BTN3A2;FOXP3;TBX21;FYN;IL18R1;LY9;SLAMF1;MYO1G;RFTN1;TAP2;TNFRSF1B;IFNG;IL33;TRAT1;IL27RA;PTPRC;HLA-F;LILRA1;SH2D1A;RORA;PRF1;CD80;TLR4;JAK3;LILRB4;CD6;THEMIS;CD8B;CD274;ITK;MICB;PIK3CD;CD244;ZAP70;IL12RB1;BTK;CTLA4;CD8A;WAS;CR1;CD7;C1RL;GATA3;CD247;CD226;SIGLEC10;CLEC6A;BATF;PRKCQ;CD1D;PIK3CG;SASH3
GO:0002697	regulation of immune effector process	http://amigo.geneontology.org/amigo/term/GO:0002697	381	55	10.008	5.49558	0	0	409;629;684;695;715;717;912;940;941;958;1378;2268;2625;2889;3133;3134;3426;3458;3554;3559;3594;3600;3689;3718;4067;4068;4277;5199;5272;5724;5788;5880;6397;6772;7040;7099;7133;7293;7454;7494;8482;8809;9466;10125;10225;10417;10666;11213;30009;50943;51704;51744;54440;60489;90865	LYN;GPRC5B;TGFB1;C2;IL1R1;CD40;FGR;CD28;BST2;CFI;HLA-E;C1R;CFB;FOXP3;TBX21;CFP;ITGB2;RASGRP1;IL18R1;STAT1;SPON2;PTAFR;TNFRSF1B;SERPINB9;SEC14L1;IFNG;ARRB2;IL33;IL27RA;PTPRC;HLA-F;SH2D1A;IRAK3;TNFRSF4;CD80;TLR4;JAK3;XBP1;RAPGEF1;IL2RA;MICB;SEMA7A;CD244;IL12RB1;BTK;RAC2;IL15;WAS;CR1;GATA3;CD96;CD226;APOBEC3G;CD1D;SASH3
GO:0007159	leukocyte cell-cell adhesion	http://amigo.geneontology.org/amigo/term/GO:0007159	319	49	8.37943	5.84765	0	0	100;101;861;864;912;921;923;940;941;1493;2113;2534;2625;3133;3458;3559;3594;3600;3620;3676;3689;3718;3932;4067;5588;5724;5788;5880;6402;6403;6404;6793;7040;7494;7535;9402;10125;10326;10385;10507;11006;11151;29126;29851;30009;50943;54440;81704;84433	BTN2A2;LYN;TGFB1;ADA;SELP;ETS1;ADAM8;CD28;DOCK8;HLA-E;FOXP3;TBX21;FYN;ICOS;SEMA4D;ITGB2;SIRPB1;IDO1;RASGRP1;RUNX1;PTAFR;IFNG;PTPRC;CD5;SELPLG;CD80;JAK3;LILRB4;CD6;XBP1;IL2RA;CD274;RUNX3;ZAP70;IL12RB1;RAC2;CTLA4;IL15;CARD11;SELL;LCK;CORO1A;GATA3;STK10;GRAP2;ITGA4;PRKCQ;CD1D;SASH3
GO:0002449	lymphocyte mediated immunity	http://amigo.geneontology.org/amigo/term/GO:0002449	238	40	6.25174	6.39822	0	0	409;695;715;717;912;925;940;958;1378;2625;3002;3133;3134;3426;3554;3594;3635;4068;4277;5272;5551;5788;7040;7133;7454;8809;9466;10125;10225;10384;10538;10666;11118;11151;23180;30009;50943;51279;54440;64005	INPP5D;TGFB1;C2;BTN3A3;IL1R1;CD40;CD28;CFI;HLA-E;C1R;BTN3A2;FOXP3;TBX21;RASGRP1;IL18R1;MYO1G;RFTN1;GZMB;TNFRSF1B;SERPINB9;ARRB2;IL27RA;PTPRC;HLA-F;SH2D1A;PRF1;MICB;IL12RB1;BTK;CD8A;WAS;CR1;C1RL;CORO1A;GATA3;CD96;CD226;BATF;CD1D;SASH3

## Sheet: Common_down_DEGs
geneSet	description	link	size	overlap	expect	enrichmentRatio	pValue	FDR	overlapId	userId
GO:0072350	tricarboxylic acid metabolic process	http://amigo.geneontology.org/amigo/term/GO:0072350	38	11	0.282261	38.9711	2.33147e-15	1.98175e-12	1431;1743;2271;5160;6392;8801;8802;8803;10873;23530;81889	DLST;FAHD1;NNT;ME3;SUCLA2;CS;PDHA1;FH;SUCLG2;SDHD;SUCLG1
GO:0006091	generation of precursor metabolites and energy	http://amigo.geneontology.org/amigo/term/GO:0006091	469	21	3.48369	6.02809	2.90512e-11	1.23468e-08	38;291;1431;1738;1743;2108;2110;2271;4705;5160;5236;6392;7385;8801;8802;8803;10873;23530;57017;79085;81889	NDUFA10;DLST;FAHD1;ETFDH;SLC25A4;NNT;PGM1;ME3;ETFA;SUCLA2;CS;DLD;PDHA1;FH;SUCLG2;SDHD;ACAT1;UQCRC2;COQ9;SLC25A23;SUCLG1
GO:0043648	dicarboxylic acid metabolic process	http://amigo.geneontology.org/amigo/term/GO:0043648	107	10	0.794787	12.582	6.50219e-09	1.84229e-06	1738;1743;2271;2805;2806;5264;8801;8802;8803;10873	DLST;GOT2;ME3;PHYH;SUCLA2;DLD;FH;SUCLG2;GOT1;SUCLG1
GO:0016999	antibiotic metabolic process	http://amigo.geneontology.org/amigo/term/GO:0016999	145	11	1.07705	10.2131	1.00781e-08	2.14159e-06	1431;1743;2271;5160;6392;8801;8802;8803;10873;23530;81889	DLST;FAHD1;NNT;ME3;SUCLA2;CS;PDHA1;FH;SUCLG2;SDHD;SUCLG1
GO:0006732	coenzyme metabolic process	http://amigo.geneontology.org/amigo/term/GO:0006732	354	13	2.62948	4.94394	2.19022e-06	0.000372337	38;1738;1743;5160;5236;6697;8801;8802;8803;23171;23530;51660;57017	DLST;SPR;NNT;PGM1;MPC1;SUCLA2;DLD;PDHA1;SUCLG2;ACAT1;COQ9;SUCLG1;GPD1L
GO:0009259	ribonucleotide metabolic process	http://amigo.geneontology.org/amigo/term/GO:0009259	500	15	3.71396	4.03882	4.21419e-06	0.00059701	38;481;1738;1743;4705;5160;5236;6392;7385;8801;8802;8803;51660;57017;79085	NDUFA10;DLST;ATP1B1;PGM1;MPC1;SUCLA2;DLD;PDHA1;SUCLG2;SDHD;ACAT1;UQCRC2;COQ9;SLC25A23;SUCLG1
GO:0033865	nucleoside bisphosphate metabolic process	http://amigo.geneontology.org/amigo/term/GO:0033865	136	8	1.0102	7.91925	7.67653e-06	0.00093215	38;1738;1743;5160;8801;8802;8803;51660	DLST;MPC1;SUCLA2;DLD;PDHA1;SUCLG2;ACAT1;SUCLG1
GO:0044282	small molecule catabolic process	http://amigo.geneontology.org/amigo/term/GO:0044282	430	13	3.194	4.07013	1.78773e-05	0.00189946	38;189;1374;1743;2108;2110;2805;2806;4952;5236;5264;5825;26275	DLST;GOT2;CPT1A;OCRL;ETFDH;PGM1;PHYH;ETFA;HIBCH;ABCD3;ACAT1;GOT1;AGXT
GO:0006090	pyruvate metabolic process	http://amigo.geneontology.org/amigo/term/GO:0006090	115	7	0.85421	8.1947	2.33286e-05	0.00220326	189;1738;5160;5236;6566;10873;51660	SLC16A1;PGM1;ME3;MPC1;DLD;PDHA1;AGXT
GO:0015711	organic anion transport	http://amigo.geneontology.org/amigo/term/GO:0015711	454	13	3.37227	3.85497	3.15396e-05	0.00268087	189;291;1374;2806;5825;6566;7504;10079;51660;79085;83394;115111;284427	SLC16A1;GOT2;SLC26A7;CPT1A;SLC25A41;PITPNM3;SLC25A4;MPC1;ATP9A;ABCD3;SLC25A23;AGXT;XK

## Sheet: Common_up_DEPs
geneSet	description	link	size	overlap	expect	enrichmentRatio	pValue	FDR	overlapId	userId
GO:0036230	granulocyte activation	http://amigo.geneontology.org/amigo/term/GO:0036230	500	20	1.28318	15.5863	0	0	566;820;1511;1535;1536;1991;2495;3684;3689;3934;4057;4069;4332;4353;5657;5788;6279;6280;9535;80301	LCN2;PRTN3;S100A8;MPO;S100A9;MNDA;GMFG;LYZ;AZU1;ELANE;CAMP;LTF;FTH1;ITGB2;CYBB;ITGAM;CYBA;PTPRC;PLEKHO2;CTSG
GO:0002446	neutrophil mediated immunity	http://amigo.geneontology.org/amigo/term/GO:0002446	496	20	1.27291	15.712	0	0	566;820;1511;1535;1536;1991;2495;3684;3689;3934;4057;4069;4332;4353;5657;5788;6279;6280;9535;80301	LCN2;PRTN3;S100A8;MPO;S100A9;MNDA;GMFG;LYZ;AZU1;ELANE;CAMP;LTF;FTH1;ITGB2;CYBB;ITGAM;CYBA;PTPRC;PLEKHO2;CTSG
GO:0006959	humoral immune response	http://amigo.geneontology.org/amigo/term/GO:0006959	242	13	0.621058	20.932	1.62093e-14	4.59262e-12	566;820;1511;1668;1991;3934;4057;4069;5657;5699;5788;6279;6280	LCN2;PRTN3;S100A8;S100A9;DEFA3;LYZ;AZU1;ELANE;CAMP;LTF;PSMB10;PTPRC;CTSG
GO:0098542	defense response to other organism	http://amigo.geneontology.org/amigo/term/GO:0098542	473	15	1.21389	12.357	2.32814e-13	4.94729e-11	566;820;1511;1535;1668;1991;3428;3934;4057;4069;4353;5788;6279;6280;83666	LCN2;S100A8;MPO;S100A9;DEFA3;LYZ;AZU1;ELANE;CAMP;LTF;PARP9;IFI16;CYBA;PTPRC;CTSG
GO:0001906	cell killing	http://amigo.geneontology.org/amigo/term/GO:0001906	157	10	0.402918	24.819	4.9305e-12	8.38185e-10	566;820;1511;1668;1991;3383;4057;4069;5788;51571	ICAM1;DEFA3;LYZ;AZU1;ELANE;CAMP;LTF;FAM49B;PTPRC;CTSG
GO:0009620	response to fungus	http://amigo.geneontology.org/amigo/term/GO:0009620	48	7	0.123185	56.8251	2.78747e-11	3.94892e-09	1511;1668;1991;4057;4353;6279;6280	S100A8;MPO;S100A9;DEFA3;ELANE;LTF;CTSG
GO:0035821	modification of morphology or physiology of other organism	http://amigo.geneontology.org/amigo/term/GO:0035821	155	8	0.397785	20.1114	4.5068e-09	5.47254e-07	566;820;1511;1668;1991;4057;4069;6280	S100A9;DEFA3;LYZ;AZU1;ELANE;CAMP;LTF;CTSG
GO:0002764	immune response-regulating signaling pathway	http://amigo.geneontology.org/amigo/term/GO:0002764	485	10	1.24468	8.03418	2.68505e-07	2.73304e-05	1535;3122;3635;3684;3689;4057;4332;5788;6279;6280	S100A8;S100A9;MNDA;LTF;ITGB2;INPP5D;ITGAM;CYBA;HLA-DRA;PTPRC
GO:0045088	regulation of innate immune response	http://amigo.geneontology.org/amigo/term/GO:0045088	369	9	0.946985	9.50385	2.89381e-07	2.73304e-05	1535;3428;3684;3689;4057;4332;6279;6280;83666	S100A8;S100A9;MNDA;LTF;ITGB2;PARP9;IFI16;ITGAM;CYBA
GO:0050900	leukocyte migration	http://amigo.geneontology.org/amigo/term/GO:0050900	419	9	1.0753	8.36974	8.40087e-07	7.14074e-05	566;1991;3383;3635;3684;3689;5657;6279;6280	PRTN3;S100A8;ICAM1;S100A9;AZU1;ELANE;ITGB2;INPP5D;ITGAM
