# Supplementary material for: Multi-Omics Characterization of Colon Mucosa and Submucosa/Wall from Crohn’s Disease Patients
Source: Int J Mol Sci. 2024 May 8;25(10):5108. doi: 10.3390/ijms25105108 (PMC11121447; doi:10.3390/ijms25105108)
Supplement: Supplementary file 1 [file ijms-25-05108-s001.zip › Supplementary Data S3.xlsx]

## Sheet: Mucosa_proteomics
Module	# of genes	Direction	General	Sample GO	FDR	Supporting Genes	Comments
purple	203	down					none
purple		down
purple		down
brown	446	down	Mitochondrial Function	mitochondrial translation	8.81335e-10	DAP3;FASTKD2;GFM1;GFM2;LRPPRC;MRPL10;MRPL11;MRPL13;MRPL14;MRPL15;MRPL17;MRPL2;MRPL20;MRPL21;MRPL27;MRPL30;MRPL38;MRPL43;MRPL44;MRPL49;MRPL53;MRPS12;MRPS22;MRPS30;MRPS34;MRPS35;MRPS9;MRRF;MTIF2;PTCD3;TARS2;TRMT10C;TSFM	small
brown		down	Mitochondrial Function	translational termination	6.85105e-08	DAP3;GFM2;MRPL10;MRPL11;MRPL13;MRPL14;MRPL15;MRPL17;MRPL2;MRPL20;MRPL21;MRPL27;MRPL30;MRPL38;MRPL43;MRPL44;MRPL49;MRPL53;MRPS12;MRPS22;MRPS30;MRPS34;MRPS35;MRPS9;MRRF;PTCD3	small
brown		down	Mitochondrial Function	peptide biosynthetic process	0.0158121	AIMP2;DAP3;DDX1;ERBB2;FASTKD2;GAPDH;GFM1;GFM2;GGT6;GSS;IGF2BP2;IGF2BP3;ILF3;IREB2;ITGA2;KHDRBS1;LRPPRC;LTN1;MARS2;MOV10;MRPL10;MRPL11;MRPL13;MRPL14;MRPL15;MRPL17;MRPL2;MRPL20;MRPL21;MRPL27;MRPL30;MRPL38;MRPL43;MRPL44;MRPL49;MRPL53;MRPS12;MRPS22;MRPS30;MRPS34;MRPS35;MRPS9;MRRF;MTIF2;NCBP1;PA2G4;PTCD3;RPL10;RPL39;RPS19;RPS6KA3;TARS2;TRMT10C;TSFM	small
blue	830	down	Mitochondrial Function	ATP synthesis coupled electron transport	9.79966e-09	COA6;COQ7;COQ9;COX4I1;COX5A;CYC1;CYCS;DLD;NDUFA10;NDUFA2;NDUFAB1;NDUFB3;NDUFB4;NDUFB5;NDUFB6;NDUFB7;NDUFB9;NDUFC1;NDUFS2;NDUFS4;NDUFS5;NDUFS6;NDUFS8;NDUFV2;SDHA;UQCR10;UQCRB;UQCRC1;UQCRH;UQCRQ
blue		down	Mitochondrial Function	mitochondrion organization	1.82241e-09	AFG3L2;APOO;APOOL;ATAD3A;BCS1L;CAMKK2;CHCHD3;CLUH;COA3;COL4A3BP;COX7A2L;CXADR;CYCS;DHODH;DNAJC11;DNM1L;FIS1;FOXRED1;GABARAPL2;GOLPH3;GSK3A;GSK3B;HMGCL;LETM1;LIG3;LYRM7;MARCH5;MARK2;MFF;MTM1;NDUFA10;NDUFA11;NDUFA2;NDUFAB1;NDUFAF3;NDUFAF4;NDUFB11;NDUFB3;NDUFB4;NDUFB5;NDUFB6;NDUFB7;NDUFB9;NDUFC1;NDUFS2;NDUFS4;NDUFS5;NDUFS6;NDUFS8;NDUFV2;OPA1;PANK2;PNPT1;POLDIP2;PPP2CB;PRDX3;PYCARD;ROMO1;RRM2B;SAE1;S…
blue		down	Mitochondrial Function	ribonucleotide metabolic process	9.79966e-09	ABHD14B;ACAT1;ACOT13;ACSF2;ACSF3;ACSS2;AK2;AK3;BPNT1;CASK;CLPX;CMPK1;COA6;COASY;COQ7;COQ9;COX4I1;COX5A;COX7A2L;CTPS2;CYC1;CYCS;DHODH;DLD;DLG1;DLST;DNM1L;GCDH;GMPS;GTPBP1;HINT1;HMGCL;HSD17B12;HSD17B4;MLYCD;MPC2;NDUFA10;NDUFA2;NDUFAB1;NDUFB3;NDUFB4;NDUFB5;NDUFB6;NDUFB7;NDUFB9;NDUFC1;NDUFS2;NDUFS4;NDUFS5;NDUFS6;NDUFS8;NDUFV2;NME3;NUDT16;NUDT4;NUDT9;OPA1;OXSM;PANK2;PDHX;PDK3;PFKP;PGM1;PPCS;PRKAG1;RHO…
turquoise	962	down	RNA Processing and Translation	mRNA metabolic process	2.59726e-12	ADAR;AKAP8L;ALYREF;ANP32A;APP;AQR;ARL6IP4;CARHSP1;CCAR1;CDK11B;CDK9;CELF2;CHERP;CHTOP;CNOT1;CNOT10;CNOT3;CPSF7;CSDE1;CSTF2;CSTF2T;CSTF3;CTNNBL1;DBR1;DCPS;DDX23;DDX39B;DDX42;DDX46;DDX5;DDX6;DHX15;DIS3;EDC4;EFTUD2;EIF3E;ELAVL1;ERN2;ETF1;EXOSC1;EXOSC6;EXOSC7;FIP1L1;FUS;FXR1;GIGYF2;GPKOW;GSPT1;GTF2F2;HNRNPH1;HNRNPL;HNRNPUL1;HSPA1A;HSPA8;LSM3;LSM4;MAGOHB;MAPKAPK2;NBAS;NPM1;NUP214;PABPC1;PABPC4;PAIP1;P…
turquoise		down	RNA Processing and Translation	RNA catabolic process	3.96226e-10	ANP32A;CARHSP1;CNOT1;CNOT10;CNOT3;CSDE1;DCPS;DDX5;DDX6;DIS3;EDC4;EIF3E;ELAVL1;ERN2;ETF1;EXOSC1;EXOSC6;EXOSC7;FEN1;FXR1;GIGYF2;GSPT1;HSPA1A;HSPA8;LSM3;LSM4;MAGOHB;MAPKAPK2;NBAS;NPM1;NUP214;PABPC1;PABPC4;PAIP1;PCID2;PPP1R8;PRKCA;RBM10;RBM8A;RNASEH2C;RNPS1;RPL10A;RPL11;RPL12;RPL17;RPL18;RPL18A;RPL19;RPL21;RPL22;RPL23;RPL27A;RPL3;RPL30;RPL38;RPL6;RPL7A;RPL8;RPLP0;RPLP2;RPS11;RPS13;RPS14;RPS15A;RPS18;…
turquoise		down	RNA Processing and Translation	translation	1.20076e-08	ABCE1;APP;CAPRIN2;CARS;CARS2;CNOT1;CNOT10;CNOT3;DARS;DDX39B;DDX3X;EEF1A1;EEF1E1;EEF1G;EGFR;EIF2A;EIF2AK2;EIF2B1;EIF2B2;EIF2B3;EIF2B4;EIF2B5;EIF2S1;EIF2S3;EIF3A;EIF3E;EIF3F;EIF3G;EIF3K;EIF4G2;EIF4H;EIF5;ELAVL1;ETF1;FAM129A;FARS2;FARSA;FXR1;GARS;GIGYF2;GSPT1;HNRNPL;HSPA14;IARS2;KARS;LARP4;LARS;LARS2;LSM14A;MALSU1;MARS;MRPL16;MRPL3;MRPL9;MRPS27;MRPS6;NARS;NARS2;NEMF;NHP2;NPM1;OXA1L;PABPC1;PABPC4;PAI…
salmon	165	down	Lipid Metabolism	fatty acid catabolic process	1.11519e-06	ACAA2;ACADVL;ACOX3;ALDH3A2;AMACR;CPT1A;CRAT;ETFDH;HADH;HADHA;HADHB;PCK2;SCP2;SLC27A4
salmon		down	Lipid Metabolism	fatty acid oxidation	1.96923e-05	ACAA2;ACADVL;ACOX3;ALDH3A2;AMACR;CPT1A;CRAT;ETFDH;HADH;HADHA;HADHB;SCP2
salmon		down	Lipid Metabolism	long-chain fatty acid metabolic process	0.0414236	ACOT11;ACSL5;AKR1C3;CPT1A;CYP2S1;SCP2;SLC27A4
green	366	down					none
green		down
green		down
yellow	366	down	Translation	Ribosome	0.00436871	RPL13;RPL15;RPL23A;RPL24;RPL26;RPL28;RPL32;RPL34;RPL35A;RPL37A;RPL5;RPL7;RPS15;RPS16;RPS20;RPS21;RPS23;RPS27;RPS3;RPS4X;RPS7	tiny
yellow		down	Translation	Spliceosome	0.00436871	HNRNPA3;HNRNPM;HNRNPU;ISY1;LSM5;LSM6;PPIE;PRPF6;RBM25;SART1;SF3B1;SF3B4;SF3B5;SNRNP70;SNRPA1;SNRPF;SRSF1;SRSF3;SRSF7;TCERG1	tiny
yellow		down	Translation	Protein processing in endoplasmic reticulum	0.0068438	ATXN3;CALR;DAD1;DNAJB11;HERPUD1;HSP90B1;HYOU1;MAN1B1;MOGS;PDIA3;PDIA6;RAD23B;RBX1;SEC61A1;SEC62;SKP1;STT3A;STT3B;TXNDC5;UBQLN4	tiny
tan	167	down	Wound Healing	extracellular matrix organization	1.08219e-12	ABI3BP;ADAM15;BGN;CMA1;COL15A1;COL1A2;COL28A1;COL4A1;COL6A1;COL6A2;COL6A3;DCN;DPT;EMILIN1;FBLN2;FBN1;HSPG2;LAMA4;LAMB1;LAMB2;LAMC1;LUM;MFAP5;MYH11;NID1;NID2;PLOD3;SH3PXD2A;TNXB	small
tan		down	Wound Healing	epithelial cell differentiation	0.0228682	ANXA1;ANXA7;CAV1;CD34;COL4A1;H2AFY;H2AFY2;LAMB2;MYADM;NUMA1;PLOD3;PODXL;PPL;S1PR2;VIM;YIPF6	small
tan		down	Wound Healing	angiogenesis	0.0410475	ADAM15;ANXA1;CAV1;CD34;CDH13;CMA1;COL15A1;COL4A1;DCN;EMILIN1;HSPG2;MECP2;NGFR;SP100	small
cyan	151	down	Barrier Function	cell junction assembly	8.88794e-06	ANK2;CORO1C;DUSP3;FERMT2;FLNA;FLNC;GREM1;ILK;LIMS1;LIMS2;MAP4K4;ROCK1;SORBS1;TLN1;TNS1;TRIP6;VCL
cyan		down	Barrier Function	epithelial cell morphogenesis	0.0209004	CLIC4;COL18A1;PALLD;ROCK1
cyan		down	Barrier Function	plasma membrane bounded cell projection organization	0.0247003	ANO6;ARL3;CORO1C;DBN1;DPYSL2;DPYSL3;FLNA;ILK;INPP5K;ITGA1;MAP1B;MAP4K4;NDE1;NEXN;PALLD;PALM;PARVA;PDLIM7;RB1;ROCK1;SEPT7;SEPT8;STXBP1;TPM1;TRIOBP;TUBB3;VCL
black	270	up	Metabolism	cellular lipid metabolic process	4.89251e-06	AADAC;ABCD1;ABHD3;ABHD6;ACOX2;ACSL1;AGPAT1;AKR1C1;ALDH1A1;ALDH1A3;ALPI;BDH2;CBR1;CETP;CPS1;CROT;CYP2J2;CYP3A4;CYP4F2;DAB2IP;DDHD2;ECHDC2;EIF6;FABP2;FABP6;GBA3;GGT1;GGT5;GK;GPD1;HPGD;IMPA1;ISYNA1;LPCAT3;LPGAT1;MECR;MOGAT2;NPC2;PAFAH1B1;PCK1;PCYT2;PECR;PEX13;PITPNM1;POR;PTGR1;PTGS1;PTPMT1;RBP1;VAV2
black		up	Metabolism	fructose metabolic process	0.000713942	ALDH1A1;ALDOA;ALDOB;FBP1;FBP2;KHK
black		up	Metabolism	vitamin metabolic process	0.00198723	BTD;CBR1;CBR3;CYB5A;CYP3A4;CYP4F2;GSTO1;PC;PDXK;PDXP;RBP1;SHMT1
magenta	216	up	Acute Immune Response and Wound Healing	acute inflammatory response	0	A2M;AHSG;APOA2;C1R;C1S;C3;C4A;C4BPA;C4BPB;C5;C6;C7;C8A;C8B;C8G;C9;CFB;CFH;CFHR1;CFHR2;CFI;CLU;CPN2;F12;F2;FCGR2B;FN1;HP;HPR;ITIH4;KLKB1;LBP;ORM1;ORM2;PROS1;SERPINA1;SERPINA3;SERPINC1;SERPINF2;SERPING1
magenta		up	Acute Immune Response and Wound Healing	wound healing	1.50067e-07	A2M;APOD;APOE;APOH;C4BPB;CAPZA1;CLASP1;F10;F12;F13B;F2;FGA;FGB;FGG;FN1;HBB;HBG1;HBG2;HRG;ITPK1;KLKB1;KNG1;MTPN;PLG;PROC;PROS1;SERPINA1;SERPINC1;SERPIND1;SERPINF2;SERPING1
magenta		up	Acute Immune Response and Wound Healing	B cell mediated immunity	4.89338e-13	C1R;C1RL;C1S;C3;C4A;C4BPA;C4BPB;C5;C6;C7;C8A;C8B;C8G;C9;CFI;CLU;FCGR2B;HPX;SERPING1;SUPT6H
red	354	up
red		up
red		up
pink	265	up	Innate and Adaptive Immune Response	T cell activation	1.27777e-07	ADA;APBB1IP;B2M;CBFB;CCDC88B;CORO1A;CYLD;DOCK2;FAM49B;HLA-DMB;HLA-DPA1;IRF4;LCK;LCP1;METTL3;MSN;NCKAP1L;PIK3R1;PSMB10;PTPN6;PTPRC;RAC2;RASAL3;SASH3;SYK;VAV1;VCAM1
pink		up	Innate and Adaptive Immune Response	B cell receptor signaling pathway	3.3418e-06	CBFB;CD38;LCK;LPXN;NCKAP1L;PLCG2;PRKCB;PTPN6;PTPRC;SYK
pink		up	Innate and Adaptive Immune Response	innate immune response	9.4276e-07	ACTR2;ACTR3;B2M;CASP1;CD40;CORO1A;CYLD;DDX58;DMBT1;DTX3L;EVL;GBP1;GBP2;GSDMD;HLA-DPA1;HLA-DQA1;HLA-DQB1;HLA-DRA;HLA-DRB1;HLA-F;IFI16;IFI30;IFI35;IFIT3;IRF4;ISG20;MX2;PARP9;PLCG2;PSMB8;PTPN6;RPS27A;SAMHD1;SERPINB9;STAT1;STAT2;SYK;TBK1;TRIM21;TRIM22;VAV1;VCAM1
midnightblue	92	up					none
midnightblue		up
midnightblue		up
greenyellow	189	up	Innate Immune Response	myeloid leukocyte activation	1.35923e-10	ACLY;ALOX5;AMPD3;ANXA3;ATM;AZU1;BPI;BTK;CAMP;CD93;CDA;CTSG;CYBA;CYBB;DDOST;DOK3;ELANE;FCER1G;FES;HK3;ITGAM;ITGAX;ITGB2;KCNAB2;LCN2;LCP2;LTA4H;LTF;LYN;LYZ;MMP9;MNDA;MPO;NAMPT;OLFM4;PKM;PLEKHO2;PRTN3;PTPRJ;RAB31;S100A12;S100A8;S100A9;S100P;SIRPA;SLC2A3;UNC13D
greenyellow		up	Innate Immune Response	phagocytosis	1.01545e-06	ANXA3;AZU1;CD93;CYBA;ELANE;FCER1G;HCK;ICAM3;ITGAM;ITGB2;LYN;MYH9;NCF2;OLFM4;PRTN3;PTPRJ;RAB34;SIRPA;UNC13D;WAS;WIPF1
greenyellow		up	Innate Immune Response	activation of innate immune response	0.00197623	BTK;CNPY3;CYBA;FCER1G;HCK;ICAM3;ITGAM;ITGB2;LTF;LYN;MNDA;NPLOC4;S100A8;S100A9

## Sheet: Mucosa_transcriptomics
Module	# of genes	Direction	General	Sample GO	FDR	Supporting Genes	Comments
salmon	180	down	Metabolism	aerobic respiration	0.000233795	CS;FAHD1;IDH3B;MDH2;ME3;PDHA1;SDHA;SDHB;SDHD;SUCLG2;UQCRC2
		down	Metabolism	cellular respiration	0.000540124	COQ9;CS;FAHD1;IDH3B;MDH2;ME3;NDUFS2;NDUFV1;PDHA1;SDHA;SDHB;SDHD;SUCLG2;TBRG4;UQCRC2
		down	Metabolism	monocarboxylic acid metabolic process	2.57311e-06	ACAA2;ACAT1;ACSM3;ACSS2;BSG;CPT2;DECR1;ECHS1;EHHADH;ETFA;ETFB;GPI;GRHPR;HSD17B8;LDHD;MAPK3;MCCC2;ME3;MLYCD;OXSM;PDHA1;PGM1;PRKAB1;PTGES2;SLC16A1;UGT1A10;UGT1A8;UGT2B17;VDAC1
lightgreen	137	down	Ion Transport	ion transport	0.0075013	ATP6V0D1;ATP8B1;CA1;CA12;CA2;CA4;CEACAM1;CLDN4;CNNM4;FABP1;FXYD3;GIPC1;GLTP;GOT2;GPD1L;LETM1;MAP2K6;MCU;P2RX4;PKP2;SLC1A5;SLC25A13;SLC26A3;SLC44A2;SLC44A4;SRI;STK39
		down	Ion Transport	anion transport	0.000107952	ATP8B1;CA1;CA12;CA2;CA4;CEACAM1;CLDN4;FABP1;FXYD3;GIPC1;GLTP;GOT2;MAP2K6;P2RX4;SLC1A5;SLC25A13;SLC26A3;SLC44A4;STK39
		down	Ion Transport	multicellular organismal homeostasis	0.0197136	CA2;CHMP4B;CLDN4;FA2H;MAP2K6;MUC4;P2RX4;PIGR;PRKACB;RAC1;SFN;SIRT6;STK39
darkred	86	down	Fatty Acid Metabolism	cellular lipid catabolic process	0.000175944	ACAA1;ACADM;ACADS;ACOX1;AKR1B10;CPT1A;DECR2;ETFDH;FAAH;FUCA1;GBA2;SLC27A2
		down	Fatty Acid Metabolism	fatty acid beta-oxidation	0.000377545	ACAA1;ACADM;ACADS;ACOX1;CPT1A;DECR2;ETFDH;SLC27A2
		down	Fatty Acid Metabolism	lipid modification	0.000175944	ABO;ACAA1;ACADM;ACADS;ACOX1;BPNT1;CPT1A;DECR2;ERBB2;ETFDH;OCRL;SLC27A2
greenyellow	216	down	none
		down	none
		down	none
tan	184	down	none
		down	none
		down	none
pink	300	down	Mitochondrial Function	ribonucleotide metabolic process	0	ACOT13;ADK;ALDOA;ATIC;COX4I1;COX5A;COX5B;COX7A2;CYC1;DBI;GSTZ1;HINT1;HMGCL;HPRT1;ITPA;MPC2;NDUFA10;NDUFA12;NDUFA2;NDUFA6;NDUFA7;NDUFA8;NDUFA9;NDUFAB1;NDUFB1;NDUFB10;NDUFB3;NDUFB4;NDUFB5;NDUFB7;NDUFB8;NDUFB9;NDUFC1;NDUFC2;NDUFS3;NDUFS4;NDUFS5;NDUFS6;NDUFS7;NDUFS8;NDUFV2;STOML2;SURF1;TPI1;UMPS;UQCR10;UQCRB;UQCRC1;UQCRFS1;UQCRH;UQCRQ
		down	Mitochondrial Function	ATP synthesis coupled electron transport	0	COX4I1;COX5A;COX5B;CYC1;NDUFA10;NDUFA12;NDUFA2;NDUFA6;NDUFA7;NDUFA8;NDUFA9;NDUFAB1;NDUFB1;NDUFB10;NDUFB3;NDUFB4;NDUFB5;NDUFB7;NDUFB8;NDUFB9;NDUFC1;NDUFC2;NDUFS3;NDUFS4;NDUFS5;NDUFS6;NDUFS7;NDUFS8;NDUFV2;UQCR10;UQCRB;UQCRC1;UQCRFS1;UQCRH;UQCRQ
		down	Mitochondrial Function	mitochondrion organization	0	APOO;CHCHD4;CHCHD6;COA3;COX7A2;ECSIT;FAM162A;GGCT;GRPEL1;HMGCL;MIPEP;NDUFA10;NDUFA12;NDUFA13;NDUFA2;NDUFA6;NDUFA7;NDUFA8;NDUFA9;NDUFAB1;NDUFAF4;NDUFB1;NDUFB10;NDUFB3;NDUFB4;NDUFB5;NDUFB7;NDUFB8;NDUFB9;NDUFC1;NDUFC2;NDUFS3;NDUFS4;NDUFS5;NDUFS6;NDUFS7;NDUFS8;NDUFV2;PHB;PHB2;POLDIP2;PYCARD;SCO2;STOML2;SURF1;TIMM13;TIMM17B;TIMM50;TOMM22;TOMM40;UQCR10;UQCRB
red	327	down	Glycosylation	glycosylation	0.00208778	B3GNT7;B4GALT1;B4GALT4;CLN5;DPM1;EDEM3;GALNT1;GALNT12;GALNT5;GALNT7;GCNT3;GFPT1;MGAT2;MUC12;MUC13;ST3GAL4;ST6GALNAC1;ST6GALNAC6;STT3B	small
		down	Glycosylation	membrane lipid biosynthetic process	0.0139475	DPM1;GBA;PIGN;SGPP1;SMPD1;SPTLC1;SPTLC2;ST3GAL4;ST6GALNAC6;VAPA	small
		down	Glycosylation	oligosaccharide biosynthetic process	0.0168521	B4GALT1;MGAT2;SLC2A1;ST3GAL4;ST6GALNAC1;ST6GALNAC6	small
lightcyan	152	down	Metabolism	small molecule catabolic process	1.45185e-05	ABAT;ACSF3;ALDH3A2;ALDH6A1;AUH;CTH;CYP4F12;DERA;ECHDC2;ECI2;ENTPD2;FUT6;GALM;GLUD1;GSK3A;HADH;HADHA;HAGH;HSD17B4;IMPA1;SCP2;SLC27A4;SULT1A1;SULT1A4;SULT1B1
		down	Metabolism	fatty acid catabolic process	0.00728942	ALDH3A2;AUH;CYP4F12;ECHDC2;ECI2;HADH;HADHA;HSD17B4;SCP2;SLC27A4
		down	Metabolism	nucleoside bisphosphate metabolic process	0.0211783	ABHD14B;ACOT11;ACSF3;HSD17B4;PDK2;SLC25A1;SULT1A1;SULT1A4;SULT1B1;TECR
midnightblue	153	down	Metabolism	cholesterol metabolic process	1.13987e-06	ACAT2;CYP51A1;DHCR24;DHCR7;EBP;FDFT1;FDPS;HMGCS1;HSD17B7;IDI1;MSMO1;MVD;MVK;NSDHL
		down	Metabolism	regulation of cholesterol biosynthetic process	0.000100391	CYP51A1;DHCR7;FDFT1;FDPS;HMGCS1;IDI1;MVD;MVK
		down	Metabolism	NADH regeneration	0.0215286	ENO1;GAPDH;HK1;PGAM1;PGK1
brown	400	down	RNA Processing	RNA processing	2.48373e-07	ACIN1;AKAP8L;AQR;CACTIN;CCAR2;CDK11B;CPSF1;DAZAP1;DDX39B;DDX54;DDX56;DHX38;DHX8;DHX9;DIS3L2;ELAC2;FIP1L1;FTSJ3;HNRNPL;HNRNPM;IK;INTS1;INTS4;KDM1A;KHDRBS1;KHSRP;LAS1L;LUC7L;NAT10;NOC4L;OSGEP;PABPN1;PARN;PDCD11;PELP1;PIH1D1;PNN;POLR2A;POLR2E;PRCC;PRPF3;PRPF31;PRPF6;PRPF8;PTBP1;PTCD1;PUS7;RBM10;RNF40;RNPS1;RRP1;SAFB;SAFB2;SART1;SF3B2;SF3B3;SLTM;SRRM2;SRRT;SRSF2;SRSF3;SRSF4;SUGP1;SUPT5H;SYMPK;TARDBP;…
		down	RNA Processing	mRNA splicing, via spliceosome	2.23897e-05	AQR;CACTIN;CPSF1;DAZAP1;DDX39B;DHX38;DHX8;DHX9;FIP1L1;HNRNPL;HNRNPM;IK;KDM1A;KHDRBS1;LUC7L;PABPN1;PNN;POLR2A;POLR2E;PRCC;PRPF3;PRPF31;PRPF6;PRPF8;PTBP1;RBM10;RNPS1;SART1;SF3B2;SF3B3;SRRM2;SRRT;SRSF2;SRSF3;SRSF4;SUGP1;SYMPK;U2AF2;UPF3B
		down	RNA Processing	mRNA export from nucleus	0.00123281	AAAS;AKAP8L;CPSF1;DDX39B;DHX38;FIP1L1;NUP62;NUP85;PABPN1;RNPS1;SRSF2;SRSF3;SRSF4;SYMPK;U2AF2;UPF1;UPF2;UPF3B
blue	408	down	none
		down	none
		down	none
black	327	down	RNA and DNA Processing	DNA metabolic process	1.08219e-11	ALYREF;APEX1;CCT2;CCT3;CCT4;CCT5;CCT6A;CCT7;CCT8;COPS3;COPS4;DKC1;DUT;FEN1;GAR1;GNL3;GPS1;GRWD1;GTPBP4;HMGA1;HMGB1;HMGB2;HMGN1;HNRNPA1;HNRNPA2B1;HNRNPC;HSP90AA1;HSP90AB1;HSPD1;KPNA2;MCM2;MCM3;MCM4;MCM6;MCM7;MNAT1;MSH2;PCNA;POLR2D;PPIE;PPP4C;PRKDC;PRMT5;PRPF19;PSME4;PTGES3;RFC2;RFC3;RFC4;RRM1;RRM2;RUVBL1;SET;SSRP1;TCP1;UBE2V2;VCP;XRCC5;XRCC6
		down	RNA and DNA Processing	chromosome organization	8.65752e-13	ANP32B;APEX1;CCT2;CCT3;CCT4;CCT5;CCT6A;CCT7;CCT8;COPS3;COPS4;DKC1;FEN1;G3BP1;GAR1;GNL3;GPS1;GRWD1;H2AFV;H2AFY2;HAT1;HDAC2;HMGA1;HMGB1;HMGB2;HMGN1;HNRNPA1;HNRNPA2B1;HNRNPC;HSP90AA1;HSP90AB1;IPO4;KIFC1;MCM2;MCM4;MCM6;MCM7;MKI67;MNAT1;MSH2;NCAPG;NDC1;NUDT5;NUP155;PCNA;PRKDC;PRMT1;PRMT5;PSME4;PTGES3;PTMA;RAE1;RFC2;RFC3;RFC4;RRS1;RUVBL1;SET;SMC2;TCP1;TUBG1;VRK1;WDR61;XRCC5;XRCC6;ZW10
		down	RNA and DNA Processing	RNA processing	6.13061e-10	AAR2;ALYREF;BCAS2;BYSL;CD2BP2;CTNNBL1;DCAF13;DDX41;DKC1;DNAJC8;EBNA1BP2;ELAVL1;ELP4;EXOSC2;EXOSC8;EXOSC9;GAR1;GTF2F2;GTPBP4;HNRNPA1;HNRNPA2B1;HNRNPA3;HNRNPC;HNRNPF;HNRNPR;INTS5;KARS;KIAA0391;LYAR;MNAT1;NOP2;NOP56;PA2G4;PCBP1;PES1;PHF5A;PNPT1;POLR2D;POP1;PPIE;PPP1R8;PRMT5;PRPF19;PUS1;RALY;RBM8A;RPP30;RRP9;RRS1;SARS;SF3A3;SNRNP40;SNRPD3;SRSF9;SSB;STRAP;SYNCRIP;THOC7;TRMT10C;TSEN15;TSR2;USP14;USP39;…
cyan	177	down	Catabolism	proteasomal ubiquitin-independent protein catabolic process	2.89425e-07	PSMA2;PSMA4;PSMA5;PSMA6;PSMA7;PSMB1;PSMB2;PSMB3;PSMB5;PSMB6	small
		down	Catabolism	exonucleolytic nuclear-transcribed mRNA catabolic process involved in deadenylation-dependent decay	4.32194e-06	EXOSC1;EXOSC3;EXOSC4;EXOSC5;EXOSC7;LSM1;LSM2;LSM3;LSM5;LSM6	small
		down	Catabolism	protein modification by small protein removal	0.00174628	COPS6;ENY2;PARK7;PSMA2;PSMA4;PSMA5;PSMA6;PSMA7;PSMB1;PSMB2;PSMB3;PSMB5;PSMB6;PSMC3;PSMD14;UCHL3	small
green	344	down	Metabolism	monocarboxylic acid metabolic process	7.26972e-09	ABCD1;ACBD5;ACOT7;ACOX2;ACSL5;ACSS1;AKR1A1;AKR1C3;ALDOB;ALDOC;ALOX15;APOC3;BDH2;BTD;CBR1;CES2;CRAT;CROT;CRYL1;CYP27A1;CYP2J2;CYP2S1;CYP3A4;CYP4F2;EPHX2;FBP1;GALK1;GGT1;GLO1;GPD1;GPX4;GSTM4;HAAO;HADHB;HKDC1;LIPE;LPGAT1;LTA4H;OGDH;PCK1;PCK2;PDK3;PDK4;PECR;POR;PTGR1;SGPL1;UGT2A3;UGT2B7;VNN1
		down	Metabolism	cellular lipid metabolic process	7.26972e-09	AADAC;ABCD1;ABHD12;ABHD6;ACBD5;ACOT7;ACOX2;ACSL5;ACSS1;AGPAT1;AGPAT3;AKR1C3;ALDH1A1;ALOX15;ALPI;APOA1;APOB;APOC3;BDH2;CBR1;CDIPT;CERS2;CES2;CPS1;CRAT;CROT;CRYL1;CYP2J2;CYP2S1;CYP3A4;CYP4F2;DDHD2;DGAT1;DGKA;DHRS3;EPHX2;FABP2;FABP6;GBA3;GGT1;GK;GPD1;GPX4;GSTM4;HADHB;LIPA;LIPE;LPGAT1;LTA4H;MOGAT2;NEU1;ORMDL3;PCK1;PCK2;PCYT1A;PDK3;PDK4;PECR;PLD1;POR;PTGR1;SCCPDH;SGPL1;SMPD3;VAV2
		down	Metabolism	small molecule biosynthetic process	7.26972e-09	ABCD1;ACOT7;ACOX2;ACSS1;ADI1;AKR1A1;AKR1C3;ALDOB;ALDOC;ALOX15;APOA1;APOB;APOC3;ASPA;BDH2;CBR1;CPS1;CTPS1;CYP27A1;CYP3A4;ENPP3;EPHX2;FAM3C;FBP1;GALK1;GATM;GCG;GDA;GGT1;GLS;GPD1;GPX4;GSTM4;HAAO;HKDC1;LPGAT1;LTA4H;NUDT16;OAT;OGDH;OTC;PCK1;PCK2;PDE5A;PDK4;PECR;POR;PRTFDC1;SEC14L2;SEPHS2;SHMT1;SLC37A4;SP1;UROS;XDH
turquoise	515	up	RNA Processing and Cell Cycle	mRNA processing	1.60879e-06	CDC73;CELF1;CIRBP;CMTR1;CPSF7;CSTF1;CSTF2T;CWC22;DBR1;DDX17;DDX42;DDX46;EFTUD2;FMR1;FRG1;GEMIN5;HNRNPD;HNRNPH1;HNRNPLL;LUC7L3;MBNL1;METTL3;POLR2B;PPWD1;PRPF38B;PRPF39;PRPF4;PRPF4B;PSIP1;RBM15;RBM17;RBM22;RBM25;RBM26;RBM27;RBM28;RBM5;RBMX;RNMT;SART3;SCAF11;SCAF8;SF3B1;SMNDC1;SON;SREK1;SRRM1;SRSF10;SRSF11;SRSF6;SRSF7;THOC1;THRAP3;TIA1;U2SURP;USP4;WBP11;XRN2;YTHDC1;ZC3H11A;ZCCHC8
		up	RNA Processing and Cell Cycle	chromosome organization	0.000370786	AKAP8;ANP32E;ARID1B;ARID2;ASCC3;ATRX;ATXN3;CBX3;CDC27;CDC73;CHAMP1;CHMP1B;CHMP7;CUL4A;CUL4B;DPF2;DTX3L;DYNC1LI1;FMR1;GTF3C4;HMG20A;HNRNPD;HP1BP3;KANSL2;KAT7;KDM3B;KMT2A;KPNB1;MBD1;MCMBP;MSH6;NAP1L4;NASP;NBN;NEK7;NUP107;OGT;PBRM1;PCID2;PDS5B;POGZ;PURA;RB1;RFC1;RIF1;RSF1;RTF1;SART3;SMAD4;SMARCA5;SMARCC1;SMC3;SMCHD1;STAG2;TERF2;TOP2B;TPR;TRRAP;USP15;USP3;WAC;WBP2;WDR82;XPC
		up	RNA Processing and Cell Cycle	cell cycle process	0.00245771	AKAP8;ATRX;CBX3;CBX5;CDC16;CDC27;CDC73;CEP135;CEP290;CHAMP1;CHMP1B;CHMP7;CHORDC1;CLASP2;CRLF3;CSNK2A2;CUL1;CUL4A;CUL4B;DYNC1LI1;EML1;GIGYF2;IST1;ITGB1;KIF13A;KIF3A;KPNB1;MAPRE2;MAX;MCMBP;MSH6;NASP;NBN;NEK7;NEK9;PAFAH1B1;PCID2;PDS5B;PHC3;PHIP;POGZ;PPAT;PPP1R12A;PPP2R2A;PPP3CA;PTEN;RASA1;RB1;RFC1;RPRD1B;RRAGC;SEPT11;SEPT2;SMC3;SNX9;SON;STAG2;SVIL;TACC1;TERF2;TOP2B;TPR;TUBGCP3;TXLNG;USP47;XPC;XPO1;Y…
grey60	152	up	RNA Processing and Cell Cycle	RNA processing	0.0042445	16;1025;2521;3192;3297;4841;4928;5094;5566;6421;6430;6625;6830;7536;8175;8996;9584;10291;10523;11100;23020;26986;27332;29896;51602;55621;55661;56949;65083;65123	AARS;CDK9;CHERP;DDX27;FUS;HNRNPU;HNRNPUL1;HSF1;INTS3;NOL3;NOL6;NONO;NOP58;NUP98;PABPC1;PCBP2;PRKACA;RBM39;SF1;SF3A1;SF3A2;SFPQ;SNRNP200;SNRNP70;SRSF5;SUPT6H;TRA2A;TRMT1;XAB2;ZNF638
		up	RNA Processing and Cell Cycle	positive regulation of RNA metabolic process	0.00556978	1025;1387;1857;2353;2521;3054;3192;3297;3611;4141;4781;4928;6421;6430;6595;6625;6830;8289;9567;22933;23476;25942;26986;27000;29896;65981;221937	ARID1A;BRD4;CAPRIN2;CDK9;CREBBP;DNAJC2;DVL3;FOS;FOXK1;FUS;GTPBP1;HCFC1;HNRNPU;HSF1;ILK;MARS;NFIB;NUP98;PABPC1;SFPQ;SIN3A;SIRT2;SMARCA2;SNRNP70;SRSF5;SUPT6H;TRA2A
		up	RNA Processing and Cell Cycle	regulation of cell cycle	0.0495728	1025;3054;3192;3297;3611;5108;5566;6015;6421;6430;8021;11180;22933;23332;23476;25942;30849;65123;79813;85456;163859	BRD4;CDK9;CLASP1;EHMT1;HCFC1;HNRNPU;HSF1;ILK;INTS3;NUP214;PCM1;PIK3R4;PRKACA;RING1;SDE2;SFPQ;SIN3A;SIRT2;SRSF5;TNKS1BP1;WDR6
lightyellow	130	up	RNA Processing and Translation	mRNA metabolic process	0	EIF3E;NPM1;POLR2G;RPL10;RPL10A;RPL11;RPL12;RPL13;RPL13A;RPL14;RPL15;RPL17;RPL18;RPL18A;RPL19;RPL21;RPL22;RPL23;RPL23A;RPL24;RPL26;RPL27;RPL27A;RPL28;RPL3;RPL30;RPL32;RPL34;RPL35;RPL35A;RPL36;RPL37A;RPL38;RPL39;RPL4;RPL5;RPL6;RPL7;RPL7A;RPL8;RPLP0;RPLP1;RPLP2;RPS10;RPS11;RPS12;RPS13;RPS14;RPS15;RPS15A;RPS16;RPS18;RPS19;RPS2;RPS20;RPS21;RPS23;RPS24;RPS25;RPS27;RPS27A;RPS29;RPS3;RPS3A;RPS4X;RPS5;RPS…
		up	RNA Processing and Translation	translation	0	EEF1A1;EEF1B2;EEF1G;EIF3D;EIF3E;EIF3F;EIF3H;EIF3L;EIF3M;MRPL40;NPM1;POLR2G;RPL10;RPL10A;RPL11;RPL12;RPL13;RPL13A;RPL14;RPL15;RPL17;RPL18;RPL18A;RPL19;RPL21;RPL22;RPL23;RPL23A;RPL24;RPL26;RPL27;RPL27A;RPL28;RPL3;RPL30;RPL32;RPL34;RPL35;RPL35A;RPL36;RPL37A;RPL38;RPL39;RPL4;RPL5;RPL6;RPL7;RPL7A;RPL8;RPLP0;RPLP1;RPLP2;RPS10;RPS11;RPS12;RPS13;RPS14;RPS15;RPS15A;RPS16;RPS18;RPS19;RPS2;RPS20;RPS21;RPS23…
		up	RNA Processing and Translation	ribosome biogenesis	0	NOB1;NPM1;RPL10;RPL10A;RPL11;RPL12;RPL14;RPL23A;RPL24;RPL26;RPL27;RPL3;RPL35;RPL35A;RPL38;RPL5;RPL6;RPL7;RPL7A;RPLP0;RPS10;RPS14;RPS15;RPS16;RPS19;RPS2;RPS21;RPS24;RPS27;RPS5;RPS6;RPS7;RPS8;RPSA;TRMT112
yellow	346	up	Wound Healing	extracellular matrix organization	0	165;633;871;1277;1278;1281;1289;1291;1292;1462;1634;2191;2192;2199;2200;2335;3339;3383;3385;3674;3678;3679;3684;3908;3913;4060;4237;4313;4791;5033;5806;6624;6678;7076;7148;7412;7450;10049;10630;25890;30008;83716;90102;285590	ABI3BP;AEBP1;BGN;COL1A1;COL1A2;COL3A1;COL5A1;COL6A1;COL6A2;CRISPLD2;DCN;DNAJB6;EFEMP2;FAP;FBLN1;FBLN2;FBN1;FN1;FSCN1;HSPG2;ICAM1;ICAM3;ITGA2B;ITGA5;ITGA7;ITGAM;LAMA2;LAMB2;LUM;MFAP2;MMP2;NFKB2;P4HA1;PDPN;PHLDB2;PTX3;SERPINH1;SH3PXD2B;SPARC;TIMP1;TNXB;VCAM1;VCAN;VWF
		up	Wound Healing	angiogenesis	5.42862e-07	301;718;729;857;947;1634;2191;2335;3162;3339;3678;4313;4804;5159;5176;5547;5740;6050;6464;6678;6774;7127;10457;23166;23210;23328;25932;27161;54922;64218;79812;126393	AGO2;ANXA1;C3;C6;CAV1;CD34;CLIC4;DCN;FAP;FN1;GPNMB;HMOX1;HSPB6;HSPG2;ITGA5;JMJD6;MMP2;MMRN2;NGFR;PDGFRB;PRCP;PTGIS;RASIP1;RNH1;SASH1;SEMA4A;SERPINF1;SHC1;SPARC;STAB1;STAT3;TNFAIP2
		up	Wound Healing	wound healing	3.4728e-05	301;308;348;667;710;857;947;948;1277;1278;1281;1289;1634;2162;2191;2192;2335;3043;3047;3162;3674;3678;4628;5055;5159;5547;5754;6385;6678;7056;7076;7450;8761;10630;30846;90102;135228	ANXA1;ANXA5;APOE;CAV1;CD109;CD34;CD36;COL1A1;COL1A2;COL3A1;COL5A1;DCN;DST;EHD2;F13A1;FAP;FBLN1;FN1;HBB;HBG1;HMOX1;ITGA2B;ITGA5;MYH10;PABPC4;PDGFRB;PDPN;PHLDB2;PRCP;PTK7;SDC4;SERPINB2;SERPING1;SPARC;THBD;TIMP1;VWF
royalblue	91	up	Innate Immune Signaling	myeloid leukocyte activation	2.29025e-08	ADAM9;AMPD3;ARG1;CAMP;CD55;DYSF;FCGR2A;FGR;FTH1;GCA;GYG1;HK3;IMPDH1;IRF4;LBP;LTF;MMP8;MMP9;MPO;PGLYRP1;PKM;PPBP;PRTN3;RETN;S100A12;S100A8;S100A9;SERPINA3
		up	Innate Immune Signaling	humoral immune response	1.99123e-11	C4BPA;C8A;C8B;CAMP;CD55;DEFA3;DMBT1;FGB;LTF;PGC;PGLYRP1;PPBP;PRTN3;REG1A;REG1B;S100A12;S100A8;S100A9
		up	Innate Immune Signaling	innate immune response	3.39564e-06	ARG1;C4BPA;C8A;C8B;CAMP;CD55;DEFA3;DMBT1;FGB;FGR;FLOT2;IRF4;LBP;LTF;NCF2;NOS2;PADI4;PGLYRP1;PTPN1;S100A12;S100A8;S100A9
magenta	230	up	Muscle Development	cell adhesion	2.91885e-05	ACTN1;AOC3;CBFB;CNTN1;COL14A1;CORO1C;DDR2;EMILIN1;FBLN5;FES;FLNA;GREM1;HABP2;ITGAV;ITGB5;JAM3;LAMA4;LAMB1;LAMC1;LIMS2;MCAM;MFAP4;MMRN1;MYL9;NCAM1;NEGR1;NEXN;NID1;NRP1;PALLD;PARVG;PCDH7;PGM5;PPFIBP1;PPM1F;PRKAR1A;PRKG1;PRNP;RAP2B;RDX;RHOB;SIGLEC1;STXBP1;SWAP70;TBCD;TGFB1I1;TGM2;TRIP6
		up	Muscle Development	supramolecular fiber organization	0.000197476	ACTN1;AKAP13;CAP2;CCDC88A;CFL2;COL14A1;COLGALT1;CRYAB;DDR2;EMILIN1;FBLN5;FES;FLNA;GREM1;ITGB5;LDB3;LMOD1;MECP2;MFAP4;NDE1;NRP1;PPM1F;PRKAR1A;RDX;RHOB;SNCA;SWAP70;SYNPO2;TBCD;TMOD1;TPM2;TTN;TUBB4A
		up	Muscle Development	muscle cell differentiation	0.00564934	AKAP13;ANK2;CAMK1;CFL2;EHD1;FLNC;GREM1;LDB3;LMOD1;MECP2;PRKAR1A;SGCD;SYNE1;TMOD1;TTN
purple	221	up	Innate and Adaptive Immune Signaling	innate immune response	0	ADAR;AIF1;ARRB2;BST2;BTK;C19orf66;C1QA;C1QB;C1QC;C9;CARD9;CASP1;CASP8;CD209;CD84;CORO1A;CSF1R;CYBB;CYLD;EVL;GBP4;HLA-DPA1;HLA-DPB1;HLA-DQA1;HLA-DQB1;HLA-DRA;HLA-DRB1;HLA-E;HLA-F;IFI30;IFI35;IFIT1;IFIT3;IFIT5;IRF9;ISG15;LILRB1;MX1;MX2;NMI;OAS2;OAS3;PARP14;PARP9;PIK3CD;PLCG2;PML;PTPN6;RFTN1;RNASE6;SAMHD1;SP100;STAT1;STAT2;STAT5B;TRAFD1;TRIM22;UNC93B1;VAV1;WAS
		up	Innate and Adaptive Immune Signaling	T cell activation	5.6815e-12	AIF1;APBB1IP;CASP8;CCDC88B;CD2;CD209;CD74;CORO1A;CYLD;DOCK2;DOCK8;FAM49B;GRAP2;HLA-DPA1;HLA-DPB1;HLA-E;ITGAL;LCK;LCP1;LILRB1;NCKAP1L;PIK3CD;PTPN6;PTPRC;RASAL3;SASH3;SPN;STAT5B;VAV1;WAS
		up	Innate and Adaptive Immune Signaling	B cell activation	7.11221e-07	ATM;BST2;BTK;CASP8;CD74;CYLD;INPP5D;ITGA4;NCKAP1L;PIK3CD;PLCG2;PRKCB;PTPN6;PTPRC;SASH3;STAT5B
darkturquoise	70	up	none
		up	none
		up	none
darkgreen	79	up	Innate and Adaptive Immune Signaling	innate immune response	0.00157977	APOL1;CADM1;CD40;CD44;FCER1G;GBP1;GBP2;GBP5;HCK;ICAM2;IFITM3;ITGB2;KYNU;LYN;MNDA;NCF1;SIRPA;TMED7-TICAM2
		up	Innate and Adaptive Immune Signaling	regulation of B cell proliferation	0.0019745	ADA;CD38;CD40;LYN;MNDA
		up	Innate and Adaptive Immune Signaling	myeloid leukocyte activation	0.00177919	ALOX5;CD44;COTL1;CTSC;DOK3;FCER1G;GM2A;HSPA6;ITGAX;ITGB2;LCP2;LPCAT1;LYN;MNDA;RAC2;RHOG;SIRPA;TMED7-TICAM2;TXNDC5

## Sheet: Submucosa_Wall_proteomics
Module	# of genes	Direction	General	Sample GO	FDR	Supporting Genes	Comments
brown	490	down	Mitchondrial Function	mitochondrial respiratory chain complex I assembly	3.51468e-05	NDUFA10;NDUFA12;NDUFA13;NDUFA2;NDUFAB1;NDUFB1;NDUFB10;NDUFB2;NDUFB4;NDUFB6;NDUFB8;NDUFS1;NDUFS3;NDUFS4;NDUFS5;NDUFS6;NDUFS8;NDUFV1;NDUFV2	small
brown	490	down	Mitchondrial Function	ATP synthesis coupled electron transport	0.000486498	COQ7;NDUFA10;NDUFA12;NDUFA2;NDUFAB1;NDUFB1;NDUFB10;NDUFB2;NDUFB4;NDUFB6;NDUFB8;NDUFS1;NDUFS3;NDUFS4;NDUFS5;NDUFS6;NDUFS8;NDUFV1;NDUFV2;UQCRB;UQCRFS1;UQCRQ	small
brown	490	down	Mitchondrial Function	cellular respiration	0.0358149	ADSL;CISD1;COQ7;FAHD1;ME3;MYBBP1A;NDUFA10;NDUFA12;NDUFA2;NDUFAB1;NDUFB1;NDUFB10;NDUFB2;NDUFB4;NDUFB6;NDUFB8;NDUFS1;NDUFS3;NDUFS4;NDUFS5;NDUFS6;NDUFS8;NDUFV1;NDUFV2;SDHB;UQCRB;UQCRFS1;UQCRQ	small
blue	1005	down	Cell Morphogenesis	plasma membrane bounded cell projection organization	3.98849e-06	ACSL4;ACTR2;ADAM10;AKAP9;ALCAM;ANK3;ANO6;AP2A1;ARF6;ATL1;ATP1A3;ATXN10;BIN3;BSG;CAMK1;CAV1;CDC42EP4;CETN2;CHL1;CKAP5;CLASP1;CNP;CORO1B;CORO1C;CRK;CRMP1;CROCC;DAG1;DBN1;DCTN1;DCTN2;DCTN3;DOCK11;DPYSL3;DPYSL4;DYNC1H1;DYNC1I2;DYNLRB1;DYNLT1;EGFR;ENAH;EPB41L3;FARP1;FLNA;FN1;GAB1;GAP43;GAS7;GDI1;GNAO1;GPC1;HRG;IFT27;ILK;ITGA1;ITGB1;JAM3;L1CAM;LAMA2;LAMA5;LAMB1;LAMB2;LGALS1;LPAR1;MACF1;MAP1A;MAP1B;MAP1…
blue	1005	down	Cell Morphogenesis	cell-matrix adhesion	0.00356037	ACTN1;ADAM9;BCAM;BST1;CLASP1;CLASP2;CORO1C;DAG1;DUSP3;FBLN5;FERMT2;FN1;HRG;ILK;ITGA1;ITGA7;ITGAV;ITGB1;ITGB3;JAM3;L1CAM;LAMA5;LIMCH1;LIMS1;MACF1;NID1;NID2;PHLDB2;PIK3R1;PTK2;PXN;ROCK2;SDC4;SGCE;SLK;SMAD3;SORBS1;SRC;THY1;VCL;ZYX
blue	1005	down	Cell Morphogenesis	cell morphogenesis	0.00137261	ACTN1;ACTR2;ADAM10;ALCAM;ANK3;ATL1;BIN3;BSG;CAP2;CDC42EP4;CHL1;CLIC4;CNP;COL12A1;COL18A1;CORO1B;CORO1C;CRK;CRMP1;CSNK1A1;DAG1;DBN1;DOCK1;DPYSL4;DYNLT1;EGFR;ENAH;EPB41;EPB41L3;FARP1;FERMT2;FLNA;FN1;GAB1;GAP43;GAS7;GBP1;GDI1;GNA13;GPC1;ILK;ITGA1;ITGA7;ITGAV;ITGB1;ITGB3;L1CAM;LAMA2;LAMA5;LAMB1;LAMB2;LAMC1;LIMS1;LPAR1;MACF1;MAP1A;MAP1B;MAP1S;MAP6;MAPK1;MAPK14;MAPK3;MAPT;MYADM;NCAM1;NEDD4;NEXN;NPTN;NR…
yellow	178	down	Metabolism and Barrier Function	fatty acid oxidation	3.59273e-07	ABCD3;ACAA1;ACAA2;ACADS;ACOX1;CPT1A;CPT2;ECH1;ECHS1;ECI2;ETFB;FABP1;HADH;HADHA;HIBCH
yellow	178	down	Metabolism and Barrier Function	epithelial cell differentiation	0.0228522	AGR2;AKR1C3;CAPNS1;CBR1;CPS1;CPT1A;CTSL;EZR;F11R;GSTA1;JUP;KRT18;LGALS3;PKP2;REG3A;TJP2;TST;VIL1
yellow	178	down	Metabolism and Barrier Function	cell-cell junction assembly	0.0275791	CDH1;CDH17;CTNND1;DLG1;F11R;JUP;PDCD6IP;PKP2
turquoise	1441	up	RNA Processing and Innate Immune Signaling	RNA processing	0	AARS;ACIN1;ADAR;AHCYL1;AHNAK;ALYREF;BUD31;CCAR1;CCAR2;CDC5L;CHERP;CHTOP;CPSF6;CSTF2;DAZAP1;DCPS;DDX17;DDX21;DDX23;DDX39A;DDX39B;DDX42;DDX46;DDX5;DHX15;DHX9;DKC1;DNAJC8;EFTUD2;EIF4A3;ELAVL1;FBL;FIP1L1;HNRNPA0;HNRNPA1;HNRNPA2B1;HNRNPA3;HNRNPC;HNRNPD;HNRNPF;HNRNPH1;HNRNPK;HNRNPL;HNRNPM;HNRNPR;HNRNPU;HNRNPUL1;HSPA8;HTATSF1;ISG20;KARS;KHDRBS1;KHSRP;LSM3;LSM4;LSM5;LSM8;LUC7L2;LUC7L3;MAGOHB;MFAP1;NOLC1;…
turquoise	1441	up	RNA Processing and Innate Immune Signaling	myeloid cell activation involved in immune response	5.43008e-09	ACLY;ALDOA;ALOX5;ANPEP;ANXA2;AP1M1;AP2A2;APRT;ARL8A;ARPC5;ASAH1;ATG7;ATP6V1D;AZU1;B2M;BIN2;BPI;BST2;BTK;C3;CAMP;CAP1;CAT;CCT2;CCT8;CD14;CD36;CD44;CD47;CD55;CD63;CHI3L1;CKAP4;CNN2;COMMD3;COPB1;COTL1;CPNE3;CST3;CTSB;CTSC;CTSD;CTSG;CTSH;CTSZ;CYBA;CYBB;DBNL;DDOST;DIAPH1;DNAJC13;DOCK2;DPP7;DSP;EEF1A1;EEF2;ELANE;EPX;ERP44;FABP5;FCER1G;FGL2;FRMPD3;FTH1;FTL;GAA;GCA;GGH;GM2A;GMFG;GNS;GSDMD;GUSB;HEXB;HK3;H…
turquoise	1441	up	RNA Processing and Innate Immune Signaling	innate immune response	1.67914e-05	A2M;ACTG1;ACTR3;ADAR;AIF1;AP1G1;APOB;APOE;APOL1;ARHGEF2;B2M;BST2;BTK;C1R;C1S;C3;C4A;C4BPA;C4BPB;C5;C6;C7;C8A;C9;CAMP;CAPZA1;CASP1;CD14;CD36;CD44;CD47;CD55;CFH;CFI;CLU;CORO1A;CYBA;CYBB;DDX21;DDX58;DEFA3;DHX9;DTX3L;ERAP1;EVL;F12;FCER1G;FGA;FGB;FGG;FLNB;FLOT1;FLOT2;GAPDH;GSDMD;HLA-DPA1;HLA-DQB1;HLA-DRA;HLA-DRB1;HLA-F;HMGB1;HMGB2;HPX;HSP90AB1;HSP90B1;HSPD1;ICAM1;ICAM3;IFI16;IFI30;IGLL5;ISG20;ITGAM;IT…

## Sheet: submucosa_Wall_transcriptomics
Module	# of genes	Direction	General	Sample GO	FDR	Supporting Genes	Comments
grey60	80	down	Mitochondrial Function	cellular respiration	3.44685e-05	FAHD1;FH;MDH2;NDUFA10;NDUFA9;NDUFB3;NDUFS3;PDHA1;SDHA;SDHB;UQCR10;UQCRC1;UQCRC2;UQCRFS1
		down	Mitochondrial Function	generation of precursor metabolites and energy	8.66112e-05	EIF6;ETFA;FAHD1;FH;GAPDH;HMGCL;MDH2;NDUFA10;NDUFA9;NDUFB3;NDUFS3;PDHA1;PGM1;SDHA;SDHB;UQCR10;UQCRC1;UQCRC2;UQCRFS1
		down	Mitochondrial Function	oxidation-reduction process	0.000321688	ACAA2;AIFM1;ECHS1;ETFA;FAHD1;FH;GAPDH;HADH;HADHA;MDH2;MRPS36;NDUFA10;NDUFA9;NDUFB3;NDUFS3;PDHA1;PGM1;PRDX5;SDHA;SDHB;SPR;UQCR10;UQCRC1;UQCRC2;UQCRFS1
cyan	1113	down	Catabolism	protein modification by small protein removal	0.00234364	COPS3;COPS5;PSMA1;PSMA3;PSMB2;PSMB7;PSMC1;PSMC4;PSMC5;PSMD1;PSMD13;PSMD14;PSMD6;PSMD7	tiny
		down	Catabolism	protein deubiquitination	0.00234364	COPS5;PSMA1;PSMA3;PSMB2;PSMB7;PSMC1;PSMC4;PSMC5;PSMD1;PSMD13;PSMD14;PSMD6;PSMD7	tiny
		down
lightcyan	90	down	none
		down	none
		down	none
midnightblue	96	down	Mitochondrial Function	mitochondrial respiratory chain complex assembly	1.48666e-05	NDUFA12;NDUFA6;NDUFA8;NDUFAB1;NDUFAF2;NDUFB10;NDUFB6;NDUFB9;NDUFS6;NDUFV2;SMIM20
		down	Mitochondrial Function	respiratory electron transport chain	4.05965e-05	COX4I1;NDUFA12;NDUFA6;NDUFA8;NDUFAB1;NDUFAF2;NDUFB10;NDUFB6;NDUFB9;NDUFS6;NDUFV2;PARK7
		down	Mitochondrial Function	energy derivation by oxidation of organic compounds	0.00116617	CISD1;COX4I1;MDH1;NDUFA12;NDUFA6;NDUFA8;NDUFAB1;NDUFAF2;NDUFB10;NDUFB6;NDUFB9;NDUFS6;NDUFV2;PARK7
turquoise	349	down	Cell Morphogenesis	membrane depolarization	0.00547302	ATP1A2;CAV1;DCN;FHL1;GCLC;GPD1L;SCN7A;SLC8A1;SLMAP;YWHAH
		down	Cell Morphogenesis	axon development	0.00547302	APOD;ATL1;CRMP1;DAG1;DOCK7;GDI1;HSP90AB1;ITGB1;JAM3;MACF1;MAP1A;MAPT;NCAM1;NCAM2;NEXN;NPTN;NRP2;PALLD;PLP1;PPP3CB;PRKCA;RHOA;RTN4;SPTAN1;SPTB;STXBP1;TOP2B;TSPAN2;VCL	tiny
		down					tiny
red	225	down	Neural Signaling	peripheral nervous system development	0.0189651	AKT2;GFRA3;GPC1;ILK;LAMB2;RELA;SIRT2	tiny
		down	Neural Signaling	muscle structure development	0.0189651	AEBP1;BIN1;CAMK1;CRYAB;DMPK;EHD2;EMD;FHL3;FLNC;FLOT1;GPC1;ILK;ITGA7;JPH2;LAMA5;LMNA;MYL6;NOS1;RBPMS2;SIRT2;SMTN;SPEG;TAGLN;UNC45A	tiny
		down	Neural Signaling	synaptic signaling	0.046115	BCHE;CALB2;CNP;DBN1;FLOT1;NAPA;NCDN;NCS1;NOS1;PDLIM4;PIP5K1C;PRKACA;RELA;ROR2;SCGN;SEPT5;SH3GL1;SQSTM1;TUBB2B;VAMP2	tiny
tan	137	down	Other	vesicle organization	0.0428231	AP3B1;CHMP2B;GNAI3;PPP6C;RAB14;RAB1A;RAB7A;SCARB2;SEC23IP;SEPT8;SORT1;STX12;TFG;TMED2;TSG101;VPS4B;WASL
		down	Other	Ras protein signal transduction	0.0428231	CDC42;CRK;CYFIP1;DNMBP;RAB10;RAB14;RAB1A;RAB2A;RAB5A;RAB7A;RAC1;RALA;RALB;RAP1B;ROCK2;RRAS2
		down	Other	positive regulation of phosphorus metabolic process	0.0478466	ACSL3;CAB39;CAPN2;CDC42;CRK;DLG1;IQGAP1;MAPK14;MAVS;PAK1;PRKACB;PRKAR2A;RAC1;RALB;RAP1B;RIPK1;ROCK2;STK24;STK39;SYAP1;UBE2K;YES1
brown	241	down	none
		down	none
		down	none
pink	173	down	Mitochondrial Function	electron transport chain	1.09556e-06	AKR7A2;COX5B;COX6A1;COX6B1;COX7A2;CYC1;ETFB;NDUFA2;NDUFA4;NDUFA7;NDUFB1;NDUFB2;NDUFB4;NDUFB7;NDUFS4;NDUFS5;NDUFS7;PTGES2;TXNRD2;UQCRB;UQCRH;UQCRQ
		down	Mitochondrial Function	ATP synthesis coupled electron transport	1.09556e-06	COX5B;COX6A1;CYC1;NDUFA2;NDUFA4;NDUFA7;NDUFB1;NDUFB2;NDUFB4;NDUFB7;NDUFS4;NDUFS5;NDUFS7;UQCRB;UQCRH;UQCRQ
		down	Mitochondrial Function	mitochondrial respiratory chain complex assembly	3.77716e-06	COX17;NDUFA11;NDUFA13;NDUFA2;NDUFA7;NDUFB1;NDUFB11;NDUFB2;NDUFB4;NDUFB7;NDUFS4;NDUFS5;NDUFS7;UQCRB
blue	307	down	Metabolism	lipid metabolic process	0.00108147	ABCD3;ACAA1;ACADS;ACAT2;ACOX1;ACSF2;ACSS2;AKR1B10;AKR1C3;APOBR;APOH;ARF1;ATP1A1;BPNT1;CES2;CPT2;CRYL1;DBI;DECR1;DGAT1;DHRS11;ELOVL1;EPHX2;ERLIN1;FABP1;FABP5;FDPS;FUCA1;GLTP;H2AFY;HMGCS2;HSD11B2;HSD17B11;HSD17B12;IDH1;IMPA1;LIMA1;LPCAT3;LYPLA1;LYPLA2;MAPK3;MGLL;MGST1;MGST2;NAAA;PC;PCK2;PCYT2;PIP4K2C;PLBD1;PLCB3;PLCD1;PRDX6;RETSAT;SCP2;SERPINA6;SLC44A1;SRC;SULT1A4;TTR
		down	Metabolism	nucleotide-sugar biosynthetic process	0.00126144	GFPT1;GMDS;MPI;NANS;PGM3;PMM2;TSTA3;UGDH;UGP2
		down	Metabolism	organic hydroxy compound metabolic process	0.0167132	ACAA1;ACAT2;ACSS2;ADH1C;AKR1B10;AKR1C3;APOBR;DDT;DGAT1;EPHX2;ERLIN1;FDPS;GPD2;HMGCS2;IMPA1;LDHA;LIMA1;MAOA;PCK2;PLCB3;PLCD1;PNPO;RETSAT;SCP2;SULT1A4;TPI1;TTR
magenta	172	down	none
		down	none
		down	none
black	176	down	RNA Processing	mRNA processing	0	ACIN1;CCAR1;CCAR2;CHERP;CHTOP;DDX17;DDX42;DHX9;HNRNPA1;HNRNPA2B1;HNRNPA3;HNRNPC;HNRNPD;HNRNPL;HNRNPM;HNRNPR;NONO;PCBP2;PNN;POLR2B;PRPF19;RBM10;RBM25;RBM39;SAFB;SAFB2;SART3;SF1;SF3A1;SF3A2;SF3B1;SF3B2;SFPQ;SNRNP200;SNRNP70;SRRT;SRSF2;SRSF4;THRAP3;U2AF2;XRN2
		down	RNA Processing	RNA splicing, via transesterification reactions with bulged adenosine as nucleophile	2.3407e-11	CCAR1;CHERP;DDX17;DDX42;DHX9;HNRNPA1;HNRNPA2B1;HNRNPA3;HNRNPC;HNRNPD;HNRNPL;HNRNPM;HNRNPR;PCBP2;PNN;POLR2B;PRPF19;RBM10;RBM25;SART3;SF1;SF3A1;SF3A2;SF3B1;SF3B2;SFPQ;SNRNP200;SNRNP70;SRRT;SRSF2;SRSF4;THRAP3;U2AF2
		down	RNA Processing	regulation of mRNA processing	2.99655e-07	DDX17;DHX9;HNRNPA1;HNRNPA2B1;HNRNPL;PRPF19;RBM10;RBM25;SAFB;SAFB2;SART3;SNRNP70;SRSF2;SRSF4;THRAP3;U2AF2
purple	163	up	none
		up	none
		up	none
greenyellow	151	up	Unfolded Protein Response	response to endoplasmic reticulum stress	1.04027e-08	BAX;CALR;DNAJB11;ERP29;ERP44;HM13;HSP90B1;HSPA5;HYOU1;MANF;MYDGF;P4HB;PDIA3;PDIA4;PDIA5;PDIA6;SDF2L1;SEC13;SEC61B;SRPRB;SSR1;STT3B;TBL2;TXNDC12;UGGT1
		up	Unfolded Protein Response	response to unfolded protein	4.02565e-05	BAX;CALR;DNAJB11;ERP44;HSP90B1;HSPA4;HSPA5;HYOU1;MANF;MYDGF;PDIA5;PDIA6;SRPRB;SSR1;STT3B;TBL2
		up	Unfolded Protein Response	peptidyl-asparagine modification	4.02565e-05	DDOST;MAGT1;RPN1;RPN2;STT3A;STT3B;UGGT1
salmon	113	up	RNA Processing and Translation	mRNA metabolic process	0	EIF3E;PHF5A;RALY;RPL10;RPL10A;RPL11;RPL12;RPL13;RPL13A;RPL15;RPL17;RPL18;RPL18A;RPL19;RPL21;RPL22;RPL23;RPL23A;RPL24;RPL26;RPL27;RPL27A;RPL28;RPL29;RPL3;RPL30;RPL32;RPL34;RPL35;RPL35A;RPL36;RPL37A;RPL38;RPL6;RPL7;RPL7A;RPL8;RPL9;RPLP0;RPLP1;RPLP2;RPS10;RPS11;RPS12;RPS13;RPS14;RPS15;RPS15A;RPS16;RPS18;RPS19;RPS2;RPS20;RPS21;RPS23;RPS24;RPS25;RPS27;RPS27A;RPS3;RPS3A;RPS4X;RPS5;RPS6;RPS7;RPS8;RPS9;R…
		up	RNA Processing and Translation	translation	0	EEF1B2;EEF1D;EEF1G;EEF2;EIF3E;EIF3G;RPL10;RPL10A;RPL11;RPL12;RPL13;RPL13A;RPL15;RPL17;RPL18;RPL18A;RPL19;RPL21;RPL22;RPL23;RPL23A;RPL24;RPL26;RPL27;RPL27A;RPL28;RPL29;RPL3;RPL30;RPL32;RPL34;RPL35;RPL35A;RPL36;RPL36AL;RPL37A;RPL38;RPL6;RPL7;RPL7A;RPL8;RPL9;RPLP0;RPLP1;RPLP2;RPS10;RPS11;RPS12;RPS13;RPS14;RPS15;RPS15A;RPS16;RPS18;RPS19;RPS2;RPS20;RPS21;RPS23;RPS24;RPS25;RPS27;RPS27A;RPS3;RPS3A;RPS4X…
		up	RNA Processing and Translation	intracellular protein transport	0	AIP;ARF5;PHB2;RAB5C;RPL10;RPL10A;RPL11;RPL12;RPL13;RPL13A;RPL15;RPL17;RPL18;RPL18A;RPL19;RPL21;RPL22;RPL23;RPL23A;RPL24;RPL26;RPL27;RPL27A;RPL28;RPL29;RPL3;RPL30;RPL32;RPL34;RPL35;RPL35A;RPL36;RPL37A;RPL38;RPL6;RPL7;RPL7A;RPL8;RPL9;RPLP0;RPLP1;RPLP2;RPS10;RPS11;RPS12;RPS13;RPS14;RPS15;RPS15A;RPS16;RPS18;RPS19;RPS2;RPS20;RPS21;RPS23;RPS24;RPS25;RPS27;RPS27A;RPS3;RPS3A;RPS4X;RPS5;RPS6;RPS7;RPS8;RPS…
yellow	234	up	Innate Immune Signaling and Wound Healing	myeloid leukocyte activation	0	AIF1;ASAH1;ATG7;AZU1;BPI;BST1;CAMP;CD14;CD44;CD55;CHI3L1;COMMD9;CTSB;CTSC;CTSD;CTSZ;DYSF;ELANE;FCER1G;FCN1;FTH1;FTL;GAA;GCA;GM2A;GNS;GRN;HBB;HEXB;HK3;HMOX1;HP;HSPA6;IGF2R;IMPDH1;ITGAM;ITGB2;LAMP2;LBP;LTA4H;MMP8;MMP9;MNDA;MPO;NAMPT;NME2;NPC2;ORM1;PGLYRP1;PKM;PLSCR1;PPBP;PRCP;PRG2;PRTN3;PSAP;PYGL;RHOG;RNASE2;RNASE3;S100A11;S100A12;S100A8;S100A9;SDCBP;SERPINA3;SIRPA;TOM1
		up	Innate Immune Signaling and Wound Healing	neutrophil activation involved in immune response	1.27857e-13	ASAH1;ATG7;AZU1;BPI;BST1;CAMP;CD14;CD44;CD55;CHI3L1;COMMD9;CTSB;CTSC;CTSD;CTSZ;ELANE;FCER1G;FCN1;FTH1;FTL;GAA;GCA;GM2A;GNS;GRN;HBB;HEXB;HK3;HP;HSPA6;IGF2R;IMPDH1;ITGAM;ITGB2;LAMP2;LTA4H;MMP8;MMP9;MNDA;MPO;NME2;NPC2;ORM1;PGLYRP1;PKM;PPBP;PRCP;PRG2;PRTN3;PSAP;PYGL;RHOG;RNASE2;RNASE3;S100A11;S100A12;S100A8;S100A9;SDCBP;SERPINA3;SIRPA;TOM1
		up	Innate Immune Signaling and Wound Healing	extracellular matrix organization	4.36663e-11	BGN;CAPG;CD44;COL18A1;COL1A1;COL1A2;COL3A1;COL4A1;COL5A1;COL6A3;COLGALT1;CTSL;ELANE;ENG;FBN1;FGG;FMOD;ICAM1;ITGAM;ITGB2;LUM;MFAP2;MMP2;MMP8;MMP9;P4HA1;PLOD1;PXDN;SERPINH1;SH3PXD2B;SPARC;TGFBI;TNC;VCAN;VTN;VWF
green	232	up	Innate and Adaptive Immune Signaling	innate immune response	5.84302e-10	A2M;B2M;BST2;BTK;C2;C3;CASP1;CFH;CFI;CFP;CORO1A;CYBA;CYBB;EVL;FLOT2;GSDMD;HLA-DPA1;HLA-DQB1;HLA-DRA;HLA-DRB1;HLA-DRB3;HLA-F;HMGB2;ICAM3;IFI16;IGLL5;ISG20;LTF;LYN;MX2;OAS3;PARP14;PGLYRP2;PLCG2;PSMB8;PTPN1;PTPN6;RFTN1;SAMHD1;SERPINB9;SHMT2;SP100;STAT1;STAT2;UNC13D;WAS
		up	Innate and Adaptive Immune Signaling	adaptive immune response	1.30864e-08	ADA;B2M;BTK;C2;C3;CD74;CFI;CSK;CTSH;DBNL;FAM49B;HLA-DQB1;HLA-F;IGLL5;INPP5D;LYN;MYO1G;PTK2B;PTPN6;PTPRC;RFTN1;TAP1;TAP2;UNC13D;WAS
		up	Innate and Adaptive Immune Signaling	T cell receptor signaling pathway	2.63913e-07	ADA;BTK;CSK;HLA-DPA1;HLA-DQB1;HLA-DRA;HLA-DRB1;HLA-DRB3;INPP5D;LCK;LCP2;PLCG2;PTPN6;PTPRC;RFTN1;WAS
