# Supplementary material for: Multi-Omics Characterization of Colon Mucosa and Submucosa/Wall from Crohn’s Disease Patients
Source: Int J Mol Sci. 2024 May 8;25(10):5108. doi: 10.3390/ijms25105108 (PMC11121447; doi:10.3390/ijms25105108)
Supplement: Supplementary file 1 [file ijms-25-05108-s001.zip › Supplementary Data S4.xlsx]

## Sheet: gene_module_relationship
gene	module
A1BG	yellow
A1CF	green
A2M	magenta
AAAS	brown
AACS	tan
AADAC	green
AAK1	turquoise
AAMP	greenyellow
AAR2	black
AARS	grey60
AARS2	green
AARSD1	tan
AASDHPPT	turquoise
ABAT	lightcyan
ABCA8	turquoise
ABCB1	green
ABCB10	lightcyan
ABCB6	grey60
ABCB7	turquoise
ABCB8	brown
ABCC1	purple
ABCC3	salmon
ABCC4	blue
ABCD1	green
ABCD3	greenyellow
ABCE1	black
ABCF1	turquoise
ABCF2	brown
ABCF3	brown
ABHD10	blue
ABHD11	salmon
ABHD12	green
ABHD14B	lightcyan
ABHD16A	brown
ABHD3	greenyellow
ABHD6	green
ABI1	blue
ABI3	purple
ABI3BP	yellow
ABLIM1	blue
ABO	darkred
ABR	tan
ABRACL	lightgreen
ACAA1	darkred
ACAA2	salmon
ACACA	greenyellow
ACACB	brown
ACAD10	tan
ACAD8	brown
ACAD9	brown
ACADM	darkred
ACADS	darkred
ACADSB	greenyellow
ACADVL	tan
ACAP1	purple
ACAP2	blue
ACAT1	salmon
ACAT2	midnightblue
ACBD3	red
ACBD5	green
ACE	green
ACIN1	brown
ACLY	blue
ACO1	green
ACO2	lightcyan
ACOT11	lightcyan
ACOT13	pink
ACOT7	green
ACOT8	greenyellow
ACOT9	yellow
ACOX1	darkred
ACOX2	green
ACOX3	brown
ACP1	greenyellow
ACP2	green
ACP5	darkgreen
ACPP	midnightblue
ACSF2	darkred
ACSF3	lightcyan
ACSL1	yellow
ACSL3	red
ACSL4	royalblue
ACSL5	green
ACSL6	purple
ACSM3	salmon
ACSS1	green
ACSS2	salmon
ACSS3	yellow
ACTA2	magenta
ACTBL2	yellow
ACTG1	black
ACTL6A	greenyellow
ACTN1	magenta
ACTN4	greenyellow
ACTR10	red
ACTR1A	black
ACTR1B	brown
ACTR2	red
ACTR3	red
ACTR5	turquoise
ACY1	green
ACY3	green
ACYP1	tan
ACYP2	magenta
ADA	darkgreen
ADAM10	blue
ADAM15	tan
ADAM9	royalblue
ADAMDEC1	green
ADAR	purple
ADCK3	brown
ADD1	brown
ADD3	blue
ADH1A	yellow
ADH1B	yellow
ADH1C	salmon
ADH5	black
ADH6	green
ADI1	green
ADIRF	green
ADK	pink
ADNP	turquoise
ADO	turquoise
ADPGK	purple
ADPRHL2	pink
ADRBK1	brown
ADRM1	black
ADSL	black
ADSS	blue
AEBP1	yellow
AES	salmon
AFAP1L2	red
AFG3L2	salmon
AFTPH	red
AGAP1	lightcyan
AGFG1	turquoise
AGFG2	salmon
AGK	turquoise
AGL	greenyellow
AGMAT	salmon
AGO1	green
AGO2	yellow
AGPAT1	green
AGPAT2	lightcyan
AGPAT3	green
AGPAT5	lightgreen
AGPAT9	lightcyan
AGPS	red
AGR2	cyan
AGR3	midnightblue
AGRN	brown
AGTRAP	darkgreen
AHCY	pink
AHCYL1	green
AHCYL2	lightgreen
AHNAK	blue
AHNAK2	magenta
AHSA1	pink
AHSG	lightyellow
AHSP	yellow
AIDA	magenta
AIF1	purple
AIFM1	salmon
AIFM2	lightgreen
AIM1	greenyellow
AIMP1	red
AIMP2	salmon
AIP	magenta
AK1	red
AK2	greenyellow
AK3	darkred
AK4	lightgreen
AKAP1	darkred
AKAP12	yellow
AKAP13	magenta
AKAP2	yellow
AKAP5	red
AKAP8	turquoise
AKAP8L	brown
AKAP9	lightcyan
AKR1A1	green
AKR1B1	darkgreen
AKR1B10	darkred
AKR1C3	green
AKR7A2	lightcyan
AKR7A3	green
AKT1	brown
ALAD	brown
ALCAM	turquoise
ALDH16A1	brown
ALDH18A1	lightcyan
ALDH1A1	green
ALDH1A3	yellow
ALDH1B1	pink
ALDH1L1	pink
ALDH1L2	royalblue
ALDH2	salmon
ALDH3A1	pink
ALDH3A2	lightcyan
ALDH4A1	black
ALDH5A1	darkred
ALDH6A1	lightcyan
ALDH7A1	lightgreen
ALDH9A1	greenyellow
ALDOA	pink
ALDOB	green
ALDOC	green
ALG1	cyan
ALG11	blue
ALG13	turquoise
ALG2	black
ALG3	pink
ALG5	cyan
ALG6	greenyellow
ALG8	black
ALG9	brown
ALMS1	brown
ALOX15	green
ALOX5	darkgreen
ALOX5AP	royalblue
ALPI	green
ALPL	royalblue
ALYREF	black
AMACR	lightgreen
AMBP	green
AMDHD2	grey60
AMPD2	magenta
AMPD3	royalblue
AMT	brown
ANAPC1	brown
ANAPC5	brown
ANAPC7	brown
ANG	midnightblue
ANK1	purple
ANK2	magenta
ANK3	darkred
ANKFY1	turquoise
ANKHD1	brown
ANKRD13A	turquoise
ANKRD22	cyan
ANKRD28	yellow
ANKRD44	purple
ANKS1A	turquoise
ANKS4B	lightcyan
ANO10	lightcyan
ANO6	green
ANO9	lightcyan
ANP32A	black
ANP32B	black
ANP32E	turquoise
ANPEP	green
ANXA1	yellow
ANXA11	salmon
ANXA13	green
ANXA2	midnightblue
ANXA3	cyan
ANXA4	lightcyan
ANXA5	yellow
ANXA6	purple
ANXA7	midnightblue
AOC1	lightcyan
AOC3	magenta
AP1B1	brown
AP1G1	blue
AP1G2	tan
AP1M1	purple
AP1M2	pink
AP1S1	salmon
AP1S2	magenta
AP2A1	brown
AP2A2	grey60
AP2B1	black
AP2M1	brown
AP2S1	cyan
AP3B1	black
AP3D1	brown
AP3M1	greenyellow
AP3S1	green
APAF1	blue
APBB1IP	purple
APEH	pink
APEX1	black
API5	blue
APOA1	green
APOA1BP	pink
APOA4	green
APOB	green
APOBEC3C	magenta
APOBEC3D	purple
APOBR	lightgreen
APOC1	lightyellow
APOC3	green
APOE	yellow
APOH	red
APOL1	darkgreen
APOL2	purple
APOO	pink
APOOL	blue
APP	red
APPL1	turquoise
APPL2	greenyellow
APRT	cyan
AQP1	green
AQR	brown
ARAF	brown
ARAP1	grey60
ARCN1	blue
ARF1	midnightblue
ARF4	cyan
ARF5	cyan
ARF6	red
ARFGAP1	brown
ARFGAP2	brown
ARFGAP3	green
ARFGEF1	tan
ARFGEF2	blue
ARFIP1	greenyellow
ARFIP2	red
ARFRP1	brown
ARG1	royalblue
ARGLU1	turquoise
ARHGAP1	brown
ARHGAP12	blue
ARHGAP17	brown
ARHGAP18	green
ARHGAP21	blue
ARHGAP25	purple
ARHGAP26	blue
ARHGAP27	tan
ARHGAP30	purple
ARHGAP35	lightcyan
ARHGAP4	purple
ARHGAP44	salmon
ARHGAP5	blue
ARHGDIA	brown
ARHGDIB	purple
ARHGEF1	grey60
ARHGEF10L	tan
ARHGEF12	blue
ARHGEF16	darkred
ARHGEF18	greenyellow
ARHGEF2	tan
ARHGEF37	tan
ARHGEF40	tan
ARHGEF5	greenyellow
ARHGEF6	purple
ARHGEF7	turquoise
ARID1A	grey60
ARID1B	turquoise
ARID2	turquoise
ARIH1	turquoise
ARIH2	turquoise
ARL1	cyan
ARL15	turquoise
ARL2	pink
ARL2BP	yellow
ARL3	lightyellow
ARL6IP5	midnightblue
ARL8A	magenta
ARL8B	turquoise
ARMC1	blue
ARMC10	lightgreen
ARMC8	turquoise
ARMCX3	purple
ARPC1A	midnightblue
ARPC2	midnightblue
ARPC3	cyan
ARPC4	cyan
ARPC5	red
ARPC5L	midnightblue
ARRB1	brown
ARRB2	purple
ARRDC1	greenyellow
ARSA	brown
ARSB	purple
ARSE	pink
ASAH1	magenta
ASAP1	magenta
ASCC2	tan
ASCC3	turquoise
ASF1A	blue
ASH2L	blue
ASL	pink
ASMTL	grey60
ASNA1	cyan
ASNS	brown
ASPA	green
ASPH	red
ASPN	magenta
ASPSCR1	brown
ASRGL1	cyan
ASS1	darkturquoise
ASUN	black
ATAD1	red
ATAD3A	tan
ATE1	brown
ATG12	blue
ATG16L1	blue
ATG3	blue
ATG4B	brown
ATG5	midnightblue
ATG7	purple
ATIC	pink
ATL1	turquoise
ATL2	blue
ATL3	red
ATM	purple
ATOX1	purple
ATP11B	blue
ATP13A1	brown
ATP1A1	green
ATP1A2	magenta
ATP1B1	salmon
ATP1B3	red
ATP2A2	blue
ATP2A3	greenyellow
ATP2B1	greenyellow
ATP2B4	yellow
ATP2C1	blue
ATP5A1	pink
ATP5B	pink
ATP5C1	pink
ATP5D	pink
ATP5F1	pink
ATP5H	pink
ATP5I	pink
ATP5J	pink
ATP5J2	pink
ATP5L	pink
ATP5O	pink
ATP5S	greenyellow
ATP6AP1	brown
ATP6AP2	red
ATP6V0A1	brown
ATP6V0D1	lightgreen
ATP6V1A	blue
ATP6V1B2	green
ATP6V1C1	purple
ATP6V1D	midnightblue
ATP6V1E1	red
ATP6V1F	lightyellow
ATP6V1G1	cyan
ATP6V1H	black
ATP8A1	darkred
ATP8B1	lightgreen
ATP9A	darkred
ATPAF1	salmon
ATPAF2	salmon
ATRN	green
ATRX	turquoise
ATXN10	cyan
ATXN2L	brown
ATXN3	turquoise
AUH	lightcyan
AUP1	tan
AVL9	blue
AZGP1	green
AZU1	yellow
B3GALT5	blue
B3GNT3	lightgreen
B3GNT7	red
B4GALNT2	salmon
B4GALT1	red
B4GALT4	red
BABAM1	salmon
BAG1	pink
BAG2	yellow
BAG3	yellow
BAG5	red
BAG6	brown
BAIAP2	yellow
BAIAP2L1	greenyellow
BAIAP2L2	lightcyan
BAK1	salmon
BANF1	pink
BASP1	yellow
BAX	darkred
BAZ1B	grey60
BCAM	brown
BCAP29	cyan
BCAP31	pink
BCAR1	brown
BCAS1	red
BCAS2	black
BCAT1	yellow
BCAT2	salmon
BCHE	yellow
BCKDHA	tan
BCKDHB	lightgreen
BCKDK	grey60
BCL10	red
BCL2L13	red
BCL2L14	lightcyan
BCL2L15	salmon
BCLAF1	turquoise
BCS1L	tan
BDH1	salmon
BDH2	green
BECN1	greenyellow
BET1	green
BGN	yellow
BICD2	magenta
BID	darkturquoise
BIN1	brown
BIN2	purple
BIN3	blue
BIRC6	blue
BLMH	magenta
BLNK	green
BLOC1S1	pink
BLOC1S2	purple
BLOC1S3	brown
BLOC1S4	midnightblue
BLOC1S5	blue
BLVRA	purple
BLVRB	lightcyan
BNIP1	pink
BOD1L1	turquoise
BOLA2	cyan
BOLA3	pink
BOP1	tan
BPHL	green
BPI	yellow
BPNT1	darkred
BRCC3	greenyellow
BRD3	grey60
BRD4	grey60
BRE	yellow
BRI3BP	greenyellow
BRK1	lightyellow
BROX	blue
BSDC1	blue
BSG	salmon
BST1	green
BST2	purple
BTD	green
BTF3	lightyellow
BTF3L4	magenta
BTK	purple
BTN3A3	purple
BTNL8	green
BUB3	blue
BUD31	midnightblue
BYSL	black
BZW1	red
BZW2	pink
C10orf76	blue
C11orf31	lightyellow
C11orf54	darkred
C11orf58	turquoise
C11orf68	yellow
C12orf10	brown
C12orf57	lightyellow
C14orf1	midnightblue
C14orf142	pink
C14orf159	brown
C14orf166	cyan
C14orf2	pink
C15orf41	turquoise
C15orf48	pink
C15orf52	tan
C16orf13	cyan
C16orf58	brown
C16orf62	brown
C17orf49	lightyellow
C17orf59	lightcyan
C17orf62	purple
C17orf75	turquoise
C17orf85	brown
C18orf32	lightgreen
C19orf43	cyan
C19orf52	greenyellow
C19orf66	purple
C1orf116	green
C1orf27	blue
C1orf50	tan
C1QA	purple
C1QB	purple
C1QBP	pink
C1QC	purple
C1R	yellow
C1RL	magenta
C1S	yellow
C2	magenta
C20orf27	magenta
C21orf33	salmon
C2CD5	brown
C2orf47	pink
C2orf72	greenyellow
C3	yellow
C3orf38	red
C3orf58	yellow
C4A	yellow
C4B	yellow
C4BPA	royalblue
C4BPB	darkturquoise
C4orf27	black
C5	turquoise
C5orf51	blue
C6	yellow
C6orf120	blue
C6orf47	darkred
C7	yellow
C7orf50	cyan
C7orf55-LUC7L2	turquoise
C8A	royalblue
C8B	royalblue
C8G	green
C8orf82	salmon
C9	purple
C9orf142	black
C9orf64	green
C9orf89	midnightblue
CA1	lightgreen
CA12	lightgreen
CA13	green
CA2	lightgreen
CA3	green
CA4	lightgreen
CAB39	red
CACNA2D1	magenta
CACTIN	brown
CACYBP	black
CAD	brown
CADM1	darkgreen
CADM3	yellow
CALCOCO2	blue
CALD1	magenta
CALM3	green
CALML4	midnightblue
CALR	black
CALU	royalblue
CAMK1	magenta
CAMK1D	red
CAMK2D	blue
CAMK2G	lightcyan
CAMKK2	green
CAMP	royalblue
CAMSAP3	darkred
CAND1	blue
CAND2	turquoise
CANT1	red
CANX	blue
CAP1	red
CAP2	magenta
CAPG	cyan
CAPN1	darkred
CAPN2	red
CAPN5	salmon
CAPN7	turquoise
CAPN9	red
CAPNS1	salmon
CAPRIN1	black
CAPRIN2	grey60
CAPS	brown
CAPZA1	red
CAPZA2	blue
CAPZB	black
CARD16	purple
CARD9	purple
CARKD	blue
CARM1	brown
CARS	red
CARS2	brown
CASC4	red
CASD1	red
CASK	lightcyan
CASP1	purple
CASP10	blue
CASP3	blue
CASP4	magenta
CASP6	salmon
CASP7	lightgreen
CASP8	purple
CAST	red
CAT	lightcyan
CAV1	yellow
CAV2	yellow
CBFB	magenta
CBL	turquoise
CBR1	green
CBR3	magenta
CBR4	darkred
CBX1	grey60
CBX3	turquoise
CBX5	turquoise
CC2D1A	tan
CC2D1B	brown
CCAR1	blue
CCAR2	brown
CCBL2	red
CCDC101	brown
CCDC12	pink
CCDC124	black
CCDC158	blue
CCDC22	tan
CCDC43	red
CCDC47	greenyellow
CCDC50	turquoise
CCDC51	pink
CCDC58	lightgreen
CCDC6	blue
CCDC64B	salmon
CCDC88A	magenta
CCDC88B	purple
CCDC9	grey60
CCDC90B	blue
CCDC91	blue
CCDC93	blue
CCNK	brown
CCS	brown
CCT2	black
CCT3	black
CCT4	black
CCT5	black
CCT6A	black
CCT7	black
CCT8	black
CCZ1	black
CD101	brown
CD109	yellow
CD14	yellow
CD151	red
CD163	yellow
CD163L1	tan
CD177	lightgreen
CD2	purple
CD209	purple
CD248	yellow
CD276	yellow
CD2AP	lightcyan
CD2BP2	black
CD34	yellow
CD36	yellow
CD37	magenta
CD38	darkgreen
CD40	darkgreen
CD44	darkgreen
CD46	blue
CD47	turquoise
CD48	purple
CD55	royalblue
CD59	midnightblue
CD63	cyan
CD68	magenta
CD74	purple
CD81	yellow
CD82	green
CD84	purple
CD9	lightgreen
CD93	yellow
CD99	yellow
CDA	midnightblue
CDC16	turquoise
CDC23	greenyellow
CDC27	turquoise
CDC37	black
CDC42	red
CDC42BPA	darkred
CDC42BPB	brown
CDC42EP4	green
CDC5L	blue
CDC73	turquoise
CDCP1	greenyellow
CDH1	greenyellow
CDH11	yellow
CDH13	royalblue
CDH17	greenyellow
CDHR2	green
CDHR5	green
CDIPT	green
CDK11B	brown
CDK3	tan
CDK5RAP3	brown
CDK9	grey60
CDKN2AIP	blue
CDKN2AIPNL	lightcyan
CDKN2C	purple
CDS1	lightcyan
CDS2	magenta
CDV3	yellow
CDX2	salmon
CEACAM1	lightgreen
CEACAM5	lightgreen
CEACAM7	lightgreen
CEBPZ	black
CECR1	purple
CECR5	pink
CELA2A	brown
CELF1	turquoise
CELF2	magenta
CENPB	brown
CENPE	tan
CENPF	tan
CENPV	lightcyan
CEP135	turquoise
CEP170B	tan
CEP290	turquoise
CEPT1	turquoise
CERS2	green
CES2	green
CES3	salmon
CETN2	cyan
CETP	purple
CFB	yellow
CFDP1	greenyellow
CFH	yellow
CFHR1	turquoise
CFI	yellow
CFL1	midnightblue
CFL2	magenta
CFP	yellow
CGGBP1	turquoise
CGN	darkred
CHAMP1	turquoise
CHCHD1	cyan
CHCHD2	cyan
CHCHD3	lightgreen
CHCHD4	pink
CHCHD6	pink
CHCHD7	blue
CHD1L	blue
CHD4	brown
CHDH	green
CHERP	grey60
CHGA	lightcyan
CHGB	green
CHKB	brown
CHL1	turquoise
CHM	blue
CHMP1A	lightcyan
CHMP1B	turquoise
CHMP2A	midnightblue
CHMP2B	red
CHMP3	red
CHMP4A	greenyellow
CHMP4B	lightgreen
CHMP5	red
CHMP6	salmon
CHMP7	turquoise
CHORDC1	turquoise
CHP1	salmon
CHP2	lightcyan
CHST5	blue
CHTOP	greenyellow
CIAO1	blue
CIAPIN1	black
CIB1	midnightblue
CIRBP	turquoise
CISD1	green
CISD2	cyan
CISD3	pink
CKAP4	cyan
CKAP5	blue
CKB	red
CKMT1B	salmon
CLASP1	grey60
CLASP2	turquoise
CLCA1	green
CLCA4	red
CLCC1	turquoise
CLDN23	red
CLDN3	lightgreen
CLDN4	lightgreen
CLDN7	salmon
CLIC1	midnightblue
CLIC2	magenta
CLIC4	yellow
CLIC5	lightcyan
CLINT1	blue
CLIP1	turquoise
CLIP2	tan
CLMN	red
CLN3	salmon
CLN5	red
CLN6	black
CLNS1A	greenyellow
CLPB	black
CLPP	pink
CLPTM1	brown
CLPTM1L	grey60
CLPX	blue
CLRN3	greenyellow
CLTA	pink
CLTB	midnightblue
CLTC	red
CLTCL1	royalblue
CLU	yellow
CLUH	tan
CLYBL	darkred
CMA1	green
CMAS	midnightblue
CMBL	lightcyan
CMC1	pink
CMC2	pink
CMPK1	greenyellow
CMPK2	purple
CMTR1	turquoise
CNBP	black
CNDP2	green
CNIH4	black
CNN1	magenta
CNN2	yellow
CNN3	yellow
CNNM3	green
CNNM4	lightgreen
CNOT1	tan
CNOT10	brown
CNOT11	greenyellow
CNOT2	blue
CNOT3	brown
CNP	magenta
CNPY2	cyan
CNPY3	magenta
CNPY4	magenta
CNRIP1	yellow
CNTN1	magenta
COA3	pink
COA6	cyan
COA7	lightgreen
COASY	tan
COBL	lightcyan
COBLL1	yellow
COG1	brown
COG2	greenyellow
COG3	greenyellow
COG4	tan
COG5	blue
COG6	blue
COG7	tan
COG8	brown
COIL	red
COL12A1	darkgreen
COL14A1	magenta
COL15A1	royalblue
COL18A1	darkgreen
COL1A1	yellow
COL1A2	yellow
COL3A1	yellow
COL4A1	royalblue
COL4A2	royalblue
COL4A3BP	turquoise
COL5A1	yellow
COL6A1	yellow
COL6A2	yellow
COL6A3	royalblue
COL6A6	yellow
COLEC12	yellow
COLGALT1	magenta
COMMD10	blue
COMMD3	green
COMMD4	pink
COMMD5	midnightblue
COMMD6	lightyellow
COMMD7	pink
COMMD8	midnightblue
COMTD1	salmon
COPA	turquoise
COPB1	blue
COPB2	red
COPE	cyan
COPG1	midnightblue
COPG2	black
COPS2	magenta
COPS3	black
COPS4	black
COPS5	greenyellow
COPS6	cyan
COPS7A	blue
COPS7B	brown
COPS8	magenta
COPZ1	cyan
COQ3	pink
COQ5	pink
COQ6	darkred
COQ7	greenyellow
COQ9	salmon
CORO1A	purple
CORO1B	greenyellow
CORO1C	magenta
CORO2A	lightcyan
CORO7-PAM16	green
COTL1	darkgreen
COX11	darkred
COX15	brown
COX17	cyan
COX20	black
COX4I1	pink
COX5A	pink
COX5B	pink
COX6B1	pink
COX6C	pink
COX7A1	yellow
COX7A2	pink
COX7A2L	cyan
CPD	blue
CPE	yellow
CPM	red
CPN2	turquoise
CPNE1	grey60
CPNE2	greenyellow
CPNE3	blue
CPOX	green
CPPED1	green
CPQ	purple
CPS1	green
CPSF1	brown
CPSF2	blue
CPSF3	blue
CPSF3L	brown
CPSF6	blue
CPSF7	turquoise
CPT1A	darkred
CPT2	salmon
CPVL	purple
CRABP2	yellow
CRADD	green
CRAT	green
CRBN	turquoise
CREB1	turquoise
CREBBP	grey60
CRELD1	brown
CRELD2	darkturquoise
CRIP1	green
CRIP2	yellow
CRISPLD2	yellow
CRK	red
CRKL	blue
CRLF3	turquoise
CRMP1	magenta
CRNKL1	red
CROCC	brown
CROT	green
CRTAP	yellow
CRYAB	magenta
CRYL1	green
CRYM	red
CRYZ	green
CRYZL1	blue
CS	salmon
CSDE1	turquoise
CSE1L	black
CSF1R	purple
CSK	brown
CSNK1A1	turquoise
CSNK1D	brown
CSNK1G1	blue
CSNK2A1	blue
CSNK2A2	turquoise
CSNK2B	tan
CSPG4	royalblue
CSRP2	magenta
CST3	lightyellow
CSTB	lightgreen
CSTF1	turquoise
CSTF2	lightgreen
CSTF2T	turquoise
CSTF3	lightcyan
CTAGE5	lightcyan
CTBP1	brown
CTBP2	greenyellow
CTBS	turquoise
CTCF	blue
CTDP1	blue
CTDSP1	blue
CTH	lightcyan
CTNNA1	red
CTNNB1	blue
CTNNBL1	black
CTNND1	greenyellow
CTPS1	green
CTPS2	brown
CTR9	blue
CTRC	yellow
CTSA	tan
CTSB	yellow
CTSC	darkgreen
CTSD	green
CTSH	purple
CTSL	royalblue
CTSS	cyan
CTSZ	green
CTTN	blue
CTTNBP2	turquoise
CTTNBP2NL	red
CUL1	turquoise
CUL2	blue
CUL3	tan
CUL4A	turquoise
CUL4B	turquoise
CUL5	blue
CUTA	lightyellow
CUX1	brown
CWC22	turquoise
CWF19L1	turquoise
CXADR	green
CYB5A	green
CYB5B	red
CYB5R1	purple
CYB5R2	lightyellow
CYB5R3	magenta
CYBA	darkturquoise
CYBB	purple
CYBRD1	green
CYC1	pink
CYCS	lightgreen
CYFIP1	greenyellow
CYGB	darkgreen
CYLD	purple
CYP20A1	blue
CYP27A1	green
CYP2J2	green
CYP2S1	green
CYP3A4	green
CYP4F12	lightcyan
CYP4F2	green
CYP51A1	midnightblue
CYP7B1	magenta
CYSTM1	midnightblue
CYTH3	turquoise
D2HGDH	tan
DAB2	magenta
DAB2IP	tan
DAD1	cyan
DAG1	greenyellow
DAP3	black
DAPK3	yellow
DARS	turquoise
DARS2	lightgreen
DAZAP1	brown
DBI	pink
DBN1	yellow
DBNL	turquoise
DBR1	turquoise
DBT	greenyellow
DCAF11	green
DCAF13	black
DCAF7	blue
DCAF8	turquoise
DCAKD	tan
DCD	brown
DCK	blue
DCLK1	yellow
DCN	yellow
DCPS	darkturquoise
DCTD	magenta
DCTN1	brown
DCTN2	salmon
DCTN3	cyan
DCTN4	turquoise
DCTN5	red
DCTN6	black
DCTPP1	pink
DCUN1D1	blue
DCXR	pink
DDA1	lightgreen
DDAH1	salmon
DDAH2	lightgreen
DDB1	brown
DDC	green
DDHD2	green
DDI2	turquoise
DDOST	cyan
DDR1	darkred
DDR2	magenta
DDRGK1	lightcyan
DDT	pink
DDX1	greenyellow
DDX17	turquoise
DDX18	blue
DDX19A	grey60
DDX21	yellow
DDX23	blue
DDX24	magenta
DDX27	grey60
DDX28	pink
DDX39A	yellow
DDX39B	brown
DDX3X	yellow
DDX41	black
DDX42	turquoise
DDX46	turquoise
DDX5	yellow
DDX50	magenta
DDX54	brown
DDX56	brown
DDX58	green
DDX6	turquoise
DECR1	salmon
DECR2	darkred
DEF6	purple
DEFA3	royalblue
DEFA6	green
DEK	blue
DENND1A	blue
DENND2D	turquoise
DENND4C	blue
DENR	greenyellow
DEPTOR	green
DERA	lightcyan
DERL3	darkturquoise
DFFA	turquoise
DGAT1	green
DGKA	green
DHCR24	midnightblue
DHCR7	midnightblue
DHFR	lightcyan
DHODH	tan
DHRS1	lightcyan
DHRS11	lightcyan
DHRS3	green
DHRS4	lightcyan
DHRS7	green
DHRS7B	pink
DHRS9	lightgreen
DHTKD1	tan
DHX15	red
DHX16	lightcyan
DHX29	blue
DHX30	brown
DHX32	red
DHX36	magenta
DHX38	brown
DHX8	brown
DHX9	brown
DIABLO	pink
DIAPH1	blue
DIAPH2	red
DICER1	turquoise
DIDO1	turquoise
DIP2B	blue
DIS3	turquoise
DIS3L2	brown
DKC1	black
DLAT	lightgreen
DLD	lightgreen
DLG1	greenyellow
DLG3	red
DLGAP4	magenta
DLST	darkred
DMAP1	brown
DMBT1	royalblue
DMD	grey60
DMPK	grey60
DNAH14	red
DNAJA1	yellow
DNAJA2	greenyellow
DNAJA3	tan
DNAJB1	yellow
DNAJB11	black
DNAJB12	grey60
DNAJB2	brown
DNAJB4	yellow
DNAJB6	yellow
DNAJC10	red
DNAJC11	salmon
DNAJC13	blue
DNAJC17	brown
DNAJC2	grey60
DNAJC3	red
DNAJC5	blue
DNAJC7	black
DNAJC8	black
DNAJC9	black
DNASE2	darkgreen
DNM1	yellow
DNM1L	turquoise
DNM2	greenyellow
DNMT1	grey60
DNPEP	lightcyan
DOCK1	tan
DOCK10	turquoise
DOCK11	magenta
DOCK2	purple
DOCK5	green
DOCK6	brown
DOCK7	blue
DOCK8	purple
DOK2	purple
DOK3	darkgreen
DOPEY2	greenyellow
DPAGT1	black
DPEP1	green
DPF2	turquoise
DPM1	red
DPM3	pink
DPP3	salmon
DPP4	green
DPP7	magenta
DPP9	brown
DPT	lightyellow
DPYD	purple
DPYSL2	yellow
DPYSL3	yellow
DR1	blue
DRAP1	darkgreen
DRG1	black
DRG2	brown
DSC2	red
DSCR3	blue
DSG2	red
DSP	darkred
DST	yellow
DSTN	black
DTD1	cyan
DTD2	black
DTNA	yellow
DTX3L	turquoise
DTYMK	pink
DUOX2	royalblue
DUSP23	pink
DUSP3	turquoise
DUT	black
DVL3	grey60
DYM	turquoise
DYNC1H1	brown
DYNC1I2	red
DYNC1LI1	turquoise
DYNC1LI2	tan
DYNLL1	cyan
DYNLRB1	midnightblue
DYNLT1	cyan
DYNLT3	red
DYSF	royalblue
EARS2	pink
EBNA1BP2	black
EBP	midnightblue
ECE1	brown
ECH1	pink
ECHDC1	greenyellow
ECHDC2	lightcyan
ECHS1	salmon
ECI1	pink
ECI2	lightcyan
ECM1	darkgreen
ECSIT	pink
EDC3	turquoise
EDC4	brown
EDEM3	red
EDF1	midnightblue
EDIL3	red
EEA1	turquoise
EEF1A1	lightyellow
EEF1B2	lightyellow
EEF1D	yellow
EEF1E1	cyan
EEF1G	lightyellow
EEF2	yellow
EEF2K	blue
EEFSEC	black
EFEMP1	yellow
EFEMP2	yellow
EFHD2	green
EFNB1	lightgreen
EFNB2	lightgreen
EFR3A	turquoise
EFTUD1	greenyellow
EFTUD2	turquoise
EGFR	greenyellow
EGLN1	blue
EHBP1	grey60
EHBP1L1	grey60
EHD1	magenta
EHD2	yellow
EHD3	darkgreen
EHD4	red
EHHADH	salmon
EHMT1	grey60
EI24	black
EIF1	yellow
EIF1AX	black
EIF2A	turquoise
EIF2AK2	turquoise
EIF2B1	blue
EIF2B2	black
EIF2B3	black
EIF2B4	tan
EIF2B5	tan
EIF2D	greenyellow
EIF2S1	black
EIF2S2	black
EIF2S3	turquoise
EIF3A	blue
EIF3B	grey60
EIF3D	lightyellow
EIF3E	lightyellow
EIF3F	lightyellow
EIF3G	magenta
EIF3H	lightyellow
EIF3I	black
EIF3J	black
EIF3K	pink
EIF3L	lightyellow
EIF3M	lightyellow
EIF4A1	yellow
EIF4A2	turquoise
EIF4A3	yellow
EIF4B	turquoise
EIF4E	red
EIF4E2	red
EIF4G1	brown
EIF4G2	red
EIF4G3	tan
EIF4H	red
EIF5	blue
EIF5A	cyan
EIF5B	black
EIF6	midnightblue
ELAC2	brown
ELAVL1	black
ELF1	turquoise
ELMO1	magenta
ELMO2	purple
ELMO3	darkred
ELMOD2	green
ELMSAN1	grey60
ELOVL1	midnightblue
ELP2	turquoise
ELP3	blue
ELP4	black
EMC1	brown
EMC10	darkred
EMC2	blue
EMC3	midnightblue
EMC4	cyan
EMC7	cyan
EMC8	black
EMD	yellow
EMG1	cyan
EMILIN1	magenta
EMILIN2	yellow
EML1	turquoise
EML2	salmon
EML3	magenta
EML4	green
ENAH	yellow
ENDOD1	red
ENDOG	pink
ENG	darkgreen
ENGASE	tan
ENO1	midnightblue
ENO2	darkgreen
ENOPH1	black
ENOSF1	tan
ENPEP	green
ENPP3	green
ENPP4	red
ENSA	midnightblue
ENTPD1	darkgreen
ENTPD2	lightcyan
ENTPD5	greenyellow
ENTPD8	red
ENY2	cyan
EOGT	magenta
EPB41	brown
EPB41L1	salmon
EPB41L2	red
EPB41L3	green
EPB41L4B	greenyellow
EPB41L5	salmon
EPB42	turquoise
EPCAM	midnightblue
EPHB2	tan
EPHX1	yellow
EPHX2	green
EPM2AIP1	turquoise
EPN1	lightcyan
EPPK1	lightcyan
EPRS	black
EPS15	turquoise
EPS15L1	brown
EPS8	red
EPS8L1	lightgreen
EPS8L2	lightcyan
EPS8L3	darkred
EPT1	green
EPX	brown
ERAL1	pink
ERAP1	green
ERAP2	purple
ERBB2	darkred
ERBB2IP	green
ERC1	turquoise
ERCC5	brown
ERGIC1	greenyellow
ERGIC3	pink
ERH	cyan
ERI3	salmon
ERLIN1	red
ERLIN2	blue
ERMP1	red
ERN2	salmon
ERP29	pink
ERP44	red
ESD	pink
ESRP1	lightgreen
ESRP2	lightgreen
ESYT1	grey60
ESYT2	turquoise
ETF1	yellow
ETFA	salmon
ETFB	salmon
ETFDH	darkred
ETHE1	pink
ETNK1	salmon
ETV6	brown
EVA1B	yellow
EVI2B	darkgreen
EVL	purple
EWSR1	brown
EXD2	blue
EXOC1	brown
EXOC2	turquoise
EXOC3	tan
EXOC4	tan
EXOC5	blue
EXOC6	greenyellow
EXOC6B	green
EXOC7	turquoise
EXOC8	turquoise
EXOSC1	cyan
EXOSC10	tan
EXOSC2	black
EXOSC3	cyan
EXOSC4	cyan
EXOSC5	cyan
EXOSC6	turquoise
EXOSC7	cyan
EXOSC8	black
EXOSC9	black
EZR	lightcyan
F10	green
F11R	greenyellow
F12	pink
F13A1	yellow
F3	royalblue
F5	royalblue
F9	midnightblue
FA2H	lightgreen
FAAH	darkred
FABP1	lightgreen
FABP2	green
FABP4	yellow
FABP5	pink
FABP6	green
FAF1	tan
FAF2	blue
FAH	yellow
FAHD1	salmon
FAHD2A	green
FAM105A	red
FAM107B	salmon
FAM114A1	blue
FAM114A2	turquoise
FAM118B	lightgreen
FAM120A	greenyellow
FAM129A	purple
FAM129B	salmon
FAM134A	tan
FAM134C	turquoise
FAM136A	lightgreen
FAM162A	pink
FAM171A1	lightgreen
FAM175B	blue
FAM177A1	red
FAM192A	brown
FAM193A	grey60
FAM210A	blue
FAM210B	turquoise
FAM213A	salmon
FAM213B	darkred
FAM3C	green
FAM3D	lightgreen
FAM45A	salmon
FAM47E-STBD1	lightcyan
FAM49A	yellow
FAM49B	purple
FAM50A	brown
FAM63A	greenyellow
FAM83B	greenyellow
FAM83E	salmon
FAM83F	greenyellow
FAM83H	salmon
FAM84A	red
FAM84B	salmon
FAM8A1	blue
FAM91A1	turquoise
FAM96A	salmon
FAM96B	midnightblue
FAM98B	greenyellow
FAM98C	lightcyan
FAP	yellow
FAR2	lightgreen
FARP1	tan
FARP2	tan
FARS2	pink
FARSA	black
FARSB	pink
FAS	lightyellow
FASN	black
FASTKD1	tan
FASTKD2	black
FASTKD5	red
FBL	pink
FBLIM1	darkred
FBLN1	yellow
FBLN2	yellow
FBLN5	magenta
FBN1	yellow
FBN2	purple
FBP1	green
FBXL7	yellow
FBXL8	salmon
FBXO22	blue
FBXO38	blue
FBXO7	green
FCER1G	darkgreen
FCGBP	salmon
FCGR2A	royalblue
FCGR2B	yellow
FCGR3A	purple
FCGRT	green
FCHO2	turquoise
FCHSD1	grey60
FCN1	magenta
FDFT1	midnightblue
FDPS	midnightblue
FDX1	salmon
FDXR	tan
FECH	turquoise
FEN1	black
FER1L6	blue
FERMT1	lightgreen
FERMT2	yellow
FERMT3	purple
FES	magenta
FETUB	red
FGA	green
FGB	royalblue
FGD4	blue
FGFR1OP	lightcyan
FGFR1OP2	magenta
FGL2	purple
FGR	royalblue
FH	pink
FHIT	lightyellow
FHL1	magenta
FHL2	midnightblue
FHL3	yellow
FHOD1	brown
FIBP	green
FILIP1L	yellow
FIP1L1	brown
FIS1	cyan
FKBP10	yellow
FKBP11	darkturquoise
FKBP15	turquoise
FKBP1A	red
FKBP3	black
FKBP4	black
FKBP5	royalblue
FKBP7	yellow
FKBP8	magenta
FKBP9	turquoise
FLAD1	salmon
FLII	brown
FLNA	magenta
FLNB	lightgreen
FLNC	magenta
FLOT1	grey60
FLOT2	royalblue
FMN1	red
FMNL1	darkgreen
FMO1	green
FMO5	green
FMOD	lightyellow
FMR1	turquoise
FN1	yellow
FN3K	darkred
FN3KRP	brown
FNBP1	magenta
FNBP1L	blue
FNBP4	turquoise
FNDC3A	turquoise
FNDC3B	magenta
FNTA	turquoise
FOCAD	black
FOLR2	yellow
FOS	grey60
FOXK1	grey60
FOXP1	turquoise
FOXRED1	tan
FRG1	turquoise
FRK	lightcyan
FRMD8	brown
FRMPD3	turquoise
FRYL	red
FSCN1	yellow
FTH1	royalblue
FTL	magenta
FTO	magenta
FTSJ3	brown
FUBP1	turquoise
FUBP3	blue
FUCA1	darkred
FUCA2	red
FUK	tan
FUNDC2	lightyellow
FUS	grey60
FUT3	salmon
FUT6	lightcyan
FUT8	purple
FXR1	turquoise
FXR2	brown
FXYD1	yellow
FXYD3	lightgreen
FYB	purple
FYCO1	turquoise
G3BP1	black
G3BP2	red
G6PD	royalblue
GAA	magenta
GAB1	blue
GABARAPL2	black
GABPA	turquoise
GAK	brown
GAL3ST2	lightgreen
GALC	turquoise
GALE	midnightblue
GALK1	green
GALK2	blue
GALM	lightcyan
GALNS	brown
GALNT1	red
GALNT12	red
GALNT2	royalblue
GALNT3	midnightblue
GALNT5	red
GALNT6	green
GALNT7	red
GALT	green
GAN	tan
GANAB	brown
GAPDH	midnightblue
GAPVD1	turquoise
GAR1	black
GARS	black
GART	turquoise
GAS7	yellow
GATAD2A	brown
GATC	blue
GATM	green
GBA	red
GBA2	darkred
GBA3	green
GBAS	lightgreen
GBE1	blue
GBF1	brown
GBP1	darkgreen
GBP2	darkgreen
GBP4	purple
GBP5	darkgreen
GC	green
GCA	royalblue
GCC2	blue
GCDH	tan
GCG	green
GCHFR	green
GCLC	brown
GCLM	green
GCNT1	green
GCNT3	red
GCSH	black
GDA	green
GDAP1	turquoise
GDE1	lightgreen
GDI1	grey60
GDI2	blue
GDPD3	pink
GEMIN5	turquoise
GET4	tan
GFER	lightcyan
GFM1	red
GFM2	greenyellow
GFPT1	red
GGA1	brown
GGA2	purple
GGA3	brown
GGCT	pink
GGH	pink
GGT1	green
GGT5	darkgreen
GGT6	salmon
GHDC	turquoise
GHITM	lightgreen
GID8	red
GIGYF1	brown
GIGYF2	turquoise
GIMAP1	purple
GIMAP4	purple
GIMAP5	purple
GIMAP7	purple
GIMAP8	purple
GIPC1	lightgreen
GIPC2	green
GIT1	brown
GIT2	turquoise
GK	green
GLA	yellow
GLB1	red
GLCE	greenyellow
GLG1	turquoise
GLIPR2	lightyellow
GLO1	green
GLOD4	greenyellow
GLRX	green
GLRX3	midnightblue
GLRX5	pink
GLS	green
GLT8D1	turquoise
GLTP	lightgreen
GLUD1	lightcyan
GLUL	royalblue
GLYR1	tan
GM2A	darkgreen
GMDS	pink
GMFB	red
GMFG	purple
GMIP	turquoise
GMPPA	midnightblue
GMPPB	midnightblue
GMPR	purple
GMPR2	turquoise
GMPS	black
GNA11	lightcyan
GNA13	turquoise
GNAI2	darkgreen
GNAI3	red
GNAO1	magenta
GNAQ	red
GNAS	turquoise
GNB1	green
GNB2	midnightblue
GNB2L1	lightyellow
GNB4	purple
GNE	red
GNG10	yellow
GNG12	lightcyan
GNG2	purple
GNG5	pink
GNG7	magenta
GNL1	yellow
GNL3	black
GNPAT	blue
GNPDA1	purple
GNPDA2	turquoise
GNPNAT1	midnightblue
GNS	purple
GOLGA1	brown
GOLGA2	brown
GOLGA3	tan
GOLGA4	blue
GOLGA5	red
GOLGB1	blue
GOLIM4	lightcyan
GOLM1	pink
GOLPH3	red
GOLPH3L	red
GOLT1B	turquoise
GOPC	blue
GORASP2	midnightblue
GOSR1	blue
GOSR2	green
GOT1	salmon
GOT2	lightgreen
GPA33	red
GPAA1	tan
GPALPP1	turquoise
GPC1	yellow
GPC4	black
GPC6	magenta
GPCPD1	magenta
GPD1	green
GPD1L	lightgreen
GPD2	red
GPHN	salmon
GPI	salmon
GPKOW	midnightblue
GPLD1	brown
GPN1	red
GPNMB	yellow
GPR108	darkred
GPR180	turquoise
GPR89A	green
GPRIN3	turquoise
GPS1	black
GPT	salmon
GPX1	lightyellow
GPX2	darkturquoise
GPX3	yellow
GPX4	green
GPX8	yellow
GRAMD4	darkred
GRAP2	purple
GRB2	turquoise
GREM1	magenta
GRHPR	salmon
GRIPAP1	brown
GRK6	purple
GRPEL1	pink
GRSF1	lightgreen
GRWD1	black
GSDMB	green
GSDMD	green
GSK3A	lightcyan
GSK3B	blue
GSKIP	midnightblue
GSN	red
GSPT1	black
GSR	greenyellow
GSS	pink
GSTA2	green
GSTK1	salmon
GSTM2	grey60
GSTM3	yellow
GSTM4	green
GSTP1	darkturquoise
GSTT1	green
GSTT2	magenta
GSTZ1	pink
GTF2E1	blue
GTF2F1	blue
GTF2F2	black
GTF2I	green
GTF3C1	brown
GTF3C2	brown
GTF3C3	blue
GTF3C4	turquoise
GTF3C5	brown
GTPBP1	grey60
GTPBP4	black
GTPBP6	tan
GUCA2A	lightcyan
GUCY1A3	purple
GUCY1B3	magenta
GUF1	tan
GUK1	lightyellow
GULP1	green
GUSB	tan
GYG1	royalblue
GYPA	green
GYS1	brown
GZMA	purple
GZMK	purple
H1F0	greenyellow
H1FX	darkgreen
H2AFV	black
H2AFY	blue
H2AFY2	black
H3F3B	yellow
H6PD	grey60
HAAO	green
HABP2	magenta
HADH	lightcyan
HADHA	lightcyan
HADHB	green
HAGH	lightcyan
HAPLN1	blue
HAPLN3	darkgreen
HARS	red
HARS2	tan
HAT1	black
HBA1	yellow
HBA2	yellow
HBB	yellow
HBD	yellow
HBG1	yellow
HBG2	magenta
HBQ1	yellow
HBS1L	blue
HCCS	salmon
HCFC1	grey60
HCK	darkgreen
HCLS1	purple
HDAC1	lightgreen
HDAC2	black
HDAC3	brown
HDAC6	brown
HDDC2	pink
HDDC3	pink
HDGF	greenyellow
HDHD1	midnightblue
HDHD2	greenyellow
HDHD3	salmon
HDLBP	grey60
HEATR1	turquoise
HEATR3	black
HEATR5A	tan
HEATR5B	blue
[truncated: 3,226 more rows]

## Sheet: moduleEigenvalue
	M.N1	M.N2	M.N3	M.N4	M.N5	M.N6	M.N7	M.N8	M.I1	M.I2	M.I3	M.I4	M.I5	M.I6	M.I7	M.I8	M.NI1	M.NI2	M.NI3	M.NI4	M.NI6	M.NI7	M.NI8	M.NI9	M.NI10
black	0.0935654	0.0313136	0.0905104	-0.0383292	0.381399	0.0217452	-0.268944	0.0842839	-0.0521661	-0.0671011	-0.0141693	-0.245348	0.138094	-0.489279	0.0409107	0.189289	0.00898834	-0.202707	-0.0241794	0.413445	-0.0219624	-0.216922	0.125904	0.25096	-0.229303
blue	-0.20446	0.207437	0.0119325	-0.0795144	0.233112	0.106854	-0.202577	0.311239	-0.0256811	-0.0826977	0.0170318	-0.160753	0.17184	-0.608352	-0.0440825	0.0809218	-0.0393019	0.158068	0.301603	0.194583	-0.224101	-0.219706	-0.0063923	0.00623473	0.0967616
brown	0.155461	0.358837	0.0551658	-0.0468683	0.123348	0.110932	-0.143261	0.105896	-0.0820558	0.0991493	0.164675	-0.0409014	0.0818042	-0.60843	-0.192328	0.176707	0.000412629	0.102841	0.206414	0.0659978	-0.353	-0.27024	-0.175606	0.035364	0.0696864
cyan	0.173477	-0.110317	-0.0556257	-0.0879943	0.490389	-0.11657	-0.250379	0.0982712	-0.0534334	-0.12263	0.0158114	-0.30664	0.0609969	0.0234691	0.192322	-0.0555341	-0.0625793	-0.270754	-0.161781	0.403783	0.210514	-0.073025	0.254072	0.0811756	-0.277018
darkgreen	-0.17151	-0.179106	-0.0989633	-0.146185	-0.0851409	-0.124998	-0.137391	-0.129393	0.535719	0.138288	0.194647	0.394489	0.343028	-0.0347773	0.020823	0.328603	-0.133902	-0.0831115	0.0261082	-0.185419	0.0141195	-0.137625	-0.0874673	-0.155141	-0.105696
darkred	0.148645	0.43976	0.0673888	0.0900107	0.176334	0.114309	-0.0163441	0.111706	-0.217133	-0.0638072	0.010569	-0.369739	-0.15198	-0.434765	-0.170293	-0.116341	0.0881175	0.217785	0.248627	0.158126	-0.266221	-0.155781	-0.0826391	0.00555325	0.16811
darkturquoise	-0.106251	-0.193072	-0.101977	-0.186108	-0.0830608	-0.201001	-0.0617971	-0.0823883	0.290668	0.0357495	-0.0120324	-0.0129536	0.106199	0.73054	0.12766	0.168266	-0.171569	-0.129233	-0.201535	-0.0819932	0.154366	-0.00423627	0.162122	0.023042	-0.169405
green	-0.0859928	0.0242074	-0.0716953	-0.0931346	-0.00215152	-0.0582634	-0.11656	-0.00783194	-0.112907	0.0552196	0.128921	-0.126459	-0.059086	-0.270384	-0.110042	0.0217583	-0.0689272	0.485917	0.58598	-0.00841183	-0.166517	-0.164671	-0.0915709	-0.0958566	0.40846
greenyellow	-0.0247586	0.336881	0.0775467	0.0381262	0.290825	0.132842	-0.106489	0.274258	-0.157217	-0.156249	-0.0390127	-0.380721	-0.0153357	-0.53595	-0.0665062	-0.0757864	0.076797	0.0643835	0.150302	0.298554	-0.203787	-0.145153	0.0413221	0.0979185	0.0272077
grey60	0.0135161	0.198651	0.01294	-0.0559037	0.0228026	0.066351	-0.155752	0.0656151	-0.0012223	0.15431	0.15186	0.388207	0.175014	-0.562044	-0.175192	0.275261	-0.0410605	0.0958324	0.167174	-0.0202062	-0.34743	-0.268072	-0.199878	0.00385653	0.0353696
lightcyan	0.0437264	0.26205	-0.00733748	-0.0156036	0.140663	0.0242924	-0.0865311	0.108264	-0.200215	-0.0385112	0.0483181	-0.352379	-0.135781	-0.417784	-0.137576	-0.0870864	0.0333977	0.37412	0.40839	0.170021	-0.220257	-0.153972	-0.0344439	-0.0274842	0.301721
lightgreen	0.0984284	0.348185	0.13814	0.135353	0.299959	0.112588	0.00599945	0.222808	-0.104238	-0.215964	-0.148353	-0.359329	-0.101002	-0.353907	-0.0300376	-0.180163	0.133833	-0.187633	-0.150445	0.375046	-0.111841	0.00306329	0.130869	0.133582	-0.194942
lightyellow	0.168229	-0.28262	-0.0732123	-0.0933532	0.161429	0.0163069	-0.213476	-0.0456422	-0.242312	0.0969682	-0.133712	0.204811	0.152454	0.14013	0.498903	-0.119068	0.00452561	-0.245793	-0.189023	0.0976756	0.398322	-0.0198136	0.0941789	-0.0748548	-0.301054
magenta	-0.2084	-0.117097	-0.0829466	-0.120302	0.0598174	-0.0493096	-0.195887	0.0483053	0.125427	0.11639	0.162256	0.595989	0.395345	-0.287383	0.0104378	0.340244	-0.0857671	-0.0519181	0.0669633	-0.0979521	-0.135123	-0.184716	-0.100051	-0.13239	-0.0719328
midnightblue	0.0609675	0.0613229	-0.0462634	-0.0578538	0.461747	-0.10221	-0.122594	0.264258	-0.0282887	-0.19097	0.0126461	-0.358334	-0.0901687	-0.241629	0.00866134	-0.121008	0.023223	-0.11475	-0.0482851	0.545449	-0.0398744	-0.0439168	0.283659	0.0587532	-0.174541
pink	0.412126	0.129501	0.08518	0.0430962	0.3191	0.011859	-0.113175	0.0892233	-0.240511	-0.138751	-0.0921261	-0.432132	-0.105552	-0.219348	0.0610269	-0.171257	0.107577	-0.201809	-0.112775	0.412962	0.0821087	-0.0170212	0.13635	0.142525	-0.188177
purple	-0.201709	-0.139134	-0.0709269	-0.161252	-0.0780005	-0.0906214	-0.107133	-0.105406	0.165373	0.144656	0.257555	0.226544	0.553765	-0.222824	0.0446382	0.316009	-0.208383	0.0717613	0.246076	-0.217005	0.0558384	-0.194878	-0.125127	-0.185281	0.0254653
red	-0.155263	0.199641	0.0214695	0.00493847	0.459	0.0914863	-0.121551	0.411673	-0.0266954	-0.207438	-0.0707265	-0.208217	0.0481855	-0.478352	0.000247599	-0.0972381	-0.000598801	-0.0769487	-0.000653018	0.357745	-0.142913	-0.0577598	0.151402	0.0324177	-0.133851
royalblue	-0.127522	-0.0822786	-0.079325	-0.121045	-0.0321062	-0.0696675	-0.117805	-0.0313596	0.863637	-0.0156632	0.0581428	0.229289	0.1435	-0.109346	-0.0224083	0.205738	-0.0370346	-0.101916	-0.058796	-0.0688529	-0.0697963	-0.117974	-0.0672789	-0.0916499	-0.0784822
salmon	0.301247	0.416223	0.16307	0.124057	0.132357	0.112714	0.0135104	0.0768933	-0.230434	-0.12066	-0.0507815	-0.419922	-0.160597	-0.417462	-0.100267	-0.149198	0.196624	-0.0363795	0.027425	0.276987	-0.180788	-0.0903936	0.00699168	0.139474	-0.030689
tan	0.248366	0.501053	0.127594	0.042089	0.158109	0.15305	-0.0869276	0.121436	-0.169969	-0.0177637	0.0206694	-0.25216	0.000102329	-0.529437	-0.169675	0.0354623	0.0993168	-9.90469e-05	0.0608969	0.175497	-0.2808	-0.212562	-0.117931	0.110938	-0.017254
turquoise	-0.220346	0.151781	-0.0126356	-0.113608	0.108288	0.126846	-0.212871	0.230976	0.027467	0.00953493	0.0598293	0.128553	0.319434	-0.601996	-0.0386277	0.184676	-0.0895097	0.144308	0.299133	0.0340841	-0.242781	-0.258358	-0.0952963	-0.0461188	0.10724
yellow	-0.112578	-0.0914323	-0.070074	-0.0699089	0.0128977	-0.0691304	-0.127414	-0.0161402	0.118323	0.0629711	0.0326492	0.910555	0.133556	-0.124485	-0.0349598	0.106663	-0.058433	-0.067666	-0.0312787	-0.0533881	-0.0989589	-0.111509	-0.0723897	-0.0722223	-0.0956476

## Sheet: salmon_go
geneSet	description	link	size	overlap	expect	enrichmentRatio	pValue	FDR	overlapId	userId
GO:0006091	generation of precursor metabolites and energy	http://amigo.geneontology.org/amigo/term/GO:0006091	261	29	7.62425	3.80365	2.04352e-10	7.96767e-07	38;126;217;291;622;1431;2108;2109;2230;2821;3158;3420;4191;4720;4723;5160;5236;6341;6389;6390;6392;7385;8801;9238;10873;55902;57017;80142;81889	ACAT1;ACSS2;ADH1C;ALDH2;BDH1;COQ9;CS;ETFA;ETFB;FAHD1;FDX1;GPI;HMGCS2;IDH3B;MDH2;ME3;NDUFS2;NDUFV1;PDHA1;PGM1;PTGES2;SCO1;SDHA;SDHB;SDHD;SLC25A4;SUCLG2;TBRG4;UQCRC2
GO:0032787	monocarboxylic acid metabolic process	http://amigo.geneontology.org/amigo/term/GO:0032787	282	29	8.2377	3.5204	1.31988e-09	2.57311e-06	38;682;1376;1666;1892;1962;2108;2109;2821;5160;5236;5564;5595;6296;6566;7367;7416;7923;9380;10449;10873;23417;54575;54576;54995;55902;64087;80142;197257	ACAA2;ACAT1;ACSM3;ACSS2;BSG;CPT2;DECR1;ECHS1;EHHADH;ETFA;ETFB;GPI;GRHPR;HSD17B8;LDHD;MAPK3;MCCC2;ME3;MLYCD;OXSM;PDHA1;PGM1;PRKAB1;PTGES2;SLC16A1;UGT1A10;UGT1A8;UGT2B17;VDAC1
GO:0006099	tricarboxylic acid cycle	http://amigo.geneontology.org/amigo/term/GO:0006099	29	10	0.847139	11.8044	4.14244e-09	5.38379e-06	1431;3420;4191;5160;6389;6390;6392;8801;10873;81889	CS;FAHD1;IDH3B;MDH2;ME3;PDHA1;SDHA;SDHB;SDHD;SUCLG2
GO:0006101	citrate metabolic process	http://amigo.geneontology.org/amigo/term/GO:0006101	30	10	0.876351	11.411	6.05975e-09	5.90674e-06	1431;3420;4191;5160;6389;6390;6392;8801;10873;81889	CS;FAHD1;IDH3B;MDH2;ME3;PDHA1;SDHA;SDHB;SDHD;SUCLG2
GO:0072350	tricarboxylic acid metabolic process	http://amigo.geneontology.org/amigo/term/GO:0072350	32	10	0.934774	10.6978	1.23749e-08	9.64993e-06	1431;3420;4191;5160;6389;6390;6392;8801;10873;81889	CS;FAHD1;IDH3B;MDH2;ME3;PDHA1;SDHA;SDHB;SDHD;SUCLG2
GO:0009060	aerobic respiration	http://amigo.geneontology.org/amigo/term/GO:0009060	55	11	1.60664	6.84658	3.59777e-07	0.000233795	1431;3420;4191;5160;6389;6390;6392;7385;8801;10873;81889	CS;FAHD1;IDH3B;MDH2;ME3;PDHA1;SDHA;SDHB;SDHD;SUCLG2;UQCRC2
GO:0016999	antibiotic metabolic process	http://amigo.geneontology.org/amigo/term/GO:0016999	95	14	2.77511	5.04484	4.72027e-07	0.000262919	126;217;1431;3420;4191;5160;6389;6390;6392;7001;8801;10873;55902;81889	ACSS2;ADH1C;ALDH2;CS;FAHD1;IDH3B;MDH2;ME3;PDHA1;PRDX2;SDHA;SDHB;SDHD;SUCLG2
GO:0017144	drug metabolic process	http://amigo.geneontology.org/amigo/term/GO:0017144	393	30	11.4802	2.6132	6.49292e-07	0.000316449	38;126;217;481;622;1159;1431;2821;3158;3420;4191;4720;4723;5160;5236;6389;6390;6392;7001;7385;8801;10873;23576;55902;57017;64087;64802;80308;81889;124975	ACAT1;ACSS2;ADH1C;ALDH2;ATP1B1;BDH1;CKMT1B;COQ9;CS;DDAH1;FAHD1;FLAD1;GGT6;GPI;HMGCS2;IDH3B;MCCC2;MDH2;ME3;NDUFS2;NDUFV1;NMNAT1;PDHA1;PGM1;PRDX2;SDHA;SDHB;SDHD;SUCLG2;UQCRC2
GO:0045333	cellular respiration	http://amigo.geneontology.org/amigo/term/GO:0045333	118	15	3.44698	4.35164	1.27897e-06	0.000540124	1431;3420;4191;4720;4723;5160;6389;6390;6392;7385;8801;9238;10873;57017;81889	COQ9;CS;FAHD1;IDH3B;MDH2;ME3;NDUFS2;NDUFV1;PDHA1;SDHA;SDHB;SDHD;SUCLG2;TBRG4;UQCRC2
GO:0044282	small molecule catabolic process	http://amigo.geneontology.org/amigo/term/GO:0044282	242	22	7.06923	3.11208	1.4584e-06	0.000540124	38;217;587;622;1376;1666;1892;1962;2108;2109;2805;2821;2875;5236;6548;10449;11261;23417;23576;30833;64087;197257	ACAA2;ACAT1;ALDH2;BCAT2;BDH1;CHP1;CPT2;DDAH1;DECR1;ECHS1;EHHADH;ETFA;ETFB;GOT1;GPI;GPT;LDHD;MCCC2;MLYCD;NT5C;PGM1;SLC9A1
GO:0016054	organic acid catabolic process	http://amigo.geneontology.org/amigo/term/GO:0016054	153	17	4.46939	3.80365	1.66235e-06	0.000540124	38;587;1376;1666;1892;1962;2108;2109;2805;2875;6548;10449;11261;23417;23576;64087;197257	ACAA2;ACAT1;BCAT2;CHP1;CPT2;DDAH1;DECR1;ECHS1;EHHADH;ETFA;ETFB;GOT1;GPT;LDHD;MCCC2;MLYCD;SLC9A1
GO:0046395	carboxylic acid catabolic process	http://amigo.geneontology.org/amigo/term/GO:0046395	153	17	4.46939	3.80365	1.66235e-06	0.000540124	38;587;1376;1666;1892;1962;2108;2109;2805;2875;6548;10449;11261;23417;23576;64087;197257	ACAA2;ACAT1;BCAT2;CHP1;CPT2;DDAH1;DECR1;ECHS1;EHHADH;ETFA;ETFB;GOT1;GPT;LDHD;MCCC2;MLYCD;SLC9A1
GO:0072521	purine-containing compound metabolic process	http://amigo.geneontology.org/amigo/term/GO:0072521	295	24	8.61745	2.78505	3.40676e-06	0.00102177	38;481;1836;2821;3158;4720;4723;5160;5236;6296;6389;6392;7385;8801;9060;10243;23417;28992;30833;54995;55902;57017;64087;64802	ACAT1;ACSM3;ACSS2;ATP1B1;COQ9;GPHN;GPI;HMGCS2;MACROD1;MCCC2;MLYCD;NDUFS2;NDUFV1;NMNAT1;NT5C;OXSM;PAPSS2;PDHA1;PGM1;SDHA;SDHD;SLC26A2;SUCLG2;UQCRC2
GO:0006163	purine nucleotide metabolic process	http://amigo.geneontology.org/amigo/term/GO:0006163	279	23	8.15006	2.82207	4.48059e-06	0.00124784	38;481;1836;2821;3158;4720;4723;5160;5236;6296;6389;6392;7385;8801;9060;10243;23417;30833;54995;55902;57017;64087;64802	ACAT1;ACSM3;ACSS2;ATP1B1;COQ9;GPHN;GPI;HMGCS2;MCCC2;MLYCD;NDUFS2;NDUFV1;NMNAT1;NT5C;OXSM;PAPSS2;PDHA1;PGM1;SDHA;SDHD;SLC26A2;SUCLG2;UQCRC2
GO:0009150	purine ribonucleotide metabolic process	http://amigo.geneontology.org/amigo/term/GO:0009150	262	22	7.65346	2.87452	5.49623e-06	0.00142865	38;481;1836;2821;3158;4720;4723;5160;5236;6296;6389;6392;7385;8801;9060;10243;23417;54995;55902;57017;64087;64802	ACAT1;ACSM3;ACSS2;ATP1B1;COQ9;GPHN;GPI;HMGCS2;MCCC2;MLYCD;NDUFS2;NDUFV1;NMNAT1;OXSM;PAPSS2;PDHA1;PGM1;SDHA;SDHD;SLC26A2;SUCLG2;UQCRC2
GO:0015980	energy derivation by oxidation of organic compounds	http://amigo.geneontology.org/amigo/term/GO:0015980	150	16	4.38175	3.65151	5.88917e-06	0.00143512	1431;3420;4191;4720;4723;5160;5236;6389;6390;6392;7385;8801;9238;10873;57017;81889	COQ9;CS;FAHD1;IDH3B;MDH2;ME3;NDUFS2;NDUFV1;PDHA1;PGM1;SDHA;SDHB;SDHD;SUCLG2;TBRG4;UQCRC2
GO:0009259	ribonucleotide metabolic process	http://amigo.geneontology.org/amigo/term/GO:0009259	270	22	7.88715	2.78935	8.97161e-06	0.001883	38;481;1836;2821;3158;4720;4723;5160;5236;6296;6389;6392;7385;8801;9060;10243;23417;54995;55902;57017;64087;64802	ACAT1;ACSM3;ACSS2;ATP1B1;COQ9;GPHN;GPI;HMGCS2;MCCC2;MLYCD;NDUFS2;NDUFV1;NMNAT1;OXSM;PAPSS2;PDHA1;PGM1;SDHA;SDHD;SLC26A2;SUCLG2;UQCRC2
GO:0006631	fatty acid metabolic process	http://amigo.geneontology.org/amigo/term/GO:0006631	173	17	5.05362	3.36392	9.06945e-06	0.001883	38;1376;1666;1892;1962;2108;2109;5564;5595;6296;7923;10449;23417;54576;54995;55902;80142	ACAA2;ACAT1;ACSM3;ACSS2;CPT2;DECR1;ECHS1;EHHADH;ETFA;ETFB;HSD17B8;MAPK3;MLYCD;OXSM;PRKAB1;PTGES2;UGT1A8
GO:0006635	fatty acid beta-oxidation	http://amigo.geneontology.org/amigo/term/GO:0006635	49	9	1.43137	6.28767	9.17595e-06	0.001883	38;1376;1666;1892;1962;2108;2109;10449;23417	ACAA2;ACAT1;CPT2;DECR1;ECHS1;EHHADH;ETFA;ETFB;MLYCD
GO:0033865	nucleoside bisphosphate metabolic process	http://amigo.geneontology.org/amigo/term/GO:0033865	81	11	2.36615	4.64891	1.89791e-05	0.00336361	38;1836;3158;5160;6296;8801;9060;23417;54995;55902;64087	ACAT1;ACSM3;ACSS2;HMGCS2;MCCC2;MLYCD;OXSM;PAPSS2;PDHA1;SLC26A2;SUCLG2
GO:0033875	ribonucleoside bisphosphate metabolic process	http://amigo.geneontology.org/amigo/term/GO:0033875	81	11	2.36615	4.64891	1.89791e-05	0.00336361	38;1836;3158;5160;6296;8801;9060;23417;54995;55902;64087	ACAT1;ACSM3;ACSS2;HMGCS2;MCCC2;MLYCD;OXSM;PAPSS2;PDHA1;SLC26A2;SUCLG2
GO:0034032	purine nucleoside bisphosphate metabolic process	http://amigo.geneontology.org/amigo/term/GO:0034032	81	11	2.36615	4.64891	1.89791e-05	0.00336361	38;1836;3158;5160;6296;8801;9060;23417;54995;55902;64087	ACAT1;ACSM3;ACSS2;HMGCS2;MCCC2;MLYCD;OXSM;PAPSS2;PDHA1;SLC26A2;SUCLG2
GO:0019693	ribose phosphate metabolic process	http://amigo.geneontology.org/amigo/term/GO:0019693	286	22	8.35454	2.6333	2.24641e-05	0.00380816	38;481;1836;2821;3158;4720;4723;5160;5236;6296;6389;6392;7385;8801;9060;10243;23417;54995;55902;57017;64087;64802	ACAT1;ACSM3;ACSS2;ATP1B1;COQ9;GPHN;GPI;HMGCS2;MCCC2;MLYCD;NDUFS2;NDUFV1;NMNAT1;OXSM;PAPSS2;PDHA1;PGM1;SDHA;SDHD;SLC26A2;SUCLG2;UQCRC2
GO:0009117	nucleotide metabolic process	http://amigo.geneontology.org/amigo/term/GO:0009117	358	25	10.4578	2.39056	3.09561e-05	0.00502907	38;481;1836;2821;3158;4191;4720;4723;5160;5236;6296;6389;6392;7385;8801;9060;10243;23417;30833;54995;55902;57017;64087;64802;80308	ACAT1;ACSM3;ACSS2;ATP1B1;COQ9;FLAD1;GPHN;GPI;HMGCS2;MCCC2;MDH2;MLYCD;NDUFS2;NDUFV1;NMNAT1;NT5C;OXSM;PAPSS2;PDHA1;PGM1;SDHA;SDHD;SLC26A2;SUCLG2;UQCRC2
GO:0006753	nucleoside phosphate metabolic process	http://amigo.geneontology.org/amigo/term/GO:0006753	362	25	10.5746	2.36415	3.73617e-05	0.00563522	38;481;1836;2821;3158;4191;4720;4723;5160;5236;6296;6389;6392;7385;8801;9060;10243;23417;30833;54995;55902;57017;64087;64802;80308	ACAT1;ACSM3;ACSS2;ATP1B1;COQ9;FLAD1;GPHN;GPI;HMGCS2;MCCC2;MDH2;MLYCD;NDUFS2;NDUFV1;NMNAT1;NT5C;OXSM;PAPSS2;PDHA1;PGM1;SDHA;SDHD;SLC26A2;SUCLG2;UQCRC2
GO:0019395	fatty acid oxidation	http://amigo.geneontology.org/amigo/term/GO:0019395	58	9	1.69428	5.312	3.80088e-05	0.00563522	38;1376;1666;1892;1962;2108;2109;10449;23417	ACAA2;ACAT1;CPT2;DECR1;ECHS1;EHHADH;ETFA;ETFB;MLYCD
GO:0055086	nucleobase-containing small molecule metabolic process	http://amigo.geneontology.org/amigo/term/GO:0055086	409	27	11.9476	2.25987	3.90231e-05	0.00563522	38;481;1836;2821;3158;4191;4720;4723;5160;5236;6296;6389;6392;7385;8801;9060;10243;23417;28992;30833;54995;55902;57017;64087;64802;80308;124872	ACAT1;ACSM3;ACSS2;ATP1B1;B4GALNT2;COQ9;FLAD1;GPHN;GPI;HMGCS2;MACROD1;MCCC2;MDH2;MLYCD;NDUFS2;NDUFV1;NMNAT1;NT5C;OXSM;PAPSS2;PDHA1;PGM1;SDHA;SDHD;SLC26A2;SUCLG2;UQCRC2
GO:0034440	lipid oxidation	http://amigo.geneontology.org/amigo/term/GO:0034440	59	9	1.72349	5.22196	4.37477e-05	0.00609186	38;1376;1666;1892;1962;2108;2109;10449;23417	ACAA2;ACAT1;CPT2;DECR1;ECHS1;EHHADH;ETFA;ETFB;MLYCD
GO:0072329	monocarboxylic acid catabolic process	http://amigo.geneontology.org/amigo/term/GO:0072329	76	10	2.22009	4.50433	6.0834e-05	0.00817902	38;1376;1666;1892;1962;2108;2109;10449;23417;197257	ACAA2;ACAT1;CPT2;DECR1;ECHS1;EHHADH;ETFA;ETFB;LDHD;MLYCD
GO:0070268	cornification	http://amigo.geneontology.org/amigo/term/GO:0070268	16	5	0.467387	10.6978	6.68985e-05	0.00869458	826;3728;5652;6768;11187	CAPNS1;JUP;PKP3;PRSS8;ST14
GO:0044283	small molecule biosynthetic process	http://amigo.geneontology.org/amigo/term/GO:0044283	336	23	9.81513	2.34332	9.15306e-05	0.0115122	38;587;622;1468;2805;2821;2875;3158;4191;4259;5236;5564;6296;7923;8402;10449;23417;30833;54995;55902;57017;80142;124975	ACAA2;ACAT1;ACSM3;ACSS2;BCAT2;BDH1;COQ9;GGT6;GOT1;GPI;GPT;HMGCS2;HSD17B8;MDH2;MGST3;MLYCD;NT5C;OXSM;PGM1;PRKAB1;PTGES2;SLC25A10;SLC25A11
GO:0009062	fatty acid catabolic process	http://amigo.geneontology.org/amigo/term/GO:0009062	65	9	1.89876	4.73994	9.58581e-05	0.0116797	38;1376;1666;1892;1962;2108;2109;10449;23417	ACAA2;ACAT1;CPT2;DECR1;ECHS1;EHHADH;ETFA;ETFB;MLYCD
GO:0031424	keratinization	http://amigo.geneontology.org/amigo/term/GO:0031424	18	5	0.52581	9.50913	0.000125158	0.0146762	826;3728;5652;6768;11187	CAPNS1;JUP;PKP3;PRSS8;ST14
GO:0042407	cristae formation	http://amigo.geneontology.org/amigo/term/GO:0042407	10	4	0.292117	13.6932	0.000127979	0.0146762	10939;10989;25813;55735	AFG3L2;DNAJC11;IMMT;SAMM50
GO:0022900	electron transport chain	http://amigo.geneontology.org/amigo/term/GO:0022900	118	12	3.44698	3.48131	0.000146074	0.0162727	217;2108;2109;2230;3420;4720;4723;6389;6390;6392;57017;80142	ALDH2;COQ9;ETFA;ETFB;FDX1;IDH3B;NDUFS2;NDUFV1;PTGES2;SDHA;SDHB;SDHD
GO:0006732	coenzyme metabolic process	http://amigo.geneontology.org/amigo/term/GO:0006732	205	16	5.9884	2.67183	0.000274499	0.0289544	38;2821;3158;4191;5160;5236;6296;8801;10243;23417;54995;55902;57017;64087;64802;80308	ACAT1;ACSM3;ACSS2;COQ9;FLAD1;GPHN;GPI;HMGCS2;MCCC2;MDH2;MLYCD;NMNAT1;OXSM;PDHA1;PGM1;SUCLG2
GO:0043648	dicarboxylic acid metabolic process	http://amigo.geneontology.org/amigo/term/GO:0043648	59	8	1.72349	4.64175	0.000274766	0.0289544	2805;4191;6389;6390;8801;9380;10873;64802	GOT1;GRHPR;MDH2;ME3;NMNAT1;SDHA;SDHB;SUCLG2
GO:0006790	sulfur compound metabolic process	http://amigo.geneontology.org/amigo/term/GO:0006790	185	15	5.40416	2.77564	0.000284352	0.029176	38;1468;1836;3158;4259;5160;6296;8801;9060;23417;54995;55902;64087;124975;373156	ACAT1;ACSM3;ACSS2;GGT6;GSTK1;HMGCS2;MCCC2;MGST3;MLYCD;OXSM;PAPSS2;PDHA1;SLC25A10;SLC26A2;SUCLG2
GO:0006637	acyl-CoA metabolic process	http://amigo.geneontology.org/amigo/term/GO:0006637	62	8	1.81112	4.41715	0.000389079	0.0379254	38;3158;5160;6296;8801;23417;54995;55902	ACAT1;ACSM3;ACSS2;HMGCS2;MLYCD;OXSM;PDHA1;SUCLG2
GO:0035383	thioester metabolic process	http://amigo.geneontology.org/amigo/term/GO:0035383	62	8	1.81112	4.41715	0.000389079	0.0379254	38;3158;5160;6296;8801;23417;54995;55902	ACAT1;ACSM3;ACSS2;HMGCS2;MLYCD;OXSM;PDHA1;SUCLG2
GO:0005996	monosaccharide metabolic process	http://amigo.geneontology.org/amigo/term/GO:0005996	134	12	3.91437	3.06563	0.000482704	0.045904	1468;2805;2821;4191;5160;5236;7367;8402;23417;51451;54575;54576	GOT1;GPI;LCMT1;MDH2;MLYCD;PDHA1;PGM1;SLC25A10;SLC25A11;UGT1A10;UGT1A8;UGT2B17

## Sheet: lightgreen_go
geneSet	description	link	size	overlap	expect	enrichmentRatio	pValue	FDR	overlapId	userId
GO:0006820	anion transport	http://amigo.geneontology.org/amigo/term/GO:0006820	179	19	4.40516	4.31312	4.90516e-08	0.000107952	634;759;760;762;771;1364;1811;2168;2806;5025;5205;5349;5608;6510;10165;10755;27347;51228;80736	ATP8B1;CA1;CA12;CA2;CA4;CEACAM1;CLDN4;FABP1;FXYD3;GIPC1;GLTP;GOT2;MAP2K6;P2RX4;SLC1A5;SLC25A13;SLC26A3;SLC44A4;STK39
GO:0015711	organic anion transport	http://amigo.geneontology.org/amigo/term/GO:0015711	144	17	3.54382	4.79709	5.53742e-08	0.000107952	634;759;760;762;771;1811;2168;2806;5025;5205;5608;6510;10165;10755;27347;51228;80736	ATP8B1;CA1;CA12;CA2;CA4;CEACAM1;FABP1;GIPC1;GLTP;GOT2;MAP2K6;P2RX4;SLC1A5;SLC25A13;SLC26A3;SLC44A4;STK39
GO:0006811	ion transport	http://amigo.geneontology.org/amigo/term/GO:0006811	441	27	10.8529	2.4878	5.77171e-06	0.0075013	634;759;760;762;771;1364;1811;2168;2806;3954;5025;5205;5318;5349;5608;6510;6717;9114;10165;10755;23171;26504;27347;51228;57153;80736;90550	ATP6V0D1;ATP8B1;CA1;CA12;CA2;CA4;CEACAM1;CLDN4;CNNM4;FABP1;FXYD3;GIPC1;GLTP;GOT2;GPD1L;LETM1;MAP2K6;MCU;P2RX4;PKP2;SLC1A5;SLC25A13;SLC26A3;SLC44A2;SLC44A4;SRI;STK39
GO:0015849	organic acid transport	http://amigo.geneontology.org/amigo/term/GO:0015849	90	11	2.21489	4.9664	1.0275e-05	0.00801241	634;1811;2168;2806;5025;5205;5608;6510;10165;10755;27347	ATP8B1;CEACAM1;FABP1;GIPC1;GOT2;MAP2K6;P2RX4;SLC1A5;SLC25A13;SLC26A3;STK39
GO:0046942	carboxylic acid transport	http://amigo.geneontology.org/amigo/term/GO:0046942	90	11	2.21489	4.9664	1.0275e-05	0.00801241	634;1811;2168;2806;5025;5205;5608;6510;10165;10755;27347	ATP8B1;CEACAM1;FABP1;GIPC1;GOT2;MAP2K6;P2RX4;SLC1A5;SLC25A13;SLC26A3;STK39
GO:0048871	multicellular organismal homeostasis	http://amigo.geneontology.org/amigo/term/GO:0048871	139	13	3.42077	3.80032	3.03365e-05	0.0197136	760;1364;2810;4585;5025;5284;5567;5608;5879;27347;51548;79152;128866	CA2;CHMP4B;CLDN4;FA2H;MAP2K6;MUC4;P2RX4;PIGR;PRKACB;RAC1;SFN;SIRT6;STK39
GO:0015701	bicarbonate transport	http://amigo.geneontology.org/amigo/term/GO:0015701	17	5	0.418367	11.9512	4.06249e-05	0.0226281	759;760;762;771;1811	CA1;CA12;CA2;CA4;SLC26A3
GO:0060429	epithelium development	http://amigo.geneontology.org/amigo/term/GO:0060429	314	20	7.72749	2.58816	6.61298e-05	0.03223	634;760;1365;1948;2317;2810;2926;3065;5318;5567;5879;7408;10170;10653;51548;54845;55612;79152;80004;80736	CA2;CEACAM1;CLDN3;DHRS9;EFNB2;ESRP1;ESRP2;FA2H;FERMT1;FLNB;GRSF1;HDAC1;PKP2;PRKACB;RAC1;SFN;SIRT6;SLC44A4;SPINT2;VASP

## Sheet: darkred_go
geneSet	description	link	size	overlap	expect	enrichmentRatio	pValue	FDR	overlapId	userId
GO:0030258	lipid modification	http://amigo.geneontology.org/amigo/term/GO:0030258	111	12	1.66567	7.20432	6.40109e-08	0.000175944	28;30;34;35;51;1374;2064;2110;4952;10380;11001;26063	ABO;ACAA1;ACADM;ACADS;ACOX1;BPNT1;CPT1A;DECR2;ERBB2;ETFDH;OCRL;SLC27A2
GO:0044242	cellular lipid catabolic process	http://amigo.geneontology.org/amigo/term/GO:0044242	115	12	1.72569	6.95374	9.54526e-08	0.000175944	30;34;35;51;1374;2110;2166;2517;11001;26063;57016;57704	ACAA1;ACADM;ACADS;ACOX1;AKR1B10;CPT1A;DECR2;ETFDH;FAAH;FUCA1;GBA2;SLC27A2
GO:0072329	monocarboxylic acid catabolic process	http://amigo.geneontology.org/amigo/term/GO:0072329	76	10	1.14046	8.76842	1.35377e-07	0.000175944	30;34;35;51;1374;2110;2166;7915;11001;26063	ACAA1;ACADM;ACADS;ACOX1;ALDH5A1;CPT1A;DECR2;ETFDH;FAAH;SLC27A2
GO:0009062	fatty acid catabolic process	http://amigo.geneontology.org/amigo/term/GO:0009062	65	9	0.97539	9.22708	3.85171e-07	0.000375445	30;34;35;51;1374;2110;2166;11001;26063	ACAA1;ACADM;ACADS;ACOX1;CPT1A;DECR2;ETFDH;FAAH;SLC27A2
GO:0006635	fatty acid beta-oxidation	http://amigo.geneontology.org/amigo/term/GO:0006635	49	8	0.735294	10.88	4.84156e-07	0.000377545	30;34;35;51;1374;2110;11001;26063	ACAA1;ACADM;ACADS;ACOX1;CPT1A;DECR2;ETFDH;SLC27A2
GO:0044255	cellular lipid metabolic process	http://amigo.geneontology.org/amigo/term/GO:0044255	438	21	6.57263	3.19507	9.37345e-07	0.000587183	28;30;34;35;51;581;1374;2064;2110;2166;2517;4952;7915;10380;11001;26063;54884;57016;57704;80221;84869	ABO;ACAA1;ACADM;ACADS;ACOX1;ACSF2;AKR1B10;ALDH5A1;BAX;BPNT1;CBR4;CPT1A;DECR2;ERBB2;ETFDH;FAAH;FUCA1;GBA2;OCRL;RETSAT;SLC27A2
GO:0016042	lipid catabolic process	http://amigo.geneontology.org/amigo/term/GO:0016042	143	12	2.14586	5.59217	1.05419e-06	0.000587183	30;34;35;51;1374;2110;2166;2517;11001;26063;57016;57704	ACAA1;ACADM;ACADS;ACOX1;AKR1B10;CPT1A;DECR2;ETFDH;FAAH;FUCA1;GBA2;SLC27A2
GO:0019395	fatty acid oxidation	http://amigo.geneontology.org/amigo/term/GO:0019395	58	8	0.870348	9.19172	1.84685e-06	0.000706448	30;34;35;51;1374;2110;11001;26063	ACAA1;ACADM;ACADS;ACOX1;CPT1A;DECR2;ETFDH;SLC27A2
GO:0044282	small molecule catabolic process	http://amigo.geneontology.org/amigo/term/GO:0044282	242	15	3.63145	4.13058	2.05561e-06	0.000706448	30;34;35;51;1374;1743;2110;2166;4357;4952;5211;7915;11001;26063;57016	ACAA1;ACADM;ACADS;ACOX1;AKR1B10;ALDH5A1;CPT1A;DECR2;DLST;ETFDH;FAAH;MPST;OCRL;PFKL;SLC27A2
GO:0034440	lipid oxidation	http://amigo.geneontology.org/amigo/term/GO:0034440	59	8	0.885354	9.03593	2.11103e-06	0.000706448	30;34;35;51;1374;2110;11001;26063	ACAA1;ACADM;ACADS;ACOX1;CPT1A;DECR2;ETFDH;SLC27A2
GO:0016054	organic acid catabolic process	http://amigo.geneontology.org/amigo/term/GO:0016054	153	12	2.29592	5.22667	2.17424e-06	0.000706448	30;34;35;51;1374;1743;2110;2166;4357;7915;11001;26063	ACAA1;ACADM;ACADS;ACOX1;ALDH5A1;CPT1A;DECR2;DLST;ETFDH;FAAH;MPST;SLC27A2
GO:0046395	carboxylic acid catabolic process	http://amigo.geneontology.org/amigo/term/GO:0046395	153	12	2.29592	5.22667	2.17424e-06	0.000706448	30;34;35;51;1374;1743;2110;2166;4357;7915;11001;26063	ACAA1;ACADM;ACADS;ACOX1;ALDH5A1;CPT1A;DECR2;DLST;ETFDH;FAAH;MPST;SLC27A2
GO:0032787	monocarboxylic acid metabolic process	http://amigo.geneontology.org/amigo/term/GO:0032787	282	16	4.23169	3.78099	2.86404e-06	0.000858993	30;34;35;51;1374;2110;2166;4200;5211;7915;9611;11001;26063;57704;80221;84869	ACAA1;ACADM;ACADS;ACOX1;ACSF2;ALDH5A1;CBR4;CPT1A;DECR2;ETFDH;FAAH;GBA2;ME2;NCOR1;PFKL;SLC27A2
GO:0006631	fatty acid metabolic process	http://amigo.geneontology.org/amigo/term/GO:0006631	173	12	2.59604	4.62243	7.88427e-06	0.00219577	30;34;35;51;1374;2110;2166;7915;11001;26063;80221;84869	ACAA1;ACADM;ACADS;ACOX1;ACSF2;ALDH5A1;CBR4;CPT1A;DECR2;ETFDH;FAAH;SLC27A2
GO:0007031	peroxisome organization	http://amigo.geneontology.org/amigo/term/GO:0007031	45	6	0.67527	8.88533	4.77732e-05	0.0124178	30;51;8799;9409;11001;26063	ACAA1;ACOX1;DECR2;PEX11B;PEX16;SLC27A2
GO:0016137	glycoside metabolic process	http://amigo.geneontology.org/amigo/term/GO:0016137	16	4	0.240096	16.66	7.42758e-05	0.0181001	2517;57016;57704;84869	AKR1B10;CBR4;FUCA1;GBA2
GO:0019748	secondary metabolic process	http://amigo.geneontology.org/amigo/term/GO:0019748	20	4	0.30012	13.328	0.000188923	0.0388627	30;4357;57016;84869	ACAA1;AKR1B10;CBR4;MPST
GO:0006625	protein targeting to peroxisome	http://amigo.geneontology.org/amigo/term/GO:0006625	37	5	0.555222	9.00541	0.000199347	0.0388627	30;51;9409;11001;26063	ACAA1;ACOX1;DECR2;PEX16;SLC27A2
GO:0072662	protein localization to peroxisome	http://amigo.geneontology.org/amigo/term/GO:0072662	37	5	0.555222	9.00541	0.000199347	0.0388627	30;51;9409;11001;26063	ACAA1;ACOX1;DECR2;PEX16;SLC27A2
GO:0072663	establishment of protein localization to peroxisome	http://amigo.geneontology.org/amigo/term/GO:0072663	37	5	0.555222	9.00541	0.000199347	0.0388627	30;51;9409;11001;26063	ACAA1;ACOX1;DECR2;PEX16;SLC27A2
GO:0043574	peroxisomal transport	http://amigo.geneontology.org/amigo/term/GO:0043574	38	5	0.570228	8.76842	0.000226885	0.042125	30;51;9409;11001;26063	ACAA1;ACOX1;DECR2;PEX16;SLC27A2

## Sheet: pink_go
geneSet	description	link	size	overlap	expect	enrichmentRatio	pValue	FDR	overlapId	userId
GO:0009259	ribonucleotide metabolic process	http://amigo.geneontology.org/amigo/term/GO:0009259	270	51	14.0456	3.63103	0	0	132;226;471;1327;1329;1347;1537;1622;2954;3094;3155;3251;3704;4695;4700;4701;4702;4704;4705;4706;4707;4709;4710;4711;4713;4714;4715;4716;4717;4718;4722;4724;4725;4726;4728;4729;6834;7167;7372;7381;7384;7386;7388;9377;25874;27089;29796;30968;55856;55967;374291	ACOT13;ADK;ALDOA;ATIC;COX4I1;COX5A;COX5B;COX7A2;CYC1;DBI;GSTZ1;HINT1;HMGCL;HPRT1;ITPA;MPC2;NDUFA10;NDUFA12;NDUFA2;NDUFA6;NDUFA7;NDUFA8;NDUFA9;NDUFAB1;NDUFB1;NDUFB10;NDUFB3;NDUFB4;NDUFB5;NDUFB7;NDUFB8;NDUFB9;NDUFC1;NDUFC2;NDUFS3;NDUFS4;NDUFS5;NDUFS6;NDUFS7;NDUFS8;NDUFV2;STOML2;SURF1;TPI1;UMPS;UQCR10;UQCRB;UQCRC1;UQCRFS1;UQCRH;UQCRQ
GO:0007005	mitochondrion organization	http://amigo.geneontology.org/amigo/term/GO:0007005	261	52	13.5774	3.82989	0	0	1347;3155;4285;4695;4700;4701;4702;4704;4705;4706;4707;4709;4710;4711;4713;4714;4715;4716;4717;4718;4722;4724;4725;4726;4728;4729;5245;6834;7381;9997;10245;10452;11331;26073;26355;26517;28958;29078;29108;29796;30968;51079;51295;55967;56993;79017;79135;80273;84303;92609;131474;374291	APOO;CHCHD4;CHCHD6;COA3;COX7A2;ECSIT;FAM162A;GGCT;GRPEL1;HMGCL;MIPEP;NDUFA10;NDUFA12;NDUFA13;NDUFA2;NDUFA6;NDUFA7;NDUFA8;NDUFA9;NDUFAB1;NDUFAF4;NDUFB1;NDUFB10;NDUFB3;NDUFB4;NDUFB5;NDUFB7;NDUFB8;NDUFB9;NDUFC1;NDUFC2;NDUFS3;NDUFS4;NDUFS5;NDUFS6;NDUFS7;NDUFS8;NDUFV2;PHB;PHB2;POLDIP2;PYCARD;SCO2;STOML2;SURF1;TIMM13;TIMM17B;TIMM50;TOMM22;TOMM40;UQCR10;UQCRB
GO:0009123	nucleoside monophosphate metabolic process	http://amigo.geneontology.org/amigo/term/GO:0009123	185	47	9.62385	4.8837	0	0	132;226;471;1327;1329;1347;1537;1841;3251;4695;4700;4701;4702;4704;4705;4706;4707;4709;4710;4711;4713;4714;4715;4716;4717;4718;4722;4724;4725;4726;4728;4729;6834;7083;7167;7372;7381;7384;7386;7388;9377;27089;29796;30968;51020;55967;374291	ADK;ALDOA;ATIC;COX4I1;COX5A;COX5B;COX7A2;CYC1;DTYMK;HDDC2;HPRT1;NDUFA10;NDUFA12;NDUFA2;NDUFA6;NDUFA7;NDUFA8;NDUFA9;NDUFAB1;NDUFB1;NDUFB10;NDUFB3;NDUFB4;NDUFB5;NDUFB7;NDUFB8;NDUFB9;NDUFC1;NDUFC2;NDUFS3;NDUFS4;NDUFS5;NDUFS6;NDUFS7;NDUFS8;NDUFV2;STOML2;SURF1;TK1;TPI1;UMPS;UQCR10;UQCRB;UQCRC1;UQCRFS1;UQCRH;UQCRQ
GO:0009161	ribonucleoside monophosphate metabolic process	http://amigo.geneontology.org/amigo/term/GO:0009161	173	44	8.9996	4.88911	0	0	132;226;471;1327;1329;1347;1537;3251;4695;4700;4701;4702;4704;4705;4706;4707;4709;4710;4711;4713;4714;4715;4716;4717;4718;4722;4724;4725;4726;4728;4729;6834;7167;7372;7381;7384;7386;7388;9377;27089;29796;30968;55967;374291	ADK;ALDOA;ATIC;COX4I1;COX5A;COX5B;COX7A2;CYC1;HPRT1;NDUFA10;NDUFA12;NDUFA2;NDUFA6;NDUFA7;NDUFA8;NDUFA9;NDUFAB1;NDUFB1;NDUFB10;NDUFB3;NDUFB4;NDUFB5;NDUFB7;NDUFB8;NDUFB9;NDUFC1;NDUFC2;NDUFS3;NDUFS4;NDUFS5;NDUFS6;NDUFS7;NDUFS8;NDUFV2;STOML2;SURF1;TPI1;UMPS;UQCR10;UQCRB;UQCRC1;UQCRFS1;UQCRH;UQCRQ
GO:0009141	nucleoside triphosphate metabolic process	http://amigo.geneontology.org/amigo/term/GO:0009141	171	44	8.89556	4.94629	0	0	132;226;1327;1329;1347;1537;1841;3704;4695;4700;4701;4702;4704;4705;4706;4707;4709;4710;4711;4713;4714;4715;4716;4717;4718;4722;4724;4725;4726;4728;4729;6834;7167;7381;7384;7386;7388;9377;27089;29796;30968;55967;79077;374291	ADK;ALDOA;COX4I1;COX5A;COX5B;COX7A2;CYC1;DCTPP1;DTYMK;ITPA;NDUFA10;NDUFA12;NDUFA2;NDUFA6;NDUFA7;NDUFA8;NDUFA9;NDUFAB1;NDUFB1;NDUFB10;NDUFB3;NDUFB4;NDUFB5;NDUFB7;NDUFB8;NDUFB9;NDUFC1;NDUFC2;NDUFS3;NDUFS4;NDUFS5;NDUFS6;NDUFS7;NDUFS8;NDUFV2;STOML2;SURF1;TPI1;UQCR10;UQCRB;UQCRC1;UQCRFS1;UQCRH;UQCRQ
GO:0009126	purine nucleoside monophosphate metabolic process	http://amigo.geneontology.org/amigo/term/GO:0009126	167	43	8.68747	4.94965	0	0	132;226;471;1327;1329;1347;1537;3251;4695;4700;4701;4702;4704;4705;4706;4707;4709;4710;4711;4713;4714;4715;4716;4717;4718;4722;4724;4725;4726;4728;4729;6834;7167;7381;7384;7386;7388;9377;27089;29796;30968;55967;374291	ADK;ALDOA;ATIC;COX4I1;COX5A;COX5B;COX7A2;CYC1;HPRT1;NDUFA10;NDUFA12;NDUFA2;NDUFA6;NDUFA7;NDUFA8;NDUFA9;NDUFAB1;NDUFB1;NDUFB10;NDUFB3;NDUFB4;NDUFB5;NDUFB7;NDUFB8;NDUFB9;NDUFC1;NDUFC2;NDUFS3;NDUFS4;NDUFS5;NDUFS6;NDUFS7;NDUFS8;NDUFV2;STOML2;SURF1;TPI1;UQCR10;UQCRB;UQCRC1;UQCRFS1;UQCRH;UQCRQ
GO:0009167	purine ribonucleoside monophosphate metabolic process	http://amigo.geneontology.org/amigo/term/GO:0009167	167	43	8.68747	4.94965	0	0	132;226;471;1327;1329;1347;1537;3251;4695;4700;4701;4702;4704;4705;4706;4707;4709;4710;4711;4713;4714;4715;4716;4717;4718;4722;4724;4725;4726;4728;4729;6834;7167;7381;7384;7386;7388;9377;27089;29796;30968;55967;374291	ADK;ALDOA;ATIC;COX4I1;COX5A;COX5B;COX7A2;CYC1;HPRT1;NDUFA10;NDUFA12;NDUFA2;NDUFA6;NDUFA7;NDUFA8;NDUFA9;NDUFAB1;NDUFB1;NDUFB10;NDUFB3;NDUFB4;NDUFB5;NDUFB7;NDUFB8;NDUFB9;NDUFC1;NDUFC2;NDUFS3;NDUFS4;NDUFS5;NDUFS6;NDUFS7;NDUFS8;NDUFV2;STOML2;SURF1;TPI1;UQCR10;UQCRB;UQCRC1;UQCRFS1;UQCRH;UQCRQ
GO:0009144	purine nucleoside triphosphate metabolic process	http://amigo.geneontology.org/amigo/term/GO:0009144	160	42	8.32333	5.04606	0	0	132;226;1327;1329;1347;1537;3704;4695;4700;4701;4702;4704;4705;4706;4707;4709;4710;4711;4713;4714;4715;4716;4717;4718;4722;4724;4725;4726;4728;4729;6834;7167;7381;7384;7386;7388;9377;27089;29796;30968;55967;374291	ADK;ALDOA;COX4I1;COX5A;COX5B;COX7A2;CYC1;ITPA;NDUFA10;NDUFA12;NDUFA2;NDUFA6;NDUFA7;NDUFA8;NDUFA9;NDUFAB1;NDUFB1;NDUFB10;NDUFB3;NDUFB4;NDUFB5;NDUFB7;NDUFB8;NDUFB9;NDUFC1;NDUFC2;NDUFS3;NDUFS4;NDUFS5;NDUFS6;NDUFS7;NDUFS8;NDUFV2;STOML2;SURF1;TPI1;UQCR10;UQCRB;UQCRC1;UQCRFS1;UQCRH;UQCRQ
GO:0009199	ribonucleoside triphosphate metabolic process	http://amigo.geneontology.org/amigo/term/GO:0009199	157	41	8.16727	5.02004	0	0	226;1327;1329;1347;1537;3704;4695;4700;4701;4702;4704;4705;4706;4707;4709;4710;4711;4713;4714;4715;4716;4717;4718;4722;4724;4725;4726;4728;4729;6834;7167;7381;7384;7386;7388;9377;27089;29796;30968;55967;374291	ALDOA;COX4I1;COX5A;COX5B;COX7A2;CYC1;ITPA;NDUFA10;NDUFA12;NDUFA2;NDUFA6;NDUFA7;NDUFA8;NDUFA9;NDUFAB1;NDUFB1;NDUFB10;NDUFB3;NDUFB4;NDUFB5;NDUFB7;NDUFB8;NDUFB9;NDUFC1;NDUFC2;NDUFS3;NDUFS4;NDUFS5;NDUFS6;NDUFS7;NDUFS8;NDUFV2;STOML2;SURF1;TPI1;UQCR10;UQCRB;UQCRC1;UQCRFS1;UQCRH;UQCRQ
GO:0009205	purine ribonucleoside triphosphate metabolic process	http://amigo.geneontology.org/amigo/term/GO:0009205	154	41	8.0112	5.11783	0	0	226;1327;1329;1347;1537;3704;4695;4700;4701;4702;4704;4705;4706;4707;4709;4710;4711;4713;4714;4715;4716;4717;4718;4722;4724;4725;4726;4728;4729;6834;7167;7381;7384;7386;7388;9377;27089;29796;30968;55967;374291	ALDOA;COX4I1;COX5A;COX5B;COX7A2;CYC1;ITPA;NDUFA10;NDUFA12;NDUFA2;NDUFA6;NDUFA7;NDUFA8;NDUFA9;NDUFAB1;NDUFB1;NDUFB10;NDUFB3;NDUFB4;NDUFB5;NDUFB7;NDUFB8;NDUFB9;NDUFC1;NDUFC2;NDUFS3;NDUFS4;NDUFS5;NDUFS6;NDUFS7;NDUFS8;NDUFV2;STOML2;SURF1;TPI1;UQCR10;UQCRB;UQCRC1;UQCRFS1;UQCRH;UQCRQ
GO:0015980	energy derivation by oxidation of organic compounds	http://amigo.geneontology.org/amigo/term/GO:0015980	150	39	7.80312	4.998	0	0	1327;1329;1537;2271;2647;4190;4695;4700;4701;4702;4704;4705;4706;4707;4709;4710;4711;4713;4714;4715;4716;4717;4718;4722;4724;4725;4726;4728;4729;6834;7381;7384;7386;7388;9377;27089;29796;55967;374291	BLOC1S1;COX4I1;COX5A;COX5B;CYC1;FH;MDH1;NDUFA10;NDUFA12;NDUFA2;NDUFA6;NDUFA7;NDUFA8;NDUFA9;NDUFAB1;NDUFB1;NDUFB10;NDUFB3;NDUFB4;NDUFB5;NDUFB7;NDUFB8;NDUFB9;NDUFC1;NDUFC2;NDUFS3;NDUFS4;NDUFS5;NDUFS6;NDUFS7;NDUFS8;NDUFV2;SURF1;UQCR10;UQCRB;UQCRC1;UQCRFS1;UQCRH;UQCRQ
GO:0046034	ATP metabolic process	http://amigo.geneontology.org/amigo/term/GO:0046034	137	40	7.12685	5.61258	0	0	226;1327;1329;1347;1537;4695;4700;4701;4702;4704;4705;4706;4707;4709;4710;4711;4713;4714;4715;4716;4717;4718;4722;4724;4725;4726;4728;4729;6834;7167;7381;7384;7386;7388;9377;27089;29796;30968;55967;374291	ALDOA;COX4I1;COX5A;COX5B;COX7A2;CYC1;NDUFA10;NDUFA12;NDUFA2;NDUFA6;NDUFA7;NDUFA8;NDUFA9;NDUFAB1;NDUFB1;NDUFB10;NDUFB3;NDUFB4;NDUFB5;NDUFB7;NDUFB8;NDUFB9;NDUFC1;NDUFC2;NDUFS3;NDUFS4;NDUFS5;NDUFS6;NDUFS7;NDUFS8;NDUFV2;STOML2;SURF1;TPI1;UQCR10;UQCRB;UQCRC1;UQCRFS1;UQCRH;UQCRQ
GO:0043624	cellular protein complex disassembly	http://amigo.geneontology.org/amigo/term/GO:0043624	133	40	6.91877	5.78138	0	0	327;6150;6182;6183;10573;26284;26589;28973;28998;29074;29088;29093;51021;51023;51073;51081;51116;51253;51264;51373;51642;54148;54948;55168;56945;60488;64928;64949;64963;64965;64968;64975;64981;64983;65003;65008;65993;79590;84545;219927	APEH;ERAL1;MRPL1;MRPL11;MRPL12;MRPL13;MRPL14;MRPL15;MRPL16;MRPL18;MRPL21;MRPL22;MRPL23;MRPL24;MRPL27;MRPL28;MRPL32;MRPL34;MRPL37;MRPL39;MRPL4;MRPL41;MRPL43;MRPL46;MRPL48;MRPS11;MRPS12;MRPS16;MRPS17;MRPS18A;MRPS18B;MRPS18C;MRPS2;MRPS22;MRPS26;MRPS34;MRPS35;MRPS6;MRPS7;MRPS9
GO:0045333	cellular respiration	http://amigo.geneontology.org/amigo/term/GO:0045333	118	39	6.13846	6.35339	0	0	1327;1329;1537;2271;2647;4190;4695;4700;4701;4702;4704;4705;4706;4707;4709;4710;4711;4713;4714;4715;4716;4717;4718;4722;4724;4725;4726;4728;4729;6834;7381;7384;7386;7388;9377;27089;29796;55967;374291	BLOC1S1;COX4I1;COX5A;COX5B;CYC1;FH;MDH1;NDUFA10;NDUFA12;NDUFA2;NDUFA6;NDUFA7;NDUFA8;NDUFA9;NDUFAB1;NDUFB1;NDUFB10;NDUFB3;NDUFB4;NDUFB5;NDUFB7;NDUFB8;NDUFB9;NDUFC1;NDUFC2;NDUFS3;NDUFS4;NDUFS5;NDUFS6;NDUFS7;NDUFS8;NDUFV2;SURF1;UQCR10;UQCRB;UQCRC1;UQCRFS1;UQCRH;UQCRQ
GO:0022900	electron transport chain	http://amigo.geneontology.org/amigo/term/GO:0022900	118	42	6.13846	6.84211	0	0	1327;1329;1340;1345;1347;1537;4695;4700;4701;4702;4704;4705;4706;4707;4709;4710;4711;4713;4714;4715;4716;4717;4718;4722;4724;4725;4726;4728;4729;5860;6834;7381;7384;7386;7388;9377;27089;29796;51218;55967;84419;374291	C15orf48;COX4I1;COX5A;COX5B;COX6B1;COX6C;COX7A2;CYC1;GLRX5;NDUFA10;NDUFA12;NDUFA2;NDUFA6;NDUFA7;NDUFA8;NDUFA9;NDUFAB1;NDUFB1;NDUFB10;NDUFB3;NDUFB4;NDUFB5;NDUFB7;NDUFB8;NDUFB9;NDUFC1;NDUFC2;NDUFS3;NDUFS4;NDUFS5;NDUFS6;NDUFS7;NDUFS8;NDUFV2;QDPR;SURF1;UQCR10;UQCRB;UQCRC1;UQCRFS1;UQCRH;UQCRQ
GO:0140053	mitochondrial gene expression	http://amigo.geneontology.org/amigo/term/GO:0140053	113	47	5.87835	7.99544	0	0	708;4701;6150;6182;6183;7284;10102;10573;26284;26589;28958;28973;28998;29074;29088;29093;51021;51023;51067;51073;51081;51116;51253;51264;51373;51642;54148;54948;55168;56945;60488;64928;64949;64963;64965;64968;64975;64981;64983;65003;65008;65993;79590;84545;115416;124454;219927	C1QBP;COA3;EARS2;ERAL1;MALSU1;MRPL1;MRPL11;MRPL12;MRPL13;MRPL14;MRPL15;MRPL16;MRPL18;MRPL21;MRPL22;MRPL23;MRPL24;MRPL27;MRPL28;MRPL32;MRPL34;MRPL37;MRPL39;MRPL4;MRPL41;MRPL43;MRPL46;MRPL48;MRPS11;MRPS12;MRPS16;MRPS17;MRPS18A;MRPS18B;MRPS18C;MRPS2;MRPS22;MRPS26;MRPS34;MRPS35;MRPS6;MRPS7;MRPS9;NDUFA7;TSFM;TUFM;YARS2
GO:0032543	mitochondrial translation	http://amigo.geneontology.org/amigo/term/GO:0032543	99	47	5.15006	9.12611	0	0	708;4701;6150;6182;6183;7284;10102;10573;26284;26589;28958;28973;28998;29074;29088;29093;51021;51023;51067;51073;51081;51116;51253;51264;51373;51642;54148;54948;55168;56945;60488;64928;64949;64963;64965;64968;64975;64981;64983;65003;65008;65993;79590;84545;115416;124454;219927	C1QBP;COA3;EARS2;ERAL1;MALSU1;MRPL1;MRPL11;MRPL12;MRPL13;MRPL14;MRPL15;MRPL16;MRPL18;MRPL21;MRPL22;MRPL23;MRPL24;MRPL27;MRPL28;MRPL32;MRPL34;MRPL37;MRPL39;MRPL4;MRPL41;MRPL43;MRPL46;MRPL48;MRPS11;MRPS12;MRPS16;MRPS17;MRPS18A;MRPS18B;MRPS18C;MRPS2;MRPS22;MRPS26;MRPS34;MRPS35;MRPS6;MRPS7;MRPS9;NDUFA7;TSFM;TUFM;YARS2
GO:0006414	translational elongation	http://amigo.geneontology.org/amigo/term/GO:0006414	94	41	4.88996	8.38453	0	0	6150;6182;6183;7284;10102;10573;26284;26589;28973;28998;29074;29088;29093;51021;51023;51073;51081;51116;51253;51264;51373;51642;54148;54948;55168;56945;60488;64928;64949;64963;64965;64968;64975;64981;64983;65003;65008;65993;79590;84545;219927	ERAL1;MRPL1;MRPL11;MRPL12;MRPL13;MRPL14;MRPL15;MRPL16;MRPL18;MRPL21;MRPL22;MRPL23;MRPL24;MRPL27;MRPL28;MRPL32;MRPL34;MRPL37;MRPL39;MRPL4;MRPL41;MRPL43;MRPL46;MRPL48;MRPS11;MRPS12;MRPS16;MRPS17;MRPS18A;MRPS18B;MRPS18C;MRPS2;MRPS22;MRPS26;MRPS34;MRPS35;MRPS6;MRPS7;MRPS9;TSFM;TUFM
GO:0006415	translational termination	http://amigo.geneontology.org/amigo/term/GO:0006415	78	40	4.05762	9.85799	0	0	327;6150;6182;6183;10573;26284;26589;28973;28998;29074;29088;29093;51021;51023;51073;51081;51116;51253;51264;51373;51642;54148;54948;55168;56945;60488;64928;64949;64963;64965;64968;64975;64981;64983;65003;65008;65993;79590;84545;219927	APEH;ERAL1;MRPL1;MRPL11;MRPL12;MRPL13;MRPL14;MRPL15;MRPL16;MRPL18;MRPL21;MRPL22;MRPL23;MRPL24;MRPL27;MRPL28;MRPL32;MRPL34;MRPL37;MRPL39;MRPL4;MRPL41;MRPL43;MRPL46;MRPL48;MRPS11;MRPS12;MRPS16;MRPS17;MRPS18A;MRPS18B;MRPS18C;MRPS2;MRPS22;MRPS26;MRPS34;MRPS35;MRPS6;MRPS7;MRPS9
GO:0070125	mitochondrial translational elongation	http://amigo.geneontology.org/amigo/term/GO:0070125	74	41	3.84954	10.6506	0	0	6150;6182;6183;7284;10102;10573;26284;26589;28973;28998;29074;29088;29093;51021;51023;51073;51081;51116;51253;51264;51373;51642;54148;54948;55168;56945;60488;64928;64949;64963;64965;64968;64975;64981;64983;65003;65008;65993;79590;84545;219927	ERAL1;MRPL1;MRPL11;MRPL12;MRPL13;MRPL14;MRPL15;MRPL16;MRPL18;MRPL21;MRPL22;MRPL23;MRPL24;MRPL27;MRPL28;MRPL32;MRPL34;MRPL37;MRPL39;MRPL4;MRPL41;MRPL43;MRPL46;MRPL48;MRPS11;MRPS12;MRPS16;MRPS17;MRPS18A;MRPS18B;MRPS18C;MRPS2;MRPS22;MRPS26;MRPS34;MRPS35;MRPS6;MRPS7;MRPS9;TSFM;TUFM
GO:0006119	oxidative phosphorylation	http://amigo.geneontology.org/amigo/term/GO:0006119	73	38	3.79752	10.0065	0	0	1327;1329;1347;1537;4695;4700;4701;4702;4704;4705;4706;4707;4709;4710;4711;4713;4714;4715;4716;4717;4718;4722;4724;4725;4726;4728;4729;6834;7381;7384;7386;7388;9377;27089;29796;30968;55967;374291	COX4I1;COX5A;COX5B;COX7A2;CYC1;NDUFA10;NDUFA12;NDUFA2;NDUFA6;NDUFA7;NDUFA8;NDUFA9;NDUFAB1;NDUFB1;NDUFB10;NDUFB3;NDUFB4;NDUFB5;NDUFB7;NDUFB8;NDUFB9;NDUFC1;NDUFC2;NDUFS3;NDUFS4;NDUFS5;NDUFS6;NDUFS7;NDUFS8;NDUFV2;STOML2;SURF1;UQCR10;UQCRB;UQCRC1;UQCRFS1;UQCRH;UQCRQ
GO:0070126	mitochondrial translational termination	http://amigo.geneontology.org/amigo/term/GO:0070126	72	39	3.7455	10.4125	0	0	6150;6182;6183;10573;26284;26589;28973;28998;29074;29088;29093;51021;51023;51073;51081;51116;51253;51264;51373;51642;54148;54948;55168;56945;60488;64928;64949;64963;64965;64968;64975;64981;64983;65003;65008;65993;79590;84545;219927	ERAL1;MRPL1;MRPL11;MRPL12;MRPL13;MRPL14;MRPL15;MRPL16;MRPL18;MRPL21;MRPL22;MRPL23;MRPL24;MRPL27;MRPL28;MRPL32;MRPL34;MRPL37;MRPL39;MRPL4;MRPL41;MRPL43;MRPL46;MRPL48;MRPS11;MRPS12;MRPS16;MRPS17;MRPS18A;MRPS18B;MRPS18C;MRPS2;MRPS22;MRPS26;MRPS34;MRPS35;MRPS6;MRPS7;MRPS9
GO:0022904	respiratory electron transport chain	http://amigo.geneontology.org/amigo/term/GO:0022904	69	35	3.58944	9.75084	0	0	1327;1329;1537;4695;4700;4701;4702;4704;4705;4706;4707;4709;4710;4711;4713;4714;4715;4716;4717;4718;4722;4724;4725;4726;4728;4729;7381;7384;7386;7388;9377;27089;29796;55967;374291	COX4I1;COX5A;COX5B;CYC1;NDUFA10;NDUFA12;NDUFA2;NDUFA6;NDUFA7;NDUFA8;NDUFA9;NDUFAB1;NDUFB1;NDUFB10;NDUFB3;NDUFB4;NDUFB5;NDUFB7;NDUFB8;NDUFB9;NDUFC1;NDUFC2;NDUFS3;NDUFS4;NDUFS5;NDUFS6;NDUFS7;NDUFS8;NDUFV2;UQCR10;UQCRB;UQCRC1;UQCRFS1;UQCRH;UQCRQ
GO:0033108	mitochondrial respiratory chain complex assembly	http://amigo.geneontology.org/amigo/term/GO:0033108	62	33	3.22529	10.2316	0	0	4695;4700;4701;4702;4704;4705;4706;4707;4709;4710;4711;4713;4714;4715;4716;4717;4718;4722;4724;4725;4726;4728;4729;6834;7381;9997;28958;29078;29796;51079;51295;55967;374291	COA3;ECSIT;NDUFA10;NDUFA12;NDUFA13;NDUFA2;NDUFA6;NDUFA7;NDUFA8;NDUFA9;NDUFAB1;NDUFAF4;NDUFB1;NDUFB10;NDUFB3;NDUFB4;NDUFB5;NDUFB7;NDUFB8;NDUFB9;NDUFC1;NDUFC2;NDUFS3;NDUFS4;NDUFS5;NDUFS6;NDUFS7;NDUFS8;NDUFV2;SCO2;SURF1;UQCR10;UQCRB
GO:0042773	ATP synthesis coupled electron transport	http://amigo.geneontology.org/amigo/term/GO:0042773	57	35	2.96519	11.8036	0	0	1327;1329;1537;4695;4700;4701;4702;4704;4705;4706;4707;4709;4710;4711;4713;4714;4715;4716;4717;4718;4722;4724;4725;4726;4728;4729;7381;7384;7386;7388;9377;27089;29796;55967;374291	COX4I1;COX5A;COX5B;CYC1;NDUFA10;NDUFA12;NDUFA2;NDUFA6;NDUFA7;NDUFA8;NDUFA9;NDUFAB1;NDUFB1;NDUFB10;NDUFB3;NDUFB4;NDUFB5;NDUFB7;NDUFB8;NDUFB9;NDUFC1;NDUFC2;NDUFS3;NDUFS4;NDUFS5;NDUFS6;NDUFS7;NDUFS8;NDUFV2;UQCR10;UQCRB;UQCRC1;UQCRFS1;UQCRH;UQCRQ
GO:0042775	mitochondrial ATP synthesis coupled electron transport	http://amigo.geneontology.org/amigo/term/GO:0042775	56	35	2.91317	12.0144	0	0	1327;1329;1537;4695;4700;4701;4702;4704;4705;4706;4707;4709;4710;4711;4713;4714;4715;4716;4717;4718;4722;4724;4725;4726;4728;4729;7381;7384;7386;7388;9377;27089;29796;55967;374291	COX4I1;COX5A;COX5B;CYC1;NDUFA10;NDUFA12;NDUFA2;NDUFA6;NDUFA7;NDUFA8;NDUFA9;NDUFAB1;NDUFB1;NDUFB10;NDUFB3;NDUFB4;NDUFB5;NDUFB7;NDUFB8;NDUFB9;NDUFC1;NDUFC2;NDUFS3;NDUFS4;NDUFS5;NDUFS6;NDUFS7;NDUFS8;NDUFV2;UQCR10;UQCRB;UQCRC1;UQCRFS1;UQCRH;UQCRQ
GO:0010257	NADH dehydrogenase complex assembly	http://amigo.geneontology.org/amigo/term/GO:0010257	46	28	2.39296	11.701	0	0	4695;4700;4701;4702;4704;4705;4706;4707;4709;4710;4711;4713;4714;4715;4716;4717;4718;4722;4724;4725;4726;4728;4729;29078;51079;51295;55967;374291	ECSIT;NDUFA10;NDUFA12;NDUFA13;NDUFA2;NDUFA6;NDUFA7;NDUFA8;NDUFA9;NDUFAB1;NDUFAF4;NDUFB1;NDUFB10;NDUFB3;NDUFB4;NDUFB5;NDUFB7;NDUFB8;NDUFB9;NDUFC1;NDUFC2;NDUFS3;NDUFS4;NDUFS5;NDUFS6;NDUFS7;NDUFS8;NDUFV2
GO:0032981	mitochondrial respiratory chain complex I assembly	http://amigo.geneontology.org/amigo/term/GO:0032981	46	28	2.39296	11.701	0	0	4695;4700;4701;4702;4704;4705;4706;4707;4709;4710;4711;4713;4714;4715;4716;4717;4718;4722;4724;4725;4726;4728;4729;29078;51079;51295;55967;374291	ECSIT;NDUFA10;NDUFA12;NDUFA13;NDUFA2;NDUFA6;NDUFA7;NDUFA8;NDUFA9;NDUFAB1;NDUFAF4;NDUFB1;NDUFB10;NDUFB3;NDUFB4;NDUFB5;NDUFB7;NDUFB8;NDUFB9;NDUFC1;NDUFC2;NDUFS3;NDUFS4;NDUFS5;NDUFS6;NDUFS7;NDUFS8;NDUFV2
GO:0006120	mitochondrial electron transport, NADH to ubiquinone	http://amigo.geneontology.org/amigo/term/GO:0006120	36	24	1.87275	12.8154	0	0	4695;4700;4701;4702;4704;4705;4706;4707;4709;4710;4711;4713;4714;4715;4716;4717;4718;4722;4724;4725;4726;4728;4729;374291	NDUFA10;NDUFA2;NDUFA6;NDUFA7;NDUFA8;NDUFA9;NDUFAB1;NDUFB1;NDUFB10;NDUFB3;NDUFB4;NDUFB5;NDUFB7;NDUFB8;NDUFB9;NDUFC1;NDUFC2;NDUFS3;NDUFS4;NDUFS5;NDUFS6;NDUFS7;NDUFS8;NDUFV2
GO:0009150	purine ribonucleotide metabolic process	http://amigo.geneontology.org/amigo/term/GO:0009150	262	50	13.6295	3.66853	1.11022e-16	1.39637e-14	132;226;471;1327;1329;1347;1537;1622;2954;3094;3155;3251;3704;4695;4700;4701;4702;4704;4705;4706;4707;4709;4710;4711;4713;4714;4715;4716;4717;4718;4722;4724;4725;4726;4728;4729;6834;7167;7381;7384;7386;7388;9377;25874;27089;29796;30968;55856;55967;374291	ACOT13;ADK;ALDOA;ATIC;COX4I1;COX5A;COX5B;COX7A2;CYC1;DBI;GSTZ1;HINT1;HMGCL;HPRT1;ITPA;MPC2;NDUFA10;NDUFA12;NDUFA2;NDUFA6;NDUFA7;NDUFA8;NDUFA9;NDUFAB1;NDUFB1;NDUFB10;NDUFB3;NDUFB4;NDUFB5;NDUFB7;NDUFB8;NDUFB9;NDUFC1;NDUFC2;NDUFS3;NDUFS4;NDUFS5;NDUFS6;NDUFS7;NDUFS8;NDUFV2;STOML2;SURF1;TPI1;UQCR10;UQCRB;UQCRC1;UQCRFS1;UQCRH;UQCRQ
GO:0006091	generation of precursor metabolites and energy	http://amigo.geneontology.org/amigo/term/GO:0006091	261	50	13.5774	3.68258	1.11022e-16	1.39637e-14	219;226;1327;1329;1340;1345;1347;1537;2271;2647;3155;4190;4695;4700;4701;4702;4704;4705;4706;4707;4709;4710;4711;4713;4714;4715;4716;4717;4718;4722;4724;4725;4726;4728;4729;5860;6834;7167;7381;7384;7386;7388;9377;27089;29796;30968;51218;55967;84419;374291	ALDH1B1;ALDOA;BLOC1S1;C15orf48;COX4I1;COX5A;COX5B;COX6B1;COX6C;COX7A2;CYC1;FH;GLRX5;HMGCL;MDH1;NDUFA10;NDUFA12;NDUFA2;NDUFA6;NDUFA7;NDUFA8;NDUFA9;NDUFAB1;NDUFB1;NDUFB10;NDUFB3;NDUFB4;NDUFB5;NDUFB7;NDUFB8;NDUFB9;NDUFC1;NDUFC2;NDUFS3;NDUFS4;NDUFS5;NDUFS6;NDUFS7;NDUFS8;NDUFV2;QDPR;STOML2;SURF1;TPI1;UQCR10;UQCRB;UQCRC1;UQCRFS1;UQCRH;UQCRQ
GO:0019693	ribose phosphate metabolic process	http://amigo.geneontology.org/amigo/term/GO:0019693	286	52	14.878	3.4951	2.22045e-16	2.62349e-14	132;226;471;1327;1329;1347;1537;1622;2954;3094;3155;3251;3704;4695;4700;4701;4702;4704;4705;4706;4707;4709;4710;4711;4713;4714;4715;4716;4717;4718;4722;4724;4725;4726;4728;4729;6834;7167;7372;7381;7384;7386;7388;9377;25796;25874;27089;29796;30968;55856;55967;374291	ACOT13;ADK;ALDOA;ATIC;COX4I1;COX5A;COX5B;COX7A2;CYC1;DBI;GSTZ1;HINT1;HMGCL;HPRT1;ITPA;MPC2;NDUFA10;NDUFA12;NDUFA2;NDUFA6;NDUFA7;NDUFA8;NDUFA9;NDUFAB1;NDUFB1;NDUFB10;NDUFB3;NDUFB4;NDUFB5;NDUFB7;NDUFB8;NDUFB9;NDUFC1;NDUFC2;NDUFS3;NDUFS4;NDUFS5;NDUFS6;NDUFS7;NDUFS8;NDUFV2;PGLS;STOML2;SURF1;TPI1;UMPS;UQCR10;UQCRB;UQCRC1;UQCRFS1;UQCRH;UQCRQ
GO:0032984	protein-containing complex disassembly	http://amigo.geneontology.org/amigo/term/GO:0032984	192	42	9.988	4.20505	2.22045e-16	2.62349e-14	327;6150;6182;6183;6598;10490;10573;26284;26589;28973;28998;29074;29088;29093;51021;51023;51073;51081;51116;51253;51264;51373;51642;54148;54948;55168;56945;60488;64928;64949;64963;64965;64968;64975;64981;64983;65003;65008;65993;79590;84545;219927	APEH;ERAL1;MRPL1;MRPL11;MRPL12;MRPL13;MRPL14;MRPL15;MRPL16;MRPL18;MRPL21;MRPL22;MRPL23;MRPL24;MRPL27;MRPL28;MRPL32;MRPL34;MRPL37;MRPL39;MRPL4;MRPL41;MRPL43;MRPL46;MRPL48;MRPS11;MRPS12;MRPS16;MRPS17;MRPS18A;MRPS18B;MRPS18C;MRPS2;MRPS22;MRPS26;MRPS34;MRPS35;MRPS6;MRPS7;MRPS9;SMARCB1;VTI1B
GO:0009117	nucleotide metabolic process	http://amigo.geneontology.org/amigo/term/GO:0009117	358	58	18.6234	3.11435	6.66134e-16	7.63899e-14	132;226;471;1327;1329;1347;1537;1622;1841;2954;3094;3155;3251;3704;4190;4695;4700;4701;4702;4704;4705;4706;4707;4709;4710;4711;4713;4714;4715;4716;4717;4718;4722;4724;4725;4726;4728;4729;6834;7083;7167;7372;7381;7384;7386;7388;9377;25796;25874;27089;29796;30968;51020;51181;55856;55967;79077;374291	ACOT13;ADK;ALDOA;ATIC;COX4I1;COX5A;COX5B;COX7A2;CYC1;DBI;DCTPP1;DCXR;DTYMK;GSTZ1;HDDC2;HINT1;HMGCL;HPRT1;ITPA;MDH1;MPC2;NDUFA10;NDUFA12;NDUFA2;NDUFA6;NDUFA7;NDUFA8;NDUFA9;NDUFAB1;NDUFB1;NDUFB10;NDUFB3;NDUFB4;NDUFB5;NDUFB7;NDUFB8;NDUFB9;NDUFC1;NDUFC2;NDUFS3;NDUFS4;NDUFS5;NDUFS6;NDUFS7;NDUFS8;NDUFV2;PGLS;STOML2;SURF1;TK1;TPI1;UMPS;UQCR10;UQCRB;UQCRC1;UQCRFS1;UQCRH;UQCRQ
GO:0006753	nucleoside phosphate metabolic process	http://amigo.geneontology.org/amigo/term/GO:0006753	362	58	18.8315	3.07994	1.11022e-15	1.23679e-13	132;226;471;1327;1329;1347;1537;1622;1841;2954;3094;3155;3251;3704;4190;4695;4700;4701;4702;4704;4705;4706;4707;4709;4710;4711;4713;4714;4715;4716;4717;4718;4722;4724;4725;4726;4728;4729;6834;7083;7167;7372;7381;7384;7386;7388;9377;25796;25874;27089;29796;30968;51020;51181;55856;55967;79077;374291	ACOT13;ADK;ALDOA;ATIC;COX4I1;COX5A;COX5B;COX7A2;CYC1;DBI;DCTPP1;DCXR;DTYMK;GSTZ1;HDDC2;HINT1;HMGCL;HPRT1;ITPA;MDH1;MPC2;NDUFA10;NDUFA12;NDUFA2;NDUFA6;NDUFA7;NDUFA8;NDUFA9;NDUFAB1;NDUFB1;NDUFB10;NDUFB3;NDUFB4;NDUFB5;NDUFB7;NDUFB8;NDUFB9;NDUFC1;NDUFC2;NDUFS3;NDUFS4;NDUFS5;NDUFS6;NDUFS7;NDUFS8;NDUFV2;PGLS;STOML2;SURF1;TK1;TPI1;UMPS;UQCR10;UQCRB;UQCRC1;UQCRFS1;UQCRH;UQCRQ
GO:0006163	purine nucleotide metabolic process	http://amigo.geneontology.org/amigo/term/GO:0006163	279	50	14.5138	3.445	1.55431e-15	1.68341e-13	132;226;471;1327;1329;1347;1537;1622;2954;3094;3155;3251;3704;4695;4700;4701;4702;4704;4705;4706;4707;4709;4710;4711;4713;4714;4715;4716;4717;4718;4722;4724;4725;4726;4728;4729;6834;7167;7381;7384;7386;7388;9377;25874;27089;29796;30968;55856;55967;374291	ACOT13;ADK;ALDOA;ATIC;COX4I1;COX5A;COX5B;COX7A2;CYC1;DBI;GSTZ1;HINT1;HMGCL;HPRT1;ITPA;MPC2;NDUFA10;NDUFA12;NDUFA2;NDUFA6;NDUFA7;NDUFA8;NDUFA9;NDUFAB1;NDUFB1;NDUFB10;NDUFB3;NDUFB4;NDUFB5;NDUFB7;NDUFB8;NDUFB9;NDUFC1;NDUFC2;NDUFS3;NDUFS4;NDUFS5;NDUFS6;NDUFS7;NDUFS8;NDUFV2;STOML2;SURF1;TPI1;UQCR10;UQCRB;UQCRC1;UQCRFS1;UQCRH;UQCRQ
GO:0072521	purine-containing compound metabolic process	http://amigo.geneontology.org/amigo/term/GO:0072521	295	51	15.3461	3.32331	3.55271e-15	3.74379e-13	132;191;226;471;1327;1329;1347;1537;1622;2954;3094;3155;3251;3704;4695;4700;4701;4702;4704;4705;4706;4707;4709;4710;4711;4713;4714;4715;4716;4717;4718;4722;4724;4725;4726;4728;4729;6834;7167;7381;7384;7386;7388;9377;25874;27089;29796;30968;55856;55967;374291	ACOT13;ADK;AHCY;ALDOA;ATIC;COX4I1;COX5A;COX5B;COX7A2;CYC1;DBI;GSTZ1;HINT1;HMGCL;HPRT1;ITPA;MPC2;NDUFA10;NDUFA12;NDUFA2;NDUFA6;NDUFA7;NDUFA8;NDUFA9;NDUFAB1;NDUFB1;NDUFB10;NDUFB3;NDUFB4;NDUFB5;NDUFB7;NDUFB8;NDUFB9;NDUFC1;NDUFC2;NDUFS3;NDUFS4;NDUFS5;NDUFS6;NDUFS7;NDUFS8;NDUFV2;STOML2;SURF1;TPI1;UQCR10;UQCRB;UQCRC1;UQCRFS1;UQCRH;UQCRQ
GO:0055086	nucleobase-containing small molecule metabolic process	http://amigo.geneontology.org/amigo/term/GO:0055086	409	60	21.2765	2.82001	2.20934e-14	2.2669e-12	132;191;226;471;1327;1329;1347;1537;1622;1841;2762;2954;3094;3155;3251;3704;4190;4695;4700;4701;4702;4704;4705;4706;4707;4709;4710;4711;4713;4714;4715;4716;4717;4718;4722;4724;4725;4726;4728;4729;6834;7083;7167;7372;7381;7384;7386;7388;9377;25796;25874;27089;29796;30968;51020;51181;55856;55967;79077;374291	ACOT13;ADK;AHCY;ALDOA;ATIC;COX4I1;COX5A;COX5B;COX7A2;CYC1;DBI;DCTPP1;DCXR;DTYMK;GMDS;GSTZ1;HDDC2;HINT1;HMGCL;HPRT1;ITPA;MDH1;MPC2;NDUFA10;NDUFA12;NDUFA2;NDUFA6;NDUFA7;NDUFA8;NDUFA9;NDUFAB1;NDUFB1;NDUFB10;NDUFB3;NDUFB4;NDUFB5;NDUFB7;NDUFB8;NDUFB9;NDUFC1;NDUFC2;NDUFS3;NDUFS4;NDUFS5;NDUFS6;NDUFS7;NDUFS8;NDUFV2;PGLS;STOML2;SURF1;TK1;TPI1;UMPS;UQCR10;UQCRB;UQCRC1;UQCRFS1;UQCRH;UQCRQ
GO:0017144	drug metabolic process	http://amigo.geneontology.org/amigo/term/GO:0017144	393	57	20.4442	2.78808	1.92957e-13	1.92907e-11	132;219;226;1327;1329;1347;1537;2098;2271;2954;3155;3251;4190;4695;4700;4701;4702;4704;4705;4706;4707;4709;4710;4711;4713;4714;4715;4716;4717;4718;4722;4724;4725;4726;4728;4729;5092;5860;6697;6834;7167;7381;7384;7386;7388;9377;10840;23474;25824;25953;27089;29796;30968;55967;113675;326625;374291	ADK;ALDH1B1;ALDH1L1;ALDOA;COX4I1;COX5A;COX5B;COX7A2;CYC1;ESD;ETHE1;FH;GSTZ1;HMGCL;HPRT1;MDH1;MMAB;NDUFA10;NDUFA12;NDUFA2;NDUFA6;NDUFA7;NDUFA8;NDUFA9;NDUFAB1;NDUFB1;NDUFB10;NDUFB3;NDUFB4;NDUFB5;NDUFB7;NDUFB8;NDUFB9;NDUFC1;NDUFC2;NDUFS3;NDUFS4;NDUFS5;NDUFS6;NDUFS7;NDUFS8;NDUFV2;PCBD1;PNKD;PRDX5;QDPR;SDSL;SPR;STOML2;SURF1;TPI1;UQCR10;UQCRB;UQCRC1;UQCRFS1;UQCRH;UQCRQ
GO:0043043	peptide biosynthetic process	http://amigo.geneontology.org/amigo/term/GO:0043043	395	56	20.5482	2.7253	8.83515e-13	8.61207e-11	327;708;2937;4258;4701;6150;6182;6183;7284;10056;10102;10573;10667;25973;26284;26589;27068;27335;28958;28973;28998;29074;29088;29093;51021;51023;51067;51073;51081;51116;51253;51264;51373;51642;54148;54948;55168;56945;60488;64928;64949;64963;64965;64968;64975;64981;64983;65003;65008;65993;79017;79590;84545;115416;124454;219927	APEH;C1QBP;COA3;EARS2;EIF3K;ERAL1;FARS2;FARSB;GGCT;GSS;MALSU1;MGST2;MRPL1;MRPL11;MRPL12;MRPL13;MRPL14;MRPL15;MRPL16;MRPL18;MRPL21;MRPL22;MRPL23;MRPL24;MRPL27;MRPL28;MRPL32;MRPL34;MRPL37;MRPL39;MRPL4;MRPL41;MRPL43;MRPL46;MRPL48;MRPS11;MRPS12;MRPS16;MRPS17;MRPS18A;MRPS18B;MRPS18C;MRPS2;MRPS22;MRPS26;MRPS34;MRPS35;MRPS6;MRPS7;MRPS9;NDUFA7;PARS2;PPA2;TSFM;TUFM;YARS2
GO:0043604	amide biosynthetic process	http://amigo.geneontology.org/amigo/term/GO:0043604	458	60	23.8255	2.51831	3.84648e-12	3.65791e-10	327;435;471;708;2937;2954;4258;4701;6150;6182;6183;7284;10056;10102;10573;10667;25874;25973;26284;26589;27068;27335;28958;28973;28998;29074;29088;29093;51021;51023;51067;51073;51081;51116;51253;51264;51373;51642;54148;54948;55168;56945;60488;64928;64949;64963;64965;64968;64975;64981;64983;65003;65008;65993;79017;79590;84545;115416;124454;219927	APEH;ASL;ATIC;C1QBP;COA3;EARS2;EIF3K;ERAL1;FARS2;FARSB;GGCT;GSS;GSTZ1;MALSU1;MGST2;MPC2;MRPL1;MRPL11;MRPL12;MRPL13;MRPL14;MRPL15;MRPL16;MRPL18;MRPL21;MRPL22;MRPL23;MRPL24;MRPL27;MRPL28;MRPL32;MRPL34;MRPL37;MRPL39;MRPL4;MRPL41;MRPL43;MRPL46;MRPL48;MRPS11;MRPS12;MRPS16;MRPS17;MRPS18A;MRPS18B;MRPS18C;MRPS2;MRPS22;MRPS26;MRPS34;MRPS35;MRPS6;MRPS7;MRPS9;NDUFA7;PARS2;PPA2;TSFM;TUFM;YARS2
GO:0006518	peptide metabolic process	http://amigo.geneontology.org/amigo/term/GO:0006518	481	61	25.022	2.43785	1.02374e-11	9.50369e-10	327;708;2937;2954;4257;4258;4285;4701;6150;6182;6183;7284;10056;10102;10273;10573;10667;23474;25973;26284;26589;27068;27335;28958;28973;28998;29074;29088;29093;51021;51023;51067;51073;51081;51116;51253;51264;51373;51642;54148;54948;55168;56945;60488;64928;64949;64963;64965;64968;64975;64981;64983;65003;65008;65993;79017;79590;84545;115416;124454;219927	APEH;C1QBP;COA3;EARS2;EIF3K;ERAL1;ETHE1;FARS2;FARSB;GGCT;GSS;GSTZ1;MALSU1;MGST1;MGST2;MIPEP;MRPL1;MRPL11;MRPL12;MRPL13;MRPL14;MRPL15;MRPL16;MRPL18;MRPL21;MRPL22;MRPL23;MRPL24;MRPL27;MRPL28;MRPL32;MRPL34;MRPL37;MRPL39;MRPL4;MRPL41;MRPL43;MRPL46;MRPL48;MRPS11;MRPS12;MRPS16;MRPS17;MRPS18A;MRPS18B;MRPS18C;MRPS2;MRPS22;MRPS26;MRPS34;MRPS35;MRPS6;MRPS7;MRPS9;NDUFA7;PARS2;PPA2;STUB1;TSFM;TUFM;YARS2
GO:0006412	translation	http://amigo.geneontology.org/amigo/term/GO:0006412	383	53	19.924	2.66011	1.09821e-11	9.95796e-10	327;708;4701;6150;6182;6183;7284;10056;10102;10573;10667;25973;26284;26589;27068;27335;28958;28973;28998;29074;29088;29093;51021;51023;51067;51073;51081;51116;51253;51264;51373;51642;54148;54948;55168;56945;60488;64928;64949;64963;64965;64968;64975;64981;64983;65003;65008;65993;79590;84545;115416;124454;219927	APEH;C1QBP;COA3;EARS2;EIF3K;ERAL1;FARS2;FARSB;MALSU1;MRPL1;MRPL11;MRPL12;MRPL13;MRPL14;MRPL15;MRPL16;MRPL18;MRPL21;MRPL22;MRPL23;MRPL24;MRPL27;MRPL28;MRPL32;MRPL34;MRPL37;MRPL39;MRPL4;MRPL41;MRPL43;MRPL46;MRPL48;MRPS11;MRPS12;MRPS16;MRPS17;MRPS18A;MRPS18B;MRPS18C;MRPS2;MRPS22;MRPS26;MRPS34;MRPS35;MRPS6;MRPS7;MRPS9;NDUFA7;PARS2;PPA2;TSFM;TUFM;YARS2
GO:0022411	cellular component disassembly	http://amigo.geneontology.org/amigo/term/GO:0022411	284	43	14.7739	2.91054	7.19207e-11	6.37315e-09	327;2021;6150;6182;6183;6598;10490;10573;26284;26589;28973;28998;29074;29088;29093;51021;51023;51073;51081;51116;51253;51264;51373;51642;54148;54948;55168;56945;60488;64928;64949;64963;64965;64968;64975;64981;64983;65003;65008;65993;79590;84545;219927	APEH;ENDOG;ERAL1;MRPL1;MRPL11;MRPL12;MRPL13;MRPL14;MRPL15;MRPL16;MRPL18;MRPL21;MRPL22;MRPL23;MRPL24;MRPL27;MRPL28;MRPL32;MRPL34;MRPL37;MRPL39;MRPL4;MRPL41;MRPL43;MRPL46;MRPL48;MRPS11;MRPS12;MRPS16;MRPS17;MRPS18A;MRPS18B;MRPS18C;MRPS2;MRPS22;MRPS26;MRPS34;MRPS35;MRPS6;MRPS7;MRPS9;SMARCB1;VTI1B
GO:1990542	mitochondrial transmembrane transport	http://amigo.geneontology.org/amigo/term/GO:1990542	40	13	2.08083	6.2475	5.16746e-08	4.47732e-06	1329;1537;7263;10245;10452;25874;26517;29074;30968;51079;80273;92609;131474	CHCHD4;COX5B;CYC1;GRPEL1;MPC2;MRPL18;NDUFA13;STOML2;TIMM13;TIMM17B;TIMM50;TOMM40;TST
GO:0006122	mitochondrial electron transport, ubiquinol to cytochrome c	http://amigo.geneontology.org/amigo/term/GO:0006122	10	7	0.520208	13.4562	9.99532e-08	8.47212e-06	1537;7381;7384;7386;7388;27089;29796	CYC1;UQCR10;UQCRB;UQCRC1;UQCRFS1;UQCRH;UQCRQ
GO:0009060	aerobic respiration	http://amigo.geneontology.org/amigo/term/GO:0009060	55	13	2.86114	4.54364	3.08131e-06	0.000255618	1327;1329;2271;2647;4190;4728;6834;7381;7384;7388;9377;29796;374291	BLOC1S1;COX4I1;COX5A;COX5B;FH;MDH1;NDUFS7;NDUFS8;SURF1;UQCR10;UQCRB;UQCRC1;UQCRH
GO:0044743	protein transmembrane import into intracellular organelle	http://amigo.geneontology.org/amigo/term/GO:0044743	20	7	1.04042	6.72808	4.11036e-05	0.00333881	10245;10452;26517;51079;80273;92609;131474	CHCHD4;GRPEL1;NDUFA13;TIMM13;TIMM17B;TIMM50;TOMM40
GO:1902600	proton transmembrane transport	http://amigo.geneontology.org/amigo/term/GO:1902600	52	11	2.70508	4.06642	5.49045e-05	0.00436883	1327;1329;1340;1345;1347;1537;6834;9377;30968;84419;374291	C15orf48;COX4I1;COX5A;COX5B;COX6B1;COX6C;COX7A2;CYC1;NDUFS7;STOML2;SURF1
GO:0042558	pteridine-containing compound metabolic process	http://amigo.geneontology.org/amigo/term/GO:0042558	17	6	0.884354	6.78462	0.000142416	0.0111056	471;5092;5860;6697;8836;10840	ALDH1L1;ATIC;GGH;PCBD1;QDPR;SPR
GO:0071806	protein transmembrane transport	http://amigo.geneontology.org/amigo/term/GO:0071806	35	8	1.82073	4.39385	0.000331918	0.0253754	10245;10452;26517;51079;56993;80273;92609;131474	CHCHD4;GRPEL1;NDUFA13;TIMM13;TIMM17B;TIMM50;TOMM22;TOMM40
GO:0065002	intracellular protein transmembrane transport	http://amigo.geneontology.org/amigo/term/GO:0065002	29	7	1.5086	4.64005	0.000552555	0.041431	10245;10452;26517;51079;80273;92609;131474	CHCHD4;GRPEL1;NDUFA13;TIMM13;TIMM17B;TIMM50;TOMM40

## Sheet: red_go
geneSet	description	link	size	overlap	expect	enrichmentRatio	pValue	FDR	overlapId	userId
GO:0016266	O-glycan processing	http://amigo.geneontology.org/amigo/term/GO:0016266	21	9	1.23529	7.28571	1.17261e-06	0.00208778	2589;6484;9245;10071;11227;51809;56667;79695;93010	B3GNT7;GALNT1;GALNT12;GALNT5;GALNT7;GCNT3;MUC12;MUC13;ST3GAL4
GO:0070085	glycosylation	http://amigo.geneontology.org/amigo/term/GO:0070085	93	19	5.47059	3.47312	1.26681e-06	0.00208778	1203;2589;2673;2683;4247;6484;8702;8813;9245;10071;11227;30815;51809;55808;56667;79695;80267;93010;201595	B3GNT7;B4GALT1;B4GALT4;CLN5;DPM1;EDEM3;GALNT1;GALNT12;GALNT5;GALNT7;GCNT3;GFPT1;MGAT2;MUC12;MUC13;ST3GAL4;ST6GALNAC1;ST6GALNAC6;STT3B
GO:0009100	glycoprotein metabolic process	http://amigo.geneontology.org/amigo/term/GO:0009100	131	23	7.70588	2.98473	1.6064e-06	0.00208778	2589;2673;2683;3074;4247;5861;6484;8702;8813;9245;10071;11227;23071;30815;51809;55808;56667;64083;79695;80267;93010;124583;201595	B3GNT7;B4GALT1;B4GALT4;CANT1;DPM1;EDEM3;ERP44;GALNT1;GALNT12;GALNT5;GALNT7;GCNT3;GFPT1;GOLPH3;HEXB;MGAT2;MUC12;MUC13;RAB1A;ST3GAL4;ST6GALNAC1;ST6GALNAC6;STT3B
GO:0009101	glycoprotein biosynthetic process	http://amigo.geneontology.org/amigo/term/GO:0009101	106	20	6.23529	3.20755	2.47952e-06	0.00241691	2589;2673;2683;4247;6484;8702;8813;9245;10071;11227;30815;51809;55808;56667;64083;79695;80267;93010;124583;201595	B3GNT7;B4GALT1;B4GALT4;CANT1;DPM1;EDEM3;GALNT1;GALNT12;GALNT5;GALNT7;GCNT3;GFPT1;GOLPH3;MGAT2;MUC12;MUC13;ST3GAL4;ST6GALNAC1;ST6GALNAC6;STT3B
GO:0006486	protein glycosylation	http://amigo.geneontology.org/amigo/term/GO:0006486	91	18	5.35294	3.36264	3.965e-06	0.00257659	2589;2673;2683;4247;6484;8702;8813;9245;10071;11227;30815;51809;55808;56667;79695;80267;93010;201595	B3GNT7;B4GALT1;B4GALT4;DPM1;EDEM3;GALNT1;GALNT12;GALNT5;GALNT7;GCNT3;GFPT1;MGAT2;MUC12;MUC13;ST3GAL4;ST6GALNAC1;ST6GALNAC6;STT3B
GO:0043413	macromolecule glycosylation	http://amigo.geneontology.org/amigo/term/GO:0043413	91	18	5.35294	3.36264	3.965e-06	0.00257659	2589;2673;2683;4247;6484;8702;8813;9245;10071;11227;30815;51809;55808;56667;79695;80267;93010;201595	B3GNT7;B4GALT1;B4GALT4;DPM1;EDEM3;GALNT1;GALNT12;GALNT5;GALNT7;GCNT3;GFPT1;MGAT2;MUC12;MUC13;ST3GAL4;ST6GALNAC1;ST6GALNAC6;STT3B
GO:0006643	membrane lipid metabolic process	http://amigo.geneontology.org/amigo/term/GO:0006643	71	15	4.17647	3.59155	1.11372e-05	0.00572042	2629;2720;3074;5515;6484;6609;8702;8813;9218;9517;10558;23556;30815;81537;256987	B4GALT4;DPM1;GBA;GLB1;HEXB;PIGN;PPP2CA;SERINC5;SGPP1;SMPD1;SPTLC1;SPTLC2;ST3GAL4;ST6GALNAC6;VAPA
GO:0006493	protein O-linked glycosylation	http://amigo.geneontology.org/amigo/term/GO:0006493	33	10	1.94118	5.15152	1.17372e-05	0.00572042	2589;6484;8813;9245;10071;11227;51809;56667;79695;93010	B3GNT7;DPM1;GALNT1;GALNT12;GALNT5;GALNT7;GCNT3;MUC12;MUC13;ST3GAL4
GO:0032482	Rab protein signal transduction	http://amigo.geneontology.org/amigo/term/GO:0032482	41	11	2.41176	4.56098	1.56173e-05	0.00676576	5861;5862;5865;5867;5869;5873;7879;9367;10890;22931;285282	RAB10;RAB18;RAB1A;RAB27A;RAB2A;RAB3B;RAB4A;RAB5B;RAB7A;RAB9A;RABL3
GO:0046467	membrane lipid biosynthetic process	http://amigo.geneontology.org/amigo/term/GO:0046467	37	10	2.17647	4.59459	3.57721e-05	0.0139475	2629;6484;6609;8813;9218;9517;10558;23556;30815;81537	DPM1;GBA;PIGN;SGPP1;SMPD1;SPTLC1;SPTLC2;ST3GAL4;ST6GALNAC6;VAPA
GO:0009312	oligosaccharide biosynthetic process	http://amigo.geneontology.org/amigo/term/GO:0009312	13	6	0.764706	7.84615	4.75438e-05	0.0168521	2683;4247;6484;6513;30815;55808	B4GALT1;MGAT2;SLC2A1;ST3GAL4;ST6GALNAC1;ST6GALNAC6
GO:0007265	Ras protein signal transduction	http://amigo.geneontology.org/amigo/term/GO:0007265	173	24	10.1765	2.35838	6.07738e-05	0.0197464	382;389;998;1398;2059;3845;4893;5516;5861;5862;5865;5867;5869;5873;5898;5906;7879;9367;9475;9908;10890;11235;22931;285282	ARF6;CDC42;CRK;EPS8;G3BP2;KRAS;NRAS;PDCD10;PPP2CB;RAB10;RAB18;RAB1A;RAB27A;RAB2A;RAB3B;RAB4A;RAB5B;RAB7A;RAB9A;RABL3;RALA;RAP1A;RHOC;ROCK2
GO:0010256	endomembrane system organization	http://amigo.geneontology.org/amigo/term/GO:0010256	227	28	13.3529	2.09692	0.000125324	0.0349202	998;1861;2934;5359;5861;5862;5869;5873;7534;7879;9218;9525;9529;9950;10269;10890;11235;11252;22931;25923;25978;26509;51100;51510;55161;55204;64083;81671	ATL3;BAG5;CDC42;CHMP2B;CHMP5;GOLGA5;GOLPH3;GOLPH3L;GSN;MYOF;PACSIN2;PDCD10;PLSCR1;RAB10;RAB18;RAB1A;RAB27A;RAB2A;RAB5B;RAB7A;SH3GLB1;TMEM33;TOR1A;VAPA;VMP1;VPS4B;YWHAZ;ZMPSTE24
GO:0042339	keratan sulfate metabolic process	http://amigo.geneontology.org/amigo/term/GO:0042339	15	6	0.882353	6.8	0.000125387	0.0349202	2683;2720;3074;6484;8702;93010	B3GNT7;B4GALT1;B4GALT4;GLB1;HEXB;ST3GAL4
GO:0007264	small GTPase mediated signal transduction	http://amigo.geneontology.org/amigo/term/GO:0007264	210	26	12.3529	2.10476	0.00020711	0.0488098	382;389;998;1398;2059;3845;4893;5516;5861;5862;5865;5867;5869;5873;5898;5906;7879;9367;9475;9908;10890;10928;11235;22931;23647;285282	ARF6;ARFIP2;CDC42;CRK;EPS8;G3BP2;KRAS;NRAS;PDCD10;PPP2CB;RAB10;RAB18;RAB1A;RAB27A;RAB2A;RAB3B;RAB4A;RAB5B;RAB7A;RAB9A;RABL3;RALA;RALBP1;RAP1A;RHOC;ROCK2
GO:0007163	establishment or maintenance of cell polarity	http://amigo.geneontology.org/amigo/term/GO:0007163	91	15	5.35294	2.8022	0.000228493	0.0488098	382;389;998;1398;1495;1741;2934;9475;9948;10092;10096;10097;10487;10890;64083	ACTR2;ACTR3;ARF6;ARPC5;CAP1;CDC42;CRK;CTNNA1;DLG3;GOLPH3;GSN;RAB10;RHOC;ROCK2;WDR1
GO:1900739	regulation of protein insertion into mitochondrial membrane involved in apoptotic signaling pathway	http://amigo.geneontology.org/amigo/term/GO:1900739	11	5	0.647059	7.72727	0.000234438	0.0488098	7529;7532;7533;7534;10971	YWHAB;YWHAG;YWHAH;YWHAQ;YWHAZ
GO:1900740	positive regulation of protein insertion into mitochondrial membrane involved in apoptotic signaling pathway	http://amigo.geneontology.org/amigo/term/GO:1900740	11	5	0.647059	7.72727	0.000234438	0.0488098	7529;7532;7533;7534;10971	YWHAB;YWHAG;YWHAH;YWHAQ;YWHAZ
GO:0006665	sphingolipid metabolic process	http://amigo.geneontology.org/amigo/term/GO:0006665	54	11	3.17647	3.46296	0.000237852	0.0488098	2629;2720;3074;5515;6609;9218;9517;10558;30815;81537;256987	GBA;GLB1;HEXB;PPP2CA;SERINC5;SGPP1;SMPD1;SPTLC1;SPTLC2;ST6GALNAC6;VAPA

## Sheet: lightcyan_go
geneSet	description	link	size	overlap	expect	enrichmentRatio	pValue	FDR	overlapId	userId
GO:0044282	small molecule catabolic process	http://amigo.geneontology.org/amigo/term/GO:0044282	242	25	6.53661	3.82461	3.72364e-09	1.45185e-05	18;224;549;954;1491;2528;2746;2931;3029;3030;3033;3295;3612;4329;6342;6817;10455;10999;27284;51071;55268;66002;130589;197322;445329	ABAT;ACSF3;ALDH3A2;ALDH6A1;AUH;CTH;CYP4F12;DERA;ECHDC2;ECI2;ENTPD2;FUT6;GALM;GLUD1;GSK3A;HADH;HADHA;HAGH;HSD17B4;IMPA1;SCP2;SLC27A4;SULT1A1;SULT1A4;SULT1B1
GO:1901615	organic hydroxy compound metabolic process	http://amigo.geneontology.org/amigo/term/GO:1901615	200	19	5.40216	3.51711	1.28376e-06	0.00250269	18;224;847;1719;3029;3295;3612;3939;5007;6342;6817;7276;8566;8574;10901;27284;55163;66002;445329	ABAT;AKR7A2;ALDH3A2;CAT;CYP4F12;DHFR;DHRS4;HAGH;HSD17B4;IMPA1;LDHA;OSBP;PDXK;PNPO;SCP2;SULT1A1;SULT1A4;SULT1B1;TTR
GO:0072329	monocarboxylic acid catabolic process	http://amigo.geneontology.org/amigo/term/GO:0072329	76	11	2.05282	5.35848	4.75218e-06	0.00617626	18;224;549;3030;3033;3295;6342;10455;10999;55268;66002	ABAT;ALDH3A2;AUH;CYP4F12;ECHDC2;ECI2;HADH;HADHA;HSD17B4;SCP2;SLC27A4
GO:0009062	fatty acid catabolic process	http://amigo.geneontology.org/amigo/term/GO:0009062	65	10	1.7557	5.69573	7.47825e-06	0.00728942	224;549;3030;3033;3295;6342;10455;10999;55268;66002	ALDH3A2;AUH;CYP4F12;ECHDC2;ECI2;HADH;HADHA;HSD17B4;SCP2;SLC27A4
GO:0016054	organic acid catabolic process	http://amigo.geneontology.org/amigo/term/GO:0016054	153	15	4.13265	3.62963	1.26158e-05	0.00819816	18;224;549;1491;2746;3030;3033;3295;4329;6342;10455;10999;55268;66002;197322	ABAT;ACSF3;ALDH3A2;ALDH6A1;AUH;CTH;CYP4F12;ECHDC2;ECI2;GLUD1;HADH;HADHA;HSD17B4;SCP2;SLC27A4
GO:0046395	carboxylic acid catabolic process	http://amigo.geneontology.org/amigo/term/GO:0046395	153	15	4.13265	3.62963	1.26158e-05	0.00819816	18;224;549;1491;2746;3030;3033;3295;4329;6342;10455;10999;55268;66002;197322	ABAT;ACSF3;ALDH3A2;ALDH6A1;AUH;CTH;CYP4F12;ECHDC2;ECI2;GLUD1;HADH;HADHA;HSD17B4;SCP2;SLC27A4
GO:0034308	primary alcohol metabolic process	http://amigo.geneontology.org/amigo/term/GO:0034308	37	7	0.9994	7.0042	4.6962e-05	0.0211783	224;6817;7276;8574;10901;27284;445329	AKR7A2;ALDH3A2;DHRS4;SULT1A1;SULT1A4;SULT1B1;TTR
GO:0033865	nucleoside bisphosphate metabolic process	http://amigo.geneontology.org/amigo/term/GO:0033865	81	10	2.18788	4.57064	5.43171e-05	0.0211783	3295;5164;6576;6817;9524;26027;27284;84836;197322;445329	ABHD14B;ACOT11;ACSF3;HSD17B4;PDK2;SLC25A1;SULT1A1;SULT1A4;SULT1B1;TECR
GO:0033875	ribonucleoside bisphosphate metabolic process	http://amigo.geneontology.org/amigo/term/GO:0033875	81	10	2.18788	4.57064	5.43171e-05	0.0211783	3295;5164;6576;6817;9524;26027;27284;84836;197322;445329	ABHD14B;ACOT11;ACSF3;HSD17B4;PDK2;SLC25A1;SULT1A1;SULT1A4;SULT1B1;TECR
GO:0034032	purine nucleoside bisphosphate metabolic process	http://amigo.geneontology.org/amigo/term/GO:0034032	81	10	2.18788	4.57064	5.43171e-05	0.0211783	3295;5164;6576;6817;9524;26027;27284;84836;197322;445329	ABHD14B;ACOT11;ACSF3;HSD17B4;PDK2;SLC25A1;SULT1A1;SULT1A4;SULT1B1;TECR
GO:0044255	cellular lipid metabolic process	http://amigo.geneontology.org/amigo/term/GO:0044255	438	26	11.8307	2.19767	8.48585e-05	0.0300785	224;549;847;1040;2528;3030;3033;3295;3612;5164;5833;6342;6714;7276;9524;10162;10455;10555;10901;10924;10999;26027;55268;66002;94005;197322	ACOT11;ACSF3;AGPAT2;ALDH3A2;AUH;CAT;CDS1;CYP4F12;DHRS4;ECHDC2;ECI2;FUT6;HADH;HADHA;HSD17B4;IMPA1;LPCAT3;PCYT2;PDK2;PIGS;SCP2;SLC27A4;SMPDL3A;SRC;TECR;TTR
GO:0019395	fatty acid oxidation	http://amigo.geneontology.org/amigo/term/GO:0019395	58	8	1.56663	5.10651	0.000141332	0.0382472	224;549;3030;3033;3295;6342;10455;55268	ALDH3A2;AUH;ECHDC2;ECI2;HADH;HADHA;HSD17B4;SCP2
GO:0034035	purine ribonucleoside bisphosphate metabolic process	http://amigo.geneontology.org/amigo/term/GO:0034035	11	4	0.297119	13.4626	0.000145005	0.0382472	6817;27284;84836;445329	ABHD14B;SULT1A1;SULT1A4;SULT1B1
GO:0050427	3'-phosphoadenosine 5'-phosphosulfate metabolic process	http://amigo.geneontology.org/amigo/term/GO:0050427	11	4	0.297119	13.4626	0.000145005	0.0382472	6817;27284;84836;445329	ABHD14B;SULT1A1;SULT1A4;SULT1B1
GO:0006081	cellular aldehyde metabolic process	http://amigo.geneontology.org/amigo/term/GO:0006081	44	7	1.18848	5.8899	0.00014929	0.0382472	224;3029;8566;8574;23729;51071;55163	AKR7A2;ALDH3A2;DERA;HAGH;PDXK;PNPO;SHPK
GO:0034440	lipid oxidation	http://amigo.geneontology.org/amigo/term/GO:0034440	59	8	1.59364	5.01996	0.00015983	0.0382472	224;549;3030;3033;3295;6342;10455;55268	ALDH3A2;AUH;ECHDC2;ECI2;HADH;HADHA;HSD17B4;SCP2
GO:0032787	monocarboxylic acid metabolic process	http://amigo.geneontology.org/amigo/term/GO:0032787	282	19	7.61705	2.49441	0.000173655	0.0382472	18;224;549;3029;3030;3033;3295;3939;5007;5091;5164;6342;9524;10455;10999;26027;55268;66002;197322	ABAT;ACOT11;ACSF3;ALDH3A2;AUH;CYP4F12;ECHDC2;ECI2;HADH;HADHA;HAGH;HSD17B4;LDHA;OSBP;PC;PDK2;SCP2;SLC27A4;TECR
GO:0050709	negative regulation of protein secretion	http://amigo.geneontology.org/amigo/term/GO:0050709	32	6	0.864346	6.94167	0.000176571	0.0382472	307;1113;3033;7009;7430;80223	ANXA4;CHGA;EZR;HADH;RAB11FIP1;TMBIM6
GO:0006631	fatty acid metabolic process	http://amigo.geneontology.org/amigo/term/GO:0006631	173	14	4.67287	2.99602	0.000205646	0.0393449	224;549;3030;3033;3295;5164;6342;9524;10455;10999;26027;55268;66002;197322	ACOT11;ACSF3;ALDH3A2;AUH;CYP4F12;ECHDC2;ECI2;HADH;HADHA;HSD17B4;PDK2;SCP2;SLC27A4;TECR
GO:0000038	very long-chain fatty acid metabolic process	http://amigo.geneontology.org/amigo/term/GO:0000038	12	4	0.32413	12.3407	0.000212967	0.0393449	3295;9524;10999;66002	CYP4F12;HSD17B4;SLC27A4;TECR
GO:0032530	regulation of microvillus organization	http://amigo.geneontology.org/amigo/term/GO:0032530	12	4	0.32413	12.3407	0.000212967	0.0393449	5357;5909;7430;10083	EZR;PLS1;RAP1GAP;USH1C
GO:0044283	small molecule biosynthetic process	http://amigo.geneontology.org/amigo/term/GO:0044283	336	21	9.07563	2.31389	0.000222002	0.0393449	18;954;1491;1719;2746;3295;3612;3939;5007;5091;5164;5832;6342;6576;8566;9524;10924;26027;51071;55163;197322	ABAT;ACOT11;ACSF3;ALDH18A1;CTH;DERA;DHFR;ENTPD2;GLUD1;HSD17B4;IMPA1;LDHA;OSBP;PC;PDK2;PDXK;PNPO;SCP2;SLC25A1;SMPDL3A;TECR
GO:0044242	cellular lipid catabolic process	http://amigo.geneontology.org/amigo/term/GO:0044242	115	11	3.10624	3.54126	0.000240365	0.0407238	224;549;3030;3033;3295;6342;10455;10924;10999;55268;66002	ALDH3A2;AUH;CYP4F12;ECHDC2;ECI2;HADH;HADHA;HSD17B4;SCP2;SLC27A4;SMPDL3A
GO:0002792	negative regulation of peptide secretion	http://amigo.geneontology.org/amigo/term/GO:0002792	34	6	0.918367	6.53333	0.000250672	0.0407238	307;1113;3033;7009;7430;80223	ANXA4;CHGA;EZR;HADH;RAB11FIP1;TMBIM6
GO:0006635	fatty acid beta-oxidation	http://amigo.geneontology.org/amigo/term/GO:0006635	49	7	1.32353	5.28889	0.00029905	0.0466398	549;3030;3033;3295;6342;10455;55268	AUH;ECHDC2;ECI2;HADH;HADHA;HSD17B4;SCP2

## Sheet: midnightblue_go
geneSet	description	link	size	overlap	expect	enrichmentRatio	pValue	FDR	overlapId	userId
GO:0006695	cholesterol biosynthetic process	http://amigo.geneontology.org/amigo/term/GO:0006695	41	14	1.13205	12.3669	1.43918e-12	2.80569e-09	39;1595;1717;1718;2222;2224;3157;3422;4597;4598;6307;10682;50814;51478	ACAT2;CYP51A1;DHCR24;DHCR7;EBP;FDFT1;FDPS;HMGCS1;HSD17B7;IDI1;MSMO1;MVD;MVK;NSDHL
GO:1902653	secondary alcohol biosynthetic process	http://amigo.geneontology.org/amigo/term/GO:1902653	41	14	1.13205	12.3669	1.43918e-12	2.80569e-09	39;1595;1717;1718;2222;2224;3157;3422;4597;4598;6307;10682;50814;51478	ACAT2;CYP51A1;DHCR24;DHCR7;EBP;FDFT1;FDPS;HMGCS1;HSD17B7;IDI1;MSMO1;MVD;MVK;NSDHL
GO:0016126	sterol biosynthetic process	http://amigo.geneontology.org/amigo/term/GO:0016126	43	14	1.18727	11.7917	3.05378e-12	3.9689e-09	39;1595;1717;1718;2222;2224;3157;3422;4597;4598;6307;10682;50814;51478	ACAT2;CYP51A1;DHCR24;DHCR7;EBP;FDFT1;FDPS;HMGCS1;HSD17B7;IDI1;MSMO1;MVD;MVK;NSDHL
GO:0008203	cholesterol metabolic process	http://amigo.geneontology.org/amigo/term/GO:0008203	65	14	1.79472	7.80067	1.415e-09	1.13987e-06	39;1595;1717;1718;2222;2224;3157;3422;4597;4598;6307;10682;50814;51478	ACAT2;CYP51A1;DHCR24;DHCR7;EBP;FDFT1;FDPS;HMGCS1;HSD17B7;IDI1;MSMO1;MVD;MVK;NSDHL
GO:1902652	secondary alcohol metabolic process	http://amigo.geneontology.org/amigo/term/GO:1902652	66	14	1.82233	7.68248	1.7541e-09	1.13987e-06	39;1595;1717;1718;2222;2224;3157;3422;4597;4598;6307;10682;50814;51478	ACAT2;CYP51A1;DHCR24;DHCR7;EBP;FDFT1;FDPS;HMGCS1;HSD17B7;IDI1;MSMO1;MVD;MVK;NSDHL
GO:0046165	alcohol biosynthetic process	http://amigo.geneontology.org/amigo/term/GO:0046165	66	14	1.82233	7.68248	1.7541e-09	1.13987e-06	39;1595;1717;1718;2222;2224;3157;3422;4597;4598;6307;10682;50814;51478	ACAT2;CYP51A1;DHCR24;DHCR7;EBP;FDFT1;FDPS;HMGCS1;HSD17B7;IDI1;MSMO1;MVD;MVK;NSDHL
GO:0016125	sterol metabolic process	http://amigo.geneontology.org/amigo/term/GO:0016125	69	14	1.90516	7.34846	3.2638e-09	1.81794e-06	39;1595;1717;1718;2222;2224;3157;3422;4597;4598;6307;10682;50814;51478	ACAT2;CYP51A1;DHCR24;DHCR7;EBP;FDFT1;FDPS;HMGCS1;HSD17B7;IDI1;MSMO1;MVD;MVK;NSDHL
GO:0006694	steroid biosynthetic process	http://amigo.geneontology.org/amigo/term/GO:0006694	72	14	1.988	7.04227	5.87741e-09	2.8645e-06	39;1595;1717;1718;2222;2224;3157;3422;4597;4598;6307;10682;50814;51478	ACAT2;CYP51A1;DHCR24;DHCR7;EBP;FDFT1;FDPS;HMGCS1;HSD17B7;IDI1;MSMO1;MVD;MVK;NSDHL
GO:1901617	organic hydroxy compound biosynthetic process	http://amigo.geneontology.org/amigo/term/GO:1901617	90	14	2.48499	5.63382	1.16236e-07	5.0356e-05	39;1595;1717;1718;2222;2224;3157;3422;4597;4598;6307;10682;50814;51478	ACAT2;CYP51A1;DHCR24;DHCR7;EBP;FDFT1;FDPS;HMGCS1;HSD17B7;IDI1;MSMO1;MVD;MVK;NSDHL
GO:0045540	regulation of cholesterol biosynthetic process	http://amigo.geneontology.org/amigo/term/GO:0045540	26	8	0.717887	11.1438	2.83226e-07	0.000100391	1595;1717;2222;2224;3157;3422;4597;4598	CYP51A1;DHCR7;FDFT1;FDPS;HMGCS1;IDI1;MVD;MVK
GO:0106118	regulation of sterol biosynthetic process	http://amigo.geneontology.org/amigo/term/GO:0106118	26	8	0.717887	11.1438	2.83226e-07	0.000100391	1595;1717;2222;2224;3157;3422;4597;4598	CYP51A1;DHCR7;FDFT1;FDPS;HMGCS1;IDI1;MVD;MVK
GO:0008202	steroid metabolic process	http://amigo.geneontology.org/amigo/term/GO:0008202	119	15	3.28571	4.56522	6.87717e-07	0.000217575	39;1595;1717;1718;2222;2224;3157;3422;4597;4598;6307;10682;50814;51478;55004	ACAT2;CYP51A1;DHCR24;DHCR7;EBP;FDFT1;FDPS;HMGCS1;HSD17B7;IDI1;LAMTOR1;MSMO1;MVD;MVK;NSDHL
GO:0090181	regulation of cholesterol metabolic process	http://amigo.geneontology.org/amigo/term/GO:0090181	29	8	0.80072	9.991	7.25437e-07	0.000217575	1595;1717;2222;2224;3157;3422;4597;4598	CYP51A1;DHCR7;FDFT1;FDPS;HMGCS1;IDI1;MVD;MVK
GO:1902930	regulation of alcohol biosynthetic process	http://amigo.geneontology.org/amigo/term/GO:1902930	30	8	0.828331	9.65797	9.66386e-07	0.000258708	1595;1717;2222;2224;3157;3422;4597;4598	CYP51A1;DHCR7;FDFT1;FDPS;HMGCS1;IDI1;MVD;MVK
GO:0008299	isoprenoid biosynthetic process	http://amigo.geneontology.org/amigo/term/GO:0008299	14	6	0.386555	15.5217	9.95284e-07	0.000258708	2222;2224;3157;3422;4597;4598	FDFT1;FDPS;HMGCS1;IDI1;MVD;MVK
GO:0050810	regulation of steroid biosynthetic process	http://amigo.geneontology.org/amigo/term/GO:0050810	32	8	0.883553	9.05435	1.65742e-06	0.000403893	1595;1717;2222;2224;3157;3422;4597;4598	CYP51A1;DHCR7;FDFT1;FDPS;HMGCS1;IDI1;MVD;MVK
GO:0019218	regulation of steroid metabolic process	http://amigo.geneontology.org/amigo/term/GO:0019218	44	9	1.21489	7.4081	2.24032e-06	0.000513823	1595;1717;2222;2224;3157;3422;4597;4598;55004	CYP51A1;DHCR7;FDFT1;FDPS;HMGCS1;IDI1;LAMTOR1;MVD;MVK
GO:0006066	alcohol metabolic process	http://amigo.geneontology.org/amigo/term/GO:0006066	151	16	4.16927	3.8376	3.05149e-06	0.000660987	39;1595;1717;1718;2222;2224;3157;3422;4597;4598;5950;6307;10682;50814;51109;51478	ACAT2;CYP51A1;DHCR24;DHCR7;EBP;FDFT1;FDPS;HMGCS1;HSD17B7;IDI1;MSMO1;MVD;MVK;NSDHL;RBP4;RDH11
GO:0062012	regulation of small molecule metabolic process	http://amigo.geneontology.org/amigo/term/GO:0062012	120	14	3.31333	4.22536	4.23646e-06	0.000869366	978;1595;1717;2023;2222;2224;3157;3422;3692;4199;4597;4598;5223;5499	CDA;CYP51A1;DHCR7;EIF6;ENO1;FDFT1;FDPS;HMGCS1;IDI1;ME1;MVD;MVK;PGAM1;PPP1CA
GO:0019216	regulation of lipid metabolic process	http://amigo.geneontology.org/amigo/term/GO:0019216	130	14	3.58944	3.90033	1.09211e-05	0.00212907	375;1595;1717;2222;2224;2274;3157;3422;3692;4199;4597;4598;8721;55004	ARF1;CYP51A1;DHCR7;EDF1;EIF6;FDFT1;FDPS;FHL2;HMGCS1;IDI1;LAMTOR1;ME1;MVD;MVK
GO:0044283	small molecule biosynthetic process	http://amigo.geneontology.org/amigo/term/GO:0044283	336	24	9.27731	2.58696	1.18803e-05	0.00220577	39;978;1595;1717;1718;2023;2222;2224;2597;3098;3157;3422;3692;4597;4598;5223;5230;5950;6307;10682;50814;51478;64834;166785	ACAT2;CDA;CYP51A1;DHCR24;DHCR7;EBP;EIF6;ELOVL1;ENO1;FDFT1;FDPS;GAPDH;HK1;HMGCS1;HSD17B7;IDI1;MMAA;MSMO1;MVD;MVK;NSDHL;PGAM1;PGK1;RBP4
GO:0046890	regulation of lipid biosynthetic process	http://amigo.geneontology.org/amigo/term/GO:0046890	60	9	1.65666	5.43261	3.20947e-05	0.00568806	1595;1717;2222;2224;3157;3422;3692;4597;4598	CYP51A1;DHCR7;EIF6;FDFT1;FDPS;HMGCS1;IDI1;MVD;MVK
GO:0006720	isoprenoid metabolic process	http://amigo.geneontology.org/amigo/term/GO:0006720	54	8	1.491	5.36554	9.81657e-05	0.0164948	2222;2224;3157;3422;4597;4598;5950;51109	FDFT1;FDPS;HMGCS1;IDI1;MVD;MVK;RBP4;RDH11
GO:0008610	lipid biosynthetic process	http://amigo.geneontology.org/amigo/term/GO:0008610	265	19	7.31693	2.59672	0.000102502	0.0164948	39;283;375;1595;1717;1718;2222;2224;3157;3422;3692;4597;4598;6307;10682;50814;51478;51604;64834	ACAT2;ANG;ARF1;CYP51A1;DHCR24;DHCR7;EBP;EIF6;ELOVL1;FDFT1;FDPS;HMGCS1;HSD17B7;IDI1;MSMO1;MVD;MVK;NSDHL;PIGT
GO:1901615	organic hydroxy compound metabolic process	http://amigo.geneontology.org/amigo/term/GO:1901615	200	16	5.52221	2.89739	0.000105763	0.0164948	39;1595;1717;1718;2222;2224;3157;3422;4597;4598;5950;6307;10682;50814;51109;51478	ACAT2;CYP51A1;DHCR24;DHCR7;EBP;FDFT1;FDPS;HMGCS1;HSD17B7;IDI1;MSMO1;MVD;MVK;NSDHL;RBP4;RDH11
GO:0006900	vesicle budding from membrane	http://amigo.geneontology.org/amigo/term/GO:0006900	71	9	1.96038	4.59094	0.000124956	0.0187386	302;375;966;6281;10016;10483;10959;81876;553115	ANXA2;ARF1;CD59;PDCD6;PEF1;RAB1B;S100A10;SEC23B;TMED2
GO:0031638	zymogen activation	http://amigo.geneontology.org/amigo/term/GO:0031638	30	6	0.828331	7.24348	0.000136625	0.0197297	302;2023;2158;5230;55848;64065	ANXA2;ENO1;F9;PERP;PGK1;PLGRKT
GO:0006735	NADH regeneration	http://amigo.geneontology.org/amigo/term/GO:0006735	20	5	0.552221	9.05435	0.000165647	0.0215286	2023;2597;3098;5223;5230	ENO1;GAPDH;HK1;PGAM1;PGK1
GO:0061621	canonical glycolysis	http://amigo.geneontology.org/amigo/term/GO:0061621	20	5	0.552221	9.05435	0.000165647	0.0215286	2023;2597;3098;5223;5230	ENO1;GAPDH;HK1;PGAM1;PGK1
GO:0061718	glucose catabolic process to pyruvate	http://amigo.geneontology.org/amigo/term/GO:0061718	20	5	0.552221	9.05435	0.000165647	0.0215286	2023;2597;3098;5223;5230	ENO1;GAPDH;HK1;PGAM1;PGK1
GO:0061615	glycolytic process through fructose-6-phosphate	http://amigo.geneontology.org/amigo/term/GO:0061615	21	5	0.579832	8.62319	0.000212622	0.0259067	2023;2597;3098;5223;5230	ENO1;GAPDH;HK1;PGAM1;PGK1
GO:0061620	glycolytic process through glucose-6-phosphate	http://amigo.geneontology.org/amigo/term/GO:0061620	21	5	0.579832	8.62319	0.000212622	0.0259067	2023;2597;3098;5223;5230	ENO1;GAPDH;HK1;PGAM1;PGK1
GO:0006007	glucose catabolic process	http://amigo.geneontology.org/amigo/term/GO:0006007	22	5	0.607443	8.23123	0.0002691	0.0317946	2023;2597;3098;5223;5230	ENO1;GAPDH;HK1;PGAM1;PGK1
GO:0019320	hexose catabolic process	http://amigo.geneontology.org/amigo/term/GO:0019320	35	6	0.966387	6.2087	0.000333375	0.0382303	2023;2582;2597;3098;5223;5230	ENO1;GALE;GAPDH;HK1;PGAM1;PGK1

## Sheet: brown_go
geneSet	description	link	size	overlap	expect	enrichmentRatio	pValue	FDR	overlapId	userId
GO:0006396	RNA processing	http://amigo.geneontology.org/amigo/term/GO:0006396	467	71	33.1703	2.14047	1.2558e-10	2.48373e-07	984;1659;1660;3191;3550;4670;5073;5411;5430;5434;5546;5725;6294;6427;6428;6429;6829;7919;8106;8189;8241;8568;8570;9092;9129;9406;9667;9716;9785;9810;10594;10607;10657;10921;10992;11338;22984;22985;23028;23264;23435;23450;23524;24148;26024;26121;26173;26528;26993;27043;29894;51593;54517;54606;55011;55226;55644;55692;57794;57805;58509;60528;65109;79039;79050;79811;81608;81887;92105;117246;129563	ACIN1;AKAP8L;AQR;CACTIN;CCAR2;CDK11B;CPSF1;DAZAP1;DDX39B;DDX54;DDX56;DHX38;DHX8;DHX9;DIS3L2;ELAC2;FIP1L1;FTSJ3;HNRNPL;HNRNPM;IK;INTS1;INTS4;KDM1A;KHDRBS1;KHSRP;LAS1L;LUC7L;NAT10;NOC4L;OSGEP;PABPN1;PARN;PDCD11;PELP1;PIH1D1;PNN;POLR2A;POLR2E;PRCC;PRPF3;PRPF31;PRPF6;PRPF8;PTBP1;PTCD1;PUS7;RBM10;RNF40;RNPS1;RRP1;SAFB;SAFB2;SART1;SF3B2;SF3B3;SLTM;SRRM2;SRRT;SRSF2;SRSF3;SRSF4;SUGP1;SUPT5H;SYMPK;TARDBP;…
GO:0006397	mRNA processing	http://amigo.geneontology.org/amigo/term/GO:0006397	289	52	20.5272	2.53322	1.27404e-10	2.48373e-07	984;1659;1660;3191;3550;4670;5411;5430;5434;5546;5725;6294;6427;6428;6429;6829;7919;8106;8189;8241;8570;9092;9129;9406;9667;9716;9785;9810;10594;10657;10921;10992;11338;22984;22985;23028;23435;23450;23524;24148;26121;26528;26993;29894;51593;55692;57794;57805;58509;65109;79811;81608	ACIN1;AKAP8L;AQR;CACTIN;CCAR2;CDK11B;CPSF1;DAZAP1;DDX39B;DHX38;DHX8;DHX9;FIP1L1;HNRNPL;HNRNPM;IK;KDM1A;KHDRBS1;KHSRP;LUC7L;PABPN1;PDCD11;PNN;POLR2A;POLR2E;PRCC;PRPF3;PRPF31;PRPF6;PRPF8;PTBP1;RBM10;RNF40;RNPS1;SAFB;SAFB2;SART1;SF3B2;SF3B3;SLTM;SRRM2;SRRT;SRSF2;SRSF3;SRSF4;SUGP1;SUPT5H;SYMPK;TARDBP;U2AF2;UPF3B;ZRANB2
GO:0008380	RNA splicing	http://amigo.geneontology.org/amigo/term/GO:0008380	263	45	18.6805	2.40893	1.34994e-08	1.36954e-05	1659;1660;3191;3550;4670;5411;5430;5434;5546;5725;6427;6428;6429;7919;8106;8189;8241;8570;9092;9129;9406;9716;9785;10594;10657;10921;10992;11338;22985;23028;23435;23450;23524;24148;26121;26528;26993;29894;51593;55692;57794;57805;58509;65109;81608	ACIN1;AKAP8L;AQR;CACTIN;CCAR2;CPSF1;DAZAP1;DDX39B;DHX38;DHX8;DHX9;FIP1L1;HNRNPL;HNRNPM;IK;KDM1A;KHDRBS1;KHSRP;LUC7L;PABPN1;PNN;POLR2A;POLR2E;PRCC;PRPF3;PRPF31;PRPF6;PRPF8;PTBP1;RBM10;RNPS1;SART1;SF3B2;SF3B3;SRRM2;SRRT;SRSF2;SRSF3;SRSF4;SUGP1;SYMPK;TARDBP;U2AF2;UPF3B;ZRANB2
GO:0000375	RNA splicing, via transesterification reactions	http://amigo.geneontology.org/amigo/term/GO:0000375	219	40	15.5552	2.57148	1.40502e-08	1.36954e-05	1659;1660;3191;3550;4670;5411;5430;5434;5546;5725;6427;6428;6429;7919;8106;8189;8241;8570;9092;9129;9716;9785;10594;10657;10921;10992;11338;23028;23450;23524;24148;26121;26528;29894;51593;55692;57794;58509;65109;81608	AQR;CACTIN;CPSF1;DAZAP1;DDX39B;DHX38;DHX8;DHX9;FIP1L1;HNRNPL;HNRNPM;IK;KDM1A;KHDRBS1;KHSRP;LUC7L;PABPN1;PNN;POLR2A;POLR2E;PRCC;PRPF3;PRPF31;PRPF6;PRPF8;PTBP1;RBM10;RNPS1;SART1;SF3B2;SF3B3;SRRM2;SRRT;SRSF2;SRSF3;SRSF4;SUGP1;SYMPK;U2AF2;UPF3B
GO:0000377	RNA splicing, via transesterification reactions with bulged adenosine as nucleophile	http://amigo.geneontology.org/amigo/term/GO:0000377	217	39	15.4132	2.5303	3.44545e-08	2.23897e-05	1659;1660;3191;3550;4670;5411;5430;5434;5546;5725;6427;6428;6429;7919;8106;8189;8241;9092;9129;9716;9785;10594;10657;10921;10992;11338;23028;23450;23524;24148;26121;26528;29894;51593;55692;57794;58509;65109;81608	AQR;CACTIN;CPSF1;DAZAP1;DDX39B;DHX38;DHX8;DHX9;FIP1L1;HNRNPL;HNRNPM;IK;KDM1A;KHDRBS1;LUC7L;PABPN1;PNN;POLR2A;POLR2E;PRCC;PRPF3;PRPF31;PRPF6;PRPF8;PTBP1;RBM10;RNPS1;SART1;SF3B2;SF3B3;SRRM2;SRRT;SRSF2;SRSF3;SRSF4;SUGP1;SYMPK;U2AF2;UPF3B
GO:0000398	mRNA splicing, via spliceosome	http://amigo.geneontology.org/amigo/term/GO:0000398	217	39	15.4132	2.5303	3.44545e-08	2.23897e-05	1659;1660;3191;3550;4670;5411;5430;5434;5546;5725;6427;6428;6429;7919;8106;8189;8241;9092;9129;9716;9785;10594;10657;10921;10992;11338;23028;23450;23524;24148;26121;26528;29894;51593;55692;57794;58509;65109;81608	AQR;CACTIN;CPSF1;DAZAP1;DDX39B;DHX38;DHX8;DHX9;FIP1L1;HNRNPL;HNRNPM;IK;KDM1A;KHDRBS1;LUC7L;PABPN1;PNN;POLR2A;POLR2E;PRCC;PRPF3;PRPF31;PRPF6;PRPF8;PTBP1;RBM10;RNPS1;SART1;SF3B2;SF3B3;SRRM2;SRRT;SRSF2;SRSF3;SRSF4;SUGP1;SYMPK;U2AF2;UPF3B
GO:0016071	mRNA metabolic process	http://amigo.geneontology.org/amigo/term/GO:0016071	459	64	32.602	1.96307	4.33215e-08	2.41301e-05	207;984;1659;1660;1981;2475;3191;3550;4670;4849;5073;5411;5430;5434;5546;5725;5976;6294;6427;6428;6429;6829;7919;8106;8189;8241;8570;9092;9129;9406;9513;9667;9716;9785;9810;10594;10657;10921;10992;11338;22984;22985;23028;23435;23450;23524;23644;24148;25904;26019;26121;26528;26993;29894;51593;54517;55692;57794;57805;58509;65109;79811;81608;129563	ACIN1;AKAP8L;AKT1;AQR;CACTIN;CCAR2;CDK11B;CNOT10;CNOT3;CPSF1;DAZAP1;DDX39B;DHX38;DHX8;DHX9;DIS3L2;EDC4;EIF4G1;FIP1L1;FXR2;HNRNPL;HNRNPM;IK;KDM1A;KHDRBS1;KHSRP;LUC7L;MTOR;PABPN1;PARN;PDCD11;PNN;POLR2A;POLR2E;PRCC;PRPF3;PRPF31;PRPF6;PRPF8;PTBP1;PUS7;RBM10;RNF40;RNPS1;SAFB;SAFB2;SART1;SF3B2;SF3B3;SLTM;SRRM2;SRRT;SRSF2;SRSF3;SRSF4;SUGP1;SUPT5H;SYMPK;TARDBP;U2AF2;UPF1;UPF2;UPF3B;ZRANB2
GO:0051253	negative regulation of RNA metabolic process	http://amigo.geneontology.org/amigo/term/GO:0051253	327	47	23.2263	2.02357	1.47039e-06	0.000716632	1487;1523;1660;2120;2475;2729;3191;3609;3661;4999;5073;5725;6427;6429;6597;6601;6778;6829;7090;8241;8841;8932;9112;9219;9810;10013;10155;10514;10657;10921;11338;22980;23028;23211;23408;23435;51497;51763;53615;54737;54815;55192;55269;55929;57805;79039;200014	CC2D1B;CCAR2;CTBP1;CUX1;DDX54;DHX9;DMAP1;DNAJC17;ETV6;GATAD2A;GCLC;HDAC3;HDAC6;HNRNPL;ILF3;INPP5K;IRF3;KDM1A;KHDRBS1;MBD2;MBD3;MPHOSPH8;MTA1;MTA2;MTOR;MYBBP1A;NELFCD;ORC2;PARN;PSPC1;PTBP1;RBM10;RNF40;RNPS1;SIRT5;SMARCA4;SMARCC2;SRSF2;SRSF4;STAT6;SUPT5H;TARDBP;TCF25;TLE3;TRIM28;U2AF2;ZC3H4
GO:0045934	negative regulation of nucleobase-containing compound metabolic process	http://amigo.geneontology.org/amigo/term/GO:0045934	366	50	25.9964	1.92334	3.04338e-06	0.00123281	1487;1523;1660;2120;2475;2729;3191;3609;3661;4999;5073;5725;6427;6429;6597;6601;6778;6829;7090;7515;8241;8841;8932;9112;9219;9810;10013;10111;10155;10514;10657;10921;11338;22980;23028;23211;23408;23435;51497;51763;53615;54737;54815;55192;55226;55269;55929;57805;79039;200014	CC2D1B;CCAR2;CTBP1;CUX1;DDX54;DHX9;DMAP1;DNAJC17;ETV6;GATAD2A;GCLC;HDAC3;HDAC6;HNRNPL;ILF3;INPP5K;IRF3;KDM1A;KHDRBS1;MBD2;MBD3;MPHOSPH8;MTA1;MTA2;MTOR;MYBBP1A;NAT10;NELFCD;ORC2;PARN;PSPC1;PTBP1;RAD50;RBM10;RNF40;RNPS1;SIRT5;SMARCA4;SMARCC2;SRSF2;SRSF4;STAT6;SUPT5H;TARDBP;TCF25;TLE3;TRIM28;U2AF2;XRCC1;ZC3H4
GO:0098781	ncRNA transcription	http://amigo.geneontology.org/amigo/term/GO:0098781	42	13	2.98319	4.35775	3.62212e-06	0.00123281	2475;2975;2976;4691;5430;5434;6597;8812;9328;26173;51593;55011;92105	CCNK;GTF3C1;GTF3C2;GTF3C5;INTS1;INTS4;MTOR;NCL;PIH1D1;POLR2A;POLR2E;SMARCA4;SRRT
GO:0006406	mRNA export from nucleus	http://amigo.geneontology.org/amigo/term/GO:0006406	76	18	5.39816	3.33447	3.79424e-06	0.00123281	5976;6427;6428;6429;7919;8086;8106;8189;9785;10921;11338;23636;26019;26993;29894;65109;79902;81608	AAAS;AKAP8L;CPSF1;DDX39B;DHX38;FIP1L1;NUP62;NUP85;PABPN1;RNPS1;SRSF2;SRSF3;SRSF4;SYMPK;U2AF2;UPF1;UPF2;UPF3B
GO:0071427	mRNA-containing ribonucleoprotein complex export from nucleus	http://amigo.geneontology.org/amigo/term/GO:0071427	76	18	5.39816	3.33447	3.79424e-06	0.00123281	5976;6427;6428;6429;7919;8086;8106;8189;9785;10921;11338;23636;26019;26993;29894;65109;79902;81608	AAAS;AKAP8L;CPSF1;DDX39B;DHX38;FIP1L1;NUP62;NUP85;PABPN1;RNPS1;SRSF2;SRSF3;SRSF4;SYMPK;U2AF2;UPF1;UPF2;UPF3B
GO:0006476	protein deacetylation	http://amigo.geneontology.org/amigo/term/GO:0006476	33	11	2.34394	4.69296	9.27731e-06	0.00278248	1108;1487;8841;9112;9219;10013;23028;23408;26993;53615;57805	AKAP8L;CCAR2;CHD4;CTBP1;HDAC3;HDAC6;KDM1A;MBD3;MTA1;MTA2;SIRT5
GO:0051028	mRNA transport	http://amigo.geneontology.org/amigo/term/GO:0051028	97	20	6.88976	2.90286	1.06632e-05	0.00296971	1660;5976;6427;6428;6429;7919;8086;8106;8189;8570;9785;10921;11338;23636;26019;26993;29894;65109;79902;81608	AAAS;AKAP8L;CPSF1;DDX39B;DHX38;DHX9;FIP1L1;KHSRP;NUP62;NUP85;PABPN1;RNPS1;SRSF2;SRSF3;SRSF4;SYMPK;U2AF2;UPF1;UPF2;UPF3B
GO:0006405	RNA export from nucleus	http://amigo.geneontology.org/amigo/term/GO:0006405	99	20	7.03181	2.84422	1.4708e-05	0.00382309	1660;5976;6427;6428;6429;7919;8086;8106;8189;9785;10657;10921;11338;23636;26019;26993;29894;65109;79902;81608	AAAS;AKAP8L;CPSF1;DDX39B;DHX38;DHX9;FIP1L1;KHDRBS1;NUP62;NUP85;PABPN1;RNPS1;SRSF2;SRSF3;SRSF4;SYMPK;U2AF2;UPF1;UPF2;UPF3B
GO:0071166	ribonucleoprotein complex localization	http://amigo.geneontology.org/amigo/term/GO:0071166	92	19	6.53461	2.90759	1.7336e-05	0.00422457	5976;6427;6428;6429;7919;8086;8106;8189;9785;10921;11338;23636;26019;26121;26993;29894;65109;79902;81608	AAAS;AKAP8L;CPSF1;DDX39B;DHX38;FIP1L1;NUP62;NUP85;PABPN1;PRPF31;RNPS1;SRSF2;SRSF3;SRSF4;SYMPK;U2AF2;UPF1;UPF2;UPF3B
GO:1903311	regulation of mRNA metabolic process	http://amigo.geneontology.org/amigo/term/GO:1903311	162	27	11.5066	2.34648	2.11435e-05	0.00484933	207;984;1660;1981;2475;3191;4670;5073;5725;5976;6294;6427;6428;6429;6829;8106;8241;8570;9513;9667;9810;10657;10921;11338;23435;26528;79811	AKT1;CDK11B;DAZAP1;DHX9;EIF4G1;FXR2;HNRNPL;HNRNPM;KHDRBS1;KHSRP;MTOR;PABPN1;PARN;PTBP1;RBM10;RNF40;RNPS1;SAFB;SAFB2;SLTM;SRSF2;SRSF3;SRSF4;SUPT5H;TARDBP;U2AF2;UPF1
GO:0051276	chromosome organization	http://amigo.geneontology.org/amigo/term/GO:0051276	376	48	26.7067	1.7973	3.16576e-05	0.00680488	408;1108;1487;1642;1660;3550;4926;5073;5424;5976;6294;6597;6601;7011;7515;7874;7917;8841;8932;9112;9219;9810;9918;10013;10111;10155;10498;10847;11091;11198;11284;22907;22985;23028;23353;23408;23636;26993;27183;51112;51433;53615;55011;55226;55929;64682;64708;129563	ACIN1;AKAP8L;ANAPC1;ANAPC5;ARRB1;BAG6;CARM1;CHD4;COPS7B;CTBP1;DDB1;DHX30;DHX9;DIS3L2;DMAP1;HDAC3;HDAC6;IK;KDM1A;MBD2;MBD3;MTA1;MTA2;NAT10;NCAPD2;NUMA1;NUP62;PARN;PIH1D1;PNKP;POLD1;RAD50;RNF40;SAFB;SIRT5;SMARCA4;SMARCC2;SRCAP;SUN1;SUPT16H;TEP1;TRAPPC12;TRIM28;UPF1;USP7;VPS4A;WDR5;XRCC1
GO:0050684	regulation of mRNA processing	http://amigo.geneontology.org/amigo/term/GO:0050684	88	18	6.2505	2.87977	3.31605e-05	0.00680488	984;1660;3191;5725;6294;6427;6428;6429;6829;8106;8241;9667;9810;10657;10921;11338;26528;79811	CDK11B;DAZAP1;DHX9;HNRNPL;KHDRBS1;PABPN1;PTBP1;RBM10;RNF40;RNPS1;SAFB;SAFB2;SLTM;SRSF2;SRSF3;SRSF4;SUPT5H;U2AF2
GO:0010558	negative regulation of macromolecule biosynthetic process	http://amigo.geneontology.org/amigo/term/GO:0010558	367	47	26.0674	1.80302	3.55737e-05	0.00693509	160;1487;1523;1981;2120;2729;3609;3661;4691;4849;4999;5976;6427;6597;6601;6778;6829;7090;8241;8570;8841;8932;9112;9219;9513;10013;10155;10514;10657;22980;23028;23211;23408;25904;51497;51763;53615;54517;54737;54815;55192;55226;55269;55929;57805;79039;200014	AP2A1;CC2D1B;CCAR2;CNOT10;CNOT3;CTBP1;CUX1;DDX54;DMAP1;DNAJC17;EIF4G1;ETV6;FXR2;GATAD2A;GCLC;HDAC3;HDAC6;ILF3;INPP5K;IRF3;KDM1A;KHDRBS1;KHSRP;MBD2;MBD3;MPHOSPH8;MTA1;MTA2;MYBBP1A;NAT10;NCL;NELFCD;ORC2;PSPC1;PUS7;RBM10;SIRT5;SMARCA4;SMARCC2;SRSF2;STAT6;SUPT5H;TCF25;TLE3;TRIM28;UPF1;ZC3H4
GO:0051656	establishment of organelle localization	http://amigo.geneontology.org/amigo/term/GO:0051656	235	34	16.6917	2.03694	4.07308e-05	0.00707364	537;1453;1639;1778;2801;3064;3916;4627;4926;5023;6813;6844;7109;8517;8729;8943;9230;9632;9696;9919;10494;22870;23353;23636;25777;27183;28964;29109;51112;56850;83696;84364;89941;388552	AP3D1;ARFGAP2;ATP6AP1;BLOC1S3;CROCC;CSNK1D;DCTN1;DYNC1H1;FHOD1;GBF1;GIT1;GOLGA2;GRIPAP1;HTT;IKBKG;LAMP1;MYH9;NUMA1;NUP62;P2RX1;PPP6R1;RAB11B;RHOT2;SEC16A;SEC24C;STK25;STXBP2;SUN1;SUN2;TRAPPC10;TRAPPC12;TRAPPC9;VAMP2;VPS4A
GO:0035601	protein deacylation	http://amigo.geneontology.org/amigo/term/GO:0035601	38	11	2.69908	4.07546	4.1727e-05	0.00707364	1108;1487;8841;9112;9219;10013;23028;23408;26993;53615;57805	AKAP8L;CCAR2;CHD4;CTBP1;HDAC3;HDAC6;KDM1A;MBD3;MTA1;MTA2;SIRT5
GO:0098732	macromolecule deacylation	http://amigo.geneontology.org/amigo/term/GO:0098732	38	11	2.69908	4.07546	4.1727e-05	0.00707364	1108;1487;8841;9112;9219;10013;23028;23408;26993;53615;57805	AKAP8L;CCAR2;CHD4;CTBP1;HDAC3;HDAC6;KDM1A;MBD3;MTA1;MTA2;SIRT5
GO:0031123	RNA 3'-end processing	http://amigo.geneontology.org/amigo/term/GO:0031123	90	18	6.39256	2.81577	4.55359e-05	0.00739769	5073;6427;6428;6429;6829;7919;8106;8189;9785;9810;10921;11338;26024;26173;29894;60528;65109;81608	CPSF1;DDX39B;DHX38;ELAC2;FIP1L1;INTS1;PABPN1;PARN;PTCD1;RNF40;RNPS1;SRSF2;SRSF3;SRSF4;SUPT5H;SYMPK;U2AF2;UPF3B
GO:0071426	ribonucleoprotein complex export from nucleus	http://amigo.geneontology.org/amigo/term/GO:0071426	91	18	6.46359	2.78483	5.31403e-05	0.00828777	5976;6427;6428;6429;7919;8086;8106;8189;9785;10921;11338;23636;26019;26993;29894;65109;79902;81608	AAAS;AKAP8L;CPSF1;DDX39B;DHX38;FIP1L1;NUP62;NUP85;PABPN1;RNPS1;SRSF2;SRSF3;SRSF4;SYMPK;U2AF2;UPF1;UPF2;UPF3B
GO:0006403	RNA localization	http://amigo.geneontology.org/amigo/term/GO:0006403	154	25	10.9384	2.28553	6.75152e-05	0.0101247	1660;5073;5976;6427;6428;6429;7919;8086;8106;8189;8570;9785;10657;10921;11338;23636;24148;26019;26121;26993;29894;55011;65109;79902;81608	AAAS;AKAP8L;CPSF1;DDX39B;DHX38;DHX9;FIP1L1;KHDRBS1;KHSRP;NUP62;NUP85;PABPN1;PARN;PIH1D1;PRPF31;PRPF6;RNPS1;SRSF2;SRSF3;SRSF4;SYMPK;U2AF2;UPF1;UPF2;UPF3B
GO:0006383	transcription by RNA polymerase III	http://amigo.geneontology.org/amigo/term/GO:0006383	12	6	0.852341	7.03944	7.88112e-05	0.0107261	2475;2975;2976;5434;9328;57521	GTF3C1;GTF3C2;GTF3C5;MTOR;POLR2E;RPTOR
GO:0050686	negative regulation of mRNA processing	http://amigo.geneontology.org/amigo/term/GO:0050686	22	8	1.56263	5.11959	7.90796e-05	0.0107261	3191;5725;6429;6829;8241;9810;10921;11338	HNRNPL;PTBP1;RBM10;RNF40;RNPS1;SRSF4;SUPT5H;U2AF2
GO:0006974	cellular response to DNA damage stimulus	http://amigo.geneontology.org/amigo/term/GO:0006974	263	36	18.6805	1.92715	7.97786e-05	0.0107261	207;1642;1660;2073;3661;3978;4849;5424;5430;5434;5886;5976;7317;7318;7515;7874;7917;7919;8517;8812;9112;9716;10111;10155;10498;11198;11284;23028;25904;54929;55666;55929;57805;64210;64708;80279	AKT1;AQR;BAG6;CARM1;CCAR2;CCNK;CDK5RAP3;CNOT10;CNOT3;COPS7B;DDB1;DDX39B;DHX9;DMAP1;ERCC5;IKBKG;IRF3;KDM1A;LIG1;MMS19;MTA1;NPLOC4;PNKP;POLD1;POLR2A;POLR2E;RAD23A;RAD50;SUPT16H;TMEM161A;TRIM28;UBA1;UBA7;UPF1;USP7;XRCC1
GO:0044728	DNA methylation or demethylation	http://amigo.geneontology.org/amigo/term/GO:0044728	28	9	1.9888	4.52535	8.54533e-05	0.0109249	7874;8932;9219;9463;10155;53615;54737;54815;55929	DMAP1;GATAD2A;MBD2;MBD3;MPHOSPH8;MTA2;PICK1;TRIM28;USP7
GO:0006289	nucleotide-excision repair	http://amigo.geneontology.org/amigo/term/GO:0006289	55	13	3.90656	3.32773	8.81397e-05	0.0109249	1642;2073;3978;5424;5430;5434;5886;7515;7874;9716;11284;64210;64708	AQR;COPS7B;DDB1;ERCC5;LIG1;MMS19;PNKP;POLD1;POLR2A;POLR2E;RAD23A;USP7;XRCC1
GO:0009303	rRNA transcription	http://amigo.geneontology.org/amigo/term/GO:0009303	17	7	1.20748	5.79718	8.96633e-05	0.0109249	2475;2975;2976;4691;6597;9328;55011	GTF3C1;GTF3C2;GTF3C5;MTOR;NCL;PIH1D1;SMARCA4
GO:0031330	negative regulation of cellular catabolic process	http://amigo.geneontology.org/amigo/term/GO:0031330	121	21	8.59444	2.44344	9.74764e-05	0.011517	32;207;210;1660;1981;2475;2801;2822;5073;6449;7874;7917;8241;10869;10956;23435;51520;56893;57805;80011;80279	ACACB;AKT1;ALAD;BAG6;CCAR2;CDK5RAP3;DHX9;EIF4G1;FAM192A;GOLGA2;GPLD1;LARS;MTOR;OS9;PARN;RBM10;SGTA;TARDBP;UBQLN4;USP19;USP7
GO:2000113	negative regulation of cellular macromolecule biosynthetic process	http://amigo.geneontology.org/amigo/term/GO:2000113	340	43	24.1497	1.78056	0.000106063	0.0119284	1487;1523;1981;2120;2729;3609;3661;4691;4849;4999;5976;6597;6601;6778;6829;8241;8570;8841;8932;9112;9219;9513;10013;10155;10514;10657;22980;23028;23211;23408;25904;51497;51763;53615;54517;54737;54815;55192;55226;55269;55929;57805;200014	CC2D1B;CCAR2;CNOT10;CNOT3;CTBP1;CUX1;DMAP1;DNAJC17;EIF4G1;ETV6;FXR2;GATAD2A;GCLC;HDAC3;HDAC6;ILF3;INPP5K;IRF3;KDM1A;KHDRBS1;KHSRP;MBD2;MBD3;MPHOSPH8;MTA1;MTA2;MYBBP1A;NAT10;NCL;NELFCD;ORC2;PSPC1;PUS7;RBM10;SIRT5;SMARCA4;SMARCC2;STAT6;SUPT5H;TCF25;TRIM28;UPF1;ZC3H4
GO:0032456	endocytic recycling	http://amigo.geneontology.org/amigo/term/GO:0032456	23	8	1.63365	4.897	0.000113835	0.0119284	392;6293;9230;11021;23163;25930;55275;79778	ARHGAP1;GGA3;MICALL2;PTPN23;RAB11B;RAB35;VPS52;VPS53
GO:0006305	DNA alkylation	http://amigo.geneontology.org/amigo/term/GO:0006305	23	8	1.63365	4.897	0.000113835	0.0119284	8932;9219;9463;10155;53615;54737;54815;55929	DMAP1;GATAD2A;MBD2;MBD3;MPHOSPH8;MTA2;PICK1;TRIM28
GO:0006306	DNA methylation	http://amigo.geneontology.org/amigo/term/GO:0006306	23	8	1.63365	4.897	0.000113835	0.0119284	8932;9219;9463;10155;53615;54737;54815;55929	DMAP1;GATAD2A;MBD2;MBD3;MPHOSPH8;MTA2;PICK1;TRIM28
GO:0016575	histone deacetylation	http://amigo.geneontology.org/amigo/term/GO:0016575	29	9	2.05982	4.36931	0.000116256	0.0119284	1108;1487;8841;9112;9219;10013;23028;26993;53615	AKAP8L;CHD4;CTBP1;HDAC3;HDAC6;KDM1A;MBD3;MTA1;MTA2
GO:1902679	negative regulation of RNA biosynthetic process	http://amigo.geneontology.org/amigo/term/GO:1902679	279	37	19.8169	1.86709	0.000124574	0.0121429	1487;1523;2120;2729;3609;3661;4999;6427;6597;6601;6778;6829;7090;8241;8841;8932;9112;9219;10013;10155;10514;10657;22980;23028;23211;23408;51497;51763;53615;54737;54815;55192;55269;55929;57805;79039;200014	CC2D1B;CCAR2;CTBP1;CUX1;DDX54;DMAP1;DNAJC17;ETV6;GATAD2A;GCLC;HDAC3;HDAC6;ILF3;INPP5K;IRF3;KDM1A;KHDRBS1;MBD2;MBD3;MPHOSPH8;MTA1;MTA2;MYBBP1A;NELFCD;ORC2;PSPC1;RBM10;SIRT5;SMARCA4;SMARCC2;SRSF2;STAT6;SUPT5H;TCF25;TLE3;TRIM28;ZC3H4
GO:1903507	negative regulation of nucleic acid-templated transcription	http://amigo.geneontology.org/amigo/term/GO:1903507	279	37	19.8169	1.86709	0.000124574	0.0121429	1487;1523;2120;2729;3609;3661;4999;6427;6597;6601;6778;6829;7090;8241;8841;8932;9112;9219;10013;10155;10514;10657;22980;23028;23211;23408;51497;51763;53615;54737;54815;55192;55269;55929;57805;79039;200014	CC2D1B;CCAR2;CTBP1;CUX1;DDX54;DMAP1;DNAJC17;ETV6;GATAD2A;GCLC;HDAC3;HDAC6;ILF3;INPP5K;IRF3;KDM1A;KHDRBS1;MBD2;MBD3;MPHOSPH8;MTA1;MTA2;MYBBP1A;NELFCD;ORC2;PSPC1;RBM10;SIRT5;SMARCA4;SMARCC2;SRSF2;STAT6;SUPT5H;TCF25;TLE3;TRIM28;ZC3H4
GO:0051640	organelle localization	http://amigo.geneontology.org/amigo/term/GO:0051640	311	40	22.0898	1.81079	0.000129819	0.0123454	274;537;1453;1639;1778;2801;3064;3916;4627;4926;5023;6813;6844;7109;7840;8517;8729;8943;9230;9632;9696;9919;10013;10494;11311;22870;23353;23636;25777;26276;27183;28964;29109;51112;55823;56850;83696;84364;89941;388552	ALMS1;AP3D1;ARFGAP2;ATP6AP1;BIN1;BLOC1S3;CROCC;CSNK1D;DCTN1;DYNC1H1;FHOD1;GBF1;GIT1;GOLGA2;GRIPAP1;HDAC6;HTT;IKBKG;LAMP1;MYH9;NUMA1;NUP62;P2RX1;PPP6R1;RAB11B;RHOT2;SEC16A;SEC24C;STK25;STXBP2;SUN1;SUN2;TRAPPC10;TRAPPC12;TRAPPC9;VAMP2;VPS11;VPS33B;VPS45;VPS4A
GO:0031327	negative regulation of cellular biosynthetic process	http://amigo.geneontology.org/amigo/term/GO:0031327	387	47	27.488	1.70984	0.00013565	0.0125928	160;1487;1523;1981;2120;2729;3609;3661;4691;4849;4999;5976;6427;6597;6601;6778;6829;7090;8241;8570;8841;8932;9112;9219;9513;10013;10155;10514;10657;22980;23028;23211;23408;25904;51497;51763;53615;54517;54737;54815;55192;55226;55269;55929;57805;79039;200014	AP2A1;CC2D1B;CCAR2;CNOT10;CNOT3;CTBP1;CUX1;DDX54;DMAP1;DNAJC17;EIF4G1;ETV6;FXR2;GATAD2A;GCLC;HDAC3;HDAC6;ILF3;INPP5K;IRF3;KDM1A;KHDRBS1;KHSRP;MBD2;MBD3;MPHOSPH8;MTA1;MTA2;MYBBP1A;NAT10;NCL;NELFCD;ORC2;PSPC1;PUS7;RBM10;SIRT5;SMARCA4;SMARCC2;SRSF2;STAT6;SUPT5H;TCF25;TLE3;TRIM28;UPF1;ZC3H4
GO:0000380	alternative mRNA splicing, via spliceosome	http://amigo.geneontology.org/amigo/term/GO:0000380	43	11	3.05422	3.60157	0.000144392	0.0128055	1660;3191;4670;5725;6427;6428;6429;8241;10657;10921;23028	DHX9;HNRNPL;HNRNPM;KDM1A;KHDRBS1;PTBP1;RBM10;RNPS1;SRSF2;SRSF3;SRSF4
GO:0034660	ncRNA metabolic process	http://amigo.geneontology.org/amigo/term/GO:0034660	250	34	17.7571	1.91473	0.000144509	0.0128055	2475;2975;2976;4691;5073;5430;5434;6597;7407;8568;8570;8812;9092;9328;10607;22984;26024;26173;27043;51520;51593;54517;54606;55011;55226;55644;60528;79050;79587;80222;81887;92105;117246;129563	CARS2;CCNK;DDX56;DIS3L2;ELAC2;FTSJ3;GTF3C1;GTF3C2;GTF3C5;INTS1;INTS4;KHSRP;LARS;LAS1L;MTOR;NAT10;NCL;NOC4L;OSGEP;PARN;PDCD11;PELP1;PIH1D1;POLR2A;POLR2E;PTCD1;PUS7;RRP1;SART1;SMARCA4;SRRT;TARS2;TBL3;VARS
GO:0031124	mRNA 3'-end processing	http://amigo.geneontology.org/amigo/term/GO:0031124	66	14	4.68788	2.98643	0.00016607	0.014389	6427;6428;6429;6829;7919;8106;8189;9785;9810;10921;11338;29894;65109;81608	CPSF1;DDX39B;DHX38;FIP1L1;PABPN1;RNF40;RNPS1;SRSF2;SRSF3;SRSF4;SUPT5H;SYMPK;U2AF2;UPF3B
GO:0048193	Golgi vesicle transport	http://amigo.geneontology.org/amigo/term/GO:0048193	232	32	16.4786	1.94191	0.000174789	0.0148153	160;1445;1453;1523;1639;1778;2580;2801;3064;3916;6293;6709;6844;7109;8729;8943;9382;9463;9632;9919;10139;22870;23163;26088;51112;55738;55763;83696;84342;84364;339122;399687	AP2A1;AP3D1;ARFGAP1;ARFGAP2;ARFRP1;COG1;COG8;CSK;CSNK1D;CUX1;DCTN1;DYNC1H1;EXOC1;GAK;GBF1;GGA1;GGA3;GOLGA2;HTT;LAMP1;MYO18A;PICK1;PPP6R1;RAB43;SEC16A;SEC24C;SPTAN1;TRAPPC10;TRAPPC12;TRAPPC9;VAMP2;VPS52
GO:1903312	negative regulation of mRNA metabolic process	http://amigo.geneontology.org/amigo/term/GO:1903312	44	11	3.12525	3.51972	0.000180492	0.0149732	1660;2475;3191;5725;6429;6829;8241;9810;10921;11338;23435	DHX9;HNRNPL;MTOR;PTBP1;RBM10;RNF40;RNPS1;SRSF4;SUPT5H;TARDBP;U2AF2
GO:0045935	positive regulation of nucleobase-containing compound metabolic process	http://amigo.geneontology.org/amigo/term/GO:0045935	482	55	34.2357	1.60651	0.000190658	0.015487	207;408;1660;2120;2475;3551;3609;3661;4691;4793;4802;5073;5430;5976;6294;6597;6601;6778;6829;7343;7515;7874;7919;8148;8517;8570;8812;8841;9112;9219;10111;10155;10498;10847;11091;11198;11284;11338;23028;23435;23636;24148;26528;26993;27043;29109;51763;54929;55011;57521;57805;64210;79902;80279;375790	AGRN;AKAP8L;AKT1;ARRB1;CARM1;CCAR2;CCNK;CDK5RAP3;DAZAP1;DDX39B;DHX9;ETV6;FHOD1;HDAC3;IKBKB;IKBKG;ILF3;INPP5K;IRF3;KDM1A;KHSRP;MMS19;MTA1;MTA2;MTOR;NCL;NFKBIB;NFYC;NUP62;NUP85;PARN;PELP1;PIH1D1;PNKP;POLR2A;PRPF6;RAD50;RPTOR;SAFB;SMARCA4;SMARCC2;SRCAP;STAT6;SUPT16H;SUPT5H;TAF15;TARDBP;TMEM161A;TRIM28;U2AF2;UBTF;UPF1;USP7;WDR5;XRCC1
GO:0051254	positive regulation of RNA metabolic process	http://amigo.geneontology.org/amigo/term/GO:0051254	415	49	29.4768	1.66232	0.000195158	0.0154897	207;408;1660;2120;2475;3551;3609;3661;4691;4793;4802;5430;5976;6294;6597;6601;6778;6829;7343;7919;8148;8517;8570;8812;8841;9112;9219;10155;10498;10847;11091;11198;11338;23028;23435;23636;24148;26528;26993;27043;29109;51763;55011;57521;57805;64210;79902;80279;375790	AGRN;AKAP8L;AKT1;ARRB1;CARM1;CCAR2;CCNK;CDK5RAP3;DAZAP1;DDX39B;DHX9;ETV6;FHOD1;HDAC3;IKBKB;IKBKG;ILF3;INPP5K;IRF3;KDM1A;KHSRP;MMS19;MTA1;MTA2;MTOR;NCL;NFKBIB;NFYC;NUP62;NUP85;PELP1;PIH1D1;POLR2A;PRPF6;RPTOR;SAFB;SMARCA4;SMARCC2;SRCAP;STAT6;SUPT16H;SUPT5H;TAF15;TARDBP;TRIM28;U2AF2;UBTF;UPF1;WDR5
GO:0016197	endosomal transport	http://amigo.geneontology.org/amigo/term/GO:0016197	127	21	9.02061	2.328	0.000198637	0.0154897	392;1639;6293;7109;7840;8729;8943;9146;9230;10139;11021;23163;25930;26000;26088;27183;55275;55658;56850;64601;79778	ALMS1;AP3D1;ARFRP1;ARHGAP1;DCTN1;GBF1;GGA1;GGA3;GRIPAP1;HGS;MICALL2;PTPN23;RAB11B;RAB35;RNF126;TBC1D10B;TRAPPC10;VPS16;VPS4A;VPS52;VPS53
GO:0030163	protein catabolic process	http://amigo.geneontology.org/amigo/term/GO:0030163	406	48	28.8375	1.6645	0.000221203	0.0163627	160;207;210;369;408;1173;1453;1642;2475;2729;2822;3300;5886;6448;6449;7186;7318;7874;7917;8078;9112;9146;9361;9810;10013;10869;10956;11101;11253;23163;23192;23352;23450;25930;26088;27183;51433;51434;54472;55658;55666;55768;55823;56893;57805;64682;80011;80279	AKT1;ALAD;ANAPC1;ANAPC5;ANAPC7;AP2A1;AP2M1;ARAF;ARRB1;ATE1;ATG4B;BAG6;CCAR2;CDK5RAP3;CSNK1D;DDB1;DNAJB2;FAM192A;GCLC;GGA1;GGA3;GPLD1;HDAC6;HGS;LONP1;MAN1B1;MTA1;MTOR;NGLY1;NPLOC4;OS9;PTPN23;RAD23A;RNF126;RNF40;SF3B3;SGSH;SGTA;TOLLIP;TRAF2;UBA7;UBQLN4;UBR4;USP19;USP5;USP7;VPS11;VPS4A
GO:0050657	nucleic acid transport	http://amigo.geneontology.org/amigo/term/GO:0050657	128	21	9.09164	2.30982	0.000222422	0.0163627	1660;5976;6427;6428;6429;7919;8086;8106;8189;8570;9785;10657;10921;11338;23636;26019;26993;29894;65109;79902;81608	AAAS;AKAP8L;CPSF1;DDX39B;DHX38;DHX9;FIP1L1;KHDRBS1;KHSRP;NUP62;NUP85;PABPN1;RNPS1;SRSF2;SRSF3;SRSF4;SYMPK;U2AF2;UPF1;UPF2;UPF3B
GO:0050658	RNA transport	http://amigo.geneontology.org/amigo/term/GO:0050658	128	21	9.09164	2.30982	0.000222422	0.0163627	1660;5976;6427;6428;6429;7919;8086;8106;8189;8570;9785;10657;10921;11338;23636;26019;26993;29894;65109;79902;81608	AAAS;AKAP8L;CPSF1;DDX39B;DHX38;DHX9;FIP1L1;KHDRBS1;KHSRP;NUP62;NUP85;PABPN1;RNPS1;SRSF2;SRSF3;SRSF4;SYMPK;U2AF2;UPF1;UPF2;UPF3B
GO:0009895	negative regulation of catabolic process	http://amigo.geneontology.org/amigo/term/GO:0009895	138	22	9.80192	2.24446	0.000242151	0.0174842	32;207;210;1660;1981;2475;2801;2822;5073;6449;7874;7917;8241;10869;10956;23435;23450;51520;56893;57805;80011;80279	ACACB;AKT1;ALAD;BAG6;CCAR2;CDK5RAP3;DHX9;EIF4G1;FAM192A;GOLGA2;GPLD1;LARS;MTOR;OS9;PARN;RBM10;SF3B3;SGTA;TARDBP;UBQLN4;USP19;USP7
GO:0051236	establishment of RNA localization	http://amigo.geneontology.org/amigo/term/GO:0051236	129	21	9.16267	2.29191	0.000248677	0.0176289	1660;5976;6427;6428;6429;7919;8086;8106;8189;8570;9785;10657;10921;11338;23636;26019;26993;29894;65109;79902;81608	AAAS;AKAP8L;CPSF1;DDX39B;DHX38;DHX9;FIP1L1;KHDRBS1;KHSRP;NUP62;NUP85;PABPN1;RNPS1;SRSF2;SRSF3;SRSF4;SYMPK;U2AF2;UPF1;UPF2;UPF3B
GO:0061136	regulation of proteasomal protein catabolic process	http://amigo.geneontology.org/amigo/term/GO:0061136	96	17	6.81873	2.49313	0.00035061	0.0244112	207;210;369;1453;2729;3300;5886;6449;7874;7917;8078;9810;10869;10956;56893;57805;80011	AKT1;ALAD;ARAF;BAG6;CCAR2;CSNK1D;DNAJB2;FAM192A;GCLC;OS9;RAD23A;RNF40;SGTA;UBQLN4;USP19;USP5;USP7
GO:0009890	negative regulation of biosynthetic process	http://amigo.geneontology.org/amigo/term/GO:0009890	404	47	28.6955	1.63789	0.000377244	0.0258048	160;1487;1523;1981;2120;2729;3609;3661;4691;4849;4999;5976;6427;6597;6601;6778;6829;7090;8241;8570;8841;8932;9112;9219;9513;10013;10155;10514;10657;22980;23028;23211;23408;25904;51497;51763;53615;54517;54737;54815;55192;55226;55269;55929;57805;79039;200014	AP2A1;CC2D1B;CCAR2;CNOT10;CNOT3;CTBP1;CUX1;DDX54;DMAP1;DNAJC17;EIF4G1;ETV6;FXR2;GATAD2A;GCLC;HDAC3;HDAC6;ILF3;INPP5K;IRF3;KDM1A;KHDRBS1;KHSRP;MBD2;MBD3;MPHOSPH8;MTA1;MTA2;MYBBP1A;NAT10;NCL;NELFCD;ORC2;PSPC1;PUS7;RBM10;SIRT5;SMARCA4;SMARCC2;SRSF2;STAT6;SUPT5H;TCF25;TLE3;TRIM28;UPF1;ZC3H4
GO:0045892	negative regulation of transcription, DNA-templated	http://amigo.geneontology.org/amigo/term/GO:0045892	264	34	18.7515	1.81319	0.000414406	0.0278581	1487;1523;2120;2729;3609;3661;4999;6597;6601;6778;6829;8241;8841;8932;9112;9219;10013;10155;10514;10657;22980;23028;23211;23408;51497;51763;53615;54737;54815;55192;55269;55929;57805;200014	CC2D1B;CCAR2;CTBP1;CUX1;DMAP1;DNAJC17;ETV6;GATAD2A;GCLC;HDAC3;HDAC6;ILF3;INPP5K;IRF3;KDM1A;KHDRBS1;MBD2;MBD3;MPHOSPH8;MTA1;MTA2;MYBBP1A;NELFCD;ORC2;PSPC1;RBM10;SIRT5;SMARCA4;SMARCC2;STAT6;SUPT5H;TCF25;TRIM28;ZC3H4
GO:0007041	lysosomal transport	http://amigo.geneontology.org/amigo/term/GO:0007041	64	13	4.54582	2.85977	0.000444255	0.0292217	274;2580;3916;6293;8943;9146;26276;27183;51520;55275;55823;63894;64601	AP3D1;BIN1;GAK;HGS;LAMP1;LARS;VIPAS39;VPS11;VPS16;VPS33B;VPS4A;VPS52;VPS53
GO:0042176	regulation of protein catabolic process	http://amigo.geneontology.org/amigo/term/GO:0042176	183	26	12.9982	2.00028	0.00044968	0.0292217	207;210;369;1453;1642;2729;2822;3300;5886;6449;7874;7917;8078;9146;9810;10869;10956;23163;23192;23450;26088;55823;56893;57805;80011;80279	AKT1;ALAD;ARAF;ATG4B;BAG6;CCAR2;CDK5RAP3;CSNK1D;DDB1;DNAJB2;FAM192A;GCLC;GGA1;GGA3;GPLD1;HGS;OS9;RAD23A;RNF40;SF3B3;SGTA;UBQLN4;USP19;USP5;USP7;VPS11
GO:1903508	positive regulation of nucleic acid-templated transcription	http://amigo.geneontology.org/amigo/term/GO:1903508	374	44	26.5646	1.65634	0.000460558	0.029438	207;408;1660;2120;2475;3551;3609;3661;4691;4793;4802;6294;6597;6601;6778;6829;7343;7919;8148;8517;8812;8841;9112;9219;10155;10498;10847;11091;11198;23028;23435;23636;24148;26993;27043;29109;51763;55011;57521;57805;64210;79902;80279;375790	AGRN;AKAP8L;AKT1;ARRB1;CARM1;CCAR2;CCNK;CDK5RAP3;DDX39B;DHX9;ETV6;FHOD1;HDAC3;IKBKB;IKBKG;ILF3;INPP5K;IRF3;KDM1A;MMS19;MTA1;MTA2;MTOR;NCL;NFKBIB;NFYC;NUP62;NUP85;PELP1;PIH1D1;PRPF6;RPTOR;SAFB;SMARCA4;SMARCC2;SRCAP;STAT6;SUPT16H;SUPT5H;TAF15;TARDBP;TRIM28;UBTF;WDR5
GO:1902680	positive regulation of RNA biosynthetic process	http://amigo.geneontology.org/amigo/term/GO:1902680	375	44	26.6357	1.65192	0.000488294	0.0303258	207;408;1660;2120;2475;3551;3609;3661;4691;4793;4802;6294;6597;6601;6778;6829;7343;7919;8148;8517;8812;8841;9112;9219;10155;10498;10847;11091;11198;23028;23435;23636;24148;26993;27043;29109;51763;55011;57521;57805;64210;79902;80279;375790	AGRN;AKAP8L;AKT1;ARRB1;CARM1;CCAR2;CCNK;CDK5RAP3;DDX39B;DHX9;ETV6;FHOD1;HDAC3;IKBKB;IKBKG;ILF3;INPP5K;IRF3;KDM1A;MMS19;MTA1;MTA2;MTOR;NCL;NFKBIB;NFYC;NUP62;NUP85;PELP1;PIH1D1;PRPF6;RPTOR;SAFB;SMARCA4;SMARCC2;SRCAP;STAT6;SUPT16H;SUPT5H;TAF15;TARDBP;TRIM28;UBTF;WDR5
GO:0051168	nuclear export	http://amigo.geneontology.org/amigo/term/GO:0051168	126	20	8.94958	2.23474	0.000490004	0.0303258	1660;5976;6427;6428;6429;7919;8086;8106;8189;9785;10657;10921;11338;23636;26019;26993;29894;65109;79902;81608	AAAS;AKAP8L;CPSF1;DDX39B;DHX38;DHX9;FIP1L1;KHDRBS1;NUP62;NUP85;PABPN1;RNPS1;SRSF2;SRSF3;SRSF4;SYMPK;U2AF2;UPF1;UPF2;UPF3B
GO:0043632	modification-dependent macromolecule catabolic process	http://amigo.geneontology.org/amigo/term/GO:0043632	267	34	18.9646	1.79282	0.000511773	0.0311782	207;369;408;1453;1642;2729;3300;5886;6449;7318;7874;7917;8078;9112;9361;9810;10013;10869;10956;11101;11253;23352;25930;27183;51433;51434;54472;55658;55666;56893;57805;64682;80279;129563	AKT1;ANAPC1;ANAPC5;ANAPC7;ARAF;ARRB1;ATE1;BAG6;CCAR2;CDK5RAP3;CSNK1D;DDB1;DIS3L2;DNAJB2;GCLC;HDAC6;LONP1;MAN1B1;MTA1;NPLOC4;OS9;PTPN23;RAD23A;RNF126;RNF40;SGTA;TOLLIP;UBA7;UBQLN4;UBR4;USP19;USP5;USP7;VPS4A
GO:0048025	negative regulation of mRNA splicing, via spliceosome	http://amigo.geneontology.org/amigo/term/GO:0048025	16	6	1.13645	5.27958	0.000534683	0.0320728	3191;5725;6429;8241;10921;11338	HNRNPL;PTBP1;RBM10;RNPS1;SRSF4;U2AF2
GO:0006304	DNA modification	http://amigo.geneontology.org/amigo/term/GO:0006304	35	9	2.48599	3.62028	0.000559654	0.033062	7874;8932;9219;9463;10155;53615;54737;54815;55929	DMAP1;GATAD2A;MBD2;MBD3;MPHOSPH8;MTA2;PICK1;TRIM28;USP7
GO:0019941	modification-dependent protein catabolic process	http://amigo.geneontology.org/amigo/term/GO:0019941	259	33	18.3964	1.79383	0.000612935	0.0356691	207;369;408;1453;1642;2729;3300;5886;6449;7318;7874;7917;8078;9112;9361;9810;10013;10869;10956;11101;11253;23352;25930;27183;51433;51434;54472;55658;55666;56893;57805;64682;80279	AKT1;ANAPC1;ANAPC5;ANAPC7;ARAF;ARRB1;ATE1;BAG6;CCAR2;CDK5RAP3;CSNK1D;DDB1;DNAJB2;GCLC;HDAC6;LONP1;MAN1B1;MTA1;NPLOC4;OS9;PTPN23;RAD23A;RNF126;RNF40;SGTA;TOLLIP;UBA7;UBQLN4;UBR4;USP19;USP5;USP7;VPS4A
GO:0006357	regulation of transcription by RNA polymerase II	http://amigo.geneontology.org/amigo/term/GO:0006357	459	51	32.602	1.56432	0.000636882	0.0362712	207;408;1108;1487;1523;1660;2120;3551;3661;4691;4802;4926;4999;6294;6597;6601;6778;6829;7343;8241;8517;8812;8841;8932;9112;9219;9667;10155;10498;10847;11091;11198;22980;23028;23211;23435;24148;26993;27043;29109;53615;54815;55192;55269;55929;79050;79811;80279;84330;200014;375790	AGRN;AKAP8L;AKT1;ARRB1;CARM1;CC2D1B;CCNK;CDK5RAP3;CHD4;CTBP1;CUX1;DHX9;DMAP1;DNAJC17;ETV6;FHOD1;GATAD2A;HDAC3;IKBKB;IKBKG;IRF3;KDM1A;MBD2;MBD3;MTA1;MTA2;NCL;NFYC;NOC4L;NUMA1;ORC2;PELP1;PRPF6;PSPC1;RBM10;SAFB;SAFB2;SLTM;SMARCA4;SMARCC2;SRCAP;STAT6;SUPT16H;SUPT5H;TARDBP;TCF25;TRIM28;UBTF;WDR5;ZC3H4;ZNF414
GO:1903050	regulation of proteolysis involved in cellular protein catabolic process	http://amigo.geneontology.org/amigo/term/GO:1903050	110	18	7.81313	2.30382	0.000641885	0.0362712	207;210;369;1453;2729;3300;5886;6449;7874;7917;8078;9810;10869;10956;56893;57805;80011;80279	AKT1;ALAD;ARAF;BAG6;CCAR2;CDK5RAP3;CSNK1D;DNAJB2;FAM192A;GCLC;OS9;RAD23A;RNF40;SGTA;UBQLN4;USP19;USP5;USP7
GO:0006283	transcription-coupled nucleotide-excision repair	http://amigo.geneontology.org/amigo/term/GO:0006283	44	10	3.12525	3.19974	0.000804753	0.0448247	1642;2073;3978;5424;5430;5434;7515;7874;9716;64708	AQR;COPS7B;DDB1;ERCC5;LIG1;POLD1;POLR2A;POLR2E;USP7;XRCC1
GO:0045893	positive regulation of transcription, DNA-templated	http://amigo.geneontology.org/amigo/term/GO:0045893	340	40	24.1497	1.65634	0.000846196	0.0464693	207;408;1660;2120;2475;3551;3609;3661;4691;4802;6294;6597;6601;6778;6829;7343;7919;8148;8517;8812;8841;9219;10155;10498;11091;11198;23028;23435;23636;24148;26993;27043;29109;51763;55011;57521;64210;79902;80279;375790	AGRN;AKAP8L;AKT1;ARRB1;CARM1;CCNK;CDK5RAP3;DDX39B;DHX9;ETV6;FHOD1;HDAC3;IKBKB;IKBKG;ILF3;INPP5K;IRF3;KDM1A;MMS19;MTA2;MTOR;NCL;NFYC;NUP62;NUP85;PELP1;PIH1D1;PRPF6;RPTOR;SAFB;SMARCA4;SMARCC2;STAT6;SUPT16H;SUPT5H;TAF15;TARDBP;TRIM28;UBTF;WDR5
GO:0009894	regulation of catabolic process	http://amigo.geneontology.org/amigo/term/GO:0009894	420	47	29.8319	1.57549	0.000905002	0.0489829	32;207;210;369;535;1453;1642;1660;1981;2475;2729;2801;2822;3064;3300;4670;5073;5886;5976;6449;6829;7874;7917;8078;8241;8517;8570;9146;9513;9810;10013;10869;10956;23163;23192;23435;23450;26088;51520;55763;55823;56893;57104;57521;57805;80011;80279	ACACB;AKT1;ALAD;ARAF;ATG4B;ATP6V0A1;BAG6;CCAR2;CDK5RAP3;CSNK1D;DDB1;DHX9;DNAJB2;EIF4G1;EXOC1;FAM192A;FXR2;GCLC;GGA1;GGA3;GOLGA2;GPLD1;HDAC6;HGS;HNRNPM;HTT;IKBKG;KHSRP;LARS;MTOR;OS9;PARN;PNPLA2;RAD23A;RBM10;RNF40;RPTOR;SF3B3;SGTA;SUPT5H;TARDBP;UBQLN4;UPF1;USP19;USP5;USP7;VPS11
GO:0045943	positive regulation of transcription by RNA polymerase I	http://amigo.geneontology.org/amigo/term/GO:0045943	12	5	0.852341	5.8662	0.000917095	0.0489829	2475;4691;6597;7343;55011	MTOR;NCL;PIH1D1;SMARCA4;UBTF
GO:0015931	nucleobase-containing compound transport	http://amigo.geneontology.org/amigo/term/GO:0015931	142	21	10.086	2.08209	0.000934393	0.0492324	1660;5976;6427;6428;6429;7919;8086;8106;8189;8570;9785;10657;10921;11338;23636;26019;26993;29894;65109;79902;81608	AAAS;AKAP8L;CPSF1;DDX39B;DHX38;DHX9;FIP1L1;KHDRBS1;KHSRP;NUP62;NUP85;PABPN1;RNPS1;SRSF2;SRSF3;SRSF4;SYMPK;U2AF2;UPF1;UPF2;UPF3B

[truncated: 12 more sheets: black_go, cyan_go, green_go, turquoise_go, grey60_go, lightyellow_go, yellow_go, royalblue_go, magenta_go, purple_go, darkgreen_go, moduleSummary]
