# Supplementary material for: Multi-Omics Characterization of Colon Mucosa and Submucosa/Wall from Crohn’s Disease Patients
Source: Int J Mol Sci. 2024 May 8;25(10):5108. doi: 10.3390/ijms25105108 (PMC11121447; doi:10.3390/ijms25105108)
Supplement: Supplementary file 1 [file ijms-25-05108-s001.zip › Supplementary Data S5.xlsx]

## Sheet: gene_module_relationship
gene	module
A1BG	green
A2M	green
AAMDC	midnightblue
AARS	turquoise
AASDHPPT	black
ABCC5	magenta
ABCD3	blue
ABCE1	purple
ABCF1	magenta
ABHD10	magenta
ABHD14B	salmon
ABHD16A	turquoise
ABI1	purple
ABI3	green
ABI3BP	black
ABLIM1	blue
ABRACL	greenyellow
ACAA1	blue
ACAA2	grey60
ACACB	turquoise
ACAD8	magenta
ACAD9	brown
ACADM	brown
ACADS	blue
ACADSB	magenta
ACADVL	turquoise
ACAP1	green
ACAP2	purple
ACAT1	cyan
ACAT2	blue
ACBD3	greenyellow
ACIN1	black
ACLY	greenyellow
ACO1	cyan
ACOT1	lightcyan
ACOT13	grey60
ACOT7	pink
ACOT9	turquoise
ACOX1	blue
ACP1	tan
ACP2	yellow
ACSF2	blue
ACSF3	green
ACSL1	yellow
ACSL3	tan
ACSL4	yellow
ACSS1	purple
ACSS2	blue
ACTA2	lightcyan
ACTB	red
ACTG1	blue
ACTG2	midnightblue
ACTL6A	magenta
ACTN1	lightcyan
ACTN4	blue
ACTR10	turquoise
ACTR1A	red
ACTR1B	red
ACTR2	greenyellow
ACTR3	greenyellow
ACY1	blue
ACYP1	purple
ACYP2	cyan
ADA	green
ADAM10	purple
ADAM9	magenta
ADAR	purple
ADCK3	red
ADD1	red
ADD3	purple
ADH1B	black
ADH1C	blue
ADH5	turquoise
ADI1	cyan
ADIRF	pink
ADK	turquoise
ADPRH	black
ADPRHL2	midnightblue
ADRM1	pink
ADSL	cyan
ADSS	purple
AEBP1	red
AFG3L2	blue
AGFG1	yellow
AGK	black
AGL	brown
AGO1	brown
AGO2	magenta
AGPAT1	red
AGPS	tan
AGR2	blue
AGR3	blue
AGRN	brown
AGT	greenyellow
AHCY	grey60
AHCYL1	brown
AHNAK	turquoise
AHNAK2	lightcyan
AHSA1	cyan
AHSP	yellow
AIDA	turquoise
AIF1	yellow
AIFM1	grey60
AIMP1	turquoise
AIMP2	grey60
AIP	salmon
AK1	grey60
AK2	tan
AK3	brown
AK4	turquoise
AKAP1	turquoise
AKAP12	turquoise
AKAP13	yellow
AKAP2	black
AKAP9	blue
AKR1A1	greenyellow
AKR1B1	yellow
AKR1B10	blue
AKR1C2	turquoise
AKR1C3	blue
AKR7A2	pink
AKT2	red
ALAD	brown
ALCAM	brown
ALDH16A1	green
ALDH18A1	blue
ALDH1A1	turquoise
ALDH1A2	brown
ALDH1B1	lightcyan
ALDH1L1	blue
ALDH1L2	yellow
ALDH2	lightcyan
ALDH3A2	brown
ALDH4A1	red
ALDH5A1	purple
ALDH6A1	magenta
ALDH7A1	tan
ALDH9A1	magenta
ALDOA	pink
ALDOB	blue
ALDOC	blue
ALOX5	green
AMBP	blue
AMT	turquoise
ANK1	green
ANK2	brown
ANK3	brown
ANKFY1	brown
ANKRD13A	purple
ANKRD44	green
ANKS1A	turquoise
ANO6	brown
ANP32A	purple
ANP32B	cyan
ANP32E	purple
ANPEP	blue
ANTXR2	turquoise
ANXA1	yellow
ANXA11	blue
ANXA2	blue
ANXA3	brown
ANXA4	blue
ANXA5	yellow
ANXA6	red
ANXA7	brown
AOC3	lightcyan
AP1B1	green
AP1G1	purple
AP1M1	red
AP2A1	red
AP2A2	black
AP2B1	tan
AP2M1	red
AP2S1	yellow
AP3B1	tan
AP3D1	black
AP3M1	magenta
APEH	blue
APEX1	cyan
API5	magenta
APIP	cyan
APMAP	yellow
APOA1BP	pink
APOA2	yellow
APOBEC3C	black
APOBR	blue
APOC1	yellow
APOC2	yellow
APOD	turquoise
APOE	yellow
APOH	blue
APOL1	yellow
APOL2	yellow
APOL3	green
APOOL	brown
APP	magenta
APPL1	magenta
APRT	greenyellow
AQP1	lightcyan
ARCN1	tan
ARF1	blue
ARF4	tan
ARF5	salmon
ARF6	blue
ARFGAP2	red
ARFGEF2	blue
ARFIP1	tan
ARHGAP1	turquoise
ARHGAP10	lightcyan
ARHGAP17	purple
ARHGAP25	green
ARHGAP4	green
ARHGDIB	green
ARHGEF1	green
ARHGEF12	magenta
ARHGEF17	turquoise
ARHGEF2	blue
ARHGEF6	green
ARHGEF7	purple
ARIH1	brown
ARL1	magenta
ARL3	lightcyan
ARL6IP1	greenyellow
ARL6IP5	turquoise
ARL8A	red
ARL8B	brown
ARMC10	turquoise
ARPC1A	grey60
ARPC1B	green
ARPC2	yellow
ARPC3	greenyellow
ARPC4	greenyellow
ARPC5	greenyellow
ARPC5L	greenyellow
ARRB1	turquoise
ASAH1	yellow
ASL	blue
ASMTL	pink
ASNA1	pink
ASPH	magenta
ASPN	brown
ASS1	blue
ATAD3A	green
ATG3	greenyellow
ATG7	yellow
ATIC	cyan
ATL1	turquoise
ATL2	turquoise
ATL3	turquoise
ATOX1	yellow
ATP13A1	green
ATP1A1	blue
ATP1A2	turquoise
ATP1A3	pink
ATP1B1	blue
ATP1B3	blue
ATP2A2	tan
ATP2A3	green
ATP2B1	blue
ATP2B4	turquoise
ATP5A1	grey60
ATP5B	grey60
ATP5C1	grey60
ATP5D	pink
ATP5F1	grey60
ATP5H	midnightblue
ATP5I	pink
ATP5J	midnightblue
ATP5J2	blue
ATP5L	pink
ATP5O	pink
ATP6V0A1	brown
ATP6V0D1	blue
ATP6V1A	purple
ATP6V1B2	yellow
ATP6V1C1	yellow
ATP6V1D	grey60
ATP6V1E1	midnightblue
ATP6V1F	yellow
ATP6V1G1	magenta
ATP6V1H	cyan
ATRN	magenta
ATXN10	cyan
ATXN2L	black
AZGP1	greenyellow
AZU1	yellow
B2M	green
BABAM1	midnightblue
BAD	pink
BAG1	midnightblue
BAG2	lightcyan
BAG3	red
BAG6	red
BAHCC1	brown
BAIAP2L1	blue
BANF1	red
BASP1	yellow
BAX	greenyellow
BCAM	red
BCAP29	brown
BCAP31	pink
BCAT2	grey60
BCHE	red
BCKDHA	pink
BCL2L13	turquoise
BCLAF1	magenta
BDH1	blue
BDH2	turquoise
BGN	yellow
BICD1	purple
BICD2	turquoise
BID	greenyellow
BIN1	red
BIN2	green
BIN3	greenyellow
BLMH	black
BLOC1S5	magenta
BLVRA	midnightblue
BLVRB	pink
BOD1L1	black
BOLA2	greenyellow
BPGM	turquoise
BPI	yellow
BPNT1	blue
BRD4	purple
BRI3BP	blue
BRK1	midnightblue
BROX	purple
BSG	pink
BST1	yellow
BST2	green
BTF3	midnightblue
BTF3L4	turquoise
BTK	green
BUB3	purple
BUD31	cyan
BZW1	blue
BZW2	grey60
C11orf54	tan
C11orf68	red
C11orf73	midnightblue
C12orf10	pink
C14orf159	turquoise
C14orf166	midnightblue
C15orf52	turquoise
C16orf58	black
C19orf43	pink
C1orf123	cyan
C1orf198	turquoise
C1QA	yellow
C1QB	yellow
C1QBP	blue
C1QC	yellow
C1R	yellow
C1RL	purple
C1S	yellow
C2	green
C20orf27	pink
C21orf33	yellow
C21orf59	turquoise
C3	green
C4A	yellow
C4BPA	greenyellow
C4BPB	blue
C5	brown
C7	turquoise
C8A	yellow
C8B	yellow
C8G	blue
C9orf142	green
C9orf64	brown
CA1	blue
CA2	blue
CAB39	tan
CAB39L	lightcyan
CACNA2D1	brown
CACYBP	turquoise
CAD	black
CADM1	brown
CADM3	red
CALB2	red
CALD1	turquoise
CALM1	lightcyan
CALR	greenyellow
CALU	brown
CAMK1	red
CAMP	yellow
CAND1	purple
CAND2	turquoise
CANX	tan
CAP1	greenyellow
CAP2	turquoise
CAPG	yellow
CAPN1	blue
CAPN2	tan
CAPNS1	pink
CAPRIN1	tan
CAPZA1	greenyellow
CAPZA2	turquoise
CAPZB	turquoise
CARHSP1	green
CARKD	lightcyan
CARM1	red
CARS	cyan
CASP1	green
CASP3	blue
CASP7	blue
CASQ2	lightcyan
CAST	tan
CAT	brown
CAV1	turquoise
CAV2	turquoise
CBR1	brown
CBR3	midnightblue
CBX1	turquoise
CBX3	purple
CC2D1A	blue
CCAR1	black
CCAR2	black
CCBL2	purple
CCDC146	midnightblue
CCDC158	brown
CCDC22	pink
CCDC43	tan
CCDC47	blue
CCDC50	magenta
CCDC51	cyan
CCDC58	grey60
CCDC6	turquoise
CCDC9	red
CCDC90B	turquoise
CCDC91	brown
CCDC93	purple
CCS	red
CCT2	magenta
CCT3	cyan
CCT4	cyan
CCT5	greenyellow
CCT6A	cyan
CCT7	midnightblue
CCT8	black
CD109	brown
CD14	yellow
CD151	pink
CD163	yellow
CD2	green
CD34	brown
CD38	green
CD44	yellow
CD47	greenyellow
CD55	yellow
CD59	cyan
CD5L	greenyellow
CD63	pink
CD74	green
CD81	pink
CD82	green
CD9	grey60
CD99	red
CDC37	red
CDC42	tan
CDC42BPB	brown
CDC42EP4	red
CDC5L	brown
CDH1	blue
CDH13	turquoise
CDH17	blue
CDH19	turquoise
CDH5	green
CDIPT	pink
CDK5RAP3	green
CDKN1B	magenta
CDKN2AIP	magenta
CDKN2C	cyan
CDS2	brown
CDV3	purple
CELA3A	blue
CEND1	pink
CENPF	greenyellow
CEP250	black
CES1	midnightblue
CES2	blue
CETN2	red
CFB	yellow
CFD	pink
CFH	green
CFHR1	green
CFI	green
CFL1	blue
CFL2	turquoise
CFP	green
CGN	blue
CHCHD2	pink
CHCHD3	grey60
CHCHD4	cyan
CHCHD6	pink
CHD4	cyan
CHERP	black
CHGA	blue
CHGB	blue
CHI3L1	yellow
CHL1	brown
CHMP1B	magenta
CHMP2A	grey60
CHMP2B	tan
CHMP3	turquoise
CHMP4A	cyan
CHMP4B	grey60
CHMP5	blue
CHMP6	pink
CHP1	blue
CHRM2	brown
CHRNA3	lightcyan
CHTOP	black
CIAPIN1	tan
CIRBP	red
CISD1	midnightblue
CISD2	greenyellow
CKAP4	greenyellow
CKAP5	magenta
CKB	grey60
CKM	brown
CKMT1A	blue
CLASP1	brown
CLASP2	brown
CLCA1	blue
CLCC1	brown
CLIC1	blue
CLIC2	green
CLIC4	turquoise
CLIC6	green
CLINT1	tan
CLIP1	turquoise
CLIP2	pink
CLPP	salmon
CLPTM1	red
CLTA	grey60
CLTB	grey60
CLTC	tan
CLU	lightcyan
CMAS	blue
CMBL	blue
CMPK1	blue
CNBP	turquoise
CNDP2	greenyellow
CNIH4	yellow
CNN1	red
CNN2	green
CNN3	turquoise
CNOT1	black
CNP	red
CNPY2	yellow
CNPY4	turquoise
CNRIP1	turquoise
CNTLN	turquoise
CNTN1	brown
COA3	grey60
COASY	greenyellow
COL12A1	brown
COL14A1	black
COL15A1	turquoise
COL18A1	yellow
COL1A1	yellow
COL1A2	yellow
COL28A1	turquoise
COL3A1	yellow
COL4A1	yellow
COL4A2	red
COL4A3BP	magenta
COL5A1	yellow
COL6A1	red
COL6A2	red
COL6A3	yellow
COLGALT1	yellow
COMMD1	midnightblue
COMMD3	lightcyan
COMMD6	pink
COMMD8	tan
COMMD9	yellow
COMT	pink
COPA	tan
COPB1	tan
COPB2	tan
COPE	salmon
COPG1	blue
COPG2	turquoise
COPS2	turquoise
COPS3	cyan
COPS4	red
COPS5	cyan
COPS6	midnightblue
COPS7A	red
COPS7B	brown
COPS8	turquoise
COPZ1	greenyellow
COQ3	cyan
COQ7	brown
COQ9	cyan
CORO1A	green
CORO1B	green
CORO1C	turquoise
CORO7	green
COTL1	green
COX17	pink
COX20	turquoise
COX4I1	midnightblue
COX5A	blue
COX5B	pink
COX6A1	pink
COX6B1	pink
COX7A2	pink
CP	green
CPNE1	black
CPNE3	magenta
CPOX	purple
CPPED1	magenta
CPQ	turquoise
CPS1	greenyellow
CPSF6	magenta
CPSF7	brown
CPT1A	tan
CPT2	blue
CPVL	green
CPXM1	yellow
CRABP1	lightcyan
CRABP2	yellow
CRAT	red
CREB1	purple
CRELD1	red
CRELD2	green
CRIP2	pink
CRK	tan
CRKL	magenta
CRLF3	purple
CRMP1	turquoise
CROCC	black
CRYAB	red
CRYL1	blue
CRYZ	turquoise
CS	tan
CSDE1	turquoise
CSE1L	turquoise
CSK	green
CSNK1A1	brown
CSNK2B	cyan
CSPG4	red
CSRP1	red
CSTB	blue
CSTF2	blue
CTAGE5	blue
CTBP1	black
CTCF	magenta
CTNNA1	tan
CTNNA2	lightcyan
CTNNB1	magenta
CTNND1	blue
CTPS1	turquoise
CTPS2	brown
CTSB	yellow
CTSC	yellow
CTSD	yellow
CTSH	green
CTSL	yellow
CTSS	greenyellow
CTSZ	yellow
CTTN	brown
CUL1	turquoise
CUL2	brown
CUL3	magenta
CUL4A	magenta
CUL4B	brown
CUL5	magenta
CUTA	pink
CYB5A	lightcyan
CYB5B	blue
CYB5R1	lightcyan
CYB5R3	red
CYBA	green
CYBB	green
CYBRD1	brown
CYC1	pink
CYCS	blue
CYFIP1	tan
CYFIP2	green
CYGB	red
CYP20A1	black
CYP27A1	yellow
DAB2	black
DAD1	salmon
DAG1	turquoise
DARS	turquoise
DARS2	blue
DAZAP1	green
DBI	blue
DBN1	red
DBNL	green
DBT	brown
DCD	magenta
DCLK1	black
DCN	turquoise
DCPS	green
DCTN1	red
DCTN2	lightcyan
DCTN3	pink
DCTN4	magenta
DCTPP1	blue
DCUN1D1	brown
DDAH1	blue
DDAH2	pink
DDB1	red
DDI2	purple
DDOST	greenyellow
DDR2	turquoise
DDRGK1	pink
DDT	blue
DDX1	cyan
DDX17	black
DDX18	magenta
DDX19A	turquoise
DDX21	greenyellow
DDX23	purple
DDX39A	green
DDX39B	turquoise
DDX3X	magenta
DDX42	black
DDX46	purple
DDX5	brown
DDX58	black
DDX6	magenta
DECR1	blue
DEF6	green
DEFA3	yellow
DEK	brown
DENR	magenta
DERA	tan
DES	red
DFFA	turquoise
DFNB59	turquoise
DGAT1	blue
DGKA	green
DHRS1	brown
DHRS11	blue
DHRS4	midnightblue
DHRS7	magenta
DHX15	tan
DHX9	black
DIABLO	lightcyan
DIAPH1	greenyellow
DIAPH2	magenta
DIP2C	turquoise
DKC1	green
DLAT	tan
DLD	turquoise
DLG1	tan
DLGAP4	turquoise
DLST	brown
DMD	turquoise
DMPK	red
DNAJA1	turquoise
DNAJA2	cyan
DNAJA3	brown
DNAJB1	red
DNAJB11	greenyellow
DNAJB2	red
DNAJB4	red
DNAJB5	red
DNAJC1	greenyellow
DNAJC11	tan
DNAJC13	brown
DNAJC8	lightcyan
DNASE2	yellow
DNM1L	magenta
DNM2	blue
DNMBP	tan
DNPEP	magenta
DNPH1	pink
DOCK1	brown
DOCK11	black
DOCK2	green
DOCK7	turquoise
DOCK8	green
DOCK9	brown
DPM1	lightcyan
DPM3	pink
DPP3	blue
DPP4	blue
DPP6	turquoise
DPP7	green
DPT	turquoise
DPY30	cyan
DPYD	magenta
DPYSL2	brown
DPYSL3	turquoise
DPYSL4	red
DR1	purple
DRG1	cyan
DRG2	red
DSCR3	purple
DSP	blue
DSTN	lightcyan
DTNA	turquoise
DTNBP1	midnightblue
DTX3L	purple
DUSP3	lightcyan
DUT	pink
DYNC1H1	turquoise
DYNC1I1	lightcyan
DYNC1I2	turquoise
DYNC1LI1	brown
DYNC1LI2	brown
DYNLL1	midnightblue
DYNLL2	red
DYNLRB1	midnightblue
DYNLT1	midnightblue
DYSF	yellow
ECH1	midnightblue
ECHDC1	tan
ECHS1	grey60
ECI1	pink
ECI2	cyan
ECM1	cyan
EDC4	black
EDF1	salmon
EEA1	magenta
EEF1A1	cyan
EEF1B2	salmon
EEF1D	salmon
EEF1G	salmon
EEF2	salmon
EEFSEC	pink
EFEMP1	green
EFEMP2	red
EFHD2	greenyellow
EFTUD2	purple
EGFR	brown
EHBP1L1	red
EHD1	green
EHD2	red
EHD3	green
EHD4	blue
EIF1	red
EIF1AX	brown
EIF2B1	brown
EIF2B2	cyan
EIF2S1	cyan
EIF2S2	cyan
EIF2S3	magenta
EIF3A	magenta
EIF3B	lightcyan
EIF3C	lightcyan
EIF3D	black
EIF3E	salmon
EIF3F	pink
EIF3G	salmon
EIF3H	cyan
EIF3I	cyan
EIF3J	tan
EIF3K	midnightblue
EIF3L	cyan
EIF3M	midnightblue
EIF4A1	yellow
EIF4A2	turquoise
EIF4A3	cyan
EIF4B	magenta
EIF4E	tan
EIF4G1	red
EIF4G2	turquoise
EIF4H	turquoise
EIF5	brown
EIF5A	greenyellow
EIF5B	magenta
EIF6	grey60
ELANE	yellow
ELAVL1	turquoise
ELAVL2	magenta
ELMO1	green
ELN	greenyellow
ELOVL1	blue
EMC1	tan
EMC3	grey60
EMD	red
EMILIN1	red
EMILIN2	yellow
EML1	turquoise
EML2	greenyellow
EML3	green
EML4	green
ENAH	brown
ENDOD1	blue
ENG	yellow
ENO1	greenyellow
ENO2	red
ENOPH1	black
ENSA	turquoise
ENTPD1	green
EPB41	green
EPB41L1	turquoise
EPB41L2	magenta
EPB41L3	brown
EPB42	purple
EPCAM	blue
EPHX1	red
EPHX2	blue
EPN1	pink
EPPK1	pink
EPRS	black
EPS15	black
EPS15L1	turquoise
EPX	brown
ERAP1	purple
ERC1	brown
ERGIC1	blue
ERGIC3	pink
ERH	cyan
ERLEC1	purple
ERLIN1	blue
ERLIN2	magenta
ERP29	greenyellow
ERP44	greenyellow
ESAM	green
ESD	midnightblue
ESYT1	lightcyan
ESYT2	magenta
ETF1	brown
ETFA	grey60
ETFB	pink
ETFDH	brown
ETHE1	blue
EVA1B	salmon
EVL	green
EWSR1	black
EXOC1	purple
EXOC2	black
EXOC3	blue
EXOC4	magenta
EXOC5	magenta
EXOC6B	brown
EXOC7	red
EXOC8	purple
EZR	blue
F10	red
F11R	blue
F12	blue
F13A1	green
F2	midnightblue
FABP1	blue
FABP3	midnightblue
FABP5	blue
FAF1	cyan
FAH	yellow
FAHD1	grey60
FAHD2B	turquoise
FAM107B	green
FAM114A1	brown
FAM114A2	purple
FAM120A	tan
FAM129A	turquoise
FAM129B	pink
FAM134A	red
FAM162A	grey60
FAM175B	magenta
FAM210B	turquoise
FAM213A	cyan
FAM3C	magenta
FAM49A	yellow
FAM49B	green
FAM98B	brown
FARP1	lightcyan
FARSB	tan
FAT3	turquoise
FBL	salmon
FBLIM1	blue
FBN1	yellow
FBP1	blue
FCER1G	yellow
FCGBP	blue
FCN1	yellow
FDPS	blue
FECH	turquoise
FEN1	greenyellow
FERMT2	turquoise
FERMT3	green
FGG	yellow
FGL2	turquoise
FH	grey60
FHL1	turquoise
FHL2	cyan
FHL3	red
FILIP1	turquoise
FIP1L1	purple
FIS1	pink
FKBP10	yellow
FKBP11	green
FKBP15	purple
FKBP1A	yellow
FKBP2	grey60
FKBP3	cyan
FKBP4	brown
FKBP5	yellow
FKBP8	pink
FKBP9	turquoise
FLII	red
FLNA	red
FLNB	grey60
FLNC	red
FLOT1	red
FLOT2	green
FMNL1	green
FMOD	yellow
FN1	lightcyan
FN3K	red
FN3KRP	red
FNBP1	turquoise
FNTA	turquoise
FOLR2	green
FRMPD3	purple
FSCN1	green
FSIP2	blue
FTH1	yellow
FTL	yellow
FTO	turquoise
FUBP1	black
FUBP3	brown
FUCA1	blue
FUNDC2	midnightblue
FXR1	turquoise
FXYD1	pink
FYB	green
FYCO1	turquoise
G3BP1	purple
G3BP2	magenta
G6PD	yellow
GAA	yellow
GAB1	magenta
GABARAPL2	midnightblue
GABPA	magenta
GAK	green
GALE	blue
GALK1	yellow
GALM	blue
GALT	brown
GANAB	purple
GAP43	lightcyan
GAPDH	grey60
GARS	greenyellow
GART	black
GAS1	yellow
GAS7	brown
GATAD2A	greenyellow
GBAS	turquoise
GBE1	yellow
GBP1	yellow
GBP2	yellow
GBP5	yellow
GC	greenyellow
GCA	yellow
GCLC	turquoise
GCSH	red
GDI1	turquoise
GDI2	greenyellow
GEMIN5	turquoise
GFPT1	blue
GFRA3	red
GGCT	blue
GGH	blue
GGPS1	turquoise
GGT5	yellow
GHITM	grey60
GIMAP1	green
GIMAP4	green
GIMAP5	green
GIT2	purple
GLG1	black
GLIPR2	red
GLO1	turquoise
GLOD4	tan
GLRX	greenyellow
GLRX3	cyan
GLS	purple
GLTP	blue
GLUD1	magenta
GLUL	yellow
GM2A	yellow
GMDS	blue
GMFB	blue
GMFG	green
GMIP	green
GMPPA	greenyellow
GMPPB	greenyellow
GMPR2	magenta
GMPS	black
GNA11	blue
GNA13	magenta
GNAI1	turquoise
GNAI2	salmon
GNAI3	tan
GNAO1	lightcyan
GNAQ	brown
GNB1	brown
GNB2	salmon
GNB2L1	salmon
GNB4	brown
GNG2	brown
GNG5	blue
GNG7	green
GNL1	red
GNPDA1	turquoise
GNPDA2	turquoise
GNS	yellow
GOLGA3	purple
GOLGB1	tan
GOLIM4	blue
GOLPH3	turquoise
GORASP2	tan
GOSR2	magenta
GOT1	grey60
GOT2	brown
GPA33	blue
GPC1	red
GPC4	turquoise
GPC6	brown
GPD1L	turquoise
GPD2	blue
GPHN	tan
GPI	lightcyan
GPNMB	black
GPS1	pink
GPT2	blue
GPX1	yellow
GPX4	salmon
GRB2	black
GREM1	green
GRHPR	midnightblue
GRIPAP1	purple
GRN	yellow
GRPEL1	tan
GSDMD	green
GSPT1	tan
GSR	blue
GSS	blue
GSTK1	greenyellow
GSTM2	turquoise
GSTM3	lightcyan
GSTM4	turquoise
GSTO1	yellow
GSTP1	pink
GSTT2B	turquoise
GTF2I	magenta
GUCY1A3	brown
GUCY1B3	brown
GUK1	salmon
GUSB	blue
GYG1	lightcyan
GYPA	green
GYPC	pink
GYS1	magenta
GZMK	green
H1F0	brown
H1FX	salmon
H2AFV	brown
H2AFY	blue
H3F3A	tan
H6PD	black
HABP2	greenyellow
HACD3	magenta
HADH	grey60
HADHA	grey60
HADHB	cyan
HAGH	red
HARS	cyan
HBA1	yellow
HBB	yellow
HBD	yellow
HBE1	turquoise
HCFC1	red
HCLS1	green
HDAC1	blue
HDGF	grey60
HDHD1	blue
HDHD2	brown
HDLBP	greenyellow
HEBP1	brown
HEBP2	pink
HECTD1	brown
HERPUD1	green
HEXA	yellow
HEXB	yellow
HGS	green
HIBADH	cyan
HIBCH	tan
HID1	blue
HIGD1A	blue
HIGD2A	pink
HINT1	pink
HINT2	pink
HINT3	turquoise
HIP1R	green
HIST1H1B	green
HIST1H1C	greenyellow
HIST1H1D	green
HIST1H1E	green
HIST1H2BL	greenyellow
HIST1H4A	salmon
HIST2H2AC	salmon
HK1	red
HK3	yellow
HLA-A	green
HLA-B	green
HLA-C	green
HLA-DPA1	green
HLA-DQB1	green
HLA-DRA	green
HLA-DRB1	green
HLA-DRB3	green
HLA-F	green
HM13	greenyellow
HMBS	greenyellow
HMGB1	brown
HMGB2	green
HMGCL	grey60
HMGCS2	blue
HMGN1	purple
HMHA1	green
HMOX1	yellow
HMOX2	greenyellow
HNMT	brown
HNRNPA0	red
HNRNPA1	black
HNRNPA2B1	black
HNRNPA3	black
HNRNPAB	blue
HNRNPC	black
HNRNPD	black
HNRNPDL	turquoise
HNRNPF	greenyellow
HNRNPH1	purple
HNRNPH2	brown
HNRNPH3	brown
HNRNPK	magenta
HNRNPL	black
HNRNPM	black
HNRNPR	black
HNRNPU	magenta
HNRNPUL1	brown
HNRNPUL2	turquoise
HOOK3	magenta
HOPX	salmon
HP	yellow
HP1BP3	magenta
HPCAL1	blue
HPRT1	greenyellow
HPX	magenta
HRG	black
HRSP12	cyan
HS1BP3	red
HSBP1	grey60
HSD11B2	blue
HSD17B10	pink
HSD17B11	blue
HSD17B12	blue
HSD17B4	tan
HSD17B8	salmon
HSDL2	brown
HSP90AA1	brown
HSP90AB1	turquoise
HSP90B1	greenyellow
HSPA12A	turquoise
HSPA1B	red
HSPA2	lightcyan
HSPA4	greenyellow
HSPA4L	turquoise
HSPA5	greenyellow
HSPA6	yellow
HSPA8	magenta
HSPA9	magenta
HSPB1	pink
HSPB6	red
HSPB7	red
HSPB8	red
HSPD1	tan
HSPE1	blue
HSPG2	red
HSPH1	magenta
HTATSF1	turquoise
HTRA2	pink
HTT	purple
HUWE1	black
HYI	pink
HYOU1	greenyellow
IAH1	midnightblue
IARS	black
IARS2	tan
IBA57	brown
ICAM1	yellow
ICAM3	green
IDE	purple
IDH1	blue
IDH2	pink
IDH3A	tan
IDH3B	red
IDH3G	lightcyan
IFI16	green
IFI30	yellow
IFI35	yellow
IFIT5	brown
IFITM1	yellow
IFT27	red
IGBP1	cyan
IGF2R	yellow
IGFALS	blue
IGFBP7	pink
IGHA1	green
IGHA2	greenyellow
IGHD	green
IGHG1	green
IGHG2	green
IGHG3	green
IGHG4	green
IGHM	green
IGHV3-23	green
IGKC	green
IGKV4-1	green
IGLC2	green
IGLL5	green
IKBIP	yellow
IKZF1	green
IL16	green
ILF2	greenyellow
ILF3	black
ILK	red
ILVBL	pink
IMMT	cyan
IMPA1	blue
IMPACT	magenta
IMPDH1	yellow
IMPDH2	cyan
INA	lightcyan
INF2	blue
INPP1	tan
INPP4A	black
INPP4B	purple
INPP5D	green
IPO5	brown
IPO7	brown
IQGAP1	tan
IQGAP2	blue
IQSEC1	green
IRF2BP2	red
IRGQ	turquoise
ISCU	lightcyan
ISG20	green
ISLR	red
ISOC1	magenta
ISOC2	pink
IST1	purple
ITFG3	red
ITGA1	brown
ITGA2	blue
ITGA3	blue
ITGA5	red
ITGA6	blue
ITGA7	red
ITGA9	brown
ITGAL	green
ITGAM	yellow
ITGAV	purple
ITGB1	turquoise
ITGB2	yellow
ITGB3	turquoise
ITGB4	blue
ITIH1	green
ITIH2	black
ITIH3	green
ITIH4	black
ITIH5	turquoise
ITLN1	blue
ITPA	green
ITPK1	red
ITPKB	turquoise
ITPR1	brown
ITPR2	purple
IVD	turquoise
JAGN1	blue
JAM3	turquoise
JPH2	red
JUP	blue
KANK2	turquoise
KARS	cyan
KATNAL2	black
KBTBD11	blue
KCNAB2	green
KCNMA1	turquoise
KCTD12	brown
KDELC2	brown
KDSR	brown
KHDRBS1	brown
KHSRP	red
KIAA1033	purple
KIAA1462	midnightblue
KIAA2018	brown
KIF13A	turquoise
KIF13B	blue
KIF1A	pink
KIF5B	brown
KLC1	turquoise
KLC4	blue
KLHL42	brown
KLKB1	brown
KNG1	blue
KPNA1	magenta
KPNA3	brown
KPNA4	turquoise
KPNA6	brown
KPNB1	purple
KRAS	blue
KRT18	blue
KTN1	tan
L1CAM	red
L3HYPDH	green
LACTB2	tan
LAMA4	turquoise
LAMA5	red
LAMB1	brown
LAMB2	red
LAMC1	brown
LAMP1	red
LAMP2	yellow
LAMTOR1	salmon
LAMTOR5	cyan
LANCL1	brown
LANCL2	blue
LAP3	yellow
LARS	black
LASP1	blue
LBP	yellow
LBR	brown
LCK	green
LCN2	greenyellow
LCP1	green
LCP2	green
LDB3	turquoise
LDHA	blue
LDHB	midnightblue
LEMD2	black
LEMD3	purple
LETM1	blue
LGALS1	pink
LGALS3	blue
LGALS3BP	blue
LGALS4	blue
LGALS9	greenyellow
LHPP	red
LIMA1	blue
LIMCH1	brown
LIMS1	magenta
LIMS2	red
LIN7C	magenta
LMAN1	purple
LMAN2	greenyellow
LMCD1	yellow
LMNA	red
LMNB1	greenyellow
LMOD1	lightcyan
LNPEP	brown
LONP1	red
LPAR1	magenta
LPCAT2	purple
LPCAT3	blue
LPP	turquoise
LRBA	brown
LRG1	greenyellow
LRP1	turquoise
LRPAP1	pink
LRPPRC	brown
LRRC40	brown
LRRC47	red
LRRC59	blue
LRRFIP1	brown
LRRN4CL	red
LRSAM1	red
LSAMP	turquoise
LSM2	pink
LSM3	pink
LSM4	blue
LSM5	pink
LSM7	green
LSM8	green
LSP1	green
LSS	brown
LTA4H	yellow
LTBP1	yellow
LTBP4	red
LTF	green
LTN1	purple
LUC7L2	turquoise
LUC7L3	brown
LUM	yellow
LXN	yellow
LYN	green
LYPLA1	blue
LYPLA2	blue
LYZ	green
LZIC	brown
LZTFL1	magenta
M6PR	purple
MACF1	turquoise
MACROD1	pink
MAGED2	red
MAGI1	brown
MAGOHB	midnightblue
MAGT1	greenyellow
MAN2B1	green
MANF	greenyellow
MAOA	blue
MAOB	turquoise
MAP1A	turquoise
MAP1B	brown
MAP1LC3B	brown
MAP1S	red
MAP2K1	yellow
MAP2K2	pink
MAP2K3	yellow
MAP4	turquoise
MAP6	lightcyan
MAP7D1	red
MAP7D3	black
MAPK1	magenta
MAPK14	tan
MAPK1IP1L	magenta
MAPK3	blue
MAPRE1	turquoise
MAPRE2	black
MAPT	turquoise
MARC2	brown
MARCKS	magenta
MARCKSL1	greenyellow
MARS	black
MAT2A	turquoise
MAT2B	purple
MATR3	brown
MAVS	tan
MBNL1	brown
MBOAT7	yellow
MCAM	turquoise
MCCC1	magenta
MCCC2	blue
MCM3	black
MCTS1	greenyellow
MDH1	midnightblue
MDH2	grey60
ME1	turquoise
ME2	tan
ME3	turquoise
MECP2	black
MEMO1	black
MEP1A	blue
MESDC2	greenyellow
METAP1	tan
METAP2	brown
METTL7A	turquoise
MFAP1	brown
MFAP2	yellow
MFAP4	turquoise
MFF	turquoise
MFN2	lightcyan
MFSD10	yellow
MGEA5	black
MGLL	blue
MGMT	pink
MGST1	blue
MGST2	blue
MGST3	pink
MIA3	purple
MICALL1	lightcyan
MID1	turquoise
MIF	salmon
MINK1	blue
MLEC	blue
MLLT4	blue
MMP2	yellow
MMP8	yellow
MMP9	yellow
MNDA	yellow
MOB1A	purple
MOB2	red
MOB4	brown
MOCS2	lightcyan
MOGS	purple
MPDU1	greenyellow
MPI	blue
MPO	yellow
MPP1	yellow
MPRIP	red
MPST	blue
MPV17	black
MPZL1	tan
MRC1	yellow
MRC2	yellow
MRE11A	purple
MRGPRF	lightcyan
MRI1	purple
MRPL11	pink
MRPL12	grey60
MRPL37	grey60
MRPL38	midnightblue
MRPL49	lightcyan
MRPS22	grey60
MRPS27	black
MRPS36	grey60
MRVI1	turquoise
MS4A1	green
MSN	yellow
MSRA	lightcyan
MSRB3	turquoise
MT-CO2	grey60
MT-ND4	grey60
MTA2	purple
MTAP	brown
MTCH2	blue
MTDH	purple
MTFR1L	lightcyan
MTHFD1	black
MTMR6	brown
MTMR9	turquoise
MTOR	black
MTPN	purple
MTX1	yellow
MUC2	blue
MUT	tan
MVP	greenyellow
MX1	purple
MX2	green
MXRA7	red
MYADM	red
MYBBP1A	green
MYCBP	blue
MYDGF	greenyellow
MYH10	black
MYH11	lightcyan
MYH14	blue
MYH15	blue
MYH9	black
MYL12A	greenyellow
MYL6	red
MYL9	red
MYLK	turquoise
MYO18A	red
MYO1A	blue
MYO1B	yellow
MYO1C	red
MYO1D	blue
MYO1F	green
MYO1G	green
MYO5A	green
MYO6	blue
MYO9B	green
MYOF	magenta
MZB1	green
NAA10	midnightblue
NAA15	magenta
NAA50	magenta
NAAA	blue
NACA	salmon
NADK2	turquoise
NAE1	brown
NAGA	yellow
NAGK	green
NAMPT	yellow
NANS	blue
NAP1L1	black
NAP1L4	black
NAPA	red
NAPG	magenta
NAPRT	blue
NARS	tan
NASP	black
NBEA	turquoise
NCALD	turquoise
NCAM1	turquoise
NCAM2	turquoise
NCDN	red
NCEH1	greenyellow
NCF2	yellow
NCF4	green
NCK1	purple
NCK2	turquoise
NCKAP1	turquoise
NCL	black
NCLN	blue
NCS1	red
NCSTN	greenyellow
NDE1	turquoise
NDNL2	turquoise
NDRG1	greenyellow
NDRG2	turquoise
NDRG3	turquoise
NDUFA10	grey60
NDUFA11	pink
NDUFA12	midnightblue
NDUFA13	pink
NDUFA2	pink
NDUFA4	pink
NDUFA5	lightcyan
NDUFA6	midnightblue
NDUFA7	pink
NDUFA8	midnightblue
NDUFA9	grey60
NDUFAB1	midnightblue
NDUFAF2	midnightblue
NDUFB1	pink
NDUFB10	midnightblue
NDUFB11	pink
NDUFB2	pink
NDUFB3	grey60
NDUFB4	pink
NDUFB6	midnightblue
NDUFB7	pink
NDUFB8	red
NDUFB9	midnightblue
NDUFS1	tan
NDUFS2	cyan
NDUFS3	grey60
NDUFS4	pink
NDUFS5	pink
NDUFS6	midnightblue
NDUFS7	pink
NDUFS8	red
NDUFV1	red
NDUFV2	midnightblue
NECAP2	green
NEDD4	purple
NEDD8	pink
NEGR1	turquoise
NEK7	brown
NEK9	turquoise
NES	turquoise
NEXN	turquoise
NFIA	turquoise
NFKB1	black
NFKB2	red
NFS1	turquoise
NFU1	midnightblue
NHLRC2	magenta
NID1	turquoise
NID2	brown
NIF3L1	tan
NINL	turquoise
NIPSNAP1	blue
NIPSNAP3A	blue
NIT1	tan
NIT2	cyan
NME1	greenyellow
NME2	yellow
NME3	pink
NME4	pink
NMI	yellow
NMT1	purple
NNMT	yellow
NNT	brown
NOL3	turquoise
NOLC1	black
NOMO1	cyan
NONO	black
NOP56	black
NOP58	purple
NOS1	red
NPC2	yellow
NPEPL1	red
NPEPPS	brown
NPLOC4	purple
NPM1	turquoise
NPTN	turquoise
NQO2	yellow
NR2C2AP	red
NRBP1	red
NRP1	black
NRP2	turquoise
NSF	blue
NSFL1C	turquoise
NSUN2	black
NT5C	pink
NT5DC1	magenta
NT5DC3	lightcyan
NT5E	brown
NTM	brown
NUBP1	cyan
NUBP2	pink
NUCB1	yellow
NUCB2	greenyellow
NUDC	midnightblue
NUDCD2	turquoise
NUDCD3	red
NUDT16	tan
NUDT21	purple
NUDT3	turquoise
NUDT5	greenyellow
NUMA1	red
NUP155	black
NUP205	black
NUP214	black
NUP62	black
NUP88	purple
NUP93	black
NUPL1	purple
NUTF2	cyan
NXN	red
OAS3	green
OAT	brown
OCIAD1	brown
OCRL	brown
OGDH	pink
OGFR	yellow
OGN	turquoise
OLA1	cyan
OLFML1	black
OLFML3	red
OPA1	tan
OPA3	magenta
OPLAH	blue
OPTN	magenta
ORM1	yellow
ORM2	green
OSBP	tan
OSBPL10	purple
OSBPL8	purple
OSGEP	black
OSTF1	greenyellow
OTUB1	pink
OXCT1	turquoise
OXR1	brown
OXSR1	magenta
P4HA1	yellow
P4HA2	yellow
P4HB	greenyellow
PA2G4	tan
PABPC1	purple
PABPC4	black
PABPN1	red
PACS1	green
PAFAH1B1	magenta
PAFAH1B2	tan
PAFAH1B3	salmon
PAICS	greenyellow
PAIP1	turquoise
PAK1	tan
PAK2	purple
PALLD	turquoise
PALM	red
PANK4	black
PAPSS2	blue
PARK7	midnightblue
PARP1	black
PARP14	green
PARP4	blue
PARP9	purple
PARVA	turquoise
PARVB	yellow
PAWR	blue
PBDC1	cyan
PBRM1	magenta
PBX1	turquoise
PBXIP1	red
PC	blue
PCBD1	midnightblue
PCBP1	red
PCBP2	black
PCCA	grey60
PCCB	grey60
PCDH7	turquoise
PCK2	blue
PCMT1	cyan
PCNA	greenyellow
PCNP	brown
PCNT	black
PCOLCE	yellow
PCP4L1	turquoise
PCSK1N	red
PCYOX1	brown
PCYT1A	magenta
PCYT2	blue
PDAP1	red
PDCD10	blue
PDCD4	blue
PDCD5	midnightblue
PDCD6	blue
PDCD6IP	blue
PDDC1	red
PDE12	tan
PDE2A	turquoise
PDE3A	brown
PDE4DIP	black
PDE5A	turquoise
PDE6D	midnightblue
PDGFRB	green
PDHA1	grey60
PDHB	cyan
PDHX	brown
PDIA3	greenyellow
PDIA4	greenyellow
PDIA5	greenyellow
PDIA6	greenyellow
PDK3	turquoise
PDLIM1	blue
PDLIM2	pink
PDLIM3	lightcyan
PDLIM4	red
PDLIM5	brown
PDLIM7	red
PDP1	purple
PDS5A	purple
PDS5B	brown
PDXDC1	blue
PDXK	greenyellow
PDXP	red
PEA15	turquoise
PEBP1	turquoise
PECAM1	green
PEF1	pink
PELO	turquoise
PEX11B	magenta
PEX14	red
PEX19	turquoise
PF4	yellow
PFAS	green
PFDN1	midnightblue
PFDN2	midnightblue
PFDN4	midnightblue
PFDN5	salmon
PFDN6	midnightblue
PFKL	blue
PFKM	turquoise
PFN1	pink
PFN2	turquoise
PGAM1	cyan
PGD	yellow
PGK1	greenyellow
PGLS	salmon
PGLYRP1	yellow
PGLYRP2	green
PGM1	grey60
PGM2	brown
PGM2L1	magenta
PGM3	blue
PGM5	lightcyan
PGRMC1	turquoise
PGRMC2	magenta
PHB	grey60
PHB2	salmon
PHF5A	salmon
PHGDH	red
PHKB	tan
PHLDA3	red
PHLDB1	turquoise
PHLDB2	turquoise
PHPT1	midnightblue
PHYHD1	red
PI4KA	black
PICALM	magenta
PIGR	blue
PIK3R1	brown
PIN1	pink
PIP4K2A	green
PIP4K2B	turquoise
PIP4K2C	blue
PIP5K1C	red
PITHD1	turquoise
PITPNA	tan
PITPNB	turquoise
PITRM1	turquoise
PKM	yellow
PKN1	pink
PKP2	blue
PLA2G4A	turquoise
PLAA	tan
PLBD1	blue
PLBD2	black
PLCB1	turquoise
PLCB3	blue
PLCD1	blue
PLCG2	green
PLD3	yellow
PLEC	red
PLEKHG1	green
PLEKHO1	midnightblue
PLEKHO2	salmon
PLG	magenta
PLIN3	blue
PLIN4	red
PLN	turquoise
PLOD1	yellow
PLP1	turquoise
PLP2	midnightblue
PLS1	blue
PLS3	turquoise
PLSCR1	yellow
PLTP	yellow
PLVAP	yellow
PLXDC2	yellow
PLXNB2	brown
[truncated: 1,053 more rows]

## Sheet: moduleEigenvalue
	W.I1	W.I2	W.I3	W.I4	W.I5	W.I6	W.I7	W.I8	W.I9	W.I10	W.NI1	W.NI2	W.NI3	W.NI4	W.NI5	W.NI6	W.NI7	W.NI8	W.N1	W.N2	W.N3	W.N4	W.N5	W.N6	W.N7	W.N8	W.N9
black	-0.0438075	0.131602	0.00879184	-0.506632	0.0419414	0.118218	0.112593	0.144579	0.117274	-0.633768	-0.0189073	0.0402167	-0.0232366	-0.000814378	0.147467	0.146768	0.16283	0.179655	-0.0488694	-0.0379812	0.223633	-0.204691	0.0553599	-0.017911	-0.0849772	0.15073	-0.160063
blue	-0.00676219	0.00995585	-0.0991942	-0.200771	0.150377	-0.0763847	-0.0774084	-0.0621292	-0.093905	-0.235291	0.0920692	-0.0608399	0.452191	-0.0891622	-0.0326442	-0.0504038	-0.0398634	-0.0508415	-0.110078	-0.117541	-0.0375716	0.222805	-0.0825055	-0.00131318	-0.0525952	-0.0733141	0.723122
brown	-0.159669	0.134555	-0.0664604	-0.317496	-0.16049	-0.124828	-0.119116	0.106569	-0.196822	-0.518468	0.132649	0.141685	0.00239384	0.128313	0.172489	0.123434	0.276713	0.331261	-0.102725	-0.102912	0.19693	-0.18919	0.154492	0.138979	-0.0922334	0.192567	-0.0826188
cyan	-0.0497939	0.00735877	-0.153788	0.00309406	-0.165672	-0.177289	-0.218094	-0.0542033	-0.239946	-0.651073	-0.0853026	0.0734917	0.150702	0.0414666	0.0432651	0.0396167	0.146561	0.175736	0.282556	0.101929	0.233763	-0.107489	0.134556	0.164083	0.212513	0.185974	-0.0940147
green	0.29015	0.00144858	0.0737655	-0.156718	0.253581	0.412719	0.414603	0.164876	0.46049	-0.193075	-0.10313	-0.0803634	-0.105999	-0.125972	-0.0308938	-0.0373399	-0.0466629	-0.102887	-0.147238	-0.134289	-0.0471711	-0.0793301	-0.158875	-0.151792	-0.139777	-0.136519	-0.0936031
greenyellow	0.437799	-0.0347325	-0.0920718	-0.186739	0.429775	0.119015	0.170692	-0.0130489	0.117246	-0.391563	-0.0834183	-0.0738955	0.31991	-0.116074	-0.0598727	-0.0863033	-0.0483484	-0.11901	-0.128355	-0.125324	-0.0377267	0.0899287	-0.150872	-0.0474693	-0.100261	-0.13318	0.343899
grey60	-0.180867	-0.0394438	-0.221945	0.0111495	-0.161073	-0.278802	-0.30007	-0.153883	-0.345041	-0.228061	-0.0584412	0.0551827	0.4299	0.003161	-0.0415389	-0.077464	0.0735348	0.0836856	0.19808	0.0554135	0.0890161	0.155064	0.0464412	0.172671	0.241781	0.0933313	0.378217
lightcyan	-0.233913	0.00017169	-0.136179	-0.0503033	-0.310202	-0.247264	-0.271086	-0.0491106	-0.315225	-0.15213	-0.0812112	0.135169	-0.0345407	0.187609	0.220555	0.108769	0.163938	0.156167	0.203744	0.156167	0.28858	-0.194971	0.136931	0.172222	0.165212	0.247705	-0.266805
magenta	-0.0723407	0.118195	-0.0701463	-0.386979	-0.0263386	-0.0451634	-0.0141074	0.113573	-0.0978247	-0.633694	0.127831	0.0779788	0.0682013	0.0731638	0.150412	0.107143	0.216787	0.305308	-0.154271	-0.187631	0.182332	-0.152225	0.121186	0.123811	-0.152871	0.135803	0.0718678
midnightblue	-0.128446	-0.0423839	-0.178732	0.268078	-0.304839	-0.247207	-0.298205	-0.114753	-0.304142	-0.108535	-0.13561	0.0656855	0.0288577	0.0837615	0.0229379	-0.0148118	0.0850553	0.153039	0.354907	0.18417	0.199268	-0.162097	0.0942068	0.175919	0.344866	0.177506	-0.198496
pink	-0.113791	-0.0444754	-0.172737	0.104903	-0.255176	-0.210835	-0.251624	-0.134802	-0.263509	0.669901	-0.166355	0.0278622	0.0155357	0.0343877	0.0464642	-0.0100792	0.0230491	0.0307951	0.245035	0.174088	0.0931649	-0.134643	-0.0150355	0.0789252	0.241966	0.0912529	-0.104266
purple	0.0779463	0.11679	0.0222724	-0.406755	0.14474	0.170556	0.255866	0.190341	0.150086	-0.603917	0.11021	-0.00198623	0.0361135	-0.0365142	0.0396888	0.0411177	0.144118	0.18779	-0.246619	-0.221146	0.0709339	-0.140793	-0.00923125	-0.0110252	-0.223863	0.0163892	0.12689
red	-0.216772	0.0608489	-0.124534	-0.264836	-0.293143	-0.212709	-0.2295	-0.0401192	-0.257423	0.285192	-0.110759	0.0905704	-0.109621	0.11813	0.243872	0.159681	0.146565	0.127919	0.206307	0.198859	0.214641	-0.238934	0.0981032	0.0781088	0.131893	0.23436	-0.2967
salmon	0.0639411	-0.036964	0.0187545	0.391114	-0.144124	0.0110063	-0.166618	-0.1362	0.0051481	0.790004	-0.153245	-0.102974	-0.0366338	-0.0488854	-0.0592929	-0.0483767	-0.0793605	-0.0602659	0.0857242	0.0329053	0.00245795	-0.1394	-0.0836941	-0.054818	0.159844	-0.0315699	-0.178476
tan	-0.00425829	0.0474199	-0.112673	-0.339547	0.0397185	-0.0893081	-0.0870896	0.028166	-0.151031	-0.660536	0.0619951	0.0381661	0.302547	0.0482386	0.088266	0.0446581	0.149924	0.175342	-0.129146	-0.127889	0.143349	-0.010693	0.0734134	0.105672	-0.102084	0.0911589	0.376221
turquoise	-0.213454	0.0690556	-0.0927833	-0.226175	-0.243904	-0.179344	-0.208636	0.0372768	-0.251426	-0.377153	0.00312708	0.1357	-0.0368415	0.148005	0.237948	0.157253	0.220892	0.267394	0.0458129	0.0191388	0.275318	-0.200623	0.188393	0.162289	0.0280178	0.265164	-0.230446
yellow	0.919652	0.0272606	0.0360372	-0.0983025	0.0184679	0.0560415	0.0533258	0.0502338	-0.00653464	-0.200625	-0.130867	-0.0117251	-0.0783491	-0.0456673	0.044739	0.0224542	0.00359954	-0.0958276	-0.0421603	-0.017637	0.0379202	-0.120471	-0.0942048	-0.0911732	-0.0606116	-0.0570432	-0.118531

## Sheet: grey60_go
geneSet	description	link	size	overlap	expect	enrichmentRatio	pValue	FDR	overlapId	userId
GO:0017144	drug metabolic process	http://amigo.geneontology.org/amigo/term/GO:0017144	280	24	6.93351	3.46145	1.82373e-08	3.44685e-05	203;1152;2271;2597;3155;3692;4191;4704;4705;4709;4722;5095;5096;5160;5236;6389;6390;6697;7384;7385;7386;25824;29796;81889	AK1;CKB;EIF6;FAHD1;FH;GAPDH;HMGCL;MDH2;NDUFA10;NDUFA9;NDUFB3;NDUFS3;PCCA;PCCB;PDHA1;PGM1;PRDX5;SDHA;SDHB;SPR;UQCR10;UQCRC1;UQCRC2;UQCRFS1
GO:0045333	cellular respiration	http://amigo.geneontology.org/amigo/term/GO:0045333	91	14	2.25339	6.21286	2.17673e-08	3.44685e-05	2271;4191;4704;4705;4709;4722;5160;6389;6390;7384;7385;7386;29796;81889	FAHD1;FH;MDH2;NDUFA10;NDUFA9;NDUFB3;NDUFS3;PDHA1;SDHA;SDHB;UQCR10;UQCRC1;UQCRC2;UQCRFS1
GO:0015980	energy derivation by oxidation of organic compounds	http://amigo.geneontology.org/amigo/term/GO:0015980	116	15	2.87246	5.22201	7.25439e-08	7.65822e-05	2271;4191;4704;4705;4709;4722;5160;5236;6389;6390;7384;7385;7386;29796;81889	FAHD1;FH;MDH2;NDUFA10;NDUFA9;NDUFB3;NDUFS3;PDHA1;PGM1;SDHA;SDHB;UQCR10;UQCRC1;UQCRC2;UQCRFS1
GO:0006091	generation of precursor metabolites and energy	http://amigo.geneontology.org/amigo/term/GO:0006091	195	19	4.8287	3.93481	1.09392e-07	8.66112e-05	2108;2271;2597;3155;3692;4191;4704;4705;4709;4722;5160;5236;6389;6390;7384;7385;7386;29796;81889	EIF6;ETFA;FAHD1;FH;GAPDH;HMGCL;MDH2;NDUFA10;NDUFA9;NDUFB3;NDUFS3;PDHA1;PGM1;SDHA;SDHB;UQCR10;UQCRC1;UQCRC2;UQCRFS1
GO:0055114	oxidation-reduction process	http://amigo.geneontology.org/amigo/term/GO:0055114	359	25	8.88976	2.81223	5.55421e-07	0.000321688	1892;2108;2271;2597;3030;3033;4191;4704;4705;4709;4722;5160;5236;6389;6390;6697;7384;7385;7386;9131;10449;25824;29796;81889;92259	ACAA2;AIFM1;ECHS1;ETFA;FAHD1;FH;GAPDH;HADH;HADHA;MDH2;MRPS36;NDUFA10;NDUFA9;NDUFB3;NDUFS3;PDHA1;PGM1;PRDX5;SDHA;SDHB;SPR;UQCR10;UQCRC1;UQCRC2;UQCRFS1
GO:0009060	aerobic respiration	http://amigo.geneontology.org/amigo/term/GO:0009060	43	9	1.06479	8.45237	6.09449e-07	0.000321688	2271;4191;5160;6389;6390;7384;7385;29796;81889	FAHD1;FH;MDH2;PDHA1;SDHA;SDHB;UQCR10;UQCRC1;UQCRC2
GO:0046034	ATP metabolic process	http://amigo.geneontology.org/amigo/term/GO:0046034	104	13	2.57531	5.04795	9.13337e-07	0.000350796	203;2597;3692;4704;4705;4709;4722;5236;6389;7384;7385;7386;29796	AK1;EIF6;GAPDH;NDUFA10;NDUFA9;NDUFB3;NDUFS3;PGM1;SDHA;UQCR10;UQCRC1;UQCRC2;UQCRFS1
GO:0019752	carboxylic acid metabolic process	http://amigo.geneontology.org/amigo/term/GO:0019752	343	24	8.49355	2.82567	9.4226e-07	0.000350796	191;587;1152;1892;2108;2271;2597;2805;3030;3033;3155;3692;4191;5095;5096;5160;5236;6389;6390;7965;10449;27068;81889;92259	ACAA2;AHCY;AIMP2;BCAT2;CKB;ECHS1;EIF6;ETFA;FAHD1;FH;GAPDH;GOT1;HADH;HADHA;HMGCL;MDH2;MRPS36;PCCA;PCCB;PDHA1;PGM1;PPA2;SDHA;SDHB
GO:0072521	purine-containing compound metabolic process	http://amigo.geneontology.org/amigo/term/GO:0072521	202	18	5.00204	3.59854	9.96893e-07	0.000350796	191;203;2597;3155;3692;4704;4705;4709;4722;5160;5236;6389;7384;7385;7386;29796;55856;79717	ACOT13;AHCY;AK1;EIF6;GAPDH;HMGCL;NDUFA10;NDUFA9;NDUFB3;NDUFS3;PDHA1;PGM1;PPCS;SDHA;UQCR10;UQCRC1;UQCRC2;UQCRFS1
GO:0009150	purine ribonucleotide metabolic process	http://amigo.geneontology.org/amigo/term/GO:0009150	183	17	4.53155	3.75148	1.18172e-06	0.000374251	203;2597;3155;3692;4704;4705;4709;4722;5160;5236;6389;7384;7385;7386;29796;55856;79717	ACOT13;AK1;EIF6;GAPDH;HMGCL;NDUFA10;NDUFA9;NDUFB3;NDUFS3;PDHA1;PGM1;PPCS;SDHA;UQCR10;UQCRC1;UQCRC2;UQCRFS1
GO:0009259	ribonucleotide metabolic process	http://amigo.geneontology.org/amigo/term/GO:0009259	187	17	4.6306	3.67123	1.60863e-06	0.00046314	203;2597;3155;3692;4704;4705;4709;4722;5160;5236;6389;7384;7385;7386;29796;55856;79717	ACOT13;AK1;EIF6;GAPDH;HMGCL;NDUFA10;NDUFA9;NDUFB3;NDUFS3;PDHA1;PGM1;PPCS;SDHA;UQCR10;UQCRC1;UQCRC2;UQCRFS1
GO:0043436	oxoacid metabolic process	http://amigo.geneontology.org/amigo/term/GO:0043436	356	24	8.81547	2.72249	1.87944e-06	0.000496016	191;587;1152;1892;2108;2271;2597;2805;3030;3033;3155;3692;4191;5095;5096;5160;5236;6389;6390;7965;10449;27068;81889;92259	ACAA2;AHCY;AIMP2;BCAT2;CKB;ECHS1;EIF6;ETFA;FAHD1;FH;GAPDH;GOT1;HADH;HADHA;HMGCL;MDH2;MRPS36;PCCA;PCCB;PDHA1;PGM1;PPA2;SDHA;SDHB
GO:0006082	organic acid metabolic process	http://amigo.geneontology.org/amigo/term/GO:0006082	359	24	8.88976	2.69974	2.19289e-06	0.000534221	191;587;1152;1892;2108;2271;2597;2805;3030;3033;3155;3692;4191;5095;5096;5160;5236;6389;6390;7965;10449;27068;81889;92259	ACAA2;AHCY;AIMP2;BCAT2;CKB;ECHS1;EIF6;ETFA;FAHD1;FH;GAPDH;GOT1;HADH;HADHA;HMGCL;MDH2;MRPS36;PCCA;PCCB;PDHA1;PGM1;PPA2;SDHA;SDHB
GO:0006163	purine nucleotide metabolic process	http://amigo.geneontology.org/amigo/term/GO:0006163	194	17	4.80393	3.53877	2.70383e-06	0.000611645	203;2597;3155;3692;4704;4705;4709;4722;5160;5236;6389;7384;7385;7386;29796;55856;79717	ACOT13;AK1;EIF6;GAPDH;HMGCL;NDUFA10;NDUFA9;NDUFB3;NDUFS3;PDHA1;PGM1;PPCS;SDHA;UQCR10;UQCRC1;UQCRC2;UQCRFS1
GO:0009205	purine ribonucleoside triphosphate metabolic process	http://amigo.geneontology.org/amigo/term/GO:0009205	119	13	2.94674	4.41165	4.34848e-06	0.000877899	203;2597;3692;4704;4705;4709;4722;5236;6389;7384;7385;7386;29796	AK1;EIF6;GAPDH;NDUFA10;NDUFA9;NDUFB3;NDUFS3;PGM1;SDHA;UQCR10;UQCRC1;UQCRC2;UQCRFS1
GO:0019693	ribose phosphate metabolic process	http://amigo.geneontology.org/amigo/term/GO:0019693	201	17	4.97727	3.41553	4.43523e-06	0.000877899	203;2597;3155;3692;4704;4705;4709;4722;5160;5236;6389;7384;7385;7386;29796;55856;79717	ACOT13;AK1;EIF6;GAPDH;HMGCL;NDUFA10;NDUFA9;NDUFB3;NDUFS3;PDHA1;PGM1;PPCS;SDHA;UQCR10;UQCRC1;UQCRC2;UQCRFS1
GO:0009199	ribonucleoside triphosphate metabolic process	http://amigo.geneontology.org/amigo/term/GO:0009199	122	13	3.02103	4.30317	5.76644e-06	0.00107425	203;2597;3692;4704;4705;4709;4722;5236;6389;7384;7385;7386;29796	AK1;EIF6;GAPDH;NDUFA10;NDUFA9;NDUFB3;NDUFS3;PGM1;SDHA;UQCR10;UQCRC1;UQCRC2;UQCRFS1
GO:0009144	purine nucleoside triphosphate metabolic process	http://amigo.geneontology.org/amigo/term/GO:0009144	123	13	3.04579	4.26818	6.3228e-06	0.00111246	203;2597;3692;4704;4705;4709;4722;5236;6389;7384;7385;7386;29796	AK1;EIF6;GAPDH;NDUFA10;NDUFA9;NDUFB3;NDUFS3;PGM1;SDHA;UQCR10;UQCRC1;UQCRC2;UQCRFS1
GO:0006119	oxidative phosphorylation	http://amigo.geneontology.org/amigo/term/GO:0006119	57	9	1.41147	6.37635	7.36207e-06	0.00114315	4704;4705;4709;4722;6389;7384;7385;7386;29796	NDUFA10;NDUFA9;NDUFB3;NDUFS3;SDHA;UQCR10;UQCRC1;UQCRC2;UQCRFS1
GO:0009126	purine nucleoside monophosphate metabolic process	http://amigo.geneontology.org/amigo/term/GO:0009126	125	13	3.09532	4.19989	7.58009e-06	0.00114315	203;2597;3692;4704;4705;4709;4722;5236;6389;7384;7385;7386;29796	AK1;EIF6;GAPDH;NDUFA10;NDUFA9;NDUFB3;NDUFS3;PGM1;SDHA;UQCR10;UQCRC1;UQCRC2;UQCRFS1
GO:0009167	purine ribonucleoside monophosphate metabolic process	http://amigo.geneontology.org/amigo/term/GO:0009167	125	13	3.09532	4.19989	7.58009e-06	0.00114315	203;2597;3692;4704;4705;4709;4722;5236;6389;7384;7385;7386;29796	AK1;EIF6;GAPDH;NDUFA10;NDUFA9;NDUFB3;NDUFS3;PGM1;SDHA;UQCR10;UQCRC1;UQCRC2;UQCRFS1
GO:0009161	ribonucleoside monophosphate metabolic process	http://amigo.geneontology.org/amigo/term/GO:0009161	128	13	3.16961	4.10146	9.8816e-06	0.00136072	203;2597;3692;4704;4705;4709;4722;5236;6389;7384;7385;7386;29796	AK1;EIF6;GAPDH;NDUFA10;NDUFA9;NDUFB3;NDUFS3;PGM1;SDHA;UQCR10;UQCRC1;UQCRC2;UQCRFS1
GO:0022904	respiratory electron transport chain	http://amigo.geneontology.org/amigo/term/GO:0022904	59	9	1.46099	6.1602	9.88208e-06	0.00136072	4704;4705;4709;4722;6389;6390;7384;7386;29796	NDUFA10;NDUFA9;NDUFB3;NDUFS3;SDHA;SDHB;UQCR10;UQCRC1;UQCRFS1
GO:0009141	nucleoside triphosphate metabolic process	http://amigo.geneontology.org/amigo/term/GO:0009141	130	13	3.21913	4.03836	1.17402e-05	0.00154922	203;2597;3692;4704;4705;4709;4722;5236;6389;7384;7385;7386;29796	AK1;EIF6;GAPDH;NDUFA10;NDUFA9;NDUFB3;NDUFS3;PGM1;SDHA;UQCR10;UQCRC1;UQCRC2;UQCRFS1
GO:0006099	tricarboxylic acid cycle	http://amigo.geneontology.org/amigo/term/GO:0006099	23	6	0.569539	10.5348	1.35556e-05	0.00169324	2271;4191;5160;6389;6390;81889	FAHD1;FH;MDH2;PDHA1;SDHA;SDHB
GO:0009123	nucleoside monophosphate metabolic process	http://amigo.geneontology.org/amigo/term/GO:0009123	132	13	3.26866	3.97717	1.39009e-05	0.00169324	203;2597;3692;4704;4705;4709;4722;5236;6389;7384;7385;7386;29796	AK1;EIF6;GAPDH;NDUFA10;NDUFA9;NDUFB3;NDUFS3;PGM1;SDHA;UQCR10;UQCRC1;UQCRC2;UQCRFS1
GO:0009117	nucleotide metabolic process	http://amigo.geneontology.org/amigo/term/GO:0009117	243	18	6.0173	2.99137	1.46012e-05	0.00171267	203;2597;3155;3692;4191;4704;4705;4709;4722;5160;5236;6389;7384;7385;7386;29796;55856;79717	ACOT13;AK1;EIF6;GAPDH;HMGCL;MDH2;NDUFA10;NDUFA9;NDUFB3;NDUFS3;PDHA1;PGM1;PPCS;SDHA;UQCR10;UQCRC1;UQCRC2;UQCRFS1
GO:0006753	nucleoside phosphate metabolic process	http://amigo.geneontology.org/amigo/term/GO:0006753	244	18	6.04206	2.97912	1.54666e-05	0.00174938	203;2597;3155;3692;4191;4704;4705;4709;4722;5160;5236;6389;7384;7385;7386;29796;55856;79717	ACOT13;AK1;EIF6;GAPDH;HMGCL;MDH2;NDUFA10;NDUFA9;NDUFB3;NDUFS3;PDHA1;PGM1;PPCS;SDHA;UQCR10;UQCRC1;UQCRC2;UQCRFS1
GO:0006101	citrate metabolic process	http://amigo.geneontology.org/amigo/term/GO:0006101	24	6	0.594301	10.0959	1.77221e-05	0.00193537	2271;4191;5160;6389;6390;81889	FAHD1;FH;MDH2;PDHA1;SDHA;SDHB
GO:0042773	ATP synthesis coupled electron transport	http://amigo.geneontology.org/amigo/term/GO:0042773	50	8	1.23813	6.46137	2.23582e-05	0.00228414	4704;4705;4709;4722;6389;7384;7386;29796	NDUFA10;NDUFA9;NDUFB3;NDUFS3;SDHA;UQCR10;UQCRC1;UQCRFS1
GO:0042775	mitochondrial ATP synthesis coupled electron transport	http://amigo.geneontology.org/amigo/term/GO:0042775	50	8	1.23813	6.46137	2.23582e-05	0.00228414	4704;4705;4709;4722;6389;7384;7386;29796	NDUFA10;NDUFA9;NDUFB3;NDUFS3;SDHA;UQCR10;UQCRC1;UQCRFS1
GO:0055086	nucleobase-containing small molecule metabolic process	http://amigo.geneontology.org/amigo/term/GO:0055086	276	19	6.83446	2.78003	2.3114e-05	0.00228756	191;203;2597;3155;3692;4191;4704;4705;4709;4722;5160;5236;6389;7384;7385;7386;29796;55856;79717	ACOT13;AHCY;AK1;EIF6;GAPDH;HMGCL;MDH2;NDUFA10;NDUFA9;NDUFB3;NDUFS3;PDHA1;PGM1;PPCS;SDHA;UQCR10;UQCRC1;UQCRC2;UQCRFS1
GO:0072350	tricarboxylic acid metabolic process	http://amigo.geneontology.org/amigo/term/GO:0072350	26	6	0.643826	9.31928	2.91451e-05	0.00279704	2271;4191;5160;6389;6390;81889	FAHD1;FH;MDH2;PDHA1;SDHA;SDHB
GO:0070125	mitochondrial translational elongation	http://amigo.geneontology.org/amigo/term/GO:0070125	10	4	0.247626	16.1534	6.49753e-05	0.00605226	6182;51253;56945;92259	MRPL12;MRPL37;MRPS22;MRPS36
GO:0032543	mitochondrial translation	http://amigo.geneontology.org/amigo/term/GO:0032543	19	5	0.470488	10.6273	7.19795e-05	0.00634975	6182;28958;51253;56945;92259	COA3;MRPL12;MRPL37;MRPS22;MRPS36
GO:0022900	electron transport chain	http://amigo.geneontology.org/amigo/term/GO:0022900	93	10	2.30292	4.34232	7.21791e-05	0.00634975	2108;4704;4705;4709;4722;6389;6390;7384;7386;29796	ETFA;NDUFA10;NDUFA9;NDUFB3;NDUFS3;SDHA;SDHB;UQCR10;UQCRC1;UQCRFS1
GO:0051186	cofactor metabolic process	http://amigo.geneontology.org/amigo/term/GO:0051186	226	16	5.59634	2.85901	8.47217e-05	0.00725172	191;2597;2805;3155;3692;4191;4704;5095;5096;5160;5236;6697;25824;55856;79717;92259	ACOT13;AHCY;EIF6;GAPDH;GOT1;HMGCL;MDH2;MRPS36;NDUFA9;PCCA;PCCB;PDHA1;PGM1;PPCS;PRDX5;SPR
GO:0140053	mitochondrial gene expression	http://amigo.geneontology.org/amigo/term/GO:0140053	22	5	0.544776	9.17808	0.000153816	0.0128193	6182;28958;51253;56945;92259	COA3;MRPL12;MRPL37;MRPS22;MRPS36
GO:0006732	coenzyme metabolic process	http://amigo.geneontology.org/amigo/term/GO:0006732	145	12	3.59057	3.34209	0.00017416	0.0141426	2597;3155;3692;4191;4704;5095;5096;5160;5236;6697;55856;79717	ACOT13;EIF6;GAPDH;HMGCL;MDH2;NDUFA9;PCCA;PCCB;PDHA1;PGM1;PPCS;SPR
GO:0007005	mitochondrion organization	http://amigo.geneontology.org/amigo/term/GO:0007005	173	13	4.28392	3.0346	0.000242012	0.0191613	3155;4704;4705;4709;4722;5245;7385;10449;26355;28958;29796;54927;56993	ACAA2;CHCHD3;COA3;FAM162A;HMGCL;NDUFA10;NDUFA9;NDUFB3;NDUFS3;PHB;TOMM22;UQCR10;UQCRC2
GO:0006415	translational termination	http://amigo.geneontology.org/amigo/term/GO:0006415	14	4	0.346676	11.5382	0.000287219	0.0221859	6182;51253;56945;92259	MRPL12;MRPL37;MRPS22;MRPS36
GO:0033108	mitochondrial respiratory chain complex assembly	http://amigo.geneontology.org/amigo/term/GO:0033108	41	6	1.01526	5.90979	0.000423993	0.0319711	4704;4705;4709;4722;28958;29796	COA3;NDUFA10;NDUFA9;NDUFB3;NDUFS3;UQCR10
GO:0016054	organic acid catabolic process	http://amigo.geneontology.org/amigo/term/GO:0016054	97	9	2.40197	3.74693	0.000527656	0.0379792	191;587;1892;2108;2805;3030;3033;3155;10449	ACAA2;AHCY;BCAT2;ECHS1;ETFA;GOT1;HADH;HADHA;HMGCL
GO:0046395	carboxylic acid catabolic process	http://amigo.geneontology.org/amigo/term/GO:0046395	97	9	2.40197	3.74693	0.000527656	0.0379792	191;587;1892;2108;2805;3030;3033;3155;10449	ACAA2;AHCY;BCAT2;ECHS1;ETFA;GOT1;HADH;HADHA;HMGCL
GO:1901135	carbohydrate derivative metabolic process	http://amigo.geneontology.org/amigo/term/GO:1901135	326	18	8.07259	2.22977	0.000692323	0.0487242	191;203;2597;3155;3692;4704;4705;4709;4722;5160;5236;6389;7384;7385;7386;29796;55856;79717	ACOT13;AHCY;AK1;EIF6;GAPDH;HMGCL;NDUFA10;NDUFA9;NDUFB3;NDUFS3;PDHA1;PGM1;PPCS;SDHA;UQCR10;UQCRC1;UQCRC2;UQCRFS1
GO:0043648	dicarboxylic acid metabolic process	http://amigo.geneontology.org/amigo/term/GO:0043648	45	6	1.11431	5.38447	0.000710135	0.0488913	2271;2805;4191;6389;6390;92259	FH;GOT1;MDH2;MRPS36;SDHA;SDHB

## Sheet: cyan_go
geneSet	description	link	size	overlap	expect	enrichmentRatio	pValue	FDR	overlapId	userId
GO:0070646	protein modification by small protein removal	http://amigo.geneontology.org/amigo/term/GO:0070646	85	14	2.99864	4.66878	9.10695e-07	0.00234364	5682;5684;5690;5695;5700;5704;5705;5707;5713;5719;8533;9861;10213;10987	COPS3;COPS5;PSMA1;PSMA3;PSMB2;PSMB7;PSMC1;PSMC4;PSMC5;PSMD1;PSMD13;PSMD14;PSMD6;PSMD7
GO:0016579	protein deubiquitination	http://amigo.geneontology.org/amigo/term/GO:0016579	76	13	2.68114	4.84868	1.48004e-06	0.00234364	5682;5684;5690;5695;5700;5704;5705;5707;5713;5719;9861;10213;10987	COPS5;PSMA1;PSMA3;PSMB2;PSMB7;PSMC1;PSMC4;PSMC5;PSMD1;PSMD13;PSMD14;PSMD6;PSMD7

## Sheet: midnightblue_go
geneSet	description	link	size	overlap	expect	enrichmentRatio	pValue	FDR	overlapId	userId
GO:0033108	mitochondrial respiratory chain complex assembly	http://amigo.geneontology.org/amigo/term/GO:0033108	41	11	1.19607	9.19682	1.05529e-08	1.48666e-05	4700;4702;4706;4712;4715;4716;4726;4729;55967;91942;389203	NDUFA12;NDUFA6;NDUFA8;NDUFAB1;NDUFAF2;NDUFB10;NDUFB6;NDUFB9;NDUFS6;NDUFV2;SMIM20
GO:0010257	NADH dehydrogenase complex assembly	http://amigo.geneontology.org/amigo/term/GO:0010257	33	10	0.962687	10.3876	1.40826e-08	1.48666e-05	4700;4702;4706;4712;4715;4716;4726;4729;55967;91942	NDUFA12;NDUFA6;NDUFA8;NDUFAB1;NDUFAF2;NDUFB10;NDUFB6;NDUFB9;NDUFS6;NDUFV2
GO:0032981	mitochondrial respiratory chain complex I assembly	http://amigo.geneontology.org/amigo/term/GO:0032981	33	10	0.962687	10.3876	1.40826e-08	1.48666e-05	4700;4702;4706;4712;4715;4716;4726;4729;55967;91942	NDUFA12;NDUFA6;NDUFA8;NDUFAB1;NDUFAF2;NDUFB10;NDUFB6;NDUFB9;NDUFS6;NDUFV2
GO:0006119	oxidative phosphorylation	http://amigo.geneontology.org/amigo/term/GO:0006119	57	12	1.66282	7.21665	4.24606e-08	3.36182e-05	1327;4700;4702;4706;4712;4715;4716;4726;4729;11315;30968;55967	COX4I1;NDUFA12;NDUFA6;NDUFA8;NDUFAB1;NDUFB10;NDUFB6;NDUFB9;NDUFS6;NDUFV2;PARK7;STOML2
GO:0022904	respiratory electron transport chain	http://amigo.geneontology.org/amigo/term/GO:0022904	59	12	1.72117	6.97201	6.4093e-08	4.05965e-05	1327;4700;4702;4706;4712;4715;4716;4726;4729;11315;55967;91942	COX4I1;NDUFA12;NDUFA6;NDUFA8;NDUFAB1;NDUFAF2;NDUFB10;NDUFB6;NDUFB9;NDUFS6;NDUFV2;PARK7
GO:0042773	ATP synthesis coupled electron transport	http://amigo.geneontology.org/amigo/term/GO:0042773	50	11	1.45862	7.5414	1.00711e-07	4.55647e-05	1327;4700;4702;4706;4712;4715;4716;4726;4729;11315;55967	COX4I1;NDUFA12;NDUFA6;NDUFA8;NDUFAB1;NDUFB10;NDUFB6;NDUFB9;NDUFS6;NDUFV2;PARK7
GO:0042775	mitochondrial ATP synthesis coupled electron transport	http://amigo.geneontology.org/amigo/term/GO:0042775	50	11	1.45862	7.5414	1.00711e-07	4.55647e-05	1327;4700;4702;4706;4712;4715;4716;4726;4729;11315;55967	COX4I1;NDUFA12;NDUFA6;NDUFA8;NDUFAB1;NDUFB10;NDUFB6;NDUFB9;NDUFS6;NDUFV2;PARK7
GO:0006120	mitochondrial electron transport, NADH to ubiquinone	http://amigo.geneontology.org/amigo/term/GO:0006120	32	9	0.933514	9.64099	1.62689e-07	6.44047e-05	4700;4702;4706;4712;4715;4716;4726;4729;11315	NDUFA6;NDUFA8;NDUFAB1;NDUFB10;NDUFB6;NDUFB9;NDUFS6;NDUFV2;PARK7
GO:0045333	cellular respiration	http://amigo.geneontology.org/amigo/term/GO:0045333	91	14	2.65468	5.2737	1.92753e-07	6.78277e-05	1327;4190;4700;4702;4706;4712;4715;4716;4726;4729;11315;55847;55967;91942	CISD1;COX4I1;MDH1;NDUFA12;NDUFA6;NDUFA8;NDUFAB1;NDUFAF2;NDUFB10;NDUFB6;NDUFB9;NDUFS6;NDUFV2;PARK7
GO:0007005	mitochondrion organization	http://amigo.geneontology.org/amigo/term/GO:0007005	173	18	5.04681	3.56661	1.30335e-06	0.000412771	4700;4702;4706;4712;4715;4716;4726;4729;6742;6993;9141;11315;11345;30968;55967;65991;91942;389203	DYNLT1;FUNDC2;GABARAPL2;NDUFA12;NDUFA6;NDUFA8;NDUFAB1;NDUFAF2;NDUFB10;NDUFB6;NDUFB9;NDUFS6;NDUFV2;PARK7;PDCD5;SMIM20;SSBP1;STOML2
GO:0015980	energy derivation by oxidation of organic compounds	http://amigo.geneontology.org/amigo/term/GO:0015980	116	14	3.38399	4.13713	4.05049e-06	0.00116617	1327;4190;4700;4702;4706;4712;4715;4716;4726;4729;11315;55847;55967;91942	CISD1;COX4I1;MDH1;NDUFA12;NDUFA6;NDUFA8;NDUFAB1;NDUFAF2;NDUFB10;NDUFB6;NDUFB9;NDUFS6;NDUFV2;PARK7
GO:0022900	electron transport chain	http://amigo.geneontology.org/amigo/term/GO:0022900	93	12	2.71303	4.42311	1.06265e-05	0.00280452	1327;4700;4702;4706;4712;4715;4716;4726;4729;11315;55967;91942	COX4I1;NDUFA12;NDUFA6;NDUFA8;NDUFAB1;NDUFAF2;NDUFB10;NDUFB6;NDUFB9;NDUFS6;NDUFV2;PARK7
GO:0070646	protein modification by small protein removal	http://amigo.geneontology.org/amigo/term/GO:0070646	85	11	2.47965	4.43611	2.49589e-05	0.00608038	5683;5685;5692;5693;5694;5702;5710;5715;10980;11315;29086	BABAM1;COPS6;PARK7;PSMA2;PSMA4;PSMB4;PSMB5;PSMB6;PSMC3;PSMD4;PSMD9
GO:0046034	ATP metabolic process	http://amigo.geneontology.org/amigo/term/GO:0046034	104	12	3.03392	3.95528	3.39205e-05	0.00767329	1327;4700;4702;4706;4712;4715;4716;4726;4729;11315;30968;55967	COX4I1;NDUFA12;NDUFA6;NDUFA8;NDUFAB1;NDUFB10;NDUFB6;NDUFB9;NDUFS6;NDUFV2;PARK7;STOML2
GO:0055114	oxidation-reduction process	http://amigo.geneontology.org/amigo/term/GO:0055114	359	24	10.4729	2.29164	5.02414e-05	0.0102896	644;874;1327;1891;2170;3945;4190;4700;4702;4706;4712;4715;4716;4726;4729;5092;6647;7001;9380;10901;11315;55847;55967;91942	BLVRA;CBR3;CISD1;COX4I1;DHRS4;ECH1;FABP3;GRHPR;LDHB;MDH1;NDUFA12;NDUFA6;NDUFA8;NDUFAB1;NDUFAF2;NDUFB10;NDUFB6;NDUFB9;NDUFS6;NDUFV2;PARK7;PCBD1;PRDX2;SOD1
GO:0016579	protein deubiquitination	http://amigo.geneontology.org/amigo/term/GO:0016579	76	10	2.2171	4.5104	5.1984e-05	0.0102896	5683;5685;5692;5693;5694;5702;5710;5715;11315;29086	BABAM1;PARK7;PSMA2;PSMA4;PSMB4;PSMB5;PSMB6;PSMC3;PSMD4;PSMD9
GO:0010499	proteasomal ubiquitin-independent protein catabolic process	http://amigo.geneontology.org/amigo/term/GO:0010499	17	5	0.495929	10.0821	8.8271e-05	0.0164444	5683;5685;5692;5693;5694	PSMA2;PSMA4;PSMB4;PSMB5;PSMB6
GO:0009205	purine ribonucleoside triphosphate metabolic process	http://amigo.geneontology.org/amigo/term/GO:0009205	119	12	3.47151	3.45671	0.000130132	0.022896	1327;4700;4702;4706;4712;4715;4716;4726;4729;11315;30968;55967	COX4I1;NDUFA12;NDUFA6;NDUFA8;NDUFAB1;NDUFB10;NDUFB6;NDUFB9;NDUFS6;NDUFV2;PARK7;STOML2
GO:0009199	ribonucleoside triphosphate metabolic process	http://amigo.geneontology.org/amigo/term/GO:0009199	122	12	3.55902	3.37171	0.000165699	0.0262493	1327;4700;4702;4706;4712;4715;4716;4726;4729;11315;30968;55967	COX4I1;NDUFA12;NDUFA6;NDUFA8;NDUFAB1;NDUFB10;NDUFB6;NDUFB9;NDUFS6;NDUFV2;PARK7;STOML2
GO:0009144	purine nucleoside triphosphate metabolic process	http://amigo.geneontology.org/amigo/term/GO:0009144	123	12	3.5882	3.3443	0.000179275	0.0262493	1327;4700;4702;4706;4712;4715;4716;4726;4729;11315;30968;55967	COX4I1;NDUFA12;NDUFA6;NDUFA8;NDUFAB1;NDUFB10;NDUFB6;NDUFB9;NDUFS6;NDUFV2;PARK7;STOML2
GO:0000303	response to superoxide	http://amigo.geneontology.org/amigo/term/GO:0000303	11	4	0.320896	12.4651	0.000190633	0.0262493	6647;7001;11315;54936	ADPRHL2;PARK7;PRDX2;SOD1
GO:0071450	cellular response to oxygen radical	http://amigo.geneontology.org/amigo/term/GO:0071450	11	4	0.320896	12.4651	0.000190633	0.0262493	6647;7001;11315;54936	ADPRHL2;PARK7;PRDX2;SOD1
GO:0071451	cellular response to superoxide	http://amigo.geneontology.org/amigo/term/GO:0071451	11	4	0.320896	12.4651	0.000190633	0.0262493	6647;7001;11315;54936	ADPRHL2;PARK7;PRDX2;SOD1
GO:0009126	purine nucleoside monophosphate metabolic process	http://amigo.geneontology.org/amigo/term/GO:0009126	125	12	3.64654	3.29079	0.000209306	0.0265149	1327;4700;4702;4706;4712;4715;4716;4726;4729;11315;30968;55967	COX4I1;NDUFA12;NDUFA6;NDUFA8;NDUFAB1;NDUFB10;NDUFB6;NDUFB9;NDUFS6;NDUFV2;PARK7;STOML2
GO:0009167	purine ribonucleoside monophosphate metabolic process	http://amigo.geneontology.org/amigo/term/GO:0009167	125	12	3.64654	3.29079	0.000209306	0.0265149	1327;4700;4702;4706;4712;4715;4716;4726;4729;11315;30968;55967	COX4I1;NDUFA12;NDUFA6;NDUFA8;NDUFAB1;NDUFB10;NDUFB6;NDUFB9;NDUFS6;NDUFV2;PARK7;STOML2
GO:0009161	ribonucleoside monophosphate metabolic process	http://amigo.geneontology.org/amigo/term/GO:0009161	128	12	3.73406	3.21366	0.000262386	0.0319607	1327;4700;4702;4706;4712;4715;4716;4726;4729;11315;30968;55967	COX4I1;NDUFA12;NDUFA6;NDUFA8;NDUFAB1;NDUFB10;NDUFB6;NDUFB9;NDUFS6;NDUFV2;PARK7;STOML2
GO:0000305	response to oxygen radical	http://amigo.geneontology.org/amigo/term/GO:0000305	12	4	0.350068	11.4264	0.000279608	0.032797	6647;7001;11315;54936	ADPRHL2;PARK7;PRDX2;SOD1
GO:0009141	nucleoside triphosphate metabolic process	http://amigo.geneontology.org/amigo/term/GO:0009141	130	12	3.7924	3.16422	0.000303826	0.0343649	1327;4700;4702;4706;4712;4715;4716;4726;4729;11315;30968;55967	COX4I1;NDUFA12;NDUFA6;NDUFA8;NDUFAB1;NDUFB10;NDUFB6;NDUFB9;NDUFS6;NDUFV2;PARK7;STOML2
GO:0009123	nucleoside monophosphate metabolic process	http://amigo.geneontology.org/amigo/term/GO:0009123	132	12	3.85075	3.11628	0.000350716	0.0383007	1327;4700;4702;4706;4712;4715;4716;4726;4729;11315;30968;55967	COX4I1;NDUFA12;NDUFA6;NDUFA8;NDUFAB1;NDUFB10;NDUFB6;NDUFB9;NDUFS6;NDUFV2;PARK7;STOML2
GO:0006091	generation of precursor metabolites and energy	http://amigo.geneontology.org/amigo/term/GO:0006091	195	15	5.6886	2.63685	0.000390951	0.0412714	1327;4190;4700;4702;4706;4712;4715;4716;4726;4729;11315;30968;55847;55967;91942	CISD1;COX4I1;MDH1;NDUFA12;NDUFA6;NDUFA8;NDUFAB1;NDUFAF2;NDUFB10;NDUFB6;NDUFB9;NDUFS6;NDUFV2;PARK7;STOML2

## Sheet: turquoise_go
geneSet	description	link	size	overlap	expect	enrichmentRatio	pValue	FDR	overlapId	userId
GO:0051899	membrane depolarization	http://amigo.geneontology.org/amigo/term/GO:0051899	17	10	1.85109	5.40224	1.98053e-06	0.00547302	477;857;1634;2273;2729;6332;6546;7533;7871;23171	ATP1A2;CAV1;DCN;FHL1;GCLC;GPD1L;SCN7A;SLC8A1;SLMAP;YWHAH
GO:0061564	axon development	http://amigo.geneontology.org/amigo/term/GO:0061564	111	29	12.0865	2.39937	3.45628e-06	0.00547302	347;387;1400;1605;2664;3326;3688;4130;4137;4684;4685;5354;5532;5578;6709;6710;6812;7155;7414;8828;10100;23022;23499;27020;51062;57142;83700;85440;91624	APOD;ATL1;CRMP1;DAG1;DOCK7;GDI1;HSP90AB1;ITGB1;JAM3;MACF1;MAP1A;MAPT;NCAM1;NCAM2;NEXN;NPTN;NRP2;PALLD;PLP1;PPP3CB;PRKCA;RHOA;RTN4;SPTAN1;SPTB;STXBP1;TOP2B;TSPAN2;VCL

## Sheet: red_go
geneSet	description	link	size	overlap	expect	enrichmentRatio	pValue	FDR	overlapId	userId
GO:0007422	peripheral nervous system development	http://amigo.geneontology.org/amigo/term/GO:0007422	13	7	0.908412	7.70575	8.80047e-06	0.0189651	208;2676;2817;3611;3913;5970;22933	AKT2;GFRA3;GPC1;ILK;LAMB2;RELA;SIRT2
GO:0061061	muscle structure development	http://amigo.geneontology.org/amigo/term/GO:0061061	137	24	9.57327	2.50698	1.58168e-05	0.0189651	165;274;1410;1760;2010;2275;2318;2817;3611;3679;3911;4000;4637;4842;6525;6876;8536;10211;10290;22933;30846;55898;57158;348093	AEBP1;BIN1;CAMK1;CRYAB;DMPK;EHD2;EMD;FHL3;FLNC;FLOT1;GPC1;ILK;ITGA7;JPH2;LAMA5;LMNA;MYL6;NOS1;RBPMS2;SIRT2;SMTN;SPEG;TAGLN;UNC45A
GO:0014037	Schwann cell differentiation	http://amigo.geneontology.org/amigo/term/GO:0014037	10	6	0.698779	8.58641	1.79651e-05	0.0189651	208;2817;3611;3913;5970;22933	AKT2;GPC1;ILK;LAMB2;RELA;SIRT2
GO:0034330	cell junction organization	http://amigo.geneontology.org/amigo/term/GO:0034330	102	19	7.12754	2.66571	5.3695e-05	0.042513	60;118;2316;2318;3611;3678;3911;4641;5339;5566;7094;7145;7205;9647;10211;23396;55679;57863;91663	ACTB;ADD1;CADM3;FLNA;FLNC;FLOT1;ILK;ITGA5;LAMA5;LIMS2;MYADM;MYO1C;PIP5K1C;PLEC;PPM1F;PRKACA;TLN1;TNS1;TRIP6
GO:0099536	synaptic signaling	http://amigo.geneontology.org/amigo/term/GO:0099536	113	20	7.8962	2.53286	7.28055e-05	0.046115	590;794;1267;1627;4842;4920;5413;5566;5970;6455;6844;8572;8775;8878;10211;10590;23154;23396;23413;347733	BCHE;CALB2;CNP;DBN1;FLOT1;NAPA;NCDN;NCS1;NOS1;PDLIM4;PIP5K1C;PRKACA;RELA;ROR2;SCGN;SEPT5;SH3GL1;SQSTM1;TUBB2B;VAMP2

## Sheet: tan_go
geneSet	description	link	size	overlap	expect	enrichmentRatio	pValue	FDR	overlapId	userId
GO:0016050	vesicle organization	http://amigo.geneontology.org/amigo/term/GO:0016050	128	17	5.55767	3.05884	2.46881e-05	0.0428231	950;2773;5537;5861;6272;7251;7879;8546;8976;9525;10342;10959;11196;23176;23673;25978;51552	AP3B1;CHMP2B;GNAI3;PPP6C;RAB14;RAB1A;RAB7A;SCARB2;SEC23IP;SEPT8;SORT1;STX12;TFG;TMED2;TSG101;VPS4B;WASL
GO:0007265	Ras protein signal transduction	http://amigo.geneontology.org/amigo/term/GO:0007265	116	16	5.03664	3.17672	2.70433e-05	0.0428231	998;1398;5861;5862;5868;5879;5898;5899;5908;7879;9475;10890;22800;23191;23268;51552	CDC42;CRK;CYFIP1;DNMBP;RAB10;RAB14;RAB1A;RAB2A;RAB5A;RAB7A;RAC1;RALA;RALB;RAP1B;ROCK2;RRAS2
GO:0010562	positive regulation of phosphorus metabolic process	http://amigo.geneontology.org/amigo/term/GO:0010562	216	22	9.37856	2.34578	0.000103409	0.0478466	824;998;1398;1432;1739;2181;3093;5058;5567;5576;5879;5899;5908;7525;8428;8737;8826;9475;27347;51719;57506;94056	ACSL3;CAB39;CAPN2;CDC42;CRK;DLG1;IQGAP1;MAPK14;MAVS;PAK1;PRKACB;PRKAR2A;RAC1;RALB;RAP1B;RIPK1;ROCK2;STK24;STK39;SYAP1;UBE2K;YES1
GO:0045937	positive regulation of phosphate metabolic process	http://amigo.geneontology.org/amigo/term/GO:0045937	216	22	9.37856	2.34578	0.000103409	0.0478466	824;998;1398;1432;1739;2181;3093;5058;5567;5576;5879;5899;5908;7525;8428;8737;8826;9475;27347;51719;57506;94056	ACSL3;CAB39;CAPN2;CDC42;CRK;DLG1;IQGAP1;MAPK14;MAVS;PAK1;PRKACB;PRKAR2A;RAC1;RALB;RAP1B;RIPK1;ROCK2;STK24;STK39;SYAP1;UBE2K;YES1
GO:0048013	ephrin receptor signaling pathway	http://amigo.geneontology.org/amigo/term/GO:0048013	36	8	1.56309	5.11806	0.000109996	0.0478466	163;998;1398;5058;5879;7525;8976;9475	AP2B1;CDC42;CRK;PAK1;RAC1;ROCK2;WASL;YES1
GO:0099173	postsynapse organization	http://amigo.geneontology.org/amigo/term/GO:0099173	37	8	1.60651	4.97973	0.000135278	0.0478466	378;998;1739;4076;4976;8976;10243;25978	ARF4;CAPRIN1;CDC42;CHMP2B;DLG1;GPHN;OPA1;WASL
GO:0019220	regulation of phosphate metabolic process	http://amigo.geneontology.org/amigo/term/GO:0019220	351	30	15.2402	1.96848	0.000138166	0.0478466	824;998;1398;1432;1739;2181;3093;4200;5058;5567;5576;5756;5859;5879;5899;5908;7251;7525;7531;8428;8737;8826;9475;10419;11329;27347;51719;57506;94056;201626	ACSL3;CAB39;CAPN2;CDC42;CRK;DLG1;IQGAP1;MAPK14;MAVS;ME2;PAK1;PDE12;PRKACB;PRKAR2A;PRMT5;QARS;RAC1;RALB;RAP1B;RIPK1;ROCK2;STK24;STK38;STK39;SYAP1;TSG101;TWF1;UBE2K;YES1;YWHAE
GO:0051174	regulation of phosphorus metabolic process	http://amigo.geneontology.org/amigo/term/GO:0051174	351	30	15.2402	1.96848	0.000138166	0.0478466	824;998;1398;1432;1739;2181;3093;4200;5058;5567;5576;5756;5859;5879;5899;5908;7251;7525;7531;8428;8737;8826;9475;10419;11329;27347;51719;57506;94056;201626	ACSL3;CAB39;CAPN2;CDC42;CRK;DLG1;IQGAP1;MAPK14;MAVS;ME2;PAK1;PDE12;PRKACB;PRKAR2A;PRMT5;QARS;RAC1;RALB;RAP1B;RIPK1;ROCK2;STK24;STK38;STK39;SYAP1;TSG101;TWF1;UBE2K;YES1;YWHAE
GO:0008333	endosome to lysosome transport	http://amigo.geneontology.org/amigo/term/GO:0008333	20	6	0.868385	6.90938	0.000139871	0.0478466	6272;7251;7879;9525;25978;55681	CHMP2B;RAB7A;SCYL2;SORT1;TSG101;VPS4B
GO:0001934	positive regulation of protein phosphorylation	http://amigo.geneontology.org/amigo/term/GO:0001934	191	20	8.29308	2.41165	0.000151689	0.0478466	998;1398;1432;1739;3093;5058;5567;5576;5879;5899;5908;7525;8428;8737;8826;9475;27347;51719;57506;94056	CAB39;CDC42;CRK;DLG1;IQGAP1;MAPK14;MAVS;PAK1;PRKACB;PRKAR2A;RAC1;RALB;RAP1B;RIPK1;ROCK2;STK24;STK39;SYAP1;UBE2K;YES1
GO:0007399	nervous system development	http://amigo.geneontology.org/amigo/term/GO:0007399	428	34	18.5834	1.82959	0.000194027	0.0478466	372;378;950;998;1398;1495;1678;1739;1977;2181;2773;3020;4076;4976;5049;5058;5306;5567;5756;5859;5879;5898;7531;8239;8428;8826;8976;9373;10419;10890;10959;23191;51377;60491	ACSL3;ARCN1;ARF4;CAPRIN1;CDC42;CRK;CTNNA1;CYFIP1;DLG1;EIF4E;GNAI3;H3F3A;IQGAP1;NIF3L1;OPA1;PAFAH1B2;PAK1;PITPNA;PLAA;PRKACB;PRMT5;QARS;RAB10;RAC1;RALA;SCARB2;STK24;TIMM8A;TMED2;TWF1;UCHL5;USP9X;WASL;YWHAE
GO:0007264	small GTPase mediated signal transduction	http://amigo.geneontology.org/amigo/term/GO:0007264	137	16	5.94844	2.68978	0.000210714	0.0478466	998;1398;5861;5862;5868;5879;5898;5899;5908;7879;9475;10890;22800;23191;23268;51552	CDC42;CRK;CYFIP1;DNMBP;RAB10;RAB14;RAB1A;RAB2A;RAB5A;RAB7A;RAC1;RALA;RALB;RAP1B;ROCK2;RRAS2
GO:0061024	membrane organization	http://amigo.geneontology.org/amigo/term/GO:0061024	292	26	12.6784	2.05073	0.000219915	0.0478466	163;488;950;998;1213;1739;2773;4976;5537;5861;5868;5898;7531;7879;8546;8976;9525;10243;10342;10959;11196;23176;23673;25978;51100;55735	AP2B1;AP3B1;ATP2A2;CDC42;CHMP2B;CLTC;DLG1;DNAJC11;GNAI3;GPHN;OPA1;PPP6C;RAB1A;RAB5A;RAB7A;RALA;SCARB2;SEC23IP;SEPT8;SH3GLB1;STX12;TFG;TMED2;VPS4B;WASL;YWHAE
GO:0010256	endomembrane system organization	http://amigo.geneontology.org/amigo/term/GO:0010256	152	17	6.59973	2.57586	0.000225251	0.0478466	488;950;998;2804;5861;5862;7251;7879;8976;9525;10419;10890;10959;11196;25978;26003;51100	ATP2A2;CDC42;CHMP2B;GOLGB1;GORASP2;PRMT5;RAB10;RAB1A;RAB2A;RAB7A;SCARB2;SEC23IP;SH3GLB1;TMED2;TSG101;VPS4B;WASL
GO:0031346	positive regulation of cell projection organization	http://amigo.geneontology.org/amigo/term/GO:0031346	86	12	3.73406	3.21366	0.000262386	0.0478466	950;998;4076;4976;5058;5756;5879;5898;8826;8976;9373;23191	CAPRIN1;CDC42;CYFIP1;IQGAP1;OPA1;PAK1;PLAA;RAC1;RALA;SCARB2;TWF1;WASL
GO:0042327	positive regulation of phosphorylation	http://amigo.geneontology.org/amigo/term/GO:0042327	199	20	8.64043	2.3147	0.000267326	0.0478466	998;1398;1432;1739;3093;5058;5567;5576;5879;5899;5908;7525;8428;8737;8826;9475;27347;51719;57506;94056	CAB39;CDC42;CRK;DLG1;IQGAP1;MAPK14;MAVS;PAK1;PRKACB;PRKAR2A;RAC1;RALB;RAP1B;RIPK1;ROCK2;STK24;STK39;SYAP1;UBE2K;YES1
GO:0006886	intracellular protein transport	http://amigo.geneontology.org/amigo/term/GO:0006886	417	33	18.1058	1.82262	0.000267819	0.0478466	372;378;950;998;1213;1314;1315;1432;1977;3295;3329;5036;5058;5494;5861;5862;5868;7531;7879;8239;8540;8546;9276;9559;10890;10959;11196;23673;27236;51100;51552;57506;80273	AGPS;AP3B1;ARCN1;ARF4;ARFIP1;CDC42;CLTC;COPA;COPB1;COPB2;EIF4E;GRPEL1;HSD17B4;HSPD1;MAPK14;MAVS;PA2G4;PAK1;PPM1A;RAB10;RAB14;RAB1A;RAB2A;RAB5A;RAB7A;SCARB2;SEC23IP;SH3GLB1;STX12;TMED2;USP9X;VPS26A;YWHAE
GO:0045597	positive regulation of cell differentiation	http://amigo.geneontology.org/amigo/term/GO:0045597	184	19	7.98915	2.37823	0.000271941	0.0478466	824;950;998;1398;1432;1495;4076;4976;5036;5058;5756;5879;8546;8737;8826;9373;10419;23191;94056	AP3B1;CAPN2;CAPRIN1;CDC42;CRK;CTNNA1;CYFIP1;IQGAP1;MAPK14;OPA1;PA2G4;PAK1;PLAA;PRMT5;RAC1;RIPK1;SCARB2;SYAP1;TWF1
GO:0007041	lysosomal transport	http://amigo.geneontology.org/amigo/term/GO:0007041	41	8	1.78019	4.4939	0.000289078	0.0481847	950;6272;7251;7879;8546;9525;25978;55681	AP3B1;CHMP2B;RAB7A;SCARB2;SCYL2;SORT1;TSG101;VPS4B
GO:0051640	organelle localization	http://amigo.geneontology.org/amigo/term/GO:0051640	217	21	9.42198	2.22883	0.000314509	0.0498025	372;488;998;1739;4976;5036;5537;5861;5868;5899;5908;7531;8546;8976;9525;10342;10890;10959;11196;23673;25978	AP3B1;ARCN1;ATP2A2;CDC42;CHMP2B;DLG1;OPA1;PA2G4;PPP6C;RAB10;RAB1A;RAB5A;RALB;RAP1B;SEC23IP;STX12;TFG;TMED2;VPS4B;WASL;YWHAE

## Sheet: pink_kegg
geneSet	description	link	size	overlap	expect	enrichmentRatio	pValue	FDR	overlapId	userId
hsa00190	Oxidative phosphorylation	http://www.kegg.jp/kegg-bin/show_pathway?hsa00190+10063+126328+1329+1337+1340+1347+1537+27089+374291+4695+4697+4701+4707+4708+4710+4713+4724+4725+51079+54539+7381+7388	62	22	3.25028	6.76864	3.59712e-14	9.06475e-12	10063;126328;1329;1337;1340;1347;1537;27089;374291;4695;4697;4701;4707;4708;4710;4713;4724;4725;51079;54539;7381;7388	COX17;COX5B;COX6A1;COX6B1;COX7A2;CYC1;NDUFA11;NDUFA13;NDUFA2;NDUFA4;NDUFA7;NDUFB1;NDUFB11;NDUFB2;NDUFB4;NDUFB7;NDUFS4;NDUFS5;NDUFS7;UQCRB;UQCRH;UQCRQ
hsa05012	Parkinson disease	http://www.kegg.jp/kegg-bin/show_pathway?hsa05012+126328+1329+1337+1340+1347+1537+27089+27429+374291+4695+4697+4701+4707+4708+4710+4713+4724+4725+51079+54539+7381+7388	71	22	3.7221	5.91065	9.06053e-13	1.08516e-10	126328;1329;1337;1340;1347;1537;27089;27429;374291;4695;4697;4701;4707;4708;4710;4713;4724;4725;51079;54539;7381;7388	COX5B;COX6A1;COX6B1;COX7A2;CYC1;HTRA2;NDUFA11;NDUFA13;NDUFA2;NDUFA4;NDUFA7;NDUFB1;NDUFB11;NDUFB2;NDUFB4;NDUFB7;NDUFS4;NDUFS5;NDUFS7;UQCRB;UQCRH;UQCRQ
hsa04932	Non-alcoholic fatty liver disease (NAFLD)	http://www.kegg.jp/kegg-bin/show_pathway?hsa04932+126328+1329+1337+1340+1347+1537+27089+374291+4695+4697+4701+4707+4708+4710+4713+4724+4725+51079+54539+7381+7388	65	21	3.40755	6.16278	1.29186e-12	1.08516e-10	126328;1329;1337;1340;1347;1537;27089;374291;4695;4697;4701;4707;4708;4710;4713;4724;4725;51079;54539;7381;7388	COX5B;COX6A1;COX6B1;COX7A2;CYC1;NDUFA11;NDUFA13;NDUFA2;NDUFA4;NDUFA7;NDUFB1;NDUFB11;NDUFB2;NDUFB4;NDUFB7;NDUFS4;NDUFS5;NDUFS7;UQCRB;UQCRH;UQCRQ
hsa05010	Alzheimer disease	http://www.kegg.jp/kegg-bin/show_pathway?hsa05010+126328+1329+1337+1340+1347+1537+27089+3028+374291+4695+4697+4701+4707+4708+4710+4713+4724+4725+51079+54539+572+7381+7388	84	23	4.40361	5.22299	4.71367e-12	2.96961e-10	126328;1329;1337;1340;1347;1537;27089;3028;374291;4695;4697;4701;4707;4708;4710;4713;4724;4725;51079;54539;572;7381;7388	BAD;COX5B;COX6A1;COX6B1;COX7A2;CYC1;HSD17B10;NDUFA11;NDUFA13;NDUFA2;NDUFA4;NDUFA7;NDUFB1;NDUFB11;NDUFB2;NDUFB4;NDUFB7;NDUFS4;NDUFS5;NDUFS7;UQCRB;UQCRH;UQCRQ
hsa04714	Thermogenesis	http://www.kegg.jp/kegg-bin/show_pathway?hsa04714+10063+126328+1329+1337+1340+1347+1537+27089+374291+4695+4697+4701+4707+4708+4710+4713+4724+4725+51079+54539+7381+7388	83	22	4.35118	5.0561	3.0957e-11	1.30019e-09	10063;126328;1329;1337;1340;1347;1537;27089;374291;4695;4697;4701;4707;4708;4710;4713;4724;4725;51079;54539;7381;7388	COX17;COX5B;COX6A1;COX6B1;COX7A2;CYC1;NDUFA11;NDUFA13;NDUFA2;NDUFA4;NDUFA7;NDUFB1;NDUFB11;NDUFB2;NDUFB4;NDUFB7;NDUFS4;NDUFS5;NDUFS7;UQCRB;UQCRH;UQCRQ
hsa05016	Huntington disease	http://www.kegg.jp/kegg-bin/show_pathway?hsa05016+126328+1329+1337+1340+1347+1537+27089+374291+4695+4697+4701+4707+4708+4710+4713+4724+4725+51079+5434+54539+7381+7388	83	22	4.35118	5.0561	3.0957e-11	1.30019e-09	126328;1329;1337;1340;1347;1537;27089;374291;4695;4697;4701;4707;4708;4710;4713;4724;4725;51079;5434;54539;7381;7388	COX5B;COX6A1;COX6B1;COX7A2;CYC1;NDUFA11;NDUFA13;NDUFA2;NDUFA4;NDUFA7;NDUFB1;NDUFB11;NDUFB2;NDUFB4;NDUFB7;NDUFS4;NDUFS5;NDUFS7;POLR2E;UQCRB;UQCRH;UQCRQ
hsa04723	Retrograde endocannabinoid signaling	http://www.kegg.jp/kegg-bin/show_pathway?hsa04723+126328+374291+4695+4697+4701+4707+4708+4710+4713+4724+4725+51079+54539	55	13	2.88331	4.5087	2.30233e-06	8.28838e-05	126328;374291;4695;4697;4701;4707;4708;4710;4713;4724;4725;51079;54539	NDUFA11;NDUFA13;NDUFA2;NDUFA4;NDUFA7;NDUFB1;NDUFB11;NDUFB2;NDUFB4;NDUFB7;NDUFS4;NDUFS5;NDUFS7
hsa04260	Cardiac muscle contraction	http://www.kegg.jp/kegg-bin/show_pathway?hsa04260+1329+1337+1340+1347+1537+27089+478+7381+7388	27	9	1.41545	6.35842	4.36163e-06	0.000137391	1329;1337;1340;1347;1537;27089;478;7381;7388	ATP1A3;COX5B;COX6A1;COX6B1;COX7A2;CYC1;UQCRB;UQCRH;UQCRQ
hsa01100	Metabolic pathways	http://www.kegg.jp/kegg-bin/show_pathway?hsa01100+10063+10423+10654+126328+1312+1329+1337+1340+1537+1854+226+27089+3028+30833+3418+374291+4695+4697+4701+4707+4708+4710+4713+4724+4725+4832+4833+4967+51079+5434+54344+54539+5834+593+645+7381+7388+80142+81888	415	39	21.7559	1.79262	3.49882e-05	0.00097967	10063;10423;10654;126328;1312;1329;1337;1340;1537;1854;226;27089;3028;30833;3418;374291;4695;4697;4701;4707;4708;4710;4713;4724;4725;4832;4833;4967;51079;5434;54344;54539;5834;593;645;7381;7388;80142;81888	ALDOA;BCKDHA;BLVRB;CDIPT;COMT;COX17;COX5B;COX6A1;COX6B1;CYC1;DPM3;DUT;HSD17B10;HYI;IDH2;NDUFA11;NDUFA13;NDUFA2;NDUFA4;NDUFA7;NDUFB1;NDUFB11;NDUFB2;NDUFB4;NDUFB7;NDUFS4;NDUFS5;NDUFS7;NME3;NME4;NT5C;OGDH;PMVK;POLR2E;PTGES2;PYGB;UQCRB;UQCRH;UQCRQ

## Sheet: pink_go
geneSet	description	link	size	overlap	expect	enrichmentRatio	pValue	FDR	overlapId	userId
GO:0022900	electron transport chain	http://amigo.geneontology.org/amigo/term/GO:0022900	93	22	4.82666	4.55802	6.32108e-10	1.09556e-06	1329;1337;1340;1347;1537;2109;4695;4697;4701;4707;4708;4710;4713;4724;4725;7381;7388;8574;10587;27089;80142;374291	AKR7A2;COX5B;COX6A1;COX6B1;COX7A2;CYC1;ETFB;NDUFA2;NDUFA4;NDUFA7;NDUFB1;NDUFB2;NDUFB4;NDUFB7;NDUFS4;NDUFS5;NDUFS7;PTGES2;TXNRD2;UQCRB;UQCRH;UQCRQ
GO:0042773	ATP synthesis coupled electron transport	http://amigo.geneontology.org/amigo/term/GO:0042773	50	16	2.59498	6.16575	1.36173e-09	1.09556e-06	1329;1337;1537;4695;4697;4701;4707;4708;4710;4713;4724;4725;7381;7388;27089;374291	COX5B;COX6A1;CYC1;NDUFA2;NDUFA4;NDUFA7;NDUFB1;NDUFB2;NDUFB4;NDUFB7;NDUFS4;NDUFS5;NDUFS7;UQCRB;UQCRH;UQCRQ
GO:0042775	mitochondrial ATP synthesis coupled electron transport	http://amigo.geneontology.org/amigo/term/GO:0042775	50	16	2.59498	6.16575	1.36173e-09	1.09556e-06	1329;1337;1537;4695;4697;4701;4707;4708;4710;4713;4724;4725;7381;7388;27089;374291	COX5B;COX6A1;CYC1;NDUFA2;NDUFA4;NDUFA7;NDUFB1;NDUFB2;NDUFB4;NDUFB7;NDUFS4;NDUFS5;NDUFS7;UQCRB;UQCRH;UQCRQ
GO:0006119	oxidative phosphorylation	http://amigo.geneontology.org/amigo/term/GO:0006119	57	17	2.95828	5.74659	1.38373e-09	1.09556e-06	1329;1337;1347;1537;4695;4697;4701;4707;4708;4710;4713;4724;4725;7381;7388;27089;374291	COX5B;COX6A1;COX7A2;CYC1;NDUFA2;NDUFA4;NDUFA7;NDUFB1;NDUFB2;NDUFB4;NDUFB7;NDUFS4;NDUFS5;NDUFS7;UQCRB;UQCRH;UQCRQ
GO:0033108	mitochondrial respiratory chain complex assembly	http://amigo.geneontology.org/amigo/term/GO:0033108	41	14	2.12788	6.57931	5.9633e-09	3.77716e-06	4695;4701;4707;4708;4710;4713;4724;4725;7381;10063;51079;54539;126328;374291	COX17;NDUFA11;NDUFA13;NDUFA2;NDUFA7;NDUFB1;NDUFB11;NDUFB2;NDUFB4;NDUFB7;NDUFS4;NDUFS5;NDUFS7;UQCRB
GO:0022904	respiratory electron transport chain	http://amigo.geneontology.org/amigo/term/GO:0022904	59	16	3.06208	5.22521	2.01969e-08	1.06606e-05	1329;1337;1537;4695;4697;4701;4707;4708;4710;4713;4724;4725;7381;7388;27089;374291	COX5B;COX6A1;CYC1;NDUFA2;NDUFA4;NDUFA7;NDUFB1;NDUFB2;NDUFB4;NDUFB7;NDUFS4;NDUFS5;NDUFS7;UQCRB;UQCRH;UQCRQ
GO:0010257	NADH dehydrogenase complex assembly	http://amigo.geneontology.org/amigo/term/GO:0010257	33	12	1.71269	7.00654	3.4343e-08	1.35955e-05	4695;4701;4707;4708;4710;4713;4724;4725;51079;54539;126328;374291	NDUFA11;NDUFA13;NDUFA2;NDUFA7;NDUFB1;NDUFB11;NDUFB2;NDUFB4;NDUFB7;NDUFS4;NDUFS5;NDUFS7
GO:0032981	mitochondrial respiratory chain complex I assembly	http://amigo.geneontology.org/amigo/term/GO:0032981	33	12	1.71269	7.00654	3.4343e-08	1.35955e-05	4695;4701;4707;4708;4710;4713;4724;4725;51079;54539;126328;374291	NDUFA11;NDUFA13;NDUFA2;NDUFA7;NDUFB1;NDUFB11;NDUFB2;NDUFB4;NDUFB7;NDUFS4;NDUFS5;NDUFS7
GO:0009205	purine ribonucleoside triphosphate metabolic process	http://amigo.geneontology.org/amigo/term/GO:0009205	119	22	6.17605	3.56215	8.44114e-08	2.97034e-05	226;572;1329;1337;1347;1537;4695;4697;4701;4707;4708;4710;4713;4724;4725;4832;4833;4967;7381;7388;27089;374291	ALDOA;BAD;COX5B;COX6A1;COX7A2;CYC1;NDUFA2;NDUFA4;NDUFA7;NDUFB1;NDUFB2;NDUFB4;NDUFB7;NDUFS4;NDUFS5;NDUFS7;NME3;NME4;OGDH;UQCRB;UQCRH;UQCRQ
GO:0009141	nucleoside triphosphate metabolic process	http://amigo.geneontology.org/amigo/term/GO:0009141	130	23	6.74695	3.40895	9.78067e-08	3.09754e-05	226;572;1329;1337;1347;1537;1854;4695;4697;4701;4707;4708;4710;4713;4724;4725;4832;4833;4967;7381;7388;27089;374291	ALDOA;BAD;COX5B;COX6A1;COX7A2;CYC1;DUT;NDUFA2;NDUFA4;NDUFA7;NDUFB1;NDUFB2;NDUFB4;NDUFB7;NDUFS4;NDUFS5;NDUFS7;NME3;NME4;OGDH;UQCRB;UQCRH;UQCRQ
GO:0009199	ribonucleoside triphosphate metabolic process	http://amigo.geneontology.org/amigo/term/GO:0009199	122	22	6.33175	3.47455	1.34757e-07	3.87977e-05	226;572;1329;1337;1347;1537;4695;4697;4701;4707;4708;4710;4713;4724;4725;4832;4833;4967;7381;7388;27089;374291	ALDOA;BAD;COX5B;COX6A1;COX7A2;CYC1;NDUFA2;NDUFA4;NDUFA7;NDUFB1;NDUFB2;NDUFB4;NDUFB7;NDUFS4;NDUFS5;NDUFS7;NME3;NME4;OGDH;UQCRB;UQCRH;UQCRQ
GO:0009144	purine nucleoside triphosphate metabolic process	http://amigo.geneontology.org/amigo/term/GO:0009144	123	22	6.38365	3.4463	1.56923e-07	4.14147e-05	226;572;1329;1337;1347;1537;4695;4697;4701;4707;4708;4710;4713;4724;4725;4832;4833;4967;7381;7388;27089;374291	ALDOA;BAD;COX5B;COX6A1;COX7A2;CYC1;NDUFA2;NDUFA4;NDUFA7;NDUFB1;NDUFB2;NDUFB4;NDUFB7;NDUFS4;NDUFS5;NDUFS7;NME3;NME4;OGDH;UQCRB;UQCRH;UQCRQ
GO:0046034	ATP metabolic process	http://amigo.geneontology.org/amigo/term/GO:0046034	104	20	5.39756	3.70538	1.76229e-07	4.29321e-05	226;572;1329;1337;1347;1537;4695;4697;4701;4707;4708;4710;4713;4724;4725;4967;7381;7388;27089;374291	ALDOA;BAD;COX5B;COX6A1;COX7A2;CYC1;NDUFA2;NDUFA4;NDUFA7;NDUFB1;NDUFB2;NDUFB4;NDUFB7;NDUFS4;NDUFS5;NDUFS7;OGDH;UQCRB;UQCRH;UQCRQ
GO:0072521	purine-containing compound metabolic process	http://amigo.geneontology.org/amigo/term/GO:0072521	202	29	10.4837	2.76619	2.14592e-07	4.85437e-05	226;572;1329;1337;1347;1537;3094;4695;4697;4701;4707;4708;4710;4713;4724;4725;4832;4833;4967;6576;7381;7388;10591;10654;11332;27089;28992;30833;374291	ACOT7;ALDOA;BAD;COX5B;COX6A1;COX7A2;CYC1;DNPH1;HINT1;MACROD1;NDUFA2;NDUFA4;NDUFA7;NDUFB1;NDUFB2;NDUFB4;NDUFB7;NDUFS4;NDUFS5;NDUFS7;NME3;NME4;NT5C;OGDH;PMVK;SLC25A1;UQCRB;UQCRH;UQCRQ
GO:0006163	purine nucleotide metabolic process	http://amigo.geneontology.org/amigo/term/GO:0006163	194	28	10.0685	2.78094	3.22128e-07	6.80119e-05	226;572;1329;1337;1347;1537;3094;4695;4697;4701;4707;4708;4710;4713;4724;4725;4832;4833;4967;6576;7381;7388;10591;10654;11332;27089;30833;374291	ACOT7;ALDOA;BAD;COX5B;COX6A1;COX7A2;CYC1;DNPH1;HINT1;NDUFA2;NDUFA4;NDUFA7;NDUFB1;NDUFB2;NDUFB4;NDUFB7;NDUFS4;NDUFS5;NDUFS7;NME3;NME4;NT5C;OGDH;PMVK;SLC25A1;UQCRB;UQCRH;UQCRQ
GO:0045333	cellular respiration	http://amigo.geneontology.org/amigo/term/GO:0045333	91	18	4.72286	3.81125	4.93813e-07	9.77442e-05	1329;1337;1537;3418;4695;4697;4701;4707;4708;4710;4713;4724;4725;4967;7381;7388;27089;374291	COX5B;COX6A1;CYC1;IDH2;NDUFA2;NDUFA4;NDUFA7;NDUFB1;NDUFB2;NDUFB4;NDUFB7;NDUFS4;NDUFS5;NDUFS7;OGDH;UQCRB;UQCRH;UQCRQ
GO:0009123	nucleoside monophosphate metabolic process	http://amigo.geneontology.org/amigo/term/GO:0009123	132	22	6.85075	3.21133	5.72789e-07	0.000106707	226;572;1329;1337;1347;1537;1854;4695;4697;4701;4707;4708;4710;4713;4724;4725;4967;7381;7388;10591;27089;374291	ALDOA;BAD;COX5B;COX6A1;COX7A2;CYC1;DNPH1;DUT;NDUFA2;NDUFA4;NDUFA7;NDUFB1;NDUFB2;NDUFB4;NDUFB7;NDUFS4;NDUFS5;NDUFS7;OGDH;UQCRB;UQCRH;UQCRQ
GO:0009117	nucleotide metabolic process	http://amigo.geneontology.org/amigo/term/GO:0009117	243	31	12.6116	2.45805	1.16047e-06	0.000192146	226;572;1329;1337;1347;1537;1854;3094;3418;4695;4697;4701;4707;4708;4710;4713;4724;4725;4832;4833;4967;6576;7381;7388;10423;10591;10654;11332;27089;30833;374291	ACOT7;ALDOA;BAD;CDIPT;COX5B;COX6A1;COX7A2;CYC1;DNPH1;DUT;HINT1;IDH2;NDUFA2;NDUFA4;NDUFA7;NDUFB1;NDUFB2;NDUFB4;NDUFB7;NDUFS4;NDUFS5;NDUFS7;NME3;NME4;NT5C;OGDH;PMVK;SLC25A1;UQCRB;UQCRH;UQCRQ
GO:0009150	purine ribonucleotide metabolic process	http://amigo.geneontology.org/amigo/term/GO:0009150	183	26	9.49763	2.73753	1.24701e-06	0.000192146	226;572;1329;1337;1347;1537;3094;4695;4697;4701;4707;4708;4710;4713;4724;4725;4832;4833;4967;6576;7381;7388;10654;11332;27089;374291	ACOT7;ALDOA;BAD;COX5B;COX6A1;COX7A2;CYC1;HINT1;NDUFA2;NDUFA4;NDUFA7;NDUFB1;NDUFB2;NDUFB4;NDUFB7;NDUFS4;NDUFS5;NDUFS7;NME3;NME4;OGDH;PMVK;SLC25A1;UQCRB;UQCRH;UQCRQ
GO:0006753	nucleoside phosphate metabolic process	http://amigo.geneontology.org/amigo/term/GO:0006753	244	31	12.6635	2.44798	1.27222e-06	0.000192146	226;572;1329;1337;1347;1537;1854;3094;3418;4695;4697;4701;4707;4708;4710;4713;4724;4725;4832;4833;4967;6576;7381;7388;10423;10591;10654;11332;27089;30833;374291	ACOT7;ALDOA;BAD;CDIPT;COX5B;COX6A1;COX7A2;CYC1;DNPH1;DUT;HINT1;IDH2;NDUFA2;NDUFA4;NDUFA7;NDUFB1;NDUFB2;NDUFB4;NDUFB7;NDUFS4;NDUFS5;NDUFS7;NME3;NME4;NT5C;OGDH;PMVK;SLC25A1;UQCRB;UQCRH;UQCRQ
GO:0006091	generation of precursor metabolites and energy	http://amigo.geneontology.org/amigo/term/GO:0006091	195	27	10.1204	2.66787	1.2741e-06	0.000192146	226;1329;1337;1340;1347;1537;2109;3418;4695;4697;4701;4707;4708;4710;4713;4724;4725;4967;5834;7381;7388;8574;10063;10587;27089;80142;374291	AKR7A2;ALDOA;COX17;COX5B;COX6A1;COX6B1;COX7A2;CYC1;ETFB;IDH2;NDUFA2;NDUFA4;NDUFA7;NDUFB1;NDUFB2;NDUFB4;NDUFB7;NDUFS4;NDUFS5;NDUFS7;OGDH;PTGES2;PYGB;TXNRD2;UQCRB;UQCRH;UQCRQ
GO:0007005	mitochondrion organization	http://amigo.geneontology.org/amigo/term/GO:0007005	173	25	8.97863	2.78439	1.49081e-06	0.000214608	572;1347;3028;4695;4701;4707;4708;4710;4713;4724;4725;7381;10063;10452;10493;23593;27429;51024;51079;51142;54539;59286;84303;126328;374291	BAD;CHCHD2;CHCHD6;COX17;COX7A2;FIS1;HEBP2;HSD17B10;HTRA2;NDUFA11;NDUFA13;NDUFA2;NDUFA7;NDUFB1;NDUFB11;NDUFB2;NDUFB4;NDUFB7;NDUFS4;NDUFS5;NDUFS7;TOMM40;UBL5;UQCRB;VAT1
GO:0009259	ribonucleotide metabolic process	http://amigo.geneontology.org/amigo/term/GO:0009259	187	26	9.70522	2.67897	1.90924e-06	0.000262894	226;572;1329;1337;1347;1537;3094;4695;4697;4701;4707;4708;4710;4713;4724;4725;4832;4833;4967;6576;7381;7388;10654;11332;27089;374291	ACOT7;ALDOA;BAD;COX5B;COX6A1;COX7A2;CYC1;HINT1;NDUFA2;NDUFA4;NDUFA7;NDUFB1;NDUFB2;NDUFB4;NDUFB7;NDUFS4;NDUFS5;NDUFS7;NME3;NME4;OGDH;PMVK;SLC25A1;UQCRB;UQCRH;UQCRQ
GO:0006120	mitochondrial electron transport, NADH to ubiquinone	http://amigo.geneontology.org/amigo/term/GO:0006120	32	10	1.66079	6.02124	2.54388e-06	0.000335687	4695;4697;4701;4707;4708;4710;4713;4724;4725;374291	NDUFA2;NDUFA4;NDUFA7;NDUFB1;NDUFB2;NDUFB4;NDUFB7;NDUFS4;NDUFS5;NDUFS7
GO:0009126	purine nucleoside monophosphate metabolic process	http://amigo.geneontology.org/amigo/term/GO:0009126	125	20	6.48745	3.08288	3.83176e-06	0.000466738	226;572;1329;1337;1347;1537;4695;4697;4701;4707;4708;4710;4713;4724;4725;4967;7381;7388;27089;374291	ALDOA;BAD;COX5B;COX6A1;COX7A2;CYC1;NDUFA2;NDUFA4;NDUFA7;NDUFB1;NDUFB2;NDUFB4;NDUFB7;NDUFS4;NDUFS5;NDUFS7;OGDH;UQCRB;UQCRH;UQCRQ
GO:0009167	purine ribonucleoside monophosphate metabolic process	http://amigo.geneontology.org/amigo/term/GO:0009167	125	20	6.48745	3.08288	3.83176e-06	0.000466738	226;572;1329;1337;1347;1537;4695;4697;4701;4707;4708;4710;4713;4724;4725;4967;7381;7388;27089;374291	ALDOA;BAD;COX5B;COX6A1;COX7A2;CYC1;NDUFA2;NDUFA4;NDUFA7;NDUFB1;NDUFB2;NDUFB4;NDUFB7;NDUFS4;NDUFS5;NDUFS7;OGDH;UQCRB;UQCRH;UQCRQ
GO:0015980	energy derivation by oxidation of organic compounds	http://amigo.geneontology.org/amigo/term/GO:0015980	116	19	6.02035	3.15596	4.78528e-06	0.000561295	1329;1337;1537;3418;4695;4697;4701;4707;4708;4710;4713;4724;4725;4967;5834;7381;7388;27089;374291	COX5B;COX6A1;CYC1;IDH2;NDUFA2;NDUFA4;NDUFA7;NDUFB1;NDUFB2;NDUFB4;NDUFB7;NDUFS4;NDUFS5;NDUFS7;OGDH;PYGB;UQCRB;UQCRH;UQCRQ
GO:0009161	ribonucleoside monophosphate metabolic process	http://amigo.geneontology.org/amigo/term/GO:0009161	128	20	6.64315	3.01062	5.59539e-06	0.000632878	226;572;1329;1337;1347;1537;4695;4697;4701;4707;4708;4710;4713;4724;4725;4967;7381;7388;27089;374291	ALDOA;BAD;COX5B;COX6A1;COX7A2;CYC1;NDUFA2;NDUFA4;NDUFA7;NDUFB1;NDUFB2;NDUFB4;NDUFB7;NDUFS4;NDUFS5;NDUFS7;OGDH;UQCRB;UQCRH;UQCRQ
GO:0055086	nucleobase-containing small molecule metabolic process	http://amigo.geneontology.org/amigo/term/GO:0055086	276	32	14.3243	2.23397	6.43455e-06	0.000702697	226;572;1329;1337;1347;1537;1854;3094;3418;4695;4697;4701;4707;4708;4710;4713;4724;4725;4832;4833;4967;6576;7381;7388;10423;10591;10654;11332;27089;28992;30833;374291	ACOT7;ALDOA;BAD;CDIPT;COX5B;COX6A1;COX7A2;CYC1;DNPH1;DUT;HINT1;IDH2;MACROD1;NDUFA2;NDUFA4;NDUFA7;NDUFB1;NDUFB2;NDUFB4;NDUFB7;NDUFS4;NDUFS5;NDUFS7;NME3;NME4;NT5C;OGDH;PMVK;SLC25A1;UQCRB;UQCRH;UQCRQ
GO:0019693	ribose phosphate metabolic process	http://amigo.geneontology.org/amigo/term/GO:0019693	201	26	10.4318	2.49237	7.62924e-06	0.000805393	226;572;1329;1337;1347;1537;3094;4695;4697;4701;4707;4708;4710;4713;4724;4725;4832;4833;4967;6576;7381;7388;10654;11332;27089;374291	ACOT7;ALDOA;BAD;COX5B;COX6A1;COX7A2;CYC1;HINT1;NDUFA2;NDUFA4;NDUFA7;NDUFB1;NDUFB2;NDUFB4;NDUFB7;NDUFS4;NDUFS5;NDUFS7;NME3;NME4;OGDH;PMVK;SLC25A1;UQCRB;UQCRH;UQCRQ
GO:1901135	carbohydrate derivative metabolic process	http://amigo.geneontology.org/amigo/term/GO:1901135	326	34	16.9193	2.00954	3.27961e-05	0.00335049	226;572;1329;1337;1347;1537;1854;3094;4695;4697;4701;4707;4708;4710;4713;4724;4725;4832;4833;4967;6385;6576;7381;7388;8574;10591;10654;11332;27089;28992;30833;54344;81876;374291	ACOT7;AKR7A2;ALDOA;BAD;COX5B;COX6A1;COX7A2;CYC1;DNPH1;DPM3;DUT;HINT1;MACROD1;NDUFA2;NDUFA4;NDUFA7;NDUFB1;NDUFB2;NDUFB4;NDUFB7;NDUFS4;NDUFS5;NDUFS7;NME3;NME4;NT5C;OGDH;PMVK;RAB1B;SDC4;SLC25A1;UQCRB;UQCRH;UQCRQ
GO:1902600	proton transmembrane transport	http://amigo.geneontology.org/amigo/term/GO:1902600	34	9	1.76459	5.10035	3.70588e-05	0.00366766	478;1329;1337;1340;1347;1537;4697;10063;374291	ATP1A3;COX17;COX5B;COX6A1;COX6B1;COX7A2;CYC1;NDUFA4;NDUFS7
GO:0055114	oxidation-reduction process	http://amigo.geneontology.org/amigo/term/GO:0055114	359	35	18.632	1.87849	0.000103896	0.00997082	226;593;645;1329;1337;1340;1347;1537;1632;2109;3028;3418;4695;4697;4701;4707;4708;4710;4713;4724;4725;4967;5834;7381;7388;8574;10493;10587;27089;51079;54539;80142;126328;192286;374291	AKR7A2;ALDOA;BCKDHA;BLVRB;COX5B;COX6A1;COX6B1;COX7A2;CYC1;ECI1;ETFB;HIGD2A;HSD17B10;IDH2;NDUFA11;NDUFA13;NDUFA2;NDUFA4;NDUFA7;NDUFB1;NDUFB11;NDUFB2;NDUFB4;NDUFB7;NDUFS4;NDUFS5;NDUFS7;OGDH;PTGES2;PYGB;TXNRD2;UQCRB;UQCRH;UQCRQ;VAT1
GO:0019637	organophosphate metabolic process	http://amigo.geneontology.org/amigo/term/GO:0019637	335	33	17.3864	1.89804	0.000140535	0.0130904	226;572;975;1329;1337;1347;1537;1854;3094;3418;4695;4697;4701;4707;4708;4710;4713;4724;4725;4832;4833;4967;6576;7381;7388;10423;10591;10654;11332;27089;30833;54344;374291	ACOT7;ALDOA;BAD;CD81;CDIPT;COX5B;COX6A1;COX7A2;CYC1;DNPH1;DPM3;DUT;HINT1;IDH2;NDUFA2;NDUFA4;NDUFA7;NDUFB1;NDUFB2;NDUFB4;NDUFB7;NDUFS4;NDUFS5;NDUFS7;NME3;NME4;NT5C;OGDH;PMVK;SLC25A1;UQCRB;UQCRH;UQCRQ

[truncated: 8 more sheets: blue_go, black_go, purple_go, greenyellow_go, salmon_go, yellow_go, green_go, moduleSummary]
