# Supplementary material for: Multi-Omics Characterization of Colon Mucosa and Submucosa/Wall from Crohn’s Disease Patients
Source: Int J Mol Sci. 2024 May 8;25(10):5108. doi: 10.3390/ijms25105108 (PMC11121447; doi:10.3390/ijms25105108)
Supplement: Supplementary file 1 [file ijms-25-05108-s001.zip › Supplementary Data S6.xlsx]

## Sheet: gene_module_relationship
gene	module
A1BG	magenta
A1CF	salmon
A2M	magenta
AACS	blue
AADAC	black
AAK1	turquoise
AAMDC	blue
AAMP	turquoise
AARS	yellow
AARS2	salmon
AARSD1	turquoise
AASDHPPT	turquoise
ABAT	salmon
ABCA8	blue
ABCB1	salmon
ABCB10	turquoise
ABCB6	red
ABCB7	salmon
ABCB8	black
ABCC1	yellow
ABCC3	turquoise
ABCD1	black
ABCD3	blue
ABCE1	turquoise
ABCF1	green
ABCF2	turquoise
ABCF3	turquoise
ABHD11	brown
ABHD12	blue
ABHD14B	blue
ABHD16A	blue
ABHD3	black
ABHD6	black
ABI1	turquoise
ABI3	turquoise
ABI3BP	tan
ABLIM1	green
ABO	green
ABR	purple
ABRACL	red
ACAA1	blue
ACAA2	salmon
ACACA	red
ACACB	red
ACAD8	blue
ACAD9	turquoise
ACADM	blue
ACADS	blue
ACADSB	purple
ACADVL	salmon
ACAP1	pink
ACAP2	red
ACAT1	blue
ACAT2	purple
ACBD3	green
ACBD5	blue
ACE	black
ACIN1	green
ACLY	greenyellow
ACO1	black
ACO2	blue
ACOT1	red
ACOT11	salmon
ACOT13	blue
ACOT7	brown
ACOT8	brown
ACOX1	blue
ACOX2	black
ACOX3	salmon
ACP1	red
ACP2	black
ACSF2	blue
ACSF3	blue
ACSL1	black
ACSL3	turquoise
ACSL4	pink
ACSL5	salmon
ACSM3	purple
ACSS1	brown
ACSS2	blue
ACSS3	red
ACTA2	green
ACTB	turquoise
ACTBL2	magenta
ACTG1	blue
ACTL6A	black
ACTN1	red
ACTN4	brown
ACTR10	red
ACTR1A	turquoise
ACTR1B	brown
ACTR2	pink
ACTR3	pink
ACY1	black
ACY3	black
ACYP1	yellow
ACYP2	yellow
ADA	pink
ADAM10	blue
ADAM15	tan
ADAM9	green
ADAMDEC1	yellow
ADAR	turquoise
ADCK3	purple
ADD1	green
ADD3	purple
ADH1A	purple
ADH1C	blue
ADH5	purple
ADH6	black
ADI1	black
ADIRF	brown
ADK	green
ADNP	turquoise
ADO	turquoise
ADPGK	yellow
ADPRHL2	pink
ADRBK1	blue
ADRM1	yellow
ADSL	red
ADSS	green
AEBP1	midnightblue
AES	blue
AFAP1L2	midnightblue
AFG3L2	blue
AFM	magenta
AFTPH	green
AGAP1	salmon
AGFG1	yellow
AGFG2	green
AGK	brown
AGL	brown
AGMAT	salmon
AGO1	pink
AGO2	red
AGPAT1	black
AGPAT2	red
AGPAT3	blue
AGPAT5	blue
AGPAT9	salmon
AGPS	turquoise
AGR2	brown
AGR3	blue
AGRN	blue
AGT	magenta
AGTRAP	greenyellow
AHCY	yellow
AHCYL1	black
AHCYL2	brown
AHNAK	green
AHNAK2	green
AHSA1	turquoise
AHSG	magenta
AHSP	red
AIDA	pink
AIF1	green
AIFM1	blue
AIFM2	red
AIM1	brown
AIMP1	blue
AIMP2	brown
AIP	brown
AK1	red
AK2	blue
AK3	blue
AK4	purple
AKAP1	purple
AKAP12	green
AKAP13	green
AKAP2	green
AKAP8	yellow
AKAP8L	turquoise
AKAP9	brown
AKR1A1	salmon
AKR1B1	pink
AKR1B10	salmon
AKR1C1	black
AKR1C3	salmon
AKR7A2	blue
AKR7A3	salmon
AKT1	purple
ALAD	red
ALCAM	turquoise
ALDH16A1	black
ALDH18A1	salmon
ALDH1A1	black
ALDH1A3	black
ALDH1B1	turquoise
ALDH1L1	blue
ALDH1L2	red
ALDH2	blue
ALDH3A2	salmon
ALDH4A1	turquoise
ALDH5A1	blue
ALDH7A1	blue
ALDOA	black
ALDOB	black
ALDOC	magenta
ALG1	green
ALG13	blue
ALG2	brown
ALG5	yellow
ALG6	yellow
ALG8	green
ALG9	blue
ALOX15	pink
ALOX5	greenyellow
ALOX5AP	red
ALPI	black
ALPL	red
ALYREF	turquoise
AMACR	salmon
AMBP	magenta
AMDHD2	magenta
AMPD2	pink
AMPD3	greenyellow
AMT	salmon
ANAPC7	pink
ANG	blue
ANK1	red
ANK2	cyan
ANK3	blue
ANKHD1	blue
ANKRD13A	brown
ANKRD22	purple
ANKRD28	brown
ANKRD44	pink
ANKS1A	green
ANKS4B	blue
ANO10	blue
ANO6	cyan
ANO9	salmon
ANP32A	turquoise
ANP32B	blue
ANP32E	pink
ANPEP	black
ANXA1	tan
ANXA11	tan
ANXA13	salmon
ANXA2	green
ANXA3	greenyellow
ANXA4	yellow
ANXA5	green
ANXA6	tan
ANXA7	tan
AOC1	blue
AOC3	cyan
AP1B1	red
AP1G1	blue
AP1G2	brown
AP1M1	blue
AP1M2	blue
AP1S1	brown
AP1S2	pink
AP2A1	red
AP2A2	red
AP2B1	green
AP2M1	turquoise
AP2S1	brown
AP3B1	turquoise
AP3D1	turquoise
AP3M1	red
AP3S1	turquoise
APAF1	blue
APBB1IP	pink
APCS	tan
APEH	red
APEX1	green
API5	turquoise
APIP	magenta
APMAP	red
APOA1	magenta
APOA1BP	yellow
APOA2	magenta
APOA4	black
APOB	magenta
APOBEC3C	greenyellow
APOBEC3D	turquoise
APOBR	green
APOC1	magenta
APOC3	magenta
APOC4-APOC2	magenta
APOD	magenta
APOE	magenta
APOH	magenta
APOL1	magenta
APOL2	red
APOO	blue
APOOL	blue
APP	turquoise
APPL1	turquoise
APPL2	blue
APRT	turquoise
AQP1	red
AQR	turquoise
ARAF	brown
ARAP1	greenyellow
ARCN1	blue
ARF1	brown
ARF4	turquoise
ARF5	brown
ARF6	brown
ARFGAP1	green
ARFGAP2	green
ARFGAP3	yellow
ARFGEF1	brown
ARFGEF2	brown
ARFIP1	brown
ARFIP2	purple
ARFRP1	salmon
ARG1	red
ARGLU1	red
ARHGAP1	cyan
ARHGAP12	brown
ARHGAP17	turquoise
ARHGAP18	black
ARHGAP21	black
ARHGAP25	pink
ARHGAP26	blue
ARHGAP27	blue
ARHGAP30	pink
ARHGAP35	brown
ARHGAP4	pink
ARHGAP44	purple
ARHGDIA	turquoise
ARHGDIB	pink
ARHGEF1	pink
ARHGEF10L	purple
ARHGEF12	turquoise
ARHGEF16	blue
ARHGEF18	red
ARHGEF2	turquoise
ARHGEF37	red
ARHGEF40	yellow
ARHGEF5	tan
ARHGEF6	pink
ARHGEF7	blue
ARID1B	yellow
ARIH1	yellow
ARL1	blue
ARL15	purple
ARL2	turquoise
ARL2BP	turquoise
ARL3	cyan
ARL6IP4	turquoise
ARL6IP5	turquoise
ARL8A	pink
ARL8B	tan
ARMC1	green
ARMC10	purple
ARMC8	blue
ARMCX3	turquoise
ARPC1A	brown
ARPC1B	pink
ARPC2	pink
ARPC3	turquoise
ARPC4	pink
ARPC5	pink
ARPC5L	pink
ARRB1	turquoise
ARRB2	red
ARSA	brown
ARSB	magenta
ARSE	yellow
ASAH1	green
ASAP1	greenyellow
ASCC2	blue
ASCC3	green
ASF1A	brown
ASH2L	yellow
ASL	brown
ASMTL	turquoise
ASNA1	red
ASNS	red
ASPH	red
ASPN	tan
ASPSCR1	turquoise
ASRGL1	pink
ASS1	black
ASUN	yellow
ATAD1	brown
ATAD3A	blue
ATE1	blue
ATG12	tan
ATG16L1	blue
ATG3	turquoise
ATG4B	tan
ATG5	brown
ATG7	pink
ATIC	yellow
ATL1	turquoise
ATL2	turquoise
ATL3	red
ATM	greenyellow
ATOX1	blue
ATP11B	tan
ATP13A1	turquoise
ATP1A1	brown
ATP1B1	brown
ATP1B3	salmon
ATP2A2	turquoise
ATP2A3	brown
ATP2B1	brown
ATP2B4	red
ATP5A1	turquoise
ATP5B	blue
ATP5C1	blue
ATP5D	turquoise
ATP5F1	yellow
ATP5H	turquoise
ATP5I	green
ATP5J	salmon
ATP5J2	brown
ATP5L	blue
ATP5O	brown
ATP5S	blue
ATP6AP2	black
ATP6V0C	yellow
ATP6V0D1	red
ATP6V1A	black
ATP6V1B2	red
ATP6V1C1	blue
ATP6V1D	turquoise
ATP6V1E1	purple
ATP6V1F	green
ATP6V1G1	pink
ATP6V1H	turquoise
ATP8A1	tan
ATP8B1	blue
ATPAF1	greenyellow
ATPAF2	tan
ATRN	magenta
ATRX	yellow
ATXN10	turquoise
ATXN2L	green
ATXN3	yellow
AUH	blue
AUP1	brown
AVL9	brown
AZGP1	red
AZU1	greenyellow
B2M	pink
B3GALT5	magenta
B3GNT3	brown
B3GNT7	magenta
B4GALNT2	purple
B4GALT1	green
B4GALT4	blue
BABAM1	turquoise
BAG1	pink
BAG2	red
BAG3	green
BAG5	blue
BAG6	green
BAIAP2	turquoise
BAIAP2L1	brown
BAIAP2L2	black
BAK1	brown
BANF1	tan
BASP1	green
BAX	brown
BAZ1B	red
BCAM	tan
BCAP29	turquoise
BCAR1	blue
BCAS1	green
BCAS2	black
BCAT1	red
BCAT2	blue
BCHE	blue
BCKDHA	blue
BCKDHB	purple
BCKDK	red
BCL10	turquoise
BCL2L13	green
BCL2L14	brown
BCL2L15	blue
BCLAF1	green
BCS1L	blue
BDH1	brown
BDH2	black
BECN1	turquoise
BET1	turquoise
BGN	tan
BICD2	salmon
BIN1	turquoise
BIN2	pink
BIN3	red
BIRC6	brown
BLMH	black
BLNK	greenyellow
BLOC1S1	red
BLOC1S2	greenyellow
BLOC1S3	blue
BLOC1S5	brown
BLVRA	red
BLVRB	red
BNIP1	yellow
BOD1L1	yellow
BOLA3	blue
BOP1	turquoise
BPGM	red
BPHL	tan
BPI	greenyellow
BPNT1	blue
BRCC3	pink
BRD4	brown
BRE	blue
BRI3BP	brown
BRK1	turquoise
BROX	salmon
BSDC1	brown
BSG	turquoise
BST1	midnightblue
BST2	turquoise
BTD	black
BTF3	purple
BTK	greenyellow
BTN3A3	midnightblue
BTNL8	black
BUB3	turquoise
BUD31	blue
BZW1	turquoise
BZW2	green
C10orf76	blue
C11orf31	yellow
C11orf54	blue
C11orf58	turquoise
C11orf68	pink
C12orf10	turquoise
C12orf57	green
C14orf1	turquoise
C14orf142	magenta
C14orf159	turquoise
C14orf166	brown
C14orf2	blue
C15orf41	purple
C15orf48	purple
C15orf52	tan
C16orf13	turquoise
C16orf58	green
C16orf62	turquoise
C17orf49	green
C17orf59	yellow
C17orf62	greenyellow
C17orf75	red
C17orf85	turquoise
C18orf32	brown
C19orf43	yellow
C19orf52	brown
C19orf66	black
C1orf116	turquoise
C1orf123	red
C1orf50	magenta
C1QA	midnightblue
C1QB	midnightblue
C1QBP	green
C1QC	midnightblue
C1R	magenta
C1RL	magenta
C1S	magenta
C2	red
C20orf27	red
C21orf33	blue
C2CD5	blue
C2orf47	blue
C2orf72	yellow
C3	magenta
C3orf38	red
C3orf58	tan
C4A	magenta
C4B	magenta
C4BPA	magenta
C4BPB	magenta
C4orf27	blue
C5	magenta
C6	magenta
C6orf120	red
C6orf47	blue
C7	magenta
C7orf50	green
C7orf55-LUC7L2	yellow
C8A	magenta
C8B	magenta
C8G	magenta
C9	magenta
C9orf142	pink
C9orf64	black
C9orf89	blue
CA1	red
CA12	purple
CA13	black
CA2	purple
CA3	red
CA4	purple
CAB39	blue
CAB39L	greenyellow
CACNA2D1	pink
CACYBP	green
CAD	turquoise
CADM1	magenta
CADM3	blue
CALB2	purple
CALCOCO2	brown
CALD1	green
CALM3	red
CALML4	blue
CALR	yellow
CALU	green
CAMK1D	brown
CAMK2D	salmon
CAMK2G	blue
CAMKK2	blue
CAMP	greenyellow
CAMSAP3	turquoise
CAND1	turquoise
CAND2	red
CANT1	blue
CANX	green
CAP1	pink
CAP2	cyan
CAPG	blue
CAPN1	brown
CAPN2	blue
CAPN7	blue
CAPN9	brown
CAPNS1	blue
CAPRIN1	yellow
CAPRIN2	turquoise
CAPS	purple
CAPZA1	magenta
CAPZA2	red
CAPZB	blue
CARD16	turquoise
CARD9	magenta
CARHSP1	turquoise
CARKD	blue
CARS	turquoise
CARS2	turquoise
CASC4	green
CASD1	purple
CASK	blue
CASP1	pink
CASP10	purple
CASP3	blue
CASP4	black
CASP6	blue
CASP7	blue
CASP8	turquoise
CAST	purple
CAT	red
CAV1	tan
CAV2	tan
CBFB	pink
CBL	yellow
CBR1	black
CBR3	black
CBR4	blue
CBX1	tan
CBX3	yellow
CBX5	yellow
CC2D1A	brown
CC2D1B	blue
CCAR1	turquoise
CCAR2	yellow
CCBL2	tan
CCDC101	blue
CCDC12	brown
CCDC158	tan
CCDC22	blue
CCDC43	blue
CCDC47	turquoise
CCDC50	pink
CCDC51	turquoise
CCDC53	turquoise
CCDC58	blue
CCDC6	turquoise
CCDC88A	purple
CCDC88B	pink
CCDC9	turquoise
CCDC90B	blue
CCDC93	turquoise
CCNK	blue
CCS	midnightblue
CCT2	purple
CCT3	green
CCT4	purple
CCT5	green
CCT6A	turquoise
CCT7	yellow
CCT8	turquoise
CCZ1	yellow
CD101	pink
CD109	cyan
CD14	red
CD151	yellow
CD163	red
CD163L1	blue
CD209	red
CD248	magenta
CD276	red
CD2AP	purple
CD2BP2	brown
CD34	tan
CD36	tan
CD37	purple
CD38	pink
CD40	pink
CD44	green
CD46	turquoise
CD48	yellow
CD55	yellow
CD59	tan
CD5L	magenta
CD63	turquoise
CD68	magenta
CD74	yellow
CD81	red
CD82	black
CD84	red
CD9	brown
CD93	greenyellow
CD99	turquoise
CDA	greenyellow
CDC16	turquoise
CDC23	turquoise
CDC37	green
CDC42	yellow
CDC42BPA	red
CDC42BPB	blue
CDC42EP4	turquoise
CDC5L	pink
CDC73	black
CDCP1	turquoise
CDH1	brown
CDH11	tan
CDH13	tan
CDH17	brown
CDHR2	black
CDHR5	salmon
CDIPT	tan
CDK11B	turquoise
CDK3	turquoise
CDK5	turquoise
CDK5RAP3	blue
CDK9	turquoise
CDKN2AIP	turquoise
CDKN2AIPNL	yellow
CDKN2C	turquoise
CDS1	purple
CDS2	green
CDV3	green
CDX2	blue
CEACAM1	purple
CEACAM5	green
CEACAM7	purple
CEBPZ	yellow
CECR1	magenta
CECR5	blue
CELA2A	black
CELA3A	red
CELA3B	salmon
CELF1	blue
CELF2	turquoise
CENPE	greenyellow
CENPF	black
CENPV	black
CEP170B	green
CEP290	salmon
CEPT1	greenyellow
CERS2	tan
CES1	turquoise
CES2	salmon
CES3	blue
CETN2	tan
CETP	black
CFB	magenta
CFD	tan
CFDP1	purple
CFH	magenta
CFHR1	magenta
CFHR2	magenta
CFI	magenta
CFL1	blue
CFL2	cyan
CFP	red
CGGBP1	pink
CGN	brown
CGREF1	yellow
CHAMP1	yellow
CHCHD1	blue
CHCHD2	green
CHCHD3	blue
CHCHD4	turquoise
CHCHD6	turquoise
CHD4	green
CHDH	salmon
CHERP	turquoise
CHGA	green
CHGB	turquoise
CHID1	cyan
CHIT1	red
CHKB	blue
CHL1	blue
CHM	brown
CHMP1A	blue
CHMP1B	yellow
CHMP2A	brown
CHMP2B	green
CHMP3	blue
CHMP4A	turquoise
CHMP4B	turquoise
CHMP5	green
CHMP6	yellow
CHMP7	blue
CHP1	brown
CHP2	salmon
CHST5	blue
CHTOP	turquoise
CIAO1	blue
CIAPIN1	green
CIB1	blue
CIRBP	midnightblue
CISD1	salmon
CISD2	brown
CISD3	salmon
CKAP4	green
CKAP5	blue
CKB	purple
CKMT1B	brown
CLASP1	magenta
CLASP2	green
CLC	blue
CLCA1	brown
CLCA4	purple
CLCC1	turquoise
CLDN23	magenta
CLDN3	brown
CLDN4	blue
CLDN7	brown
CLIC1	brown
CLIC2	turquoise
CLIC4	cyan
CLIC5	black
CLIC6	turquoise
CLINT1	turquoise
CLIP1	turquoise
CLMN	purple
CLN3	magenta
CLN5	greenyellow
CLN6	purple
CLNS1A	tan
CLPB	brown
CLPP	green
CLPTM1	turquoise
CLPTM1L	cyan
CLPX	blue
CLRN3	salmon
CLTA	turquoise
CLTB	black
CLTC	turquoise
CLTCL1	purple
CLU	magenta
CLUH	blue
CLYBL	blue
CMA1	tan
CMAS	brown
CMBL	salmon
CMC1	blue
CMC2	yellow
CMPK1	blue
CMPK2	black
CMTR1	yellow
CNBP	turquoise
CNDP2	black
CNIH4	blue
CNN1	cyan
CNN2	pink
CNN3	turquoise
CNNM3	brown
CNNM4	brown
CNOT1	turquoise
CNOT10	turquoise
CNOT11	blue
CNOT2	yellow
CNOT3	turquoise
CNP	turquoise
CNPY2	blue
CNPY3	greenyellow
CNPY4	greenyellow
CNRIP1	black
CNTN1	yellow
COA3	blue
COA6	blue
COA7	blue
COASY	blue
COBL	magenta
COBLL1	green
COG1	brown
COG2	brown
COG3	turquoise
COG4	blue
COG5	red
COG6	blue
COG7	turquoise
COG8	yellow
COIL	yellow
COL12A1	red
COL14A1	cyan
COL15A1	tan
COL18A1	cyan
COL1A1	red
COL1A2	tan
COL28A1	tan
COL3A1	red
COL4A1	tan
COL4A2	magenta
COL4A3BP	blue
COL5A1	red
COL6A1	tan
COL6A2	tan
COL6A3	tan
COL6A6	red
COLEC12	red
COLGALT1	red
COMMD1	blue
COMMD3	red
COMMD5	blue
COMMD6	turquoise
COMMD7	turquoise
COMMD8	greenyellow
COMMD9	turquoise
COMT	purple
COMTD1	turquoise
COPA	turquoise
COPB1	turquoise
COPB2	turquoise
COPE	greenyellow
COPG1	turquoise
COPG2	turquoise
COPS2	green
COPS4	green
COPS6	greenyellow
COPS7B	turquoise
COPS8	red
COPZ1	turquoise
COQ3	purple
COQ5	blue
COQ7	blue
COQ9	blue
CORO1A	pink
CORO1B	blue
CORO1C	cyan
CORO2A	black
COTL1	pink
COX11	turquoise
COX15	brown
COX4I1	blue
COX5A	blue
COX5B	salmon
COX6B1	blue
COX6C	blue
COX7A1	red
COX7A2	brown
COX7A2L	blue
CP	magenta
CPA3	tan
CPB2	midnightblue
CPD	brown
CPM	magenta
CPN2	magenta
CPNE2	tan
CPNE3	tan
CPOX	turquoise
CPPED1	blue
CPQ	salmon
CPS1	black
CPSF1	brown
CPSF2	purple
CPSF3	brown
CPSF3L	salmon
CPSF6	yellow
CPSF7	turquoise
CPT1A	salmon
CPT2	blue
CPVL	turquoise
CRABP1	pink
CRABP2	red
CRAT	salmon
CRBN	yellow
CREB1	turquoise
CREBBP	yellow
CRELD1	midnightblue
CRELD2	yellow
CRIP1	blue
CRIP2	cyan
CRISPLD2	red
CRK	turquoise
CRKL	yellow
CRLF3	pink
CRMP1	red
CRNKL1	magenta
CROCC	blue
CROT	black
CRP	red
CRTAP	red
CRYAB	turquoise
CRYL1	salmon
CRYM	brown
CRYZ	black
CRYZL1	brown
CS	blue
CSDE1	turquoise
CSE1L	turquoise
CSF1R	red
CSK	blue
CSNK1A1	blue
CSNK1D	black
CSNK1G1	red
CSNK2A1	purple
CSNK2A2	brown
CSNK2B	tan
CSPG4	cyan
CSRP1	cyan
CSRP2	cyan
CST3	brown
CSTB	turquoise
CSTF1	magenta
CSTF2	turquoise
CSTF2T	turquoise
CSTF3	turquoise
CTAGE5	turquoise
CTBP1	turquoise
CTBP2	turquoise
CTCF	tan
CTDP1	yellow
CTH	blue
CTNNA1	brown
CTNNA2	brown
CTNNB1	blue
CTNNBL1	turquoise
CTNND1	blue
CTPS1	turquoise
CTPS2	blue
CTR9	blue
CTRC	red
CTSA	purple
CTSB	red
CTSC	turquoise
CTSD	purple
CTSG	greenyellow
CTSH	black
CTSL	turquoise
CTSS	brown
CTSZ	blue
CTTN	green
CTTNBP2	brown
CTTNBP2NL	brown
CUL1	turquoise
CUL4A	yellow
CUL4B	blue
CUL5	blue
CUTA	tan
CUX1	turquoise
CWC22	yellow
CWF19L1	pink
CXADR	blue
CYB5A	black
CYB5B	blue
CYB5R1	turquoise
CYB5R3	red
CYBA	greenyellow
CYBB	greenyellow
CYBRD1	red
CYC1	blue
CYCS	blue
CYFIP1	blue
CYFIP2	pink
CYGB	blue
CYLD	pink
CYP20A1	blue
CYP27A1	salmon
CYP2J2	black
CYP2S1	salmon
CYP3A4	black
CYP4F12	blue
CYP4F2	black
CYP51A1	blue
CYP7B1	yellow
CYSTM1	purple
D2HGDH	purple
DAB2	red
DAB2IP	black
DAD1	yellow
DAG1	green
DAP3	brown
DAPK3	greenyellow
DARS	turquoise
DARS2	green
DAZAP1	blue
DBI	turquoise
DBN1	cyan
DBNL	green
DBR1	turquoise
DBT	blue
DCAF11	black
DCAF7	red
DCAF8	purple
DCAKD	yellow
DCK	yellow
DCLK1	red
DCN	tan
DCPS	turquoise
DCTD	magenta
DCTN1	yellow
DCTN2	green
DCTN3	turquoise
DCTN4	brown
DCTN5	brown
DCTN6	turquoise
DCTPP1	brown
DCUN1D1	tan
DCXR	blue
DDA1	turquoise
DDAH1	brown
DDAH2	tan
DDB1	pink
DDC	black
DDHD2	black
DDI2	red
DDOST	greenyellow
DDRGK1	green
DDT	black
DDX1	brown
DDX17	yellow
DDX18	brown
DDX19A	green
DDX21	turquoise
DDX23	turquoise
DDX24	turquoise
DDX27	green
DDX28	purple
DDX39A	blue
DDX39B	turquoise
DDX3X	turquoise
DDX41	pink
DDX42	turquoise
DDX46	turquoise
DDX5	turquoise
DDX50	green
DDX56	turquoise
DDX58	pink
DDX6	turquoise
DDX60	brown
DECR1	blue
DECR2	blue
DEF6	pink
DEFA3	greenyellow
DEFA6	black
DEK	turquoise
DENND1A	blue
DENND4C	blue
DENR	yellow
DERA	brown
DERL1	greenyellow
DERL2	cyan
DERL3	greenyellow
DES	cyan
DFFA	red
DGAT1	salmon
DGKA	salmon
DHCR24	purple
DHCR7	blue
DHFR	blue
DHODH	blue
DHRS1	salmon
DHRS11	salmon
DHRS3	red
DHRS4	salmon
DHRS7	blue
DHRS7B	blue
DHRS9	purple
DHRSX	red
DHTKD1	turquoise
DHX15	turquoise
DHX16	brown
DHX29	blue
DHX30	greenyellow
DHX32	blue
DHX36	blue
DHX8	red
DHX9	green
DIABLO	blue
DIAPH1	blue
DIAPH2	turquoise
DIDO1	turquoise
DIP2B	purple
DIS3	turquoise
DIS3L2	yellow
DKC1	yellow
DLAT	purple
DLD	blue
DLG1	blue
DLG3	brown
DLGAP4	turquoise
DLST	blue
DMAP1	black
DMBT1	pink
DMD	cyan
DMPK	blue
DNAH14	black
DNAH5	magenta
DNAJA1	turquoise
DNAJA2	blue
DNAJA3	turquoise
DNAJB1	turquoise
DNAJB11	yellow
DNAJB12	turquoise
DNAJB2	red
DNAJB4	red
DNAJB6	red
DNAJC1	green
DNAJC10	greenyellow
DNAJC11	blue
DNAJC13	red
DNAJC17	yellow
DNAJC2	blue
DNAJC3	green
DNAJC5	turquoise
DNAJC7	turquoise
DNAJC8	yellow
DNAJC9	brown
DNASE2	pink
DNM1L	blue
DNM2	blue
DNPEP	black
DNPH1	brown
DOCK1	salmon
DOCK10	black
DOCK11	greenyellow
DOCK2	pink
DOCK5	black
DOCK7	blue
DOK2	greenyellow
DOK3	greenyellow
DOPEY2	brown
DPAGT1	turquoise
DPEP1	black
DPM1	turquoise
DPM3	turquoise
DPP3	salmon
DPP4	black
DPP7	yellow
DPP9	blue
DPT	tan
DPYD	pink
DPYSL2	cyan
DPYSL3	cyan
DR1	green
DRAP1	blue
DRG1	blue
DRG2	turquoise
DSC2	blue
DSCR3	turquoise
DSG2	brown
DSP	salmon
DST	yellow
DSTN	cyan
DTD1	red
DTNA	cyan
DTX3L	pink
DTYMK	turquoise
DUOX2	yellow
DUSP23	turquoise
DUSP3	cyan
DUT	turquoise
DYM	yellow
DYNC1H1	turquoise
DYNC1I2	green
DYNC1LI1	green
DYNC1LI2	turquoise
DYNLL1	turquoise
DYNLRB1	turquoise
DYNLT1	green
DYNLT3	turquoise
DYSF	red
EAF2	magenta
EARS2	green
EBNA1BP2	purple
EBP	brown
ECE1	turquoise
ECH1	turquoise
ECHDC1	turquoise
ECHDC2	black
ECHS1	blue
ECI1	blue
ECI2	blue
ECM1	magenta
ECSIT	yellow
EDC3	yellow
EDC4	turquoise
EDF1	yellow
EEA1	blue
EEF1A1	turquoise
EEF1B2	green
EEF1D	green
EEF1E1	turquoise
EEF1G	turquoise
EEF2	yellow
EEF2K	red
EEFSEC	pink
EFEMP1	cyan
EFEMP2	red
EFHD2	yellow
EFTUD1	brown
EFTUD2	turquoise
EGFR	turquoise
EGLN1	yellow
EHBP1	turquoise
EHBP1L1	green
EHD1	tan
EHD2	cyan
EHD3	red
EHD4	turquoise
EHHADH	brown
EI24	turquoise
EIF1	green
EIF1AX	blue
EIF2A	turquoise
EIF2AK2	turquoise
EIF2B1	turquoise
EIF2B2	turquoise
EIF2B3	turquoise
EIF2B4	turquoise
EIF2B5	turquoise
EIF2D	purple
EIF2S1	turquoise
EIF2S2	yellow
EIF2S3	turquoise
EIF3A	turquoise
EIF3B	green
EIF3C	yellow
EIF3D	yellow
EIF3E	turquoise
EIF3F	turquoise
EIF3G	turquoise
EIF3H	blue
EIF3I	yellow
EIF3J	green
EIF3K	turquoise
EIF3L	yellow
EIF3M	green
EIF4A1	yellow
EIF4A2	blue
EIF4A3	blue
EIF4B	green
EIF4E	green
EIF4E2	green
EIF4G1	green
EIF4G2	turquoise
EIF4G3	green
EIF4H	turquoise
EIF5	turquoise
EIF5A	green
EIF5B	green
EIF6	black
ELAC2	turquoise
ELANE	greenyellow
ELAVL1	turquoise
ELF1	turquoise
ELMO1	turquoise
ELMO2	red
ELMO3	black
ELMOD2	blue
ELOVL1	turquoise
ELP2	red
ELP3	salmon
ELP4	blue
EMC1	blue
EMC10	red
EMC2	brown
EMC3	turquoise
EMC4	turquoise
EMC7	cyan
EMC8	yellow
EMD	green
EMG1	purple
EMILIN1	tan
EMILIN2	red
EML1	blue
EML2	blue
EML3	green
EML4	blue
ENAH	green
ENDOD1	purple
ENG	red
ENGASE	yellow
ENO1	turquoise
ENOPH1	red
ENOSF1	purple
ENPEP	black
ENPP3	black
ENPP4	blue
ENSA	tan
ENTPD1	turquoise
ENTPD5	brown
ENY2	magenta
EOGT	red
EPB41L1	purple
EPB41L2	green
EPB41L3	green
EPB41L4B	pink
EPB42	red
EPCAM	brown
EPHB2	brown
EPHX1	red
EPHX2	blue
EPM2AIP1	magenta
EPN1	green
EPPK1	brown
EPRS	yellow
EPS15	green
EPS15L1	turquoise
EPS8	blue
EPS8L1	brown
EPS8L2	black
EPS8L3	salmon
EPT1	salmon
EPX	blue
ERAL1	purple
ERAP1	yellow
ERAP2	pink
ERBB2	brown
ERBB2IP	turquoise
ERC1	cyan
ERCC5	magenta
ERGIC1	turquoise
ERGIC2	black
ERGIC3	turquoise
ERH	yellow
ERI3	blue
ERLEC1	turquoise
ERLIN1	turquoise
ERLIN2	blue
ERMP1	brown
ERN2	turquoise
ERP29	turquoise
ERP44	turquoise
ESD	yellow
ESRP1	purple
ESRP2	blue
ESYT1	cyan
ESYT2	cyan
ETF1	turquoise
ETFA	blue
ETFB	blue
ETFDH	salmon
ETHE1	purple
ETNK1	purple
EVA1B	pink
EVI2B	yellow
EVL	pink
EWSR1	blue
EXD2	yellow
EXOC1	blue
EXOC2	turquoise
EXOC3	turquoise
EXOC4	turquoise
EXOC5	black
EXOC6	purple
EXOC7	purple
EXOC8	turquoise
EXOSC1	turquoise
EXOSC10	green
EXOSC3	brown
EXOSC4	brown
EXOSC6	turquoise
EXOSC7	turquoise
EXOSC8	red
EXOSC9	yellow
EZR	blue
F10	magenta
F11R	turquoise
F12	magenta
F13A1	red
F13B	magenta
F2	magenta
F3	blue
F5	red
F8A2	turquoise
F9	green
FA2H	turquoise
FAAH	brown
FABP1	blue
FABP2	black
FABP3	cyan
FABP4	tan
FABP5	blue
FABP6	black
FAF1	blue
FAF2	purple
FAH	red
FAHD1	purple
FAHD2A	black
FAM105A	blue
FAM107B	yellow
FAM114A1	blue
FAM118B	purple
FAM120A	purple
FAM129A	turquoise
FAM129B	brown
FAM134A	brown
FAM134C	tan
FAM136A	blue
FAM162A	brown
FAM175B	turquoise
FAM177A1	purple
FAM192A	green
FAM210A	blue
FAM210B	purple
FAM213A	blue
FAM213B	black
FAM3C	black
FAM3D	turquoise
FAM45A	blue
FAM47E-STBD1	blue
FAM49A	pink
FAM49B	pink
FAM50A	turquoise
FAM63A	brown
FAM69A	red
FAM83B	brown
FAM83E	tan
FAM83F	blue
FAM83H	blue
FAM84A	cyan
FAM84B	cyan
FAM8A1	green
FAM91A1	brown
FAM96A	blue
FAM96B	turquoise
FAM98B	blue
FAM98C	blue
FAP	red
FAR2	turquoise
FARP1	turquoise
FARS2	turquoise
FARSA	turquoise
FAS	blue
FASN	turquoise
FASTKD1	brown
FASTKD2	brown
FASTKD5	purple
FAT3	blue
FBL	yellow
FBLIM1	blue
FBLL1	pink
FBLN1	red
FBLN2	tan
FBLN5	cyan
FBN1	tan
FBN2	magenta
FBP1	black
FBP2	black
FBXL8	magenta
FBXO38	midnightblue
FBXO7	red
FCER1G	greenyellow
FCGBP	brown
FCGR2A	red
FCGR2B	magenta
FCGR3A	red
FCGRT	red
FCHO2	black
FCN1	red
FDFT1	brown
FDPS	turquoise
FDX1	salmon
FDXR	blue
FECH	turquoise
FEN1	turquoise
FER1L6	blue
FERMT1	turquoise
FERMT2	cyan
FERMT3	greenyellow
FES	greenyellow
FETUB	magenta
FGA	magenta
FGB	magenta
FGD4	turquoise
FGG	magenta
FGGY	blue
FGL2	yellow
FGR	red
FH	brown
FHIT	blue
FHL1	cyan
FHL2	turquoise
FHL3	greenyellow
FIBP	brown
FILIP1L	cyan
FIP1L1	turquoise
FIS1	blue
FKBP10	red
FKBP11	greenyellow
FKBP15	red
FKBP1A	turquoise
FKBP2	turquoise
FKBP3	turquoise
FKBP4	turquoise
FKBP5	red
FKBP8	blue
FKBP9	red
FLAD1	blue
FLII	turquoise
FLNA	cyan
FLNB	brown
FLNC	cyan
FLOT1	green
FLOT2	red
FLYWCH2	turquoise
FMN1	turquoise
FMNL1	greenyellow
FMO1	midnightblue
FMO5	salmon
FMOD	red
FMR1	pink
FN1	magenta
FN3K	brown
FN3KRP	black
FNBP1	pink
FNBP1L	blue
FNBP4	yellow
FNDC3A	pink
FNDC3B	turquoise
FNTA	turquoise
FOCAD	pink
FOLR2	red
FOS	red
FOXK1	brown
FOXP1	purple
FOXRED1	blue
FRK	black
FRMPD3	turquoise
FRYL	blue
FSCN1	greenyellow
FTH1	midnightblue
FTL	midnightblue
FTSJ3	green
FUBP1	yellow
FUBP3	turquoise
FUCA1	blue
FUCA2	yellow
FUK	blue
FUNDC2	yellow
FUS	turquoise
FUT3	blue
FUT6	blue
FUT8	pink
FXR1	turquoise
FXR2	salmon
FXYD1	cyan
FXYD3	brown
FYB	pink
FYCO1	blue
G3BP1	green
G3BP2	green
G6PD	greenyellow
GAB1	brown
GABARAPL2	blue
GABPA	turquoise
GAK	blue
GAL3ST2	purple
GALC	tan
GALE	brown
GALK1	black
GALK2	blue
GALM	salmon
GALNT1	blue
GALNT12	brown
GALNT2	turquoise
GALNT3	turquoise
GALNT5	greenyellow
GALNT6	black
GALNT7	blue
GALT	blue
GANAB	midnightblue
GAP43	green
GAPDH	brown
GAPVD1	turquoise
GAR1	turquoise
GARS	turquoise
GART	turquoise
GATAD2A	turquoise
GATC	blue
GATM	salmon
GBA	brown
GBA2	blue
GBA3	black
GBAS	yellow
GBE1	greenyellow
GBF1	turquoise
GBP1	pink
GBP2	pink
GBP4	greenyellow
GBP5	greenyellow
GC	magenta
GCA	red
GCC2	blue
GCDH	blue
GCG	black
GCHFR	black
GCLC	red
GCLM	red
GCNT1	black
GCNT3	turquoise
GCSH	purple
GDA	black
GDAP1	pink
GDI1	turquoise
GDI2	pink
GDPD3	brown
GEMIN5	yellow
GET4	black
GFER	turquoise
GFM1	brown
GFM2	brown
GFPT1	blue
GFRA3	red
GGA1	blue
GGA2	green
GGA3	blue
GGACT	red
GGH	purple
GGPS1	blue
GGT1	black
GGT5	black
GGT6	brown
GHDC	turquoise
GHITM	blue
GIGYF1	yellow
GIGYF2	turquoise
GIMAP1	pink
GIMAP4	pink
GIMAP5	pink
GIMAP7	pink
GIMAP8	pink
GIPC1	purple
GIPC2	brown
GIT1	turquoise
GIT2	turquoise
GK	black
GLA	tan
GLB1	brown
GLCE	magenta
GLG1	green
GLIPR2	purple
GLO1	red
GLOD4	salmon
GLRX	midnightblue
GLRX3	brown
GLRX5	turquoise
GLS	brown
GLT8D1	green
GLTP	blue
GLUD1	salmon
GLUL	red
GLYR1	black
GM2A	turquoise
GMDS	brown
GMFB	blue
GMFG	pink
GMIP	turquoise
GMPPA	turquoise
GMPPB	turquoise
GMPR	red
GMPR2	salmon
GMPS	blue
GNA11	salmon
GNAI1	cyan
GNAI2	greenyellow
GNAI3	brown
GNAO1	blue
GNAS	turquoise
GNB1	black
GNB2	red
GNB2L1	green
GNB4	greenyellow
GNE	turquoise
GNG10	cyan
GNG12	blue
GNG2	yellow
GNG5	greenyellow
GNG7	midnightblue
GNL1	turquoise
GNL3	turquoise
GNPAT	salmon
GNPDA1	red
GNPDA2	greenyellow
GNPNAT1	brown
GNS	salmon
GOLGA1	black
GOLGA2	turquoise
GOLGA3	turquoise
GOLGA4	salmon
GOLGA5	turquoise
GOLGB1	turquoise
GOLIM4	turquoise
GOLM1	turquoise
GOLPH3	blue
GOLPH3L	brown
GOLT1B	greenyellow
GOPC	turquoise
GORASP2	brown
GOSR1	blue
GOSR2	yellow
GOT1	brown
GOT2	brown
GPA33	brown
GPAA1	brown
GPALPP1	purple
GPC1	brown
GPC4	turquoise
GPC6	cyan
GPCPD1	greenyellow
GPD1	black
GPD1L	blue
GPD2	brown
GPHN	brown
GPI	turquoise
GPKOW	turquoise
GPLD1	magenta
GPN1	yellow
GPNMB	green
GPR108	magenta
GPR180	turquoise
GPR89A	red
GPS1	blue
GPT	blue
GPX1	red
GPX2	blue
GPX3	magenta
GPX8	red
GRAMD4	purple
GRAP2	greenyellow
GRB2	turquoise
GREM1	cyan
GRIPAP1	yellow
GRK6	blue
GRN	green
GRPEL1	turquoise
GRSF1	blue
GRWD1	turquoise
GSDMB	blue
GSDMD	pink
GSK3A	blue
GSK3B	blue
GSKIP	turquoise
GSN	blue
GSPT1	turquoise
GSR	black
GSS	brown
GSTA2	black
GSTK1	salmon
GSTM2	yellow
GSTM3	red
GSTO1	black
GSTP1	turquoise
GSTT1	black
GSTT2	greenyellow
GSTZ1	turquoise
GTF2B	pink
GTF2E1	turquoise
GTF2F1	green
GTF2F2	turquoise
GTF2I	blue
GTF3C2	brown
GTF3C3	red
GTF3C4	green
GTF3C5	turquoise
GTPBP1	blue
GTPBP4	turquoise
GTPBP6	turquoise
GUCA2A	black
GUCY1A3	midnightblue
GUCY1B3	midnightblue
GUF1	salmon
GUK1	turquoise
GULP1	blue
GUSB	blue
GYG1	pink
GYPA	red
GYS1	magenta
GZMA	black
GZMK	pink
H1F0	blue
H1FX	turquoise
H2AFV	tan
H2AFY	tan
H2AFY2	tan
H3F3B	tan
H6PD	red
HAAO	salmon
HABP2	magenta
HADH	salmon
HADHA	salmon
HADHB	salmon
HAGH	red
HAPLN1	purple
HAPLN3	magenta
HARS	blue
HARS2	blue
HAT1	turquoise
HBA1	red
HBA2	red
HBB	magenta
HBD	red
HBG1	magenta
HBG2	magenta
HBQ1	red
HBS1L	green
HCCS	blue
HCFC1	yellow
HCK	greenyellow
HCLS1	green
HDAC1	brown
HDAC6	green
HDDC2	magenta
HDDC3	blue
HDGF	green
HDHD1	blue
HDHD2	black
HDHD3	blue
HDLBP	turquoise
HEATR1	brown
HEATR3	brown
HEATR5B	turquoise
HEBP1	black
HEBP2	turquoise
HECTD1	blue
HECTD3	salmon
HELZ	blue
HEPH	brown
HERC4	blue
HERPUD1	yellow
HEXA	purple
HEXB	brown
HEXIM1	yellow
HGD	black
HGS	turquoise
HGSNAT	black
HIBADH	pink
HIBCH	blue
HID1	turquoise
HIF1AN	red
HIGD1A	purple
HIGD2A	blue
HINT1	blue
HINT2	blue
HINT3	turquoise
HIP1	black
HIP1R	salmon
HIST1H1B	turquoise
HIST1H1C	greenyellow
HIST1H1D	greenyellow
HIST1H1E	blue
HIST1H2AH	tan
HIST1H2BJ	tan
HIST2H2BF	tan
HIST2H3PS2	tan
HIST2H4A	tan
HK1	green
HK2	purple
HK3	greenyellow
HKDC1	black
HLA-A	pink
HLA-B	pink
HLA-C	yellow
HLA-DMA	pink
HLA-DMB	pink
HLA-DPA1	pink
HLA-DPB1	black
HLA-DQA1	pink
HLA-DQB1	pink
HLA-DRA	pink
HLA-DRB1	pink
HLA-E	turquoise
HLA-F	pink
HM13	green
HMBS	red
HMCES	blue
HMG20A	turquoise
HMGA1	yellow
HMGB1	yellow
HMGB2	blue
HMGB3	turquoise
HMGCL	blue
HMGCS1	brown
HMGCS2	brown
[truncated: 3,043 more rows]

## Sheet: moduleEigenvalue
	M.N1	M.N2	M.N3	M.N4	M.N5	M.N6	M.N7	M.N8	M.I1	M.I2	M.I3	M.I4	M.I5	M.I6	M.I7	M.I8	M.NI1	M.NI2	M.NI3	M.NI4	M.NI6	M.NI7	M.NI8	M.NI9	M.NI10
black	-0.10606	-0.1149	-0.0740219	-0.099345	-0.13593	-0.0704617	-0.00593704	-0.137992	-0.00829756	0.153473	0.47421	-0.113575	-0.0726479	-0.116989	-0.0845546	-0.0807517	-0.109355	0.530284	0.54028	-0.0659948	-0.108681	-0.0717012	-0.104073	0.0476512	-0.0646313
blue	0.0990447	0.0775119	0.137986	0.0314345	0.0715314	0.150179	0.165857	0.0448724	-0.423239	-0.06602	0.130505	-0.783539	-0.00127819	-0.153167	0.0622337	-0.0817619	-0.00141141	0.0963768	0.131307	0.0811526	0.037353	0.11762	0.0801894	-0.045365	0.040629
brown	0.134037	0.143943	0.104439	0.0716467	0.120873	0.145412	0.148475	0.0905714	-0.714668	-0.0947992	0.0222993	-0.50545	0.00969003	-0.127676	0.0566185	-0.0482206	0.186482	-0.0147392	-0.0150042	0.0884338	0.0542908	0.067048	0.119294	-0.110923	0.0679273
cyan	-0.053185	-0.126993	-0.00605858	0.123501	0.0954583	-0.160405	-0.211353	0.262157	-0.102497	0.0519758	-0.119164	-0.285416	-0.29581	0.391571	-0.166225	0.373718	0.0746865	-0.23051	-0.133711	0.102358	-0.184821	-0.0452967	0.0814634	0.357254	0.207301
green	0.114122	0.107588	0.143409	0.0290982	0.154281	0.0872933	0.128702	0.0988238	-0.128824	-0.0722959	-0.291756	-0.375361	-0.0330321	0.116251	0.098615	0.163366	0.00339804	-0.570445	-0.43199	0.15275	0.193917	0.0843697	0.076237	0.0769268	0.0745548
greenyellow	-0.0981138	-0.273499	-0.145271	-0.201687	-0.21105	-0.174634	-0.228806	-0.12606	0.393375	0.064053	-0.0684216	0.269006	0.305749	0.244418	0.277814	0.228345	-0.0737335	-0.0919761	-0.184476	-0.201121	0.0459926	-0.0984786	-0.00391862	0.298187	0.0543072
magenta	-0.107891	0.00818809	-0.202059	0.188263	0.0612094	-0.333723	-0.303644	0.0630076	0.484707	0.267971	-0.208353	0.309391	0.195133	0.160527	-0.221014	-0.0876613	0.160692	-0.15597	-0.0226889	-0.10665	0.100755	0.116927	-0.0749496	-0.133551	-0.158616
midnightblue	-0.159609	-0.193997	-0.257927	-0.0311242	-0.212823	-0.257291	-0.135684	-0.159774	0.142653	0.360624	-0.0949438	0.468626	0.26685	0.301279	-0.0848555	0.221961	-0.224	0.0739505	-0.0371066	-0.0570391	0.218383	-0.028676	-0.080122	-0.00368625	-0.0356689
pink	-0.129595	-0.410075	-0.0280194	-0.167376	-0.180358	-0.0752263	-0.0740489	-0.24348	0.0183044	0.109808	0.082102	-0.192446	0.261329	0.205151	0.344419	0.221964	-0.307366	0.0818824	0.0145751	-0.185689	0.188365	-0.104058	-0.00550782	0.311413	0.263931
purple	0.156758	0.271904	0.119935	0.144953	0.189607	0.192092	0.117384	0.201858	-0.229393	-0.186243	-0.296178	-0.332341	-0.0875292	-0.166413	0.0314888	-0.133913	0.363325	-0.290611	-0.28185	0.0352119	0.122462	0.0641972	0.146715	-0.233894	0.0804757
red	-0.158784	-0.0367746	-0.0883384	0.0300351	-0.0667486	-0.108364	-0.19145	-0.0316293	0.609847	-0.0124178	-0.0979197	0.621667	0.018962	0.0755327	0.039274	0.052436	0.125852	-0.162159	-0.158947	-0.137128	-0.124684	-0.109457	-0.0981817	0.071708	-0.0623295
salmon	0.0797946	0.0349162	0.0707357	0.0343413	-0.0155918	0.124452	0.121814	0.00132958	-0.406556	0.0426668	0.340304	-0.531537	-0.082908	-0.289637	-0.0245827	-0.119637	0.0410386	0.344736	0.386371	-0.0175257	-0.105197	0.0264807	-0.00667874	-0.0509791	0.00185021
tan	0.13149	-0.0273892	0.0716663	0.302722	0.278396	-0.0423135	-0.00190635	0.323903	0.200768	0.0563374	0.0367399	0.156988	-0.133899	0.193092	-0.00853802	0.147008	-0.076683	-0.351779	-0.0470286	-0.126405	-0.531862	-0.259127	-0.2347	-0.025672	-0.0318075
turquoise	0.12857	0.0310141	0.111135	-0.0241467	0.117559	0.0802859	0.118891	0.0435135	-0.337966	-0.0451425	-0.0730969	-0.80883	-0.0491829	0.0475386	0.0727253	0.135575	-0.0457009	-0.161805	-0.0660696	0.194981	0.124211	0.0819912	0.130461	0.113792	0.079695
yellow	0.163406	-0.0308306	0.15151	-0.0603092	0.0519038	0.119797	0.193384	-0.0218849	-0.483513	-0.0185307	-0.0262085	-0.451476	0.0203652	0.0684377	0.084538	0.172816	-0.527429	-0.0831999	-0.071053	0.230998	0.148685	0.0989561	0.0506838	0.173221	0.0457351

## Sheet: brown_go
geneSet	description	link	size	overlap	expect	enrichmentRatio	pValue	FDR	overlapId	userId
GO:0032543	mitochondrial translation	http://amigo.geneontology.org/amigo/term/GO:0032543	99	33	7.88355	4.18593	2.26041e-13	8.81335e-10	740;4528;6183;7818;10102;10128;10884;22868;28998;29088;51069;51263;51264;54931;55037;55052;56945;60488;63875;64928;64965;64978;65003;65080;65993;80222;84340;84545;85476;92399;116540;124995;219927	DAP3;FASTKD2;GFM1;GFM2;LRPPRC;MRPL10;MRPL11;MRPL13;MRPL14;MRPL15;MRPL17;MRPL2;MRPL20;MRPL21;MRPL27;MRPL30;MRPL38;MRPL43;MRPL44;MRPL49;MRPL53;MRPS12;MRPS22;MRPS30;MRPS34;MRPS35;MRPS9;MRRF;MTIF2;PTCD3;TARS2;TRMT10C;TSFM
GO:0140053	mitochondrial gene expression	http://amigo.geneontology.org/amigo/term/GO:0140053	113	35	8.9984	3.88958	4.89275e-13	9.53842e-10	740;4528;5562;6183;7818;9238;10102;10128;10884;22868;28998;29088;51069;51263;51264;54931;55037;55052;56945;60488;63875;64928;64965;64978;65003;65080;65993;80222;84340;84545;85476;92399;116540;124995;219927	DAP3;FASTKD2;GFM1;GFM2;LRPPRC;MRPL10;MRPL11;MRPL13;MRPL14;MRPL15;MRPL17;MRPL2;MRPL20;MRPL21;MRPL27;MRPL30;MRPL38;MRPL43;MRPL44;MRPL49;MRPL53;MRPS12;MRPS22;MRPS30;MRPS34;MRPS35;MRPS9;MRRF;MTIF2;PRKAA1;PTCD3;TARS2;TBRG4;TRMT10C;TSFM
GO:0070125	mitochondrial translational elongation	http://amigo.geneontology.org/amigo/term/GO:0070125	74	27	5.89276	4.5819	3.23852e-12	4.209e-09	740;6183;7818;10102;10884;28998;29088;51069;51263;51264;55037;55052;56945;60488;63875;64928;64965;64978;65003;65080;65993;84340;84545;85476;116540;124995;219927	DAP3;GFM1;GFM2;MRPL10;MRPL11;MRPL13;MRPL14;MRPL15;MRPL17;MRPL2;MRPL20;MRPL21;MRPL27;MRPL30;MRPL38;MRPL43;MRPL44;MRPL49;MRPL53;MRPS12;MRPS22;MRPS30;MRPS34;MRPS35;MRPS9;PTCD3;TSFM
GO:0070126	mitochondrial translational termination	http://amigo.geneontology.org/amigo/term/GO:0070126	72	26	5.73349	4.53476	1.09238e-11	1.0648e-08	740;6183;7818;10884;28998;29088;51069;51263;51264;55037;55052;56945;60488;63875;64928;64965;64978;65003;65080;65993;84340;84545;92399;116540;124995;219927	DAP3;GFM2;MRPL10;MRPL11;MRPL13;MRPL14;MRPL15;MRPL17;MRPL2;MRPL20;MRPL21;MRPL27;MRPL30;MRPL38;MRPL43;MRPL44;MRPL49;MRPL53;MRPS12;MRPS22;MRPS30;MRPS34;MRPS35;MRPS9;MRRF;PTCD3
GO:0006415	translational termination	http://amigo.geneontology.org/amigo/term/GO:0006415	78	26	6.21128	4.18593	8.78565e-11	6.85105e-08	740;6183;7818;10884;28998;29088;51069;51263;51264;55037;55052;56945;60488;63875;64928;64965;64978;65003;65080;65993;84340;84545;92399;116540;124995;219927	DAP3;GFM2;MRPL10;MRPL11;MRPL13;MRPL14;MRPL15;MRPL17;MRPL2;MRPL20;MRPL21;MRPL27;MRPL30;MRPL38;MRPL43;MRPL44;MRPL49;MRPL53;MRPS12;MRPS22;MRPS30;MRPS34;MRPS35;MRPS9;MRRF;PTCD3
GO:0006414	translational elongation	http://amigo.geneontology.org/amigo/term/GO:0006414	94	28	7.48539	3.74062	3.25665e-10	2.11628e-07	740;6183;7818;10102;10884;26046;28998;29088;51069;51263;51264;55037;55052;56945;60488;63875;64928;64965;64978;65003;65080;65993;84340;84545;85476;116540;124995;219927	DAP3;GFM1;GFM2;LTN1;MRPL10;MRPL11;MRPL13;MRPL14;MRPL15;MRPL17;MRPL2;MRPL20;MRPL21;MRPL27;MRPL30;MRPL38;MRPL43;MRPL44;MRPL49;MRPL53;MRPS12;MRPS22;MRPS30;MRPS34;MRPS35;MRPS9;PTCD3;TSFM
GO:0043624	cellular protein complex disassembly	http://amigo.geneontology.org/amigo/term/GO:0043624	133	28	10.591	2.64375	1.1991e-06	0.000667896	740;4905;6183;7818;10884;28998;29088;50853;51069;51263;51264;55037;55052;56945;60488;63875;64928;64965;64978;65003;65080;65993;84340;84545;92399;116540;124995;219927	DAP3;GFM2;MRPL10;MRPL11;MRPL13;MRPL14;MRPL15;MRPL17;MRPL2;MRPL20;MRPL21;MRPL27;MRPL30;MRPL38;MRPL43;MRPL44;MRPL49;MRPL53;MRPS12;MRPS22;MRPS30;MRPS34;MRPS35;MRPS9;MRRF;NSF;PTCD3;VILL
GO:0032984	protein-containing complex disassembly	http://amigo.geneontology.org/amigo/term/GO:0032984	192	33	15.2893	2.15837	1.49484e-05	0.00728547	740;2629;4528;4905;6183;7251;7818;10241;10884;27243;28998;29088;50853;51069;51263;51264;55037;55052;56945;60488;63875;64928;64965;64978;65003;65080;65993;84340;84545;92399;116540;124995;219927	CALCOCO2;CHMP2A;DAP3;GBA;GFM2;MRPL10;MRPL11;MRPL13;MRPL14;MRPL15;MRPL17;MRPL2;MRPL20;MRPL21;MRPL27;MRPL30;MRPL38;MRPL43;MRPL44;MRPL49;MRPL53;MRPS12;MRPS22;MRPS30;MRPS34;MRPS35;MRPS9;MRRF;MTIF2;NSF;PTCD3;TSG101;VILL
GO:0043043	peptide biosynthetic process	http://amigo.geneontology.org/amigo/term/GO:0043043	395	54	31.4546	1.71676	3.64987e-05	0.0158121	740;1653;2064;2597;2937;3609;3658;3673;4343;4528;4686;5036;6134;6170;6183;6197;6223;7818;7965;10102;10128;10643;10644;10657;10884;22868;26046;28998;29088;51069;51263;51264;54931;55037;55052;56945;60488;63875;64928;64965;64978;65003;65080;65993;80222;84340;84545;85476;92399;92935;116540;124975;124995;219927	AIMP2;DAP3;DDX1;ERBB2;FASTKD2;GAPDH;GFM1;GFM2;GGT6;GSS;IGF2BP2;IGF2BP3;ILF3;IREB2;ITGA2;KHDRBS1;LRPPRC;LTN1;MARS2;MOV10;MRPL10;MRPL11;MRPL13;MRPL14;MRPL15;MRPL17;MRPL2;MRPL20;MRPL21;MRPL27;MRPL30;MRPL38;MRPL43;MRPL44;MRPL49;MRPL53;MRPS12;MRPS22;MRPS30;MRPS34;MRPS35;MRPS9;MRRF;MTIF2;NCBP1;PA2G4;PTCD3;RPL10;RPL39;RPS19;RPS6KA3;TARS2;TRMT10C;TSFM
GO:0006412	translation	http://amigo.geneontology.org/amigo/term/GO:0006412	383	52	30.499	1.70497	6.23898e-05	0.0243258	740;1653;2064;2597;3609;3658;3673;4343;4528;4686;5036;6134;6170;6183;6197;6223;7818;7965;10102;10128;10643;10644;10657;10884;22868;26046;28998;29088;51069;51263;51264;54931;55037;55052;56945;60488;63875;64928;64965;64978;65003;65080;65993;80222;84340;84545;85476;92399;92935;116540;124995;219927	AIMP2;DAP3;DDX1;ERBB2;FASTKD2;GAPDH;GFM1;GFM2;IGF2BP2;IGF2BP3;ILF3;IREB2;ITGA2;KHDRBS1;LRPPRC;LTN1;MARS2;MOV10;MRPL10;MRPL11;MRPL13;MRPL14;MRPL15;MRPL17;MRPL2;MRPL20;MRPL21;MRPL27;MRPL30;MRPL38;MRPL43;MRPL44;MRPL49;MRPL53;MRPS12;MRPS22;MRPS30;MRPS34;MRPS35;MRPS9;MRRF;MTIF2;NCBP1;PA2G4;PTCD3;RPL10;RPL39;RPS19;RPS6KA3;TARS2;TRMT10C;TSFM
GO:0043604	amide biosynthetic process	http://amigo.geneontology.org/amigo/term/GO:0043604	458	59	36.4714	1.61771	9.04191e-05	0.0320495	435;740;1653;2064;2597;2629;2937;3609;3658;3673;4343;4528;4686;5036;5562;6134;6170;6183;6197;6223;7818;7965;10102;10128;10643;10644;10657;10884;22868;26046;28998;29088;51069;51263;51264;54931;55037;55052;55750;56945;60488;63875;64928;64965;64978;65003;65080;65993;80222;84340;84532;84545;85476;92399;92935;116540;124975;124995;219927	ACSS1;AGK;AIMP2;ASL;DAP3;DDX1;ERBB2;FASTKD2;GAPDH;GBA;GFM1;GFM2;GGT6;GSS;IGF2BP2;IGF2BP3;ILF3;IREB2;ITGA2;KHDRBS1;LRPPRC;LTN1;MARS2;MOV10;MRPL10;MRPL11;MRPL13;MRPL14;MRPL15;MRPL17;MRPL2;MRPL20;MRPL21;MRPL27;MRPL30;MRPL38;MRPL43;MRPL44;MRPL49;MRPL53;MRPS12;MRPS22;MRPS30;MRPS34;MRPS35;MRPS9;MRRF;MTIF2;NCBP1;PA2G4;PRKAA1;PTCD3;RPL10;RPL39;RPS19;RPS6KA3;TARS2;TRMT10C;TSFM

## Sheet: blue_go
geneSet	description	link	size	overlap	expect	enrichmentRatio	pValue	FDR	overlapId	userId
GO:0007005	mitochondrion organization	http://amigo.geneontology.org/amigo/term/GO:0007005	261	82	37.6513	2.17788	4.67404e-13	1.82241e-09	291;292;617;706;1525;1723;2011;2810;2931;2932;3155;3954;3980;4534;4695;4705;4706;4709;4710;4711;4712;4713;4715;4717;4720;4724;4725;4726;4728;4729;4976;5516;6341;7019;7381;7532;7534;8834;9167;9804;9997;10055;10059;10087;10469;10645;10730;10935;10939;11345;23277;23408;25813;25915;26073;28958;29078;29108;29796;50484;51024;51100;54205;54539;54708;54902;54927;55210;55572;55735;55823;56947;64083;79135;…	AFG3L2;APOO;APOOL;ATAD3A;BCS1L;CAMKK2;CHCHD3;CLUH;COA3;COL4A3BP;COX7A2L;CXADR;CYCS;DHODH;DNAJC11;DNM1L;FIS1;FOXRED1;GABARAPL2;GOLPH3;GSK3A;GSK3B;HMGCL;LETM1;LIG3;LYRM7;MARCH5;MARK2;MFF;MTM1;NDUFA10;NDUFA11;NDUFA2;NDUFAB1;NDUFAF3;NDUFAF4;NDUFB11;NDUFB3;NDUFB4;NDUFB5;NDUFB6;NDUFB7;NDUFB9;NDUFC1;NDUFS2;NDUFS4;NDUFS5;NDUFS6;NDUFS8;NDUFV2;OPA1;PANK2;PNPT1;POLDIP2;PPP2CB;PRDX3;PYCARD;ROMO1;RRM2B;SAE1;S…
GO:0045333	cellular respiration	http://amigo.geneontology.org/amigo/term/GO:0045333	118	48	17.0224	2.81981	1.49802e-12	2.9204e-09	50;1327;1431;1537;1738;1743;3417;3418;3419;3420;3421;4190;4695;4705;4706;4709;4710;4711;4712;4713;4715;4717;4720;4724;4725;4726;4728;4729;6389;6390;7381;7384;7388;7915;8801;8802;8803;9377;10229;23530;27089;29796;54205;57017;80025;87178;90624;388753	ACO2;ALDH5A1;COA6;COQ7;COQ9;COX4I1;COX5A;CS;CYC1;CYCS;DLD;DLST;IDH1;IDH2;IDH3A;IDH3B;IDH3G;LYRM7;MDH1;NDUFA10;NDUFA2;NDUFAB1;NDUFB3;NDUFB4;NDUFB5;NDUFB6;NDUFB7;NDUFB9;NDUFC1;NDUFS2;NDUFS4;NDUFS5;NDUFS6;NDUFS8;NDUFV2;NNT;PANK2;PNPT1;SDHA;SDHB;SUCLA2;SUCLG1;SUCLG2;UQCR10;UQCRB;UQCRC1;UQCRH;UQCRQ
GO:0042773	ATP synthesis coupled electron transport	http://amigo.geneontology.org/amigo/term/GO:0042773	57	30	8.22269	3.64844	9.95104e-12	9.79966e-09	1327;1537;1738;4695;4705;4706;4709;4710;4711;4712;4713;4715;4717;4720;4724;4725;4726;4728;4729;6389;7381;7384;7388;9377;10229;27089;29796;54205;57017;388753	COA6;COQ7;COQ9;COX4I1;COX5A;CYC1;CYCS;DLD;NDUFA10;NDUFA2;NDUFAB1;NDUFB3;NDUFB4;NDUFB5;NDUFB6;NDUFB7;NDUFB9;NDUFC1;NDUFS2;NDUFS4;NDUFS5;NDUFS6;NDUFS8;NDUFV2;SDHA;UQCR10;UQCRB;UQCRC1;UQCRH;UQCRQ
GO:0009259	ribonucleotide metabolic process	http://amigo.geneontology.org/amigo/term/GO:0009259	270	81	38.9496	2.07961	1.00535e-11	9.79966e-09	38;204;387;706;1327;1537;1723;1738;1739;1743;2639;3094;3155;3295;4695;4705;4706;4709;4710;4711;4712;4713;4715;4717;4720;4724;4725;4726;4728;4729;4832;4976;5165;5214;5236;5571;6389;6576;7167;7372;7381;7384;7388;8050;8573;8801;8802;8803;8833;9167;9377;9567;10059;10229;10380;10845;11163;23417;25874;27089;29796;50808;51000;51144;51341;51727;53343;54205;54995;55856;55902;56474;57017;79717;80025;80221;…	ABHD14B;ACAT1;ACOT13;ACSF2;ACSF3;ACSS2;AK2;AK3;BPNT1;CASK;CLPX;CMPK1;COA6;COASY;COQ7;COQ9;COX4I1;COX5A;COX7A2L;CTPS2;CYC1;CYCS;DHODH;DLD;DLG1;DLST;DNM1L;GCDH;GMPS;GTPBP1;HINT1;HMGCL;HSD17B12;HSD17B4;MLYCD;MPC2;NDUFA10;NDUFA2;NDUFAB1;NDUFB3;NDUFB4;NDUFB5;NDUFB6;NDUFB7;NDUFB9;NDUFC1;NDUFS2;NDUFS4;NDUFS5;NDUFS6;NDUFS8;NDUFV2;NME3;NUDT16;NUDT4;NUDT9;OPA1;OXSM;PANK2;PDHX;PDK3;PFKP;PGM1;PPCS;PRKAG1;RHO…
GO:0033108	mitochondrial respiratory chain complex assembly	http://amigo.geneontology.org/amigo/term/GO:0033108	62	31	8.94398	3.46602	2.57504e-11	2.00802e-08	617;4695;4705;4706;4709;4710;4711;4712;4713;4715;4717;4720;4724;4725;4726;4728;4729;6341;7019;7381;9997;25813;25915;28958;29078;29796;54539;54902;55572;90624;126328	BCS1L;COA3;FOXRED1;LYRM7;NDUFA10;NDUFA11;NDUFA2;NDUFAB1;NDUFAF3;NDUFAF4;NDUFB11;NDUFB3;NDUFB4;NDUFB5;NDUFB6;NDUFB7;NDUFB9;NDUFC1;NDUFS2;NDUFS4;NDUFS5;NDUFS6;NDUFS8;NDUFV2;SAMM50;SCO1;SCO2;TFAM;TTC19;UQCR10;UQCRB
GO:0042775	mitochondrial ATP synthesis coupled electron transport	http://amigo.geneontology.org/amigo/term/GO:0042775	56	29	8.07843	3.58981	3.7613e-11	2.44422e-08	1327;1537;1738;4695;4705;4706;4709;4710;4711;4712;4713;4715;4717;4720;4724;4725;4726;4728;4729;6389;7381;7384;7388;9377;10229;27089;29796;54205;57017	COQ7;COQ9;COX4I1;COX5A;CYC1;CYCS;DLD;NDUFA10;NDUFA2;NDUFAB1;NDUFB3;NDUFB4;NDUFB5;NDUFB6;NDUFB7;NDUFB9;NDUFC1;NDUFS2;NDUFS4;NDUFS5;NDUFS6;NDUFS8;NDUFV2;SDHA;UQCR10;UQCRB;UQCRC1;UQCRH;UQCRQ
GO:0006753	nucleoside phosphate metabolic process	http://amigo.geneontology.org/amigo/term/GO:0006753	362	98	52.2213	1.87663	4.61067e-11	2.56814e-08	38;204;387;706;1327;1537;1723;1738;1739;1743;2272;2639;3094;3155;3295;3417;3418;4190;4695;4705;4706;4709;4710;4711;4712;4713;4715;4717;4720;4724;4725;4726;4728;4729;4832;4976;5165;5214;5236;5571;5594;6389;6576;7167;7372;7381;7384;7388;8050;8573;8801;8802;8803;8833;9167;9377;9567;10059;10229;10380;10845;10924;11163;11284;23171;23417;23530;25874;27089;29796;30833;50484;50808;51000;51144;51181;51341…	ABHD14B;ACAT1;ACOT13;ACSF2;ACSF3;ACSS2;AGPAT3;AGPAT5;AK2;AK3;BPNT1;CASK;CLPX;CMPK1;COA6;COASY;COQ7;COQ9;COX4I1;COX5A;COX7A2L;CTPS2;CYC1;CYCS;DCXR;DHODH;DLD;DLG1;DLST;DNM1L;FHIT;FLAD1;FUK;GCDH;GMPS;GPD1L;GTPBP1;HINT1;HMGCL;HSD17B12;HSD17B4;IDH1;IDH2;MAPK1;MDH1;MLYCD;MPC2;NDUFA10;NDUFA2;NDUFAB1;NDUFB3;NDUFB4;NDUFB5;NDUFB6;NDUFB7;NDUFB9;NDUFC1;NDUFS2;NDUFS4;NDUFS5;NDUFS6;NDUFS8;NDUFV2;NME3;NNT;NT5C;…
GO:0009117	nucleotide metabolic process	http://amigo.geneontology.org/amigo/term/GO:0009117	358	97	51.6443	1.87823	5.57641e-11	2.7178e-08	38;204;387;706;1327;1537;1723;1738;1739;1743;2272;2639;3094;3155;3295;3417;3418;4190;4695;4705;4706;4709;4710;4711;4712;4713;4715;4717;4720;4724;4725;4726;4728;4729;4832;4976;5165;5214;5236;5571;5594;6389;6576;7167;7372;7381;7384;7388;8050;8573;8801;8802;8803;8833;9167;9377;9567;10059;10229;10380;10845;11163;11284;23171;23417;23530;25874;27089;29796;30833;50484;50808;51000;51144;51181;51341;51727…	ABHD14B;ACAT1;ACOT13;ACSF2;ACSF3;ACSS2;AGPAT3;AGPAT5;AK2;AK3;BPNT1;CASK;CLPX;CMPK1;COA6;COASY;COQ7;COQ9;COX4I1;COX5A;COX7A2L;CTPS2;CYC1;CYCS;DCXR;DHODH;DLD;DLG1;DLST;DNM1L;FHIT;FLAD1;FUK;GCDH;GMPS;GPD1L;GTPBP1;HINT1;HMGCL;HSD17B12;HSD17B4;IDH1;IDH2;MAPK1;MDH1;MLYCD;MPC2;NDUFA10;NDUFA2;NDUFAB1;NDUFB3;NDUFB4;NDUFB5;NDUFB6;NDUFB7;NDUFB9;NDUFC1;NDUFS2;NDUFS4;NDUFS5;NDUFS6;NDUFS8;NDUFV2;NME3;NNT;NT5C;…
GO:0006091	generation of precursor metabolites and energy	http://amigo.geneontology.org/amigo/term/GO:0006091	261	77	37.6513	2.04508	8.53775e-11	3.69874e-08	38;50;51;126;217;291;387;1327;1340;1345;1431;1537;1728;1738;1743;2108;2109;2232;2673;2877;2931;2932;3155;3417;3418;3419;3420;3421;4190;4695;4705;4706;4709;4710;4711;4712;4713;4715;4717;4720;4724;4725;4726;4728;4729;5214;5236;5571;6341;6389;6390;7167;7381;7384;7388;7915;8574;8801;8802;8803;9167;9377;10229;10587;23530;27089;29796;51341;54205;55902;57017;65985;80025;80142;87178;90624;388753	AACS;ACAT1;ACO2;ACOX1;ACSS2;ADH1C;AKR7A2;ALDH2;ALDH5A1;COA6;COQ7;COQ9;COX4I1;COX5A;COX6B1;COX6C;COX7A2L;CS;CYC1;CYCS;DLD;DLST;ETFA;ETFB;FDXR;GFPT1;GPX2;GSK3A;GSK3B;HMGCL;IDH1;IDH2;IDH3A;IDH3B;IDH3G;LYRM7;MDH1;NDUFA10;NDUFA2;NDUFAB1;NDUFB3;NDUFB4;NDUFB5;NDUFB6;NDUFB7;NDUFB9;NDUFC1;NDUFS2;NDUFS4;NDUFS5;NDUFS6;NDUFS8;NDUFV2;NNT;NQO1;PANK2;PFKP;PGM1;PNPT1;PRKAG1;PTGES2;RHOA;SCO1;SDHA;SDHB;SLC25A4;SUC…
GO:0009150	purine ribonucleotide metabolic process	http://amigo.geneontology.org/amigo/term/GO:0009150	262	77	37.7955	2.03728	1.04815e-10	4.08674e-08	38;204;387;706;1327;1537;1738;1739;1743;2639;3094;3155;3295;4695;4705;4706;4709;4710;4711;4712;4713;4715;4717;4720;4724;4725;4726;4728;4729;4832;4976;5165;5214;5236;5571;6389;6576;7167;7381;7384;7388;8050;8573;8801;8802;8803;8833;9167;9377;9567;10059;10229;10380;10845;11163;23417;25874;27089;29796;50808;51000;51144;51341;53343;54205;54995;55856;55902;57017;79717;80025;80221;80347;84836;131870;197…	ABHD14B;ACAT1;ACOT13;ACSF2;ACSF3;ACSS2;AK2;AK3;BPNT1;CASK;CLPX;COA6;COASY;COQ7;COQ9;COX4I1;COX5A;COX7A2L;CYC1;CYCS;DLD;DLG1;DLST;DNM1L;GCDH;GMPS;GTPBP1;HINT1;HMGCL;HSD17B12;HSD17B4;MLYCD;MPC2;NDUFA10;NDUFA2;NDUFAB1;NDUFB3;NDUFB4;NDUFB5;NDUFB6;NDUFB7;NDUFB9;NDUFC1;NDUFS2;NDUFS4;NDUFS5;NDUFS6;NDUFS8;NDUFV2;NME3;NUDT16;NUDT4;NUDT9;OPA1;OXSM;PANK2;PDHX;PDK3;PFKP;PGM1;PPCS;PRKAG1;RHOA;SDHA;SLC25A1;SLC…
GO:0022904	respiratory electron transport chain	http://amigo.geneontology.org/amigo/term/GO:0022904	69	32	9.95378	3.21486	1.5256e-10	5.40756e-08	1327;1537;1738;4695;4705;4706;4709;4710;4711;4712;4713;4715;4717;4720;4724;4725;4726;4728;4729;6389;6390;7381;7384;7388;7915;9377;10229;27089;29796;54205;57017;388753	ALDH5A1;COA6;COQ7;COQ9;COX4I1;COX5A;CYC1;CYCS;DLD;NDUFA10;NDUFA2;NDUFAB1;NDUFB3;NDUFB4;NDUFB5;NDUFB6;NDUFB7;NDUFB9;NDUFC1;NDUFS2;NDUFS4;NDUFS5;NDUFS6;NDUFS8;NDUFV2;SDHA;SDHB;UQCR10;UQCRB;UQCRC1;UQCRH;UQCRQ
GO:0015980	energy derivation by oxidation of organic compounds	http://amigo.geneontology.org/amigo/term/GO:0015980	150	52	21.6387	2.40311	2.22325e-10	7.22371e-08	50;1327;1431;1537;1738;1743;2673;2931;2932;3417;3418;3419;3420;3421;4190;4695;4705;4706;4709;4710;4711;4712;4713;4715;4717;4720;4724;4725;4726;4728;4729;5236;6389;6390;7381;7384;7388;7915;8801;8802;8803;9377;10229;23530;27089;29796;54205;57017;80025;87178;90624;388753	ACO2;ALDH5A1;COA6;COQ7;COQ9;COX4I1;COX5A;CS;CYC1;CYCS;DLD;DLST;GFPT1;GSK3A;GSK3B;IDH1;IDH2;IDH3A;IDH3B;IDH3G;LYRM7;MDH1;NDUFA10;NDUFA2;NDUFAB1;NDUFB3;NDUFB4;NDUFB5;NDUFB6;NDUFB7;NDUFB9;NDUFC1;NDUFS2;NDUFS4;NDUFS5;NDUFS6;NDUFS8;NDUFV2;NNT;PANK2;PGM1;PNPT1;SDHA;SDHB;SUCLA2;SUCLG1;SUCLG2;UQCR10;UQCRB;UQCRC1;UQCRH;UQCRQ
GO:0019693	ribose phosphate metabolic process	http://amigo.geneontology.org/amigo/term/GO:0019693	286	81	41.2577	1.96327	2.5157e-10	7.4713e-08	38;204;387;706;1327;1537;1723;1738;1739;1743;2639;3094;3155;3295;4695;4705;4706;4709;4710;4711;4712;4713;4715;4717;4720;4724;4725;4726;4728;4729;4832;4976;5165;5214;5236;5571;6389;6576;7167;7372;7381;7384;7388;8050;8573;8801;8802;8803;8833;9167;9377;9567;10059;10229;10380;10845;11163;23417;25874;27089;29796;50808;51000;51144;51341;51727;53343;54205;54995;55856;55902;56474;57017;79717;80025;80221;…	ABHD14B;ACAT1;ACOT13;ACSF2;ACSF3;ACSS2;AK2;AK3;BPNT1;CASK;CLPX;CMPK1;COA6;COASY;COQ7;COQ9;COX4I1;COX5A;COX7A2L;CTPS2;CYC1;CYCS;DHODH;DLD;DLG1;DLST;DNM1L;GCDH;GMPS;GTPBP1;HINT1;HMGCL;HSD17B12;HSD17B4;MLYCD;MPC2;NDUFA10;NDUFA2;NDUFAB1;NDUFB3;NDUFB4;NDUFB5;NDUFB6;NDUFB7;NDUFB9;NDUFC1;NDUFS2;NDUFS4;NDUFS5;NDUFS6;NDUFS8;NDUFV2;NME3;NUDT16;NUDT4;NUDT9;OPA1;OXSM;PANK2;PDHX;PDK3;PFKP;PGM1;PPCS;PRKAG1;RHO…
GO:0055086	nucleobase-containing small molecule metabolic process	http://amigo.geneontology.org/amigo/term/GO:0055086	409	105	59.0014	1.77962	2.68269e-10	7.4713e-08	38;204;387;706;1327;1537;1723;1738;1739;1743;2272;2592;2639;2673;2931;3094;3155;3295;3417;3418;4190;4695;4705;4706;4709;4710;4711;4712;4713;4715;4717;4720;4724;4725;4726;4728;4729;4832;4976;5165;5214;5236;5373;5571;5594;6389;6576;7167;7372;7381;7384;7388;8050;8573;8801;8802;8803;8833;9167;9377;9567;10059;10229;10380;10845;10924;11163;11284;22875;23028;23171;23417;23530;25874;27089;29796;30833;504…	ABHD14B;ACAT1;ACOT13;ACSF2;ACSF3;ACSS2;AGPAT3;AGPAT5;AK2;AK3;BPNT1;CASK;CLPX;CMPK1;COA6;COASY;COQ7;COQ9;COX4I1;COX5A;COX7A2L;CTPS2;CYC1;CYCS;DCXR;DHODH;DLD;DLG1;DLST;DNM1L;ENPP4;FHIT;FLAD1;FUK;GALT;GCDH;GFPT1;GMPS;GPD1L;GSK3A;GTPBP1;HINT1;HMGCL;HSD17B12;HSD17B4;IDH1;IDH2;KDM1A;MAPK1;MDH1;MLYCD;MPC2;NDUFA10;NDUFA2;NDUFAB1;NDUFB3;NDUFB4;NDUFB5;NDUFB6;NDUFB7;NDUFB9;NDUFC1;NDUFS2;NDUFS4;NDUFS5;NDUFS6…
GO:0022900	electron transport chain	http://amigo.geneontology.org/amigo/term/GO:0022900	118	44	17.0224	2.58483	3.98794e-10	1.0366e-07	217;1327;1340;1345;1537;1728;1738;2108;2109;2877;3420;4695;4705;4706;4709;4710;4711;4712;4713;4715;4717;4720;4724;4725;4726;4728;4729;6389;6390;7381;7384;7388;7915;8574;9167;9377;10229;10587;27089;29796;54205;57017;80142;388753	AKR7A2;ALDH2;ALDH5A1;COA6;COQ7;COQ9;COX4I1;COX5A;COX6B1;COX6C;COX7A2L;CYC1;CYCS;DLD;ETFA;ETFB;GPX2;IDH3B;NDUFA10;NDUFA2;NDUFAB1;NDUFB3;NDUFB4;NDUFB5;NDUFB6;NDUFB7;NDUFB9;NDUFC1;NDUFS2;NDUFS4;NDUFS5;NDUFS6;NDUFS8;NDUFV2;NQO1;PTGES2;SDHA;SDHB;TXNRD2;UQCR10;UQCRB;UQCRC1;UQCRH;UQCRQ
GO:0006163	purine nucleotide metabolic process	http://amigo.geneontology.org/amigo/term/GO:0006163	279	79	40.2479	1.96284	4.34174e-10	1.05803e-07	38;204;387;706;1327;1537;1738;1739;1743;2272;2639;3094;3155;3295;4695;4705;4706;4709;4710;4711;4712;4713;4715;4717;4720;4724;4725;4726;4728;4729;4832;4976;5165;5214;5236;5571;6389;6576;7167;7381;7384;7388;8050;8573;8801;8802;8803;8833;9167;9377;9567;10059;10229;10380;10845;11163;23417;25874;27089;29796;30833;50808;51000;51144;51341;53343;54205;54995;55856;55902;57017;79717;80025;80221;80347;84836…	ABHD14B;ACAT1;ACOT13;ACSF2;ACSF3;ACSS2;AK2;AK3;BPNT1;CASK;CLPX;COA6;COASY;COQ7;COQ9;COX4I1;COX5A;COX7A2L;CYC1;CYCS;DLD;DLG1;DLST;DNM1L;FHIT;GCDH;GMPS;GTPBP1;HINT1;HMGCL;HSD17B12;HSD17B4;MLYCD;MPC2;NDUFA10;NDUFA2;NDUFAB1;NDUFB3;NDUFB4;NDUFB5;NDUFB6;NDUFB7;NDUFB9;NDUFC1;NDUFS2;NDUFS4;NDUFS5;NDUFS6;NDUFS8;NDUFV2;NME3;NT5C;NUDT16;NUDT4;NUDT9;OPA1;OXSM;PANK2;PDHX;PDK3;PFKP;PGM1;PPCS;PRKAG1;RHOA;SDHA;S…
GO:0072521	purine-containing compound metabolic process	http://amigo.geneontology.org/amigo/term/GO:0072521	295	82	42.556	1.92687	5.321e-10	1.22039e-07	38;204;387;706;1327;1537;1738;1739;1743;2272;2639;3094;3155;3295;4695;4705;4706;4709;4710;4711;4712;4713;4715;4717;4720;4724;4725;4726;4728;4729;4832;4976;5165;5214;5236;5571;6389;6576;7167;7381;7384;7388;8050;8573;8801;8802;8803;8833;9167;9377;9567;10059;10229;10380;10845;11163;22875;23028;23417;25874;27089;29796;30833;50808;51000;51144;51341;53343;54205;54995;55856;55902;57017;79717;80025;80221…	ABHD14B;ACAT1;ACOT13;ACSF2;ACSF3;ACSS2;AK2;AK3;BPNT1;CASK;CLPX;COA6;COASY;COQ7;COQ9;COX4I1;COX5A;COX7A2L;CYC1;CYCS;DLD;DLG1;DLST;DNM1L;ENPP4;FHIT;GCDH;GMPS;GTPBP1;HINT1;HMGCL;HSD17B12;HSD17B4;KDM1A;MLYCD;MPC2;NDUFA10;NDUFA2;NDUFAB1;NDUFB3;NDUFB4;NDUFB5;NDUFB6;NDUFB7;NDUFB9;NDUFC1;NDUFS2;NDUFS4;NDUFS5;NDUFS6;NDUFS8;NDUFV2;NME3;NT5C;NUDT16;NUDT4;NUDT9;OARD1;OPA1;OXSM;PANK2;PDHX;PDK3;PFKP;PGM1;PPCS;…
GO:0006119	oxidative phosphorylation	http://amigo.geneontology.org/amigo/term/GO:0006119	73	32	10.5308	3.0387	9.19435e-10	1.9916e-07	387;1327;1537;1738;4695;4705;4706;4709;4710;4711;4712;4713;4715;4717;4720;4724;4725;4726;4728;4729;6389;7381;7384;7388;9167;9377;10229;27089;29796;54205;57017;388753	COA6;COQ7;COQ9;COX4I1;COX5A;COX7A2L;CYC1;CYCS;DLD;NDUFA10;NDUFA2;NDUFAB1;NDUFB3;NDUFB4;NDUFB5;NDUFB6;NDUFB7;NDUFB9;NDUFC1;NDUFS2;NDUFS4;NDUFS5;NDUFS6;NDUFS8;NDUFV2;RHOA;SDHA;UQCR10;UQCRB;UQCRC1;UQCRH;UQCRQ
GO:0010257	NADH dehydrogenase complex assembly	http://amigo.geneontology.org/amigo/term/GO:0010257	46	22	6.63585	3.31532	5.97305e-08	1.12276e-05	617;4695;4705;4706;4709;4710;4711;4712;4713;4715;4717;4720;4724;4725;4726;4728;4729;25915;29078;54539;55572;126328	BCS1L;FOXRED1;NDUFA10;NDUFA11;NDUFA2;NDUFAB1;NDUFAF3;NDUFAF4;NDUFB11;NDUFB3;NDUFB4;NDUFB5;NDUFB6;NDUFB7;NDUFB9;NDUFC1;NDUFS2;NDUFS4;NDUFS5;NDUFS6;NDUFS8;NDUFV2
GO:0032981	mitochondrial respiratory chain complex I assembly	http://amigo.geneontology.org/amigo/term/GO:0032981	46	22	6.63585	3.31532	5.97305e-08	1.12276e-05	617;4695;4705;4706;4709;4710;4711;4712;4713;4715;4717;4720;4724;4725;4726;4728;4729;25915;29078;54539;55572;126328	BCS1L;FOXRED1;NDUFA10;NDUFA11;NDUFA2;NDUFAB1;NDUFAF3;NDUFAF4;NDUFB11;NDUFB3;NDUFB4;NDUFB5;NDUFB6;NDUFB7;NDUFB9;NDUFC1;NDUFS2;NDUFS4;NDUFS5;NDUFS6;NDUFS8;NDUFV2
GO:0006631	fatty acid metabolic process	http://amigo.geneontology.org/amigo/term/GO:0006631	173	52	24.9566	2.08362	6.04717e-08	1.12276e-05	30;34;35;38;51;549;1376;1632;1666;1738;1892;2053;2108;2109;2168;2171;2639;3295;3712;4257;4706;4726;5165;5571;5595;5825;7915;7920;7923;8879;10434;10455;11001;11160;11343;23417;26063;26275;51144;54995;55902;65985;66002;80025;80142;80221;84869;91452;114757;145482;197322;284273	AACS;ABCD3;ABHD16A;ACAA1;ACADM;ACADS;ACAT1;ACBD5;ACOX1;ACSF2;ACSF3;ACSS2;ALDH5A1;AUH;CBR4;CPT2;CYGB;CYP4F12;DECR1;DECR2;DLD;ECHS1;ECI1;ECI2;EPHX2;ERLIN2;ETFA;ETFB;FABP1;FABP5;GCDH;HIBCH;HSD17B12;HSD17B4;HSD17B8;IVD;LYPLA1;MAPK3;MGLL;MGST1;MLYCD;NDUFAB1;NDUFS6;OXSM;PANK2;PDK3;PRKAG1;PTGES2;PTGR2;SGPL1;SLC27A2;ZADH2
GO:0009141	nucleoside triphosphate metabolic process	http://amigo.geneontology.org/amigo/term/GO:0009141	171	51	24.6681	2.06745	1.07655e-07	1.90795e-05	204;387;706;1327;1537;1738;4695;4705;4706;4709;4710;4711;4712;4713;4715;4717;4720;4724;4725;4726;4728;4729;4832;4976;5214;5236;5571;6389;7167;7381;7384;7388;8802;9167;9377;9567;10059;10229;10845;10924;27089;29796;50484;50808;51341;51727;54205;56474;57017;131870;388753	AK2;AK3;CLPX;CMPK1;COA6;COQ7;COQ9;COX4I1;COX5A;COX7A2L;CTPS2;CYC1;CYCS;DLD;DNM1L;GTPBP1;NDUFA10;NDUFA2;NDUFAB1;NDUFB3;NDUFB4;NDUFB5;NDUFB6;NDUFB7;NDUFB9;NDUFC1;NDUFS2;NDUFS4;NDUFS5;NDUFS6;NDUFS8;NDUFV2;NME3;NUDT16;OPA1;PFKP;PGM1;PRKAG1;RHOA;RRM2B;SDHA;SMPDL3A;SUCLG1;TPI1;TSPO;UQCR10;UQCRB;UQCRC1;UQCRH;UQCRQ;ZBTB7A
GO:0009060	aerobic respiration	http://amigo.geneontology.org/amigo/term/GO:0009060	55	24	7.93417	3.02489	1.34567e-07	2.2812e-05	50;1327;1431;1743;3417;3418;3419;3420;3421;4190;4728;6389;6390;7381;7384;7388;8801;8802;8803;9377;23530;29796;54205;80025	ACO2;COX4I1;COX5A;CS;CYCS;DLST;IDH1;IDH2;IDH3A;IDH3B;IDH3G;MDH1;NDUFS8;NNT;PANK2;SDHA;SDHB;SUCLA2;SUCLG1;SUCLG2;UQCR10;UQCRB;UQCRC1;UQCRH
GO:0006635	fatty acid beta-oxidation	http://amigo.geneontology.org/amigo/term/GO:0006635	49	22	7.06863	3.11234	2.44476e-07	3.97171e-05	30;34;35;38;51;549;1376;1632;1666;1892;2108;2109;2168;2639;3295;3712;5825;10455;11001;23417;26063;26275	ABCD3;ACAA1;ACADM;ACADS;ACAT1;ACOX1;AUH;CPT2;DECR1;DECR2;ECHS1;ECI1;ECI2;ETFA;ETFB;FABP1;GCDH;HIBCH;HSD17B4;IVD;MLYCD;SLC27A2
GO:0006120	mitochondrial electron transport, NADH to ubiquinone	http://amigo.geneontology.org/amigo/term/GO:0006120	36	18	5.19328	3.46602	4.20046e-07	6.36601e-05	1738;4695;4705;4706;4709;4710;4711;4712;4713;4715;4717;4720;4724;4725;4726;4728;4729;57017	COQ9;DLD;NDUFA10;NDUFA2;NDUFAB1;NDUFB3;NDUFB4;NDUFB5;NDUFB6;NDUFB7;NDUFB9;NDUFC1;NDUFS2;NDUFS4;NDUFS5;NDUFS6;NDUFS8;NDUFV2
GO:0009161	ribonucleoside monophosphate metabolic process	http://amigo.geneontology.org/amigo/term/GO:0009161	173	50	24.9566	2.00348	4.2451e-07	6.36601e-05	204;387;706;1327;1537;1723;1738;1739;4695;4705;4706;4709;4710;4711;4712;4713;4715;4717;4720;4724;4725;4726;4728;4729;5214;5236;5571;6389;7167;7372;7381;7384;7388;8573;8833;9167;9377;10059;10229;10845;11163;27089;29796;50808;51341;51727;53343;54205;57017;388753	AK2;AK3;CASK;CLPX;CMPK1;COA6;COQ7;COQ9;COX4I1;COX5A;COX7A2L;CYC1;CYCS;DHODH;DLD;DLG1;DNM1L;GMPS;NDUFA10;NDUFA2;NDUFAB1;NDUFB3;NDUFB4;NDUFB5;NDUFB6;NDUFB7;NDUFB9;NDUFC1;NDUFS2;NDUFS4;NDUFS5;NDUFS6;NDUFS8;NDUFV2;NUDT4;NUDT9;PFKP;PGM1;PRKAG1;RHOA;SDHA;TPI1;TSPO;UMPS;UQCR10;UQCRB;UQCRC1;UQCRH;UQCRQ;ZBTB7A
GO:0017144	drug metabolic process	http://amigo.geneontology.org/amigo/term/GO:0017144	393	92	56.6933	1.62277	4.79443e-07	6.92352e-05	30;38;50;51;126;204;217;387;590;706;1327;1431;1491;1537;1719;1728;1738;1743;1785;2053;3155;3295;3417;3418;3419;3420;3421;4144;4190;4695;4705;4706;4709;4710;4711;4712;4713;4715;4717;4720;4724;4725;4726;4728;4729;5037;5095;5096;5214;5236;5571;5879;6389;6390;6611;6697;7167;7172;7381;7384;7388;7915;8288;8574;8801;8802;8803;9167;9377;10059;10229;10840;10845;10935;23530;27010;27089;29796;50808;51341;54…	AACS;ACAA1;ACAT1;ACO2;ACOX1;ACSS2;ADH1C;AK2;AK3;AKR7A2;ALDH1L1;ALDH2;ALDH5A1;BCHE;CBR4;CLPX;CLYBL;COA6;COQ7;COQ9;COX4I1;COX5A;COX7A2L;CS;CTH;CYC1;CYCS;CYP4F12;DHFR;DLD;DLST;DNM1L;DNM2;EPHX2;EPX;FLAD1;HMGCL;HSD17B4;IDH1;IDH2;IDH3A;IDH3B;IDH3G;MAT2A;MCCC1;MDH1;MMAA;NDUFA10;NDUFA2;NDUFAB1;NDUFB3;NDUFB4;NDUFB5;NDUFB6;NDUFB7;NDUFB9;NDUFC1;NDUFS2;NDUFS4;NDUFS5;NDUFS6;NDUFS8;NDUFV2;NNT;NQO1;PCCA;PCCB;PE…
GO:0009199	ribonucleoside triphosphate metabolic process	http://amigo.geneontology.org/amigo/term/GO:0009199	157	46	22.6485	2.03104	8.14015e-07	0.000113352	204;387;706;1327;1537;1738;4695;4705;4706;4709;4710;4711;4712;4713;4715;4717;4720;4724;4725;4726;4728;4729;4832;4976;5214;5236;5571;6389;7167;7381;7384;7388;9167;9377;9567;10059;10229;10845;27089;29796;50808;51341;54205;56474;57017;388753	AK2;AK3;CLPX;COA6;COQ7;COQ9;COX4I1;COX5A;COX7A2L;CTPS2;CYC1;CYCS;DLD;DNM1L;GTPBP1;NDUFA10;NDUFA2;NDUFAB1;NDUFB3;NDUFB4;NDUFB5;NDUFB6;NDUFB7;NDUFB9;NDUFC1;NDUFS2;NDUFS4;NDUFS5;NDUFS6;NDUFS8;NDUFV2;NME3;OPA1;PFKP;PGM1;PRKAG1;RHOA;SDHA;TPI1;TSPO;UQCR10;UQCRB;UQCRC1;UQCRH;UQCRQ;ZBTB7A
GO:0072329	monocarboxylic acid catabolic process	http://amigo.geneontology.org/amigo/term/GO:0072329	76	28	10.9636	2.55391	8.77673e-07	0.000118002	30;34;35;38;51;549;1376;1632;1666;1892;2108;2109;2168;2639;3295;3712;5825;6652;7915;7920;10455;11001;23417;26063;26275;51181;66002;91452	ABCD3;ABHD16A;ACAA1;ACADM;ACADS;ACAT1;ACBD5;ACOX1;ALDH5A1;AUH;CPT2;CYP4F12;DCXR;DECR1;DECR2;ECHS1;ECI1;ECI2;ETFA;ETFB;FABP1;GCDH;HIBCH;HSD17B4;IVD;MLYCD;SLC27A2;SORD
GO:0009205	purine ribonucleoside triphosphate metabolic process	http://amigo.geneontology.org/amigo/term/GO:0009205	154	45	22.2157	2.0256	1.16792e-06	0.000151791	204;387;706;1327;1537;1738;4695;4705;4706;4709;4710;4711;4712;4713;4715;4717;4720;4724;4725;4726;4728;4729;4832;4976;5214;5236;5571;6389;7167;7381;7384;7388;9167;9377;9567;10059;10229;10845;27089;29796;50808;51341;54205;57017;388753	AK2;AK3;CLPX;COA6;COQ7;COQ9;COX4I1;COX5A;COX7A2L;CYC1;CYCS;DLD;DNM1L;GTPBP1;NDUFA10;NDUFA2;NDUFAB1;NDUFB3;NDUFB4;NDUFB5;NDUFB6;NDUFB7;NDUFB9;NDUFC1;NDUFS2;NDUFS4;NDUFS5;NDUFS6;NDUFS8;NDUFV2;NME3;OPA1;PFKP;PGM1;PRKAG1;RHOA;SDHA;TPI1;TSPO;UQCR10;UQCRB;UQCRC1;UQCRH;UQCRQ;ZBTB7A
GO:0009062	fatty acid catabolic process	http://amigo.geneontology.org/amigo/term/GO:0009062	65	25	9.37675	2.66617	1.34623e-06	0.00016932	30;34;35;38;51;549;1376;1632;1666;1892;2108;2109;2168;2639;3295;3712;5825;7920;10455;11001;23417;26063;26275;66002;91452	ABCD3;ABHD16A;ACAA1;ACADM;ACADS;ACAT1;ACBD5;ACOX1;AUH;CPT2;CYP4F12;DECR1;DECR2;ECHS1;ECI1;ECI2;ETFA;ETFB;FABP1;GCDH;HIBCH;HSD17B4;IVD;MLYCD;SLC27A2
GO:0009144	purine nucleoside triphosphate metabolic process	http://amigo.geneontology.org/amigo/term/GO:0009144	160	46	23.0812	1.99296	1.46914e-06	0.000179005	204;387;706;1327;1537;1738;4695;4705;4706;4709;4710;4711;4712;4713;4715;4717;4720;4724;4725;4726;4728;4729;4832;4976;5214;5236;5571;6389;7167;7381;7384;7388;9167;9377;9567;10059;10229;10845;27089;29796;50808;51341;54205;57017;131870;388753	AK2;AK3;CLPX;COA6;COQ7;COQ9;COX4I1;COX5A;COX7A2L;CYC1;CYCS;DLD;DNM1L;GTPBP1;NDUFA10;NDUFA2;NDUFAB1;NDUFB3;NDUFB4;NDUFB5;NDUFB6;NDUFB7;NDUFB9;NDUFC1;NDUFS2;NDUFS4;NDUFS5;NDUFS6;NDUFS8;NDUFV2;NME3;NUDT16;OPA1;PFKP;PGM1;PRKAG1;RHOA;SDHA;TPI1;TSPO;UQCR10;UQCRB;UQCRC1;UQCRH;UQCRQ;ZBTB7A
GO:0009123	nucleoside monophosphate metabolic process	http://amigo.geneontology.org/amigo/term/GO:0009123	185	51	26.6877	1.91099	1.58481e-06	0.000187248	204;387;706;1327;1537;1723;1738;1739;4695;4705;4706;4709;4710;4711;4712;4713;4715;4717;4720;4724;4725;4726;4728;4729;5214;5236;5571;6389;7167;7372;7381;7384;7388;8573;8833;9167;9377;10059;10229;10845;11163;11284;27089;29796;50808;51341;51727;53343;54205;57017;388753	AK2;AK3;CASK;CLPX;CMPK1;COA6;COQ7;COQ9;COX4I1;COX5A;COX7A2L;CYC1;CYCS;DHODH;DLD;DLG1;DNM1L;GMPS;NDUFA10;NDUFA2;NDUFAB1;NDUFB3;NDUFB4;NDUFB5;NDUFB6;NDUFB7;NDUFB9;NDUFC1;NDUFS2;NDUFS4;NDUFS5;NDUFS6;NDUFS8;NDUFV2;NUDT4;NUDT9;PFKP;PGM1;PNKP;PRKAG1;RHOA;SDHA;TPI1;TSPO;UMPS;UQCR10;UQCRB;UQCRC1;UQCRH;UQCRQ;ZBTB7A
GO:0046034	ATP metabolic process	http://amigo.geneontology.org/amigo/term/GO:0046034	137	41	19.7633	2.07455	1.79e-06	0.000203724	204;387;706;1327;1537;1738;4695;4705;4706;4709;4710;4711;4712;4713;4715;4717;4720;4724;4725;4726;4728;4729;5214;5236;5571;6389;7167;7381;7384;7388;9167;9377;10059;10229;10845;27089;29796;51341;54205;57017;388753	AK2;CLPX;COA6;COQ7;COQ9;COX4I1;COX5A;COX7A2L;CYC1;CYCS;DLD;DNM1L;NDUFA10;NDUFA2;NDUFAB1;NDUFB3;NDUFB4;NDUFB5;NDUFB6;NDUFB7;NDUFB9;NDUFC1;NDUFS2;NDUFS4;NDUFS5;NDUFS6;NDUFS8;NDUFV2;PFKP;PGM1;PRKAG1;RHOA;SDHA;TPI1;TSPO;UQCR10;UQCRB;UQCRC1;UQCRH;UQCRQ;ZBTB7A
GO:0044255	cellular lipid metabolic process	http://amigo.geneontology.org/amigo/term/GO:0044255	438	98	63.1849	1.551	1.82876e-06	0.000203724	30;34;35;38;51;283;549;824;1120;1376;1632;1666;1738;1892;2053;2108;2109;2168;2171;2517;2525;2528;2639;3295;3417;3422;3712;4257;4258;4534;4706;4726;5023;5159;5165;5297;5337;5571;5580;5595;5728;5747;5825;5879;7915;7920;7923;8702;8879;9217;9453;10087;10380;10434;10455;10924;11001;11160;11343;23171;23417;25870;25979;26063;26090;26275;51097;51109;51144;51228;54884;54995;55326;55343;55902;56894;57704;6…	AACS;ABCD3;ABHD12;ABHD16A;ACAA1;ACADM;ACADS;ACAT1;ACBD5;ACOX1;ACSF2;ACSF3;ACSS2;AGPAT3;AGPAT5;AGRN;ALDH5A1;ALG13;ALG9;ANG;AUH;B4GALT4;BPNT1;CAPN2;CBR4;CHKB;COL4A3BP;CPT2;CYGB;CYP4F12;DECR1;DECR2;DHRS7B;DLD;ECHS1;ECI1;ECI2;EPHX2;ERLIN2;ETFA;ETFB;FABP1;FABP5;FUCA1;FUT3;FUT6;GBA2;GCDH;GGPS1;GLTP;GPD1L;HIBCH;HSD17B12;HSD17B4;HSD17B8;IDH1;IDI1;IVD;LYPLA1;MAPK3;MBOAT7;MGLL;MGST1;MGST2;MLYCD;MTM1;NDUFAB…
GO:0019395	fatty acid oxidation	http://amigo.geneontology.org/amigo/term/GO:0019395	58	23	8.36695	2.74891	1.91698e-06	0.000207619	30;34;35;38;51;549;1376;1632;1666;1892;2108;2109;2168;2639;3295;3712;5825;10455;11001;23417;26063;26275;114757	ABCD3;ACAA1;ACADM;ACADS;ACAT1;ACOX1;AUH;CPT2;CYGB;DECR1;DECR2;ECHS1;ECI1;ECI2;ETFA;ETFB;FABP1;GCDH;HIBCH;HSD17B4;IVD;MLYCD;SLC27A2
GO:0043624	cellular protein complex disassembly	http://amigo.geneontology.org/amigo/term/GO:0043624	133	40	19.1863	2.08482	2.08677e-06	0.00021894	822;832;1072;2059;2580;2934;5756;6150;6709;6711;9525;9645;9793;9801;10519;10573;23616;26589;27183;28957;28973;28977;29093;29766;51021;51073;51116;51253;54148;54534;55168;55173;64432;64963;64975;64983;65008;79590;92259;118487	CAPG;CAPZB;CFL1;CHCHD1;CIB1;CKAP5;EPS8;GAK;GSN;MICAL2;MRPL1;MRPL19;MRPL22;MRPL23;MRPL24;MRPL28;MRPL32;MRPL37;MRPL39;MRPL4;MRPL41;MRPL42;MRPL46;MRPL50;MRPS10;MRPS11;MRPS16;MRPS18A;MRPS18B;MRPS2;MRPS25;MRPS28;MRPS36;SH3BP1;SPTAN1;SPTBN1;TMOD3;TWF1;VPS4A;VPS4B
GO:0009126	purine nucleoside monophosphate metabolic process	http://amigo.geneontology.org/amigo/term/GO:0009126	167	47	24.091	1.95093	2.18996e-06	0.00021894	204;387;706;1327;1537;1738;1739;4695;4705;4706;4709;4710;4711;4712;4713;4715;4717;4720;4724;4725;4726;4728;4729;5214;5236;5571;6389;7167;7381;7384;7388;8573;8833;9167;9377;10059;10229;10845;11163;27089;29796;50808;51341;53343;54205;57017;388753	AK2;AK3;CASK;CLPX;COA6;COQ7;COQ9;COX4I1;COX5A;COX7A2L;CYC1;CYCS;DLD;DLG1;DNM1L;GMPS;NDUFA10;NDUFA2;NDUFAB1;NDUFB3;NDUFB4;NDUFB5;NDUFB6;NDUFB7;NDUFB9;NDUFC1;NDUFS2;NDUFS4;NDUFS5;NDUFS6;NDUFS8;NDUFV2;NUDT4;NUDT9;PFKP;PGM1;PRKAG1;RHOA;SDHA;TPI1;TSPO;UQCR10;UQCRB;UQCRC1;UQCRH;UQCRQ;ZBTB7A
GO:0009167	purine ribonucleoside monophosphate metabolic process	http://amigo.geneontology.org/amigo/term/GO:0009167	167	47	24.091	1.95093	2.18996e-06	0.00021894	204;387;706;1327;1537;1738;1739;4695;4705;4706;4709;4710;4711;4712;4713;4715;4717;4720;4724;4725;4726;4728;4729;5214;5236;5571;6389;7167;7381;7384;7388;8573;8833;9167;9377;10059;10229;10845;11163;27089;29796;50808;51341;53343;54205;57017;388753	AK2;AK3;CASK;CLPX;COA6;COQ7;COQ9;COX4I1;COX5A;COX7A2L;CYC1;CYCS;DLD;DLG1;DNM1L;GMPS;NDUFA10;NDUFA2;NDUFAB1;NDUFB3;NDUFB4;NDUFB5;NDUFB6;NDUFB7;NDUFB9;NDUFC1;NDUFS2;NDUFS4;NDUFS5;NDUFS6;NDUFS8;NDUFV2;NUDT4;NUDT9;PFKP;PGM1;PRKAG1;RHOA;SDHA;TPI1;TSPO;UQCR10;UQCRB;UQCRC1;UQCRH;UQCRQ;ZBTB7A
GO:0006099	tricarboxylic acid cycle	http://amigo.geneontology.org/amigo/term/GO:0006099	29	15	4.18347	3.58554	2.28254e-06	0.000222491	50;1431;1743;3417;3418;3419;3420;3421;4190;6389;6390;8801;8802;8803;23530	ACO2;CS;DLST;IDH1;IDH2;IDH3A;IDH3B;IDH3G;MDH1;NNT;SDHA;SDHB;SUCLA2;SUCLG1;SUCLG2
GO:0034440	lipid oxidation	http://amigo.geneontology.org/amigo/term/GO:0034440	59	23	8.5112	2.70232	2.72146e-06	0.000258805	30;34;35;38;51;549;1376;1632;1666;1892;2108;2109;2168;2639;3295;3712;5825;10455;11001;23417;26063;26275;114757	ABCD3;ACAA1;ACADM;ACADS;ACAT1;ACOX1;AUH;CPT2;CYGB;DECR1;DECR2;ECHS1;ECI1;ECI2;ETFA;ETFB;FABP1;GCDH;HIBCH;HSD17B4;IVD;MLYCD;SLC27A2
GO:0070584	mitochondrion morphogenesis	http://amigo.geneontology.org/amigo/term/GO:0070584	17	11	2.45238	4.48544	2.82537e-06	0.000262289	4534;4726;4976;10059;10087;26073;51024;56947;80025;81892;87178	COL4A3BP;DNM1L;FIS1;MFF;MTM1;NDUFS6;OPA1;PANK2;PNPT1;POLDIP2;SLIRP
GO:0006101	citrate metabolic process	http://amigo.geneontology.org/amigo/term/GO:0006101	30	15	4.32773	3.46602	3.96284e-06	0.000359328	50;1431;1743;3417;3418;3419;3420;3421;4190;6389;6390;8801;8802;8803;23530	ACO2;CS;DLST;IDH1;IDH2;IDH3A;IDH3B;IDH3G;MDH1;NNT;SDHA;SDHB;SUCLA2;SUCLG1;SUCLG2
GO:0032787	monocarboxylic acid metabolic process	http://amigo.geneontology.org/amigo/term/GO:0032787	282	68	40.6807	1.67156	5.86237e-06	0.000519486	30;34;35;38;51;549;1376;1632;1666;1738;1892;2053;2108;2109;2168;2171;2639;3295;3417;3418;3712;4257;4706;4726;4864;5007;5095;5096;5165;5214;5236;5571;5595;5825;6652;7167;7915;7920;7923;8050;8879;10434;10455;11001;11160;11343;23417;25874;26063;26275;51144;51181;51341;54995;55902;56922;57704;65985;66002;80025;80142;80221;84869;91452;114757;145482;197322;284273	AACS;ABCD3;ABHD16A;ACAA1;ACADM;ACADS;ACAT1;ACBD5;ACOX1;ACSF2;ACSF3;ACSS2;ALDH5A1;AUH;CBR4;CPT2;CYGB;CYP4F12;DCXR;DECR1;DECR2;DLD;ECHS1;ECI1;ECI2;EPHX2;ERLIN2;ETFA;ETFB;FABP1;FABP5;GBA2;GCDH;HIBCH;HSD17B12;HSD17B4;HSD17B8;IDH1;IDH2;IVD;LYPLA1;MAPK3;MCCC1;MGLL;MGST1;MLYCD;MPC2;NDUFAB1;NDUFS6;NPC1;OSBP;OXSM;PANK2;PCCA;PCCB;PDHX;PDK3;PFKP;PGM1;PRKAG1;PTGES2;PTGR2;SGPL1;SLC27A2;SORD;TPI1;ZADH2;ZBTB7A
GO:0044242	cellular lipid catabolic process	http://amigo.geneontology.org/amigo/term/GO:0044242	115	35	16.5896	2.10975	6.79294e-06	0.000588571	30;34;35;38;51;549;1376;1632;1666;1892;2108;2109;2168;2171;2517;2639;3295;3417;3712;4258;5580;5825;7920;8879;10455;10924;11001;11343;23417;26063;26090;26275;57704;66002;91452	ABCD3;ABHD12;ABHD16A;ACAA1;ACADM;ACADS;ACAT1;ACBD5;ACOX1;AUH;CPT2;CYP4F12;DECR1;DECR2;ECHS1;ECI1;ECI2;ETFA;ETFB;FABP1;FABP5;FUCA1;GBA2;GCDH;HIBCH;HSD17B4;IDH1;IVD;MGLL;MGST2;MLYCD;PRKCD;SGPL1;SLC27A2;SMPDL3A
GO:0072350	tricarboxylic acid metabolic process	http://amigo.geneontology.org/amigo/term/GO:0072350	32	15	4.61625	3.24939	1.08938e-05	0.000923368	50;1431;1743;3417;3418;3419;3420;3421;4190;6389;6390;8801;8802;8803;23530	ACO2;CS;DLST;IDH1;IDH2;IDH3A;IDH3B;IDH3G;MDH1;NNT;SDHA;SDHB;SUCLA2;SUCLG1;SUCLG2
GO:0032984	protein-containing complex disassembly	http://amigo.geneontology.org/amigo/term/GO:0032984	192	50	27.6975	1.80522	1.17636e-05	0.000975882	822;832;1072;1452;1499;2059;2580;2932;2934;3799;5119;5756;6150;6709;6711;9525;9645;9793;9801;10519;10573;11345;23557;23616;26589;27183;28957;28973;28977;29093;29766;51021;51073;51116;51253;54148;54534;55168;55173;64432;64963;64975;64983;65008;65082;79443;79590;91782;92259;118487	CAPG;CAPZB;CFL1;CHCHD1;CHMP1A;CHMP7;CIB1;CKAP5;CSNK1A1;CTNNB1;EPS8;FYCO1;GABARAPL2;GAK;GSK3B;GSN;KIF5B;MICAL2;MRPL1;MRPL19;MRPL22;MRPL23;MRPL24;MRPL28;MRPL32;MRPL37;MRPL39;MRPL4;MRPL41;MRPL42;MRPL46;MRPL50;MRPS10;MRPS11;MRPS16;MRPS18A;MRPS18B;MRPS2;MRPS25;MRPS28;MRPS36;SH3BP1;SNAPIN;SPTAN1;SPTBN1;TMOD3;TWF1;VPS33A;VPS4A;VPS4B
GO:0016054	organic acid catabolic process	http://amigo.geneontology.org/amigo/term/GO:0016054	153	42	22.0714	1.90291	1.511e-05	0.00120233	30;34;35;38;51;501;549;587;593;1376;1491;1632;1666;1743;1892;2108;2109;2168;2639;2875;2990;3155;3176;3295;3712;5825;6652;7915;7920;10455;10840;11001;23417;26063;26275;27034;51181;56922;66002;91452;135293;197322	ABCD3;ABHD16A;ACAA1;ACAD8;ACADM;ACADS;ACAT1;ACBD5;ACOX1;ACSF3;ALDH1L1;ALDH5A1;ALDH7A1;AUH;BCAT2;BCKDHA;CPT2;CTH;CYP4F12;DCXR;DECR1;DECR2;DLST;ECHS1;ECI1;ECI2;ETFA;ETFB;FABP1;GCDH;GPT;GUSB;HIBCH;HMGCL;HNMT;HSD17B4;IVD;MCCC1;MLYCD;PM20D2;SLC27A2;SORD
GO:0046395	carboxylic acid catabolic process	http://amigo.geneontology.org/amigo/term/GO:0046395	153	42	22.0714	1.90291	1.511e-05	0.00120233	30;34;35;38;51;501;549;587;593;1376;1491;1632;1666;1743;1892;2108;2109;2168;2639;2875;2990;3155;3176;3295;3712;5825;6652;7915;7920;10455;10840;11001;23417;26063;26275;27034;51181;56922;66002;91452;135293;197322	ABCD3;ABHD16A;ACAA1;ACAD8;ACADM;ACADS;ACAT1;ACBD5;ACOX1;ACSF3;ALDH1L1;ALDH5A1;ALDH7A1;AUH;BCAT2;BCKDHA;CPT2;CTH;CYP4F12;DCXR;DECR1;DECR2;DLST;ECHS1;ECI1;ECI2;ETFA;ETFB;FABP1;GCDH;GPT;GUSB;HIBCH;HMGCL;HNMT;HSD17B4;IVD;MCCC1;MLYCD;PM20D2;SLC27A2;SORD
GO:0070126	mitochondrial translational termination	http://amigo.geneontology.org/amigo/term/GO:0070126	72	24	10.3866	2.31068	3.73636e-05	0.00277002	6150;9801;10573;26589;28957;28973;28977;29093;51021;51073;51116;51253;54148;54534;55168;55173;64432;64963;64975;64983;65008;79590;92259;118487	CHCHD1;MRPL1;MRPL19;MRPL22;MRPL23;MRPL24;MRPL28;MRPL32;MRPL37;MRPL39;MRPL4;MRPL41;MRPL42;MRPL46;MRPL50;MRPS10;MRPS11;MRPS16;MRPS18A;MRPS18B;MRPS2;MRPS25;MRPS28;MRPS36
GO:0033865	nucleoside bisphosphate metabolic process	http://amigo.geneontology.org/amigo/term/GO:0033865	81	26	11.6849	2.2251	3.76535e-05	0.00277002	38;1738;1743;2639;3155;3295;5165;6576;8050;8801;8802;8803;10380;23417;25874;51000;51144;54995;55856;55902;79717;80025;80221;80347;84836;197322	ABHD14B;ACAT1;ACOT13;ACSF2;ACSF3;ACSS2;BPNT1;COASY;DLD;DLST;GCDH;HMGCL;HSD17B12;HSD17B4;MLYCD;MPC2;OXSM;PANK2;PDHX;PDK3;PPCS;SLC25A1;SLC35B3;SUCLA2;SUCLG1;SUCLG2
GO:0033875	ribonucleoside bisphosphate metabolic process	http://amigo.geneontology.org/amigo/term/GO:0033875	81	26	11.6849	2.2251	3.76535e-05	0.00277002	38;1738;1743;2639;3155;3295;5165;6576;8050;8801;8802;8803;10380;23417;25874;51000;51144;54995;55856;55902;79717;80025;80221;80347;84836;197322	ABHD14B;ACAT1;ACOT13;ACSF2;ACSF3;ACSS2;BPNT1;COASY;DLD;DLST;GCDH;HMGCL;HSD17B12;HSD17B4;MLYCD;MPC2;OXSM;PANK2;PDHX;PDK3;PPCS;SLC25A1;SLC35B3;SUCLA2;SUCLG1;SUCLG2
GO:0034032	purine nucleoside bisphosphate metabolic process	http://amigo.geneontology.org/amigo/term/GO:0034032	81	26	11.6849	2.2251	3.76535e-05	0.00277002	38;1738;1743;2639;3155;3295;5165;6576;8050;8801;8802;8803;10380;23417;25874;51000;51144;54995;55856;55902;79717;80025;80221;80347;84836;197322	ABHD14B;ACAT1;ACOT13;ACSF2;ACSF3;ACSS2;BPNT1;COASY;DLD;DLST;GCDH;HMGCL;HSD17B12;HSD17B4;MLYCD;MPC2;OXSM;PANK2;PDHX;PDK3;PPCS;SLC25A1;SLC35B3;SUCLA2;SUCLG1;SUCLG2
GO:0030258	lipid modification	http://amigo.geneontology.org/amigo/term/GO:0030258	111	32	16.0126	1.99843	5.59889e-05	0.0040426	30;34;35;38;51;549;1376;1632;1666;1892;2053;2108;2109;2168;2639;3295;3712;4534;5159;5297;5728;5825;5879;10380;10455;11001;23417;26063;26275;55343;79837;114757	ABCD3;ACAA1;ACADM;ACADS;ACAT1;ACOX1;AUH;BPNT1;CPT2;CYGB;DECR1;DECR2;ECHS1;ECI1;ECI2;EPHX2;ETFA;ETFB;FABP1;GCDH;HIBCH;HSD17B4;IVD;MLYCD;MTM1;PDGFRB;PI4KA;PIP4K2C;PTEN;RAC1;SLC27A2;SLC35C1
GO:0070125	mitochondrial translational elongation	http://amigo.geneontology.org/amigo/term/GO:0070125	74	24	10.6751	2.24823	6.18481e-05	0.00438447	6150;9801;10573;26589;28957;28973;28977;29093;51021;51073;51116;51253;54148;54534;55168;55173;64432;64963;64975;64983;65008;79590;92259;118487	CHCHD1;MRPL1;MRPL19;MRPL22;MRPL23;MRPL24;MRPL28;MRPL32;MRPL37;MRPL39;MRPL4;MRPL41;MRPL42;MRPL46;MRPL50;MRPS10;MRPS11;MRPS16;MRPS18A;MRPS18B;MRPS2;MRPS25;MRPS28;MRPS36
GO:0016042	lipid catabolic process	http://amigo.geneontology.org/amigo/term/GO:0016042	143	38	20.6289	1.84208	8.34252e-05	0.00580848	30;34;35;38;51;549;1376;1632;1666;1892;2108;2109;2168;2171;2517;2639;3295;3417;3712;4258;5337;5580;5825;7920;8879;10455;10924;11001;11343;23417;23491;26063;26090;26275;57704;66002;84681;91452	ABCD3;ABHD12;ABHD16A;ACAA1;ACADM;ACADS;ACAT1;ACBD5;ACOX1;AUH;CES3;CPT2;CYP4F12;DECR1;DECR2;ECHS1;ECI1;ECI2;ETFA;ETFB;FABP1;FABP5;FUCA1;GBA2;GCDH;HIBCH;HINT2;HSD17B4;IDH1;IVD;MGLL;MGST2;MLYCD;PLD1;PRKCD;SGPL1;SLC27A2;SMPDL3A
GO:0007007	inner mitochondrial membrane organization	http://amigo.geneontology.org/amigo/term/GO:0007007	19	10	2.7409	3.64844	9.85831e-05	0.00673831	3954;4976;8834;10939;25813;54927;55735;79135;139322;140823	AFG3L2;APOO;APOOL;CHCHD3;DNAJC11;LETM1;OPA1;ROMO1;SAMM50;TMEM11
GO:0042407	cristae formation	http://amigo.geneontology.org/amigo/term/GO:0042407	10	7	1.44258	4.85243	0.000101965	0.00673831	3954;10939;25813;54927;55735;79135;139322	AFG3L2;APOO;APOOL;CHCHD3;DNAJC11;LETM1;SAMM50
GO:0006122	mitochondrial electron transport, ubiquinol to cytochrome c	http://amigo.geneontology.org/amigo/term/GO:0006122	10	7	1.44258	4.85243	0.000101965	0.00673831	1537;7381;7384;7388;27089;29796;54205	CYC1;CYCS;UQCR10;UQCRB;UQCRC1;UQCRH;UQCRQ
GO:0022411	cellular component disassembly	http://amigo.geneontology.org/amigo/term/GO:0022411	284	64	40.9692	1.56215	0.000104479	0.00678942	102;317;706;822;832;836;1072;1452;1499;2011;2059;2580;2931;2932;2934;3005;3148;3799;5119;5756;6150;6709;6711;9131;9525;9645;9793;9801;10059;10519;10573;10645;11345;23557;23616;26589;27183;28957;28973;28977;29093;29766;51021;51024;51073;51116;51253;54148;54534;55168;55173;64432;64963;64975;64983;65008;65082;79443;79590;80279;81858;91782;92259;118487	ADAM10;AIFM1;APAF1;CAMKK2;CAPG;CAPZB;CASP3;CDK5RAP3;CFL1;CHCHD1;CHMP1A;CHMP7;CIB1;CKAP5;CSNK1A1;CTNNB1;DNM1L;EPS8;FIS1;FYCO1;GABARAPL2;GAK;GSK3A;GSK3B;GSN;H1F0;HMGB2;KIF5B;MARK2;MICAL2;MRPL1;MRPL19;MRPL22;MRPL23;MRPL24;MRPL28;MRPL32;MRPL37;MRPL39;MRPL4;MRPL41;MRPL42;MRPL46;MRPL50;MRPS10;MRPS11;MRPS16;MRPS18A;MRPS18B;MRPS2;MRPS25;MRPS28;MRPS36;SH3BP1;SHARPIN;SNAPIN;SPTAN1;SPTBN1;TMOD3;TSPO;TWF1;VP…
GO:0006415	translational termination	http://amigo.geneontology.org/amigo/term/GO:0006415	78	24	11.2521	2.13294	0.000157308	0.0100548	6150;9801;10573;26589;28957;28973;28977;29093;51021;51073;51116;51253;54148;54534;55168;55173;64432;64963;64975;64983;65008;79590;92259;118487	CHCHD1;MRPL1;MRPL19;MRPL22;MRPL23;MRPL24;MRPL28;MRPL32;MRPL37;MRPL39;MRPL4;MRPL41;MRPL42;MRPL46;MRPL50;MRPS10;MRPS11;MRPS16;MRPS18A;MRPS18B;MRPS2;MRPS25;MRPS28;MRPS36
GO:0017004	cytochrome complex assembly	http://amigo.geneontology.org/amigo/term/GO:0017004	20	10	2.88515	3.46602	0.000171886	0.0108094	617;3052;6341;7381;9997;28958;29796;54902;90624;388753	BCS1L;COA3;COA6;HCCS;LYRM7;SCO1;SCO2;TTC19;UQCR10;UQCRB
GO:0140053	mitochondrial gene expression	http://amigo.geneontology.org/amigo/term/GO:0140053	113	31	16.3011	1.90171	0.000200113	0.0123848	3035;6150;7019;9801;10352;10573;26589;28957;28958;28973;28977;29093;51021;51073;51095;51116;51253;54148;54534;55168;55173;64432;64963;64975;64983;65008;79590;87178;92259;118487;283459	CHCHD1;COA3;GATC;HARS;MRPL1;MRPL19;MRPL22;MRPL23;MRPL24;MRPL28;MRPL32;MRPL37;MRPL39;MRPL4;MRPL41;MRPL42;MRPL46;MRPL50;MRPS10;MRPS11;MRPS16;MRPS18A;MRPS18B;MRPS2;MRPS25;MRPS28;MRPS36;PNPT1;TFAM;TRNT1;WARS2
GO:0009081	branched-chain amino acid metabolic process	http://amigo.geneontology.org/amigo/term/GO:0009081	17	9	2.45238	3.6699	0.000210976	0.0126553	38;549;587;593;3155;3712;26275;27034;56922	ACAD8;ACAT1;AUH;BCAT2;BCKDHA;HIBCH;HMGCL;IVD;MCCC1
GO:0009083	branched-chain amino acid catabolic process	http://amigo.geneontology.org/amigo/term/GO:0009083	17	9	2.45238	3.6699	0.000210976	0.0126553	38;549;587;593;3155;3712;26275;27034;56922	ACAD8;ACAT1;AUH;BCAT2;BCKDHA;HIBCH;HMGCL;IVD;MCCC1
GO:0032543	mitochondrial translation	http://amigo.geneontology.org/amigo/term/GO:0032543	99	28	14.2815	1.96058	0.000231333	0.0136662	3035;6150;9801;10352;10573;26589;28957;28958;28973;28977;29093;51021;51073;51116;51253;54148;54534;55168;55173;64432;64963;64975;64983;65008;79590;92259;118487;283459	CHCHD1;COA3;GATC;HARS;MRPL1;MRPL19;MRPL22;MRPL23;MRPL24;MRPL28;MRPL32;MRPL37;MRPL39;MRPL4;MRPL41;MRPL42;MRPL46;MRPL50;MRPS10;MRPS11;MRPS16;MRPS18A;MRPS18B;MRPS2;MRPS25;MRPS28;MRPS36;WARS2
GO:0044282	small molecule catabolic process	http://amigo.geneontology.org/amigo/term/GO:0044282	242	55	34.9104	1.57546	0.000256549	0.0149296	30;34;35;38;51;217;501;549;587;593;1376;1491;1632;1666;1743;1892;2108;2109;2168;2528;2585;2592;2639;2875;2931;2990;3155;3176;3295;3712;5214;5236;5728;5825;6652;7167;7915;7920;10455;10840;11001;22875;23417;26063;26275;27034;30833;51181;53343;56922;66002;91452;131870;135293;197322	ABCD3;ABHD16A;ACAA1;ACAD8;ACADM;ACADS;ACAT1;ACBD5;ACOX1;ACSF3;ALDH1L1;ALDH2;ALDH5A1;ALDH7A1;AUH;BCAT2;BCKDHA;CPT2;CTH;CYP4F12;DCXR;DECR1;DECR2;DLST;ECHS1;ECI1;ECI2;ENPP4;ETFA;ETFB;FABP1;FUT6;GALK2;GALT;GCDH;GPT;GSK3A;GUSB;HIBCH;HMGCL;HNMT;HSD17B4;IVD;MCCC1;MLYCD;NT5C;NUDT16;NUDT9;PFKP;PGM1;PM20D2;PTEN;SLC27A2;SORD;TPI1
GO:0006637	acyl-CoA metabolic process	http://amigo.geneontology.org/amigo/term/GO:0006637	62	20	8.94398	2.23614	0.000272342	0.0153893	38;1738;1743;2639;3155;3295;5165;6576;8050;8801;8802;8803;23417;25874;51144;54995;55856;55902;80221;197322	ACAT1;ACOT13;ACSF2;ACSF3;ACSS2;DLD;DLST;GCDH;HMGCL;HSD17B12;HSD17B4;MLYCD;MPC2;OXSM;PDHX;PDK3;SLC25A1;SUCLA2;SUCLG1;SUCLG2
GO:0035383	thioester metabolic process	http://amigo.geneontology.org/amigo/term/GO:0035383	62	20	8.94398	2.23614	0.000272342	0.0153893	38;1738;1743;2639;3155;3295;5165;6576;8050;8801;8802;8803;23417;25874;51144;54995;55856;55902;80221;197322	ACAT1;ACOT13;ACSF2;ACSF3;ACSS2;DLD;DLST;GCDH;HMGCL;HSD17B12;HSD17B4;MLYCD;MPC2;OXSM;PDHX;PDK3;SLC25A1;SUCLA2;SUCLG1;SUCLG2
GO:0006732	coenzyme metabolic process	http://amigo.geneontology.org/amigo/term/GO:0006732	205	48	29.5728	1.62311	0.000305689	0.0170269	38;1719;1738;1743;2232;2639;3155;3295;3417;3418;4144;4190;5095;5096;5165;5214;5236;5571;6576;6697;7167;8050;8801;8802;8803;10229;10840;23171;23417;23530;25874;27010;51144;51181;51341;54995;55856;55902;56922;57017;79717;80025;80221;80308;80347;84274;135293;197322	ACAT1;ACOT13;ACSF2;ACSF3;ACSS2;ALDH1L1;COASY;COQ5;COQ7;COQ9;DCXR;DHFR;DLD;DLST;FDXR;FLAD1;GCDH;GPD1L;HMGCL;HSD17B12;HSD17B4;IDH1;IDH2;MAT2A;MCCC1;MDH1;MLYCD;MPC2;NNT;OXSM;PANK2;PCCA;PCCB;PDHX;PDK3;PFKP;PGM1;PM20D2;PPCS;PRKAG1;SLC25A1;SPR;SUCLA2;SUCLG1;SUCLG2;TPI1;TPK1;ZBTB7A
GO:0006790	sulfur compound metabolic process	http://amigo.geneontology.org/amigo/term/GO:0006790	185	44	26.6877	1.6487	0.000377529	0.0207322	38;1468;1491;1738;1743;2639;3155;3295;3417;4144;4257;4258;5095;5096;5165;6576;6611;6821;7915;8050;8702;8801;8802;8803;9391;9645;10101;10380;23417;23563;25874;26873;27010;51000;51144;54995;55856;55902;56922;80221;84836;122961;197322;200205	ABHD14B;ACAT1;ACOT13;ACSF2;ACSF3;ACSS2;ALDH5A1;B4GALT4;BPNT1;CHST5;CIAO1;CTH;DLD;DLST;GCDH;HMGCL;HSD17B12;HSD17B4;IBA57;IDH1;ISCA2;MAT2A;MCCC1;MGST1;MGST2;MICAL2;MLYCD;MPC2;NUBP2;OPLAH;OXSM;PCCA;PCCB;PDHX;PDK3;SLC25A1;SLC25A10;SLC35B3;SMS;SUCLA2;SUCLG1;SUCLG2;SUOX;TPK1
GO:0021700	developmental maturation	http://amigo.geneontology.org/amigo/term/GO:0021700	65	20	9.37675	2.13294	0.000547452	0.029646	164;283;372;387;1499;1738;4976;5037;5139;5728;7059;7534;8907;9991;23028;23557;51341;65010;375790;388552	AGRN;ANG;AP1G1;AP1M1;ARCN1;BLOC1S3;CTNNB1;DLD;KDM1A;OPA1;PDE3A;PEBP1;PTBP3;PTEN;RHOA;SLC26A6;SNAPIN;THBS3;YWHAZ;ZBTB7A
GO:0006414	translational elongation	http://amigo.geneontology.org/amigo/term/GO:0006414	94	26	13.5602	1.91737	0.000560384	0.0299306	6150;9567;9775;9801;10573;26589;28957;28973;28977;29093;51021;51073;51116;51253;54148;54534;55168;55173;64432;64963;64975;64983;65008;79590;92259;118487	CHCHD1;EIF4A3;GTPBP1;MRPL1;MRPL19;MRPL22;MRPL23;MRPL24;MRPL28;MRPL32;MRPL37;MRPL39;MRPL4;MRPL41;MRPL42;MRPL46;MRPL50;MRPS10;MRPS11;MRPS16;MRPS18A;MRPS18B;MRPS2;MRPS25;MRPS28;MRPS36
GO:1905475	regulation of protein localization to membrane	http://amigo.geneontology.org/amigo/term/GO:1905475	90	25	12.9832	1.92557	0.000664215	0.034997	102;288;1445;1739;2810;2934;3675;3799;5058;5170;5525;6711;6810;7430;7532;7534;8650;9482;9847;10434;10519;27183;27237;51024;56947	ADAM10;ANK3;ARHGEF16;C2CD5;CIB1;CSK;DLG1;EZR;FIS1;GSN;ITGA3;KIF5B;LYPLA1;MFF;NUMB;PAK1;PDPK1;PPP2R5A;SFN;SPTBN1;STX4;STX8;VPS4A;YWHAG;YWHAZ

## Sheet: turquoise_go
geneSet	description	link	size	overlap	expect	enrichmentRatio	pValue	FDR	overlapId	userId
GO:0016071	mRNA metabolic process	http://amigo.geneontology.org/amigo/term/GO:0016071	459	148	80.8163	1.83131	6.66134e-16	2.59726e-12	103;351;984;1025;1478;1479;1655;1656;1665;1994;2107;2521;2935;2963;3187;3191;3303;3312;3646;3842;4736;4849;4869;4904;5093;5430;5431;5511;5566;5578;5976;6122;6128;6130;6132;6135;6136;6139;6141;6142;6143;6144;6146;6156;6157;6169;6175;6181;6187;6189;6193;6194;6202;6205;6207;6208;6210;6222;6229;6230;6231;6234;6235;6427;6431;6626;6631;6632;6634;6774;7024;7536;7812;7919;8021;8087;8125;8175;8241;8563;87…	ADAR;AKAP8L;ALYREF;ANP32A;APP;AQR;ARL6IP4;CARHSP1;CCAR1;CDK11B;CDK9;CELF2;CHERP;CHTOP;CNOT1;CNOT10;CNOT3;CPSF7;CSDE1;CSTF2;CSTF2T;CSTF3;CTNNBL1;DBR1;DCPS;DDX23;DDX39B;DDX42;DDX46;DDX5;DDX6;DHX15;DIS3;EDC4;EFTUD2;EIF3E;ELAVL1;ERN2;ETF1;EXOSC1;EXOSC6;EXOSC7;FIP1L1;FUS;FXR1;GIGYF2;GPKOW;GSPT1;GTF2F2;HNRNPH1;HNRNPL;HNRNPUL1;HSPA1A;HSPA8;LSM3;LSM4;MAGOHB;MAPKAPK2;NBAS;NPM1;NUP214;PABPC1;PABPC4;PAIP1;P…
GO:0006401	RNA catabolic process	http://amigo.geneontology.org/amigo/term/GO:0006401	219	83	38.5594	2.15252	2.34257e-13	3.96226e-10	1655;1656;1994;2107;2237;2935;3303;3312;3646;3842;4736;4849;4869;4904;5511;5578;5976;6122;6128;6130;6132;6135;6136;6139;6141;6142;6143;6144;6146;6156;6157;6169;6175;6181;6187;6189;6193;6194;6202;6205;6207;6208;6210;6222;6229;6230;6231;6234;6235;7812;8021;8087;8125;8241;8761;9261;9349;9939;10595;10605;10921;22803;22894;23016;23019;23435;23589;23644;25804;25904;26058;26986;27258;28960;51013;51441;5…	ANP32A;CARHSP1;CNOT1;CNOT10;CNOT3;CSDE1;DCPS;DDX5;DDX6;DIS3;EDC4;EIF3E;ELAVL1;ERN2;ETF1;EXOSC1;EXOSC6;EXOSC7;FEN1;FXR1;GIGYF2;GSPT1;HSPA1A;HSPA8;LSM3;LSM4;MAGOHB;MAPKAPK2;NBAS;NPM1;NUP214;PABPC1;PABPC4;PAIP1;PCID2;PPP1R8;PRKCA;RBM10;RBM8A;RNASEH2C;RNPS1;RPL10A;RPL11;RPL12;RPL17;RPL18;RPL18A;RPL19;RPL21;RPL22;RPL23;RPL27A;RPL3;RPL30;RPL38;RPL6;RPL7A;RPL8;RPLP0;RPLP2;RPS11;RPS13;RPS14;RPS15A;RPS18;…
GO:0006402	mRNA catabolic process	http://amigo.geneontology.org/amigo/term/GO:0006402	201	78	35.3902	2.204	3.04867e-13	3.96226e-10	1655;1656;1994;2107;2935;3303;3312;3646;3842;4736;4849;4869;4904;5578;5976;6122;6128;6130;6132;6135;6136;6139;6141;6142;6143;6144;6146;6156;6157;6169;6175;6181;6187;6189;6193;6194;6202;6205;6207;6208;6210;6222;6229;6230;6231;6234;6235;7812;8021;8087;8125;8241;8761;9261;9349;9939;10605;10921;22894;23016;23019;23435;23589;23644;25804;25904;26058;26986;27258;28960;51013;51441;51594;55110;55795;56829…	ANP32A;CARHSP1;CNOT1;CNOT10;CNOT3;CSDE1;DCPS;DDX5;DDX6;DIS3;EDC4;EIF3E;ELAVL1;ETF1;EXOSC1;EXOSC6;EXOSC7;FXR1;GIGYF2;GSPT1;HSPA1A;HSPA8;LSM3;LSM4;MAGOHB;MAPKAPK2;NBAS;NPM1;NUP214;PABPC1;PABPC4;PAIP1;PCID2;PRKCA;RBM10;RBM8A;RNPS1;RPL10A;RPL11;RPL12;RPL17;RPL18;RPL18A;RPL19;RPL21;RPL22;RPL23;RPL27A;RPL3;RPL30;RPL38;RPL6;RPL7A;RPL8;RPLP0;RPLP2;RPS11;RPS13;RPS14;RPS15A;RPS18;RPS2;RPS24;RPS25;RPS26;RPS…
GO:0006413	translational initiation	http://amigo.geneontology.org/amigo/term/GO:0006413	140	59	24.6499	2.39352	4.8952e-12	4.77159e-09	1654;1965;1967;1968;1982;1983;3646;4736;4869;5610;6059;6122;6128;6130;6132;6135;6136;6139;6141;6142;6143;6144;6146;6156;6157;6169;6175;6181;6187;6189;6193;6194;6202;6205;6207;6208;6210;6222;6229;6230;6231;6234;6235;7175;7458;8661;8665;8666;8890;8891;8892;8893;9349;10605;26986;27335;51441;83939;253943	ABCE1;DDX3X;EIF2A;EIF2AK2;EIF2B1;EIF2B2;EIF2B3;EIF2B4;EIF2B5;EIF2S1;EIF2S3;EIF3A;EIF3E;EIF3F;EIF3G;EIF3K;EIF4G2;EIF4H;EIF5;NPM1;PABPC1;PAIP1;RPL10A;RPL11;RPL12;RPL17;RPL18;RPL18A;RPL19;RPL21;RPL22;RPL23;RPL27A;RPL3;RPL30;RPL38;RPL6;RPL7A;RPL8;RPLP0;RPLP2;RPS11;RPS13;RPS14;RPS15A;RPS18;RPS2;RPS24;RPS25;RPS26;RPS28;RPS29;RPS3A;RPS5;RPS6;RPS8;TPR;YTHDF2;YTHDF3
GO:0070972	protein localization to endoplasmic reticulum	http://amigo.geneontology.org/amigo/term/GO:0070972	110	50	19.3677	2.58161	7.48757e-12	5.8388e-09	3309;4736;6122;6128;6130;6132;6135;6136;6139;6141;6142;6143;6144;6146;6156;6157;6169;6175;6181;6187;6189;6193;6194;6202;6205;6207;6208;6210;6222;6229;6230;6231;6234;6235;6449;6727;6728;6730;6731;6747;8729;9218;9349;10890;10952;11079;11231;29082;55973;128866	BCAP29;CHMP4A;CHMP4B;GBF1;HSPA5;RAB10;RER1;RPL10A;RPL11;RPL12;RPL17;RPL18;RPL18A;RPL19;RPL21;RPL22;RPL23;RPL27A;RPL3;RPL30;RPL38;RPL6;RPL7A;RPL8;RPLP0;RPLP2;RPS11;RPS13;RPS14;RPS15A;RPS18;RPS2;RPS24;RPS25;RPS26;RPS28;RPS29;RPS3A;RPS5;RPS6;RPS8;SEC61B;SEC63;SGTA;SRP14;SRP19;SRP68;SRP72;SSR3;VAPA
GO:0000956	nuclear-transcribed mRNA catabolic process	http://amigo.geneontology.org/amigo/term/GO:0000956	139	58	24.4738	2.36988	1.22764e-11	7.71088e-09	1655;1656;2107;2935;3646;4736;4849;5976;6122;6128;6130;6132;6135;6136;6139;6141;6142;6143;6144;6146;6156;6157;6169;6175;6181;6187;6189;6193;6194;6202;6205;6207;6208;6210;6222;6229;6230;6231;6234;6235;7812;9349;9939;10921;22894;23016;23019;23644;25804;25904;26986;27258;28960;51013;51594;55110;55795;118460	CNOT1;CNOT10;CNOT3;CSDE1;DCPS;DDX5;DDX6;DIS3;EDC4;EIF3E;ETF1;EXOSC1;EXOSC6;EXOSC7;GSPT1;LSM3;LSM4;MAGOHB;NBAS;PABPC1;PCID2;RBM8A;RNPS1;RPL10A;RPL11;RPL12;RPL17;RPL18;RPL18A;RPL19;RPL21;RPL22;RPL23;RPL27A;RPL3;RPL30;RPL38;RPL6;RPL7A;RPL8;RPLP0;RPLP2;RPS11;RPS13;RPS14;RPS15A;RPS18;RPS2;RPS24;RPS25;RPS26;RPS28;RPS29;RPS3A;RPS5;RPS6;RPS8;UPF1
GO:0006614	SRP-dependent cotranslational protein targeting to membrane	http://amigo.geneontology.org/amigo/term/GO:0006614	82	41	14.4378	2.83977	1.38436e-11	7.71088e-09	4736;6122;6128;6130;6132;6135;6136;6139;6141;6142;6143;6144;6146;6156;6157;6169;6175;6181;6187;6189;6193;6194;6202;6205;6207;6208;6210;6222;6229;6230;6231;6234;6235;6727;6728;6730;6731;6747;9349;10952;11231	RPL10A;RPL11;RPL12;RPL17;RPL18;RPL18A;RPL19;RPL21;RPL22;RPL23;RPL27A;RPL3;RPL30;RPL38;RPL6;RPL7A;RPL8;RPLP0;RPLP2;RPS11;RPS13;RPS14;RPS15A;RPS18;RPS2;RPS24;RPS25;RPS26;RPS28;RPS29;RPS3A;RPS5;RPS6;RPS8;SEC61B;SEC63;SRP14;SRP19;SRP68;SRP72;SSR3
GO:0045047	protein targeting to ER	http://amigo.geneontology.org/amigo/term/GO:0045047	92	44	16.1985	2.7163	1.6863e-11	8.21858e-09	4736;6122;6128;6130;6132;6135;6136;6139;6141;6142;6143;6144;6146;6156;6157;6169;6175;6181;6187;6189;6193;6194;6202;6205;6207;6208;6210;6222;6229;6230;6231;6234;6235;6449;6727;6728;6730;6731;6747;9349;10952;11231;29082;128866	CHMP4A;CHMP4B;RPL10A;RPL11;RPL12;RPL17;RPL18;RPL18A;RPL19;RPL21;RPL22;RPL23;RPL27A;RPL3;RPL30;RPL38;RPL6;RPL7A;RPL8;RPLP0;RPLP2;RPS11;RPS13;RPS14;RPS15A;RPS18;RPS2;RPS24;RPS25;RPS26;RPS28;RPS29;RPS3A;RPS5;RPS6;RPS8;SEC61B;SEC63;SGTA;SRP14;SRP19;SRP68;SRP72;SSR3
GO:0072599	establishment of protein localization to endoplasmic reticulum	http://amigo.geneontology.org/amigo/term/GO:0072599	96	45	16.9028	2.66229	2.35267e-11	1.01923e-08	4736;6122;6128;6130;6132;6135;6136;6139;6141;6142;6143;6144;6146;6156;6157;6169;6175;6181;6187;6189;6193;6194;6202;6205;6207;6208;6210;6222;6229;6230;6231;6234;6235;6449;6727;6728;6730;6731;6747;9349;10890;10952;11231;29082;128866	CHMP4A;CHMP4B;RAB10;RPL10A;RPL11;RPL12;RPL17;RPL18;RPL18A;RPL19;RPL21;RPL22;RPL23;RPL27A;RPL3;RPL30;RPL38;RPL6;RPL7A;RPL8;RPLP0;RPLP2;RPS11;RPS13;RPS14;RPS15A;RPS18;RPS2;RPS24;RPS25;RPS26;RPS28;RPS29;RPS3A;RPS5;RPS6;RPS8;SEC61B;SEC63;SGTA;SRP14;SRP19;SRP68;SRP72;SSR3
GO:0006412	translation	http://amigo.geneontology.org/amigo/term/GO:0006412	383	118	67.435	1.74983	3.18449e-11	1.20076e-08	351;833;1615;1654;1915;1937;1956;1965;1967;1968;1982;1983;1994;2107;2185;2193;2617;2935;3191;3646;3735;4141;4677;4736;4849;4869;5018;5464;5610;5976;6059;6122;6128;6130;6132;6135;6136;6139;6141;6142;6143;6144;6146;6156;6157;6169;6175;6181;6187;6189;6193;6194;6202;6205;6207;6208;6210;6222;6229;6230;6231;6234;6235;6238;6301;6472;6774;6897;7175;7284;7458;7919;8087;8565;8661;8665;8666;8761;8890;8891;8…	ABCE1;APP;CAPRIN2;CARS;CARS2;CNOT1;CNOT10;CNOT3;DARS;DDX39B;DDX3X;EEF1A1;EEF1E1;EEF1G;EGFR;EIF2A;EIF2AK2;EIF2B1;EIF2B2;EIF2B3;EIF2B4;EIF2B5;EIF2S1;EIF2S3;EIF3A;EIF3E;EIF3F;EIF3G;EIF3K;EIF4G2;EIF4H;EIF5;ELAVL1;ETF1;FAM129A;FARS2;FARSA;FXR1;GARS;GIGYF2;GSPT1;HNRNPL;HSPA14;IARS2;KARS;LARP4;LARS;LARS2;LSM14A;MALSU1;MARS;MRPL16;MRPL3;MRPL9;MRPS27;MRPS6;NARS;NARS2;NEMF;NHP2;NPM1;OXA1L;PABPC1;PABPC4;PAI…
GO:0043604	amide biosynthetic process	http://amigo.geneontology.org/amigo/term/GO:0043604	458	135	80.6403	1.6741	3.38762e-11	1.20076e-08	351;790;833;1615;1654;1915;1937;1956;1965;1967;1968;1982;1983;1994;2107;2181;2185;2193;2194;2617;2618;2935;2954;3191;3646;3735;4141;4522;4677;4736;4849;4869;5018;5160;5162;5163;5464;5610;5976;6059;6122;6128;6130;6132;6135;6136;6139;6141;6142;6143;6144;6146;6156;6157;6169;6175;6181;6187;6189;6193;6194;6202;6205;6207;6208;6210;6222;6229;6230;6231;6234;6235;6238;6301;6472;6774;6897;7175;7284;7458;79…	ABCE1;ACSL3;APP;CAD;CAPRIN2;CARS;CARS2;CNOT1;CNOT10;CNOT3;DARS;DDX39B;DDX3X;EEF1A1;EEF1E1;EEF1G;EGFR;EIF2A;EIF2AK2;EIF2B1;EIF2B2;EIF2B3;EIF2B4;EIF2B5;EIF2S1;EIF2S3;EIF3A;EIF3E;EIF3F;EIF3G;EIF3K;EIF4G2;EIF4H;EIF5;ELAVL1;ELOVL1;ETF1;FA2H;FAM129A;FARS2;FARSA;FASN;FXR1;GARS;GART;GIGYF2;GSPT1;GSTZ1;HNRNPL;HSPA14;IARS2;KARS;LARP4;LARS;LARS2;LSM14A;MALSU1;MARS;MRPL16;MRPL3;MRPL9;MRPS27;MRPS6;MTHFD1;NARS…
GO:0006613	cotranslational protein targeting to membrane	http://amigo.geneontology.org/amigo/term/GO:0006613	84	41	14.7899	2.77216	3.7206e-11	1.20889e-08	4736;6122;6128;6130;6132;6135;6136;6139;6141;6142;6143;6144;6146;6156;6157;6169;6175;6181;6187;6189;6193;6194;6202;6205;6207;6208;6210;6222;6229;6230;6231;6234;6235;6727;6728;6730;6731;6747;9349;10952;11231	RPL10A;RPL11;RPL12;RPL17;RPL18;RPL18A;RPL19;RPL21;RPL22;RPL23;RPL27A;RPL3;RPL30;RPL38;RPL6;RPL7A;RPL8;RPLP0;RPLP2;RPS11;RPS13;RPS14;RPS15A;RPS18;RPS2;RPS24;RPS25;RPS26;RPS28;RPS29;RPS3A;RPS5;RPS6;RPS8;SEC61B;SEC63;SRP14;SRP19;SRP68;SRP72;SSR3
GO:0000184	nuclear-transcribed mRNA catabolic process, nonsense-mediated decay	http://amigo.geneontology.org/amigo/term/GO:0000184	91	43	16.0224	2.68374	4.75897e-11	1.42733e-08	2107;2935;3646;4736;5976;6122;6128;6130;6132;6135;6136;6139;6141;6142;6143;6144;6146;6156;6157;6169;6175;6181;6187;6189;6193;6194;6202;6205;6207;6208;6210;6222;6229;6230;6231;6234;6235;9349;9939;10921;26986;51594;55110	EIF3E;ETF1;GSPT1;MAGOHB;NBAS;PABPC1;RBM8A;RNPS1;RPL10A;RPL11;RPL12;RPL17;RPL18;RPL18A;RPL19;RPL21;RPL22;RPL23;RPL27A;RPL3;RPL30;RPL38;RPL6;RPL7A;RPL8;RPLP0;RPLP2;RPS11;RPS13;RPS14;RPS15A;RPS18;RPS2;RPS24;RPS25;RPS26;RPS28;RPS29;RPS3A;RPS5;RPS6;RPS8;UPF1
GO:0006612	protein targeting to membrane	http://amigo.geneontology.org/amigo/term/GO:0006612	115	50	20.2481	2.46937	5.63163e-11	1.56841e-08	1020;2664;4641;4736;5824;6122;6128;6130;6132;6135;6136;6139;6141;6142;6143;6144;6146;6156;6157;6169;6175;6181;6187;6189;6193;6194;6202;6205;6207;6208;6210;6222;6229;6230;6231;6234;6235;6449;6727;6728;6730;6731;6747;9349;10952;11231;29082;60412;64422;128866	ATG3;CDK5;CHMP4A;CHMP4B;EXOC4;GDI1;MYO1C;PEX19;RPL10A;RPL11;RPL12;RPL17;RPL18;RPL18A;RPL19;RPL21;RPL22;RPL23;RPL27A;RPL3;RPL30;RPL38;RPL6;RPL7A;RPL8;RPLP0;RPLP2;RPS11;RPS13;RPS14;RPS15A;RPS18;RPS2;RPS24;RPS25;RPS26;RPS28;RPS29;RPS3A;RPS5;RPS6;RPS8;SEC61B;SEC63;SGTA;SRP14;SRP19;SRP68;SRP72;SSR3
GO:0033365	protein localization to organelle	http://amigo.geneontology.org/amigo/term/GO:0033365	467	135	82.2249	1.64184	1.53917e-10	4.00082e-08	378;402;841;908;1020;1434;1654;1891;2239;2804;3009;3301;3309;3312;3326;3329;3416;3836;3842;4000;4736;4836;4904;5108;5300;5824;5885;5901;5903;5905;6122;6128;6130;6132;6135;6136;6139;6141;6142;6143;6144;6146;6156;6157;6169;6175;6181;6187;6189;6193;6194;6202;6205;6207;6208;6210;6222;6229;6230;6231;6234;6235;6449;6727;6728;6730;6731;6747;6774;7014;7175;7323;7520;7531;7533;8021;8540;8546;8678;8729;894…	AGPS;AP3B1;AP3D1;ARF4;ARL2;ARL2BP;ATP6V1D;BCAP29;BECN1;BUB3;CASP8;CCT6A;CCT8;CDK5;CHCHD4;CHMP4A;CHMP4B;COG3;COG7;CSE1L;DDX3X;DNAJA1;ECH1;FERMT1;GBF1;GNL3;GOLGB1;GPC4;GRPEL1;HGS;HIST1H1B;HSP90AB1;HSPA5;HSPA8;HSPD1;HUWE1;IDE;IPO4;KPNA1;KPNA6;LARS;LEMD2;LMNA;LZTFL1;MAPRE3;MICALL2;NMD3;NMT1;NPEPPS;NUP133;NUP153;NUP214;NUP35;NUP54;PARK7;PCM1;PES1;PEX19;PHB2;PIH1D1;PIN1;PMPCA;PMPCB;RAB10;RABEP1;RAD21;R…
GO:0043043	peptide biosynthetic process	http://amigo.geneontology.org/amigo/term/GO:0043043	395	118	69.5478	1.69667	2.87562e-10	7.00754e-08	351;833;1615;1654;1915;1937;1956;1965;1967;1968;1982;1983;1994;2107;2185;2193;2617;2935;3191;3646;3735;4141;4677;4736;4849;4869;5018;5464;5610;5976;6059;6122;6128;6130;6132;6135;6136;6139;6141;6142;6143;6144;6146;6156;6157;6169;6175;6181;6187;6189;6193;6194;6202;6205;6207;6208;6210;6222;6229;6230;6231;6234;6235;6238;6301;6472;6774;6897;7175;7284;7458;7919;8087;8565;8661;8665;8666;8761;8890;8891;8…	ABCE1;APP;CAPRIN2;CARS;CARS2;CNOT1;CNOT10;CNOT3;DARS;DDX39B;DDX3X;EEF1A1;EEF1E1;EEF1G;EGFR;EIF2A;EIF2AK2;EIF2B1;EIF2B2;EIF2B3;EIF2B4;EIF2B5;EIF2S1;EIF2S3;EIF3A;EIF3E;EIF3F;EIF3G;EIF3K;EIF4G2;EIF4H;EIF5;ELAVL1;ETF1;FAM129A;FARS2;FARSA;FXR1;GARS;GIGYF2;GSPT1;HNRNPL;HSPA14;IARS2;KARS;LARP4;LARS;LARS2;LSM14A;MALSU1;MARS;MRPL16;MRPL3;MRPL9;MRPS27;MRPS6;NARS;NARS2;NEMF;NHP2;NPM1;OXA1L;PABPC1;PABPC4;PAI…
GO:0022613	ribonucleoprotein complex biogenesis	http://amigo.geneontology.org/amigo/term/GO:0022613	256	84	45.074	1.8636	1.03247e-09	2.368e-07	14;103;1654;1656;1778;1965;1968;1983;3326;3646;4736;4869;5901;6059;6122;6128;6130;6135;6136;6169;6175;6187;6193;6194;6202;6208;6229;6234;6431;6631;6632;6634;7458;7536;7919;8175;8568;8661;8665;8666;8994;9129;9136;9188;9416;9733;10360;10514;10594;10659;10713;10813;10946;22803;22894;22984;23016;23019;23212;23246;23481;23560;25804;26065;26156;27043;27258;27335;51013;51065;51068;51119;51504;54433;5460…	AAMP;ABCE1;ADAR;BOP1;CELF2;CNOT1;CPSF7;DDX21;DDX23;DDX39B;DDX3X;DDX56;DDX6;DIS3;DYNC1H1;EIF2A;EIF2S1;EIF2S3;EIF3A;EIF3E;EIF3F;EIF3G;EIF3K;EIF4H;EIF5;EXOSC1;EXOSC6;EXOSC7;GAR1;GTPBP4;HSP90AB1;LIMD1;LSM14A;LSM3;LSM4;MALSU1;MYBBP1A;NAT10;NHP2;NMD3;NOL6;NPM1;NPM3;PDCD11;PELP1;PES1;PIH1D1;PRPF3;PRPF8;RAN;RPL10A;RPL11;RPL12;RPL3;RPL38;RPL6;RPL7A;RPLP0;RPS14;RPS2;RPS24;RPS27L;RPS28;RPS5;RPS6;RPS8;RRP1;R…
GO:0006396	RNA processing	http://amigo.geneontology.org/amigo/term/GO:0006396	467	132	82.2249	1.60535	1.3364e-09	2.89479e-07	103;351;984;1025;1478;1479;1655;1665;1956;1994;2521;2963;3187;3191;3303;3312;3735;4087;4736;4904;5093;5430;5431;5511;5566;5604;6130;6135;6187;6194;6202;6207;6208;6229;6231;6234;6301;6427;6431;6626;6631;6632;6634;7536;7919;8175;8241;8563;8568;8575;8731;8761;9129;9136;9188;9343;9416;9611;9716;9733;9879;9939;10189;10285;10360;10523;10594;10595;10659;10667;10713;10813;10921;10946;11100;11325;22803;22…	ADAR;AKAP8L;ALYREF;APP;AQR;ARL6IP4;BOP1;CCAR1;CDK11B;CDK9;CELF2;CHERP;CHTOP;CPSF7;CSTF2;CSTF2T;CSTF3;CTNNBL1;DBR1;DCPS;DDX21;DDX23;DDX39B;DDX42;DDX46;DDX5;DDX56;DHX15;DIS3;EFTUD2;EGFR;ELAC2;ELAVL1;ERN2;EXOSC1;EXOSC6;EXOSC7;FARS2;FIP1L1;FUS;GAR1;GPKOW;GTF2F2;GTPBP4;HNRNPH1;HNRNPL;HNRNPUL1;HSPA1A;HSPA8;KARS;LARP7;LSM3;LSM4;MAGOHB;MAP2K1;NAT10;NCOR1;NHP2;NOL6;NPM3;NSUN2;PABPC1;PABPC4;PCBP1;PDCD11;PE…
GO:0072594	establishment of protein localization to organelle	http://amigo.geneontology.org/amigo/term/GO:0072594	321	99	56.5186	1.75164	1.42095e-09	2.91595e-07	841;908;1434;1891;3009;3301;3312;3326;3329;3416;3836;3842;4000;4736;4836;5824;5901;5903;6122;6128;6130;6132;6135;6136;6139;6141;6142;6143;6144;6146;6156;6157;6169;6175;6181;6187;6189;6193;6194;6202;6205;6207;6208;6210;6222;6229;6230;6231;6234;6235;6449;6727;6728;6730;6731;6747;6774;7175;7323;7531;7533;8021;8540;8546;8943;9146;9349;9512;9520;9765;9972;10075;10452;10490;10694;10890;10952;10971;1123…	AGPS;AP3B1;AP3D1;CASP8;CCT6A;CCT8;CHCHD4;CHMP4A;CHMP4B;CSE1L;DNAJA1;ECH1;FERMT1;GRPEL1;HGS;HIST1H1B;HSP90AB1;HSPA8;HSPD1;HUWE1;IDE;IPO4;KPNA1;KPNA6;LARS;LMNA;MICALL2;NMT1;NPEPPS;NUP133;NUP153;NUP214;NUP35;NUP54;PEX19;PHB2;PIH1D1;PMPCA;PMPCB;RAB10;RAN;RANBP2;RPL10A;RPL11;RPL12;RPL17;RPL18;RPL18A;RPL19;RPL21;RPL22;RPL23;RPL27A;RPL3;RPL30;RPL38;RPL6;RPL7A;RPL8;RPLP0;RPLP2;RPS11;RPS13;RPS14;RPS15A;RP…
GO:0090150	establishment of protein localization to membrane	http://amigo.geneontology.org/amigo/term/GO:0090150	184	63	32.397	1.94463	2.35523e-08	4.59151e-06	841;1020;1956;2181;2664;4641;4736;4836;5824;6122;6128;6130;6132;6135;6136;6139;6141;6142;6143;6144;6146;6156;6157;6169;6175;6181;6187;6189;6193;6194;6202;6205;6207;6208;6210;6222;6229;6230;6231;6234;6235;6249;6449;6727;6728;6730;6731;6747;7531;7533;9349;10791;10890;10952;10971;11231;23499;23513;29082;57120;60412;64422;128866	ACSL3;ATG3;CASP8;CDK5;CHMP4A;CHMP4B;CLIP1;EGFR;EXOC4;GDI1;GOPC;MACF1;MYO1C;NMT1;PEX19;RAB10;RPL10A;RPL11;RPL12;RPL17;RPL18;RPL18A;RPL19;RPL21;RPL22;RPL23;RPL27A;RPL3;RPL30;RPL38;RPL6;RPL7A;RPL8;RPLP0;RPLP2;RPS11;RPS13;RPS14;RPS15A;RPS18;RPS2;RPS24;RPS25;RPS26;RPS28;RPS29;RPS3A;RPS5;RPS6;RPS8;SCRIB;SEC61B;SEC63;SGTA;SRP14;SRP19;SRP68;SRP72;SSR3;VAMP5;YWHAE;YWHAH;YWHAQ
GO:0034655	nucleobase-containing compound catabolic process	http://amigo.geneontology.org/amigo/term/GO:0034655	326	96	57.399	1.6725	3.59443e-08	6.67367e-06	953;1267;1655;1656;1854;1994;2023;2107;2237;2821;2935;3303;3312;3646;3836;3842;4245;4521;4736;4849;4869;4904;5511;5578;5976;6122;6128;6130;6132;6135;6136;6139;6141;6142;6143;6144;6146;6156;6157;6169;6175;6181;6187;6189;6193;6194;6202;6205;6207;6208;6210;6222;6229;6230;6231;6234;6235;6774;7812;8021;8087;8125;8241;8604;8761;9261;9349;9611;9939;10595;10605;10921;22803;22894;23016;23019;23435;23589;2…	ANP32A;CARHSP1;CNOT1;CNOT10;CNOT3;CNP;CSDE1;DCPS;DDX5;DDX6;DHTKD1;DIS3;DUT;EDC4;EIF3E;ELAVL1;ENO1;ENTPD1;ERN2;ETF1;EXOSC1;EXOSC6;EXOSC7;FEN1;FXR1;GIGYF2;GPI;GSPT1;HSPA1A;HSPA8;KPNA1;LSM3;LSM4;MAGOHB;MAPKAPK2;MGAT1;NBAS;NCOR1;NMNAT1;NPM1;NUDT1;NUP214;PABPC1;PABPC4;PAIP1;PCID2;PPP1R8;PRKCA;RBM10;RBM8A;RNASEH2C;RNPS1;RPL10A;RPL11;RPL12;RPL17;RPL18;RPL18A;RPL19;RPL21;RPL22;RPL23;RPL27A;RPL3;RPL30;RPL…
GO:0006518	peptide metabolic process	http://amigo.geneontology.org/amigo/term/GO:0006518	481	129	84.6899	1.5232	7.31996e-08	1.2973e-05	274;351;833;1615;1654;1889;1915;1937;1956;1965;1967;1968;1982;1983;1994;2107;2185;2193;2617;2935;2950;2954;3191;3312;3416;3646;3735;4012;4141;4677;4736;4849;4869;5018;5464;5610;5976;6059;6122;6128;6130;6132;6135;6136;6139;6141;6142;6143;6144;6146;6156;6157;6169;6175;6181;6187;6189;6193;6194;6202;6205;6207;6208;6210;6222;6229;6230;6231;6234;6235;6238;6301;6472;6774;6897;7175;7284;7458;7919;8087;85…	ABCE1;APP;BECN1;BIN1;CAPRIN2;CARS;CARS2;CNOT1;CNOT10;CNOT3;DARS;DDX39B;DDX3X;ECE1;EEF1A1;EEF1E1;EEF1G;EGFR;EIF2A;EIF2AK2;EIF2B1;EIF2B2;EIF2B3;EIF2B4;EIF2B5;EIF2S1;EIF2S3;EIF3A;EIF3E;EIF3F;EIF3G;EIF3K;EIF4G2;EIF4H;EIF5;ELAVL1;ETF1;FAM129A;FARS2;FARSA;FXR1;GARS;GIGYF2;GSPT1;GSTP1;GSTZ1;HNRNPL;HSPA14;HSPA8;IARS2;IDE;KARS;LARP4;LARS;LARS2;LNPEP;LSM14A;MALSU1;MARS;MRPL16;MRPL3;MRPL9;MRPS27;MRPS6;NARS;…
GO:0046700	heterocycle catabolic process	http://amigo.geneontology.org/amigo/term/GO:0046700	343	98	60.3922	1.62273	1.3362e-07	2.26516e-05	953;1267;1655;1656;1854;1994;2023;2107;2237;2821;2935;3163;3303;3312;3646;3836;3842;4245;4521;4736;4849;4869;4904;5511;5578;5976;6122;6128;6130;6132;6135;6136;6139;6141;6142;6143;6144;6146;6156;6157;6169;6175;6181;6187;6189;6193;6194;6202;6205;6207;6208;6210;6222;6229;6230;6231;6234;6235;6774;7812;8021;8087;8125;8241;8604;8659;8761;9261;9349;9611;9939;10595;10605;10921;22803;22894;23016;23019;234…	ALDH4A1;ANP32A;CARHSP1;CNOT1;CNOT10;CNOT3;CNP;CSDE1;DCPS;DDX5;DDX6;DHTKD1;DIS3;DUT;EDC4;EIF3E;ELAVL1;ENO1;ENTPD1;ERN2;ETF1;EXOSC1;EXOSC6;EXOSC7;FEN1;FXR1;GIGYF2;GPI;GSPT1;HMOX2;HSPA1A;HSPA8;KPNA1;LSM3;LSM4;MAGOHB;MAPKAPK2;MGAT1;NBAS;NCOR1;NMNAT1;NPM1;NUDT1;NUP214;PABPC1;PABPC4;PAIP1;PCID2;PPP1R8;PRKCA;RBM10;RBM8A;RNASEH2C;RNPS1;RPL10A;RPL11;RPL12;RPL17;RPL18;RPL18A;RPL19;RPL21;RPL22;RPL23;RPL27A;…
GO:0010608	posttranscriptional regulation of gene expression	http://amigo.geneontology.org/amigo/term/GO:0010608	248	76	43.6655	1.74051	1.81529e-07	2.94909e-05	103;351;1654;1655;1956;1965;1982;1983;1994;2107;2185;3191;3303;3312;3646;3842;4087;4849;4869;4904;5430;5431;5511;5578;5604;5610;5901;5976;6169;6208;6472;6774;7175;7458;7919;8021;8087;8125;8241;8575;8761;8890;8892;8893;8994;9147;9261;9611;9782;9939;10131;10605;22894;23016;23019;23107;23435;23589;25904;26058;26065;26986;27335;51013;51065;51087;51441;51593;55795;65981;83939;113251;115416;116496;1184…	ADAR;ANP32A;APP;CAPRIN2;CARHSP1;CNOT1;CNOT10;CNOT3;DDX39B;DDX3X;DDX5;DIS3;EGFR;EIF2A;EIF2AK2;EIF2B2;EIF2B4;EIF2B5;EIF2S1;EIF3E;EIF3K;EIF4G2;EIF4H;EIF5;ELAVL1;ETF1;EXOSC1;EXOSC6;EXOSC7;FAM129A;FXR1;GIGYF2;HNRNPL;HSPA1A;HSPA8;LARP4;LIMD1;LSM14A;MALSU1;MAP2K1;MAPKAPK2;MATR3;MRPS27;NCOR1;NEMF;NPM1;NUP214;PABPC1;PABPC4;PAIP1;PCID2;POLR2A;POLR2B;PPP1R8;PRKCA;PRKRA;PTK2B;RAN;RBM10;RBM8A;RPL38;RPS14;RPS2…
GO:1901361	organic cyclic compound catabolic process	http://amigo.geneontology.org/amigo/term/GO:1901361	360	101	63.3854	1.59343	2.26423e-07	3.5313e-05	953;1267;1655;1656;1854;1994;2023;2107;2237;2821;2935;2954;3163;3303;3312;3646;3836;3842;4245;4521;4736;4849;4869;4904;5092;5511;5578;5976;6122;6128;6130;6132;6135;6136;6139;6141;6142;6143;6144;6146;6156;6157;6169;6175;6181;6187;6189;6193;6194;6202;6205;6207;6208;6210;6222;6229;6230;6231;6234;6235;6774;7533;7812;8021;8087;8125;8241;8604;8659;8761;9261;9349;9611;9939;10595;10605;10921;22803;22894;…	ALDH4A1;ANP32A;CARHSP1;CNOT1;CNOT10;CNOT3;CNP;CSDE1;DCPS;DDX5;DDX6;DHTKD1;DIS3;DUT;EDC4;EIF3E;ELAVL1;ENO1;ENTPD1;ERN2;ETF1;EXOSC1;EXOSC6;EXOSC7;FEN1;FXR1;GIGYF2;GPI;GSPT1;GSTZ1;HMOX2;HSPA1A;HSPA8;KPNA1;LSM3;LSM4;MAGOHB;MAPKAPK2;MGAT1;NBAS;NCOR1;NMNAT1;NPM1;NUDT1;NUP214;PABPC1;PABPC4;PAIP1;PCBD1;PCID2;PPP1R8;PRKCA;RBM10;RBM8A;RNASEH2C;RNPS1;RPL10A;RPL11;RPL12;RPL17;RPL18;RPL18A;RPL19;RPL21;RPL22;R…
GO:0006605	protein targeting	http://amigo.geneontology.org/amigo/term/GO:0006605	242	74	42.609	1.73672	2.93089e-07	4.39521e-05	1020;1891;2664;3312;3329;3416;4641;4736;4924;5824;5873;6122;6128;6130;6132;6135;6136;6139;6141;6142;6143;6144;6146;6156;6157;6169;6175;6181;6187;6189;6193;6194;6202;6205;6207;6208;6210;6222;6229;6230;6231;6234;6235;6449;6727;6728;6730;6731;6747;7323;8540;8546;8943;9146;9349;9512;9520;9765;10075;10452;10490;10952;11231;23203;29082;51520;53371;55187;60412;64422;79778;80273;128866;131474	AGPS;AP3B1;AP3D1;ATG3;CDK5;CHCHD4;CHMP4A;CHMP4B;ECH1;EXOC4;GDI1;GRPEL1;HGS;HSPA8;HSPD1;HUWE1;IDE;LARS;MICALL2;MYO1C;NPEPPS;NUCB1;NUP54;PEX19;PMPCA;PMPCB;RAB27A;RPL10A;RPL11;RPL12;RPL17;RPL18;RPL18A;RPL19;RPL21;RPL22;RPL23;RPL27A;RPL3;RPL30;RPL38;RPL6;RPL7A;RPL8;RPLP0;RPLP2;RPS11;RPS13;RPS14;RPS15A;RPS18;RPS2;RPS24;RPS25;RPS26;RPS28;RPS29;RPS3A;RPS5;RPS6;RPS8;SEC61B;SEC63;SGTA;SRP14;SRP19;SRP68;SR…
GO:0042254	ribosome biogenesis	http://amigo.geneontology.org/amigo/term/GO:0042254	147	51	25.8824	1.97045	3.34578e-07	4.83156e-05	14;1654;4736;4869;5901;6059;6122;6128;6130;6135;6136;6169;6175;6187;6193;6194;6202;6208;6229;6234;8568;9136;9188;10360;10514;10813;22803;22894;22984;23016;23212;23246;23481;23560;26156;27043;51013;51065;51068;51119;51504;54433;54606;55011;55226;55651;65083;83939;115416;118460;134430	AAMP;ABCE1;BOP1;DDX21;DDX3X;DDX56;DIS3;EIF2A;EXOSC1;EXOSC6;EXOSC7;GAR1;GTPBP4;MALSU1;MYBBP1A;NAT10;NHP2;NMD3;NOL6;NPM1;NPM3;PDCD11;PELP1;PES1;PIH1D1;RAN;RPL10A;RPL11;RPL12;RPL3;RPL38;RPL6;RPL7A;RPLP0;RPS14;RPS2;RPS24;RPS27L;RPS28;RPS5;RPS6;RPS8;RRP1;RRP9;RRS1;RSL1D1;SBDS;TRMT112;UTP14A;WDR36;XRN2
GO:0019439	aromatic compound catabolic process	http://amigo.geneontology.org/amigo/term/GO:0019439	354	99	62.3289	1.58835	3.57506e-07	4.85792e-05	953;1267;1655;1656;1854;1994;2023;2107;2237;2821;2935;2954;3163;3303;3312;3646;3836;3842;4245;4521;4736;4849;4869;4904;5092;5511;5578;5976;6122;6128;6130;6132;6135;6136;6139;6141;6142;6143;6144;6146;6156;6157;6169;6175;6181;6187;6189;6193;6194;6202;6205;6207;6208;6210;6222;6229;6230;6231;6234;6235;6774;7812;8021;8087;8125;8241;8604;8761;9261;9349;9611;9939;10595;10605;10921;22803;22894;23016;2301…	ANP32A;CARHSP1;CNOT1;CNOT10;CNOT3;CNP;CSDE1;DCPS;DDX5;DDX6;DHTKD1;DIS3;DUT;EDC4;EIF3E;ELAVL1;ENO1;ENTPD1;ERN2;ETF1;EXOSC1;EXOSC6;EXOSC7;FEN1;FXR1;GIGYF2;GPI;GSPT1;GSTZ1;HMOX2;HSPA1A;HSPA8;KPNA1;LSM3;LSM4;MAGOHB;MAPKAPK2;MGAT1;NBAS;NCOR1;NMNAT1;NPM1;NUDT1;NUP214;PABPC1;PABPC4;PAIP1;PCBD1;PCID2;PPP1R8;PRKCA;RBM10;RBM8A;RNASEH2C;RNPS1;RPL10A;RPL11;RPL12;RPL17;RPL18;RPL18A;RPL19;RPL21;RPL22;RPL23;RPL…
GO:0044270	cellular nitrogen compound catabolic process	http://amigo.geneontology.org/amigo/term/GO:0044270	345	97	60.7443	1.59686	3.61323e-07	4.85792e-05	953;1267;1655;1656;1854;1994;2023;2107;2237;2821;2935;3163;3303;3312;3646;3836;3842;4245;4521;4736;4849;4869;4904;5511;5578;5976;6122;6128;6130;6132;6135;6136;6139;6141;6142;6143;6144;6146;6156;6157;6169;6175;6181;6187;6189;6193;6194;6202;6205;6207;6208;6210;6222;6229;6230;6231;6234;6235;6774;7812;8021;8087;8125;8241;8604;8761;9261;9349;9611;9939;10595;10605;10921;22803;22894;23016;23019;23435;23…	ANP32A;CARHSP1;CNOT1;CNOT10;CNOT3;CNP;CSDE1;DCPS;DDX5;DDX6;DHTKD1;DIS3;DUT;EDC4;EIF3E;ELAVL1;ENO1;ENTPD1;ERN2;ETF1;EXOSC1;EXOSC6;EXOSC7;FEN1;FXR1;GIGYF2;GPI;GSPT1;HMOX2;HSPA1A;HSPA8;KPNA1;LSM3;LSM4;MAGOHB;MAPKAPK2;MGAT1;NBAS;NCOR1;NMNAT1;NPM1;NUDT1;NUP214;PABPC1;PABPC4;PAIP1;PCID2;PPP1R8;PRKCA;RBM10;RBM8A;RNASEH2C;RNPS1;RPL10A;RPL11;RPL12;RPL17;RPL18;RPL18A;RPL19;RPL21;RPL22;RPL23;RPL27A;RPL3;RPL…
GO:0034660	ncRNA metabolic process	http://amigo.geneontology.org/amigo/term/GO:0034660	250	74	44.0176	1.68115	1.20022e-06	0.000155989	103;833;1025;1615;2193;2617;2960;2963;3735;4087;4141;4677;4736;4790;5430;5431;5464;5901;6130;6135;6187;6194;6202;6208;6229;6234;6301;6667;6897;8565;8568;8575;9136;9188;9328;9521;10360;10595;10667;10813;22803;22894;22928;22984;23016;23212;23246;23395;23481;23560;25917;26156;27043;51013;51067;51119;51504;51520;51593;54433;54606;54888;55011;55226;55651;55699;60528;65083;79587;79731;80324;81627;11846…	ADAR;BOP1;CARS;CARS2;CDK9;DARS;DDX21;DDX56;DIS3;EEF1E1;ELAC2;ERN2;EXOSC1;EXOSC6;EXOSC7;FARS2;FARSA;GAR1;GARS;GTF2E1;GTF2F2;GTF3C5;GTPBP4;IARS2;KARS;LARS;LARS2;MARS;NARS;NARS2;NAT10;NFKB1;NHP2;NOL6;NPM3;NSUN2;PDCD11;PELP1;PES1;PIH1D1;POLR2A;POLR2B;PPA1;PRKRA;PUS1;RAN;RPL10A;RPL11;RPL7A;RPS14;RPS2;RPS24;RPS28;RPS6;RPS8;RRP1;RRP9;RRS1;RSL1D1;SARS;SBDS;SEPHS2;SMAD2;SP1;SRRT;TARS;THUMPD3;TRMT112;TRMT1…
GO:0002181	cytoplasmic translation	http://amigo.geneontology.org/amigo/term/GO:0002181	64	27	11.2685	2.39606	3.28396e-06	0.000413038	1968;1983;2107;2935;3646;4736;6128;6132;6135;6139;6141;6142;6143;6156;6169;6175;6231;6234;6235;7458;8661;8665;8666;27335;51182;51441;55854	EIF2S3;EIF3A;EIF3E;EIF3F;EIF3G;EIF3K;EIF4H;EIF5;ETF1;GSPT1;HSPA14;RPL10A;RPL11;RPL17;RPL18;RPL18A;RPL19;RPL30;RPL38;RPL6;RPL8;RPLP0;RPS26;RPS28;RPS29;YTHDF2;ZC3H15
GO:0022618	ribonucleoprotein complex assembly	http://amigo.geneontology.org/amigo/term/GO:0022618	154	50	27.1148	1.84401	4.08189e-06	0.000497353	103;1654;1656;1778;1965;1968;1983;3326;3646;4869;6122;6128;6135;6136;6169;6175;6193;6208;6234;6431;6631;6632;6634;7458;7536;7919;8175;8661;8665;8666;8994;9129;9416;9733;10594;10659;10713;10946;23019;23212;23246;25804;26065;27258;27335;51065;51119;55011;79869;83939	ADAR;BOP1;CELF2;CNOT1;CPSF7;DDX23;DDX39B;DDX3X;DDX6;DYNC1H1;EIF2A;EIF2S1;EIF2S3;EIF3A;EIF3E;EIF3F;EIF3G;EIF3K;EIF4H;EIF5;HSP90AB1;LIMD1;LSM14A;LSM3;LSM4;NPM1;PIH1D1;PRPF3;PRPF8;RPL11;RPL12;RPL3;RPL38;RPL6;RPLP0;RPS14;RPS27L;RPS28;RPS5;RRS1;SART3;SBDS;SF1;SF3A2;SF3A3;SNRPC;SNRPD1;SNRPD3;SRSF6;USP39
GO:0072657	protein localization to membrane	http://amigo.geneontology.org/amigo/term/GO:0072657	317	87	55.8143	1.55874	4.55697e-06	0.000538413	60;682;841;1020;1173;1213;1956;2181;2239;2339;2664;3688;3911;4641;4736;4836;5284;5824;5864;6122;6128;6130;6132;6135;6136;6139;6141;6142;6143;6144;6146;6156;6157;6169;6175;6181;6187;6189;6193;6194;6202;6205;6207;6208;6210;6222;6229;6230;6231;6234;6235;6249;6449;6727;6728;6730;6731;6747;7531;7533;7871;8673;8943;9093;9135;9146;9349;10490;10791;10890;10952;10971;11079;11231;23114;23499;23513;26060;29…	ACSL3;ACTB;AP2M1;AP3D1;APPL1;ATG3;BSG;CASP8;CDK5;CHMP4A;CHMP4B;CLIP1;CLTC;DNAJA3;EGFR;EXOC4;F11R;FNTA;GDI1;GOPC;GPC4;HGS;ITGB1;LAMA5;LZTFL1;MACF1;MYO1C;NFASC;NMT1;NUP54;PEX19;PIGR;RAB10;RAB3A;RABEP1;RER1;RPL10A;RPL11;RPL12;RPL17;RPL18;RPL18A;RPL19;RPL21;RPL22;RPL23;RPL27A;RPL3;RPL30;RPL38;RPL6;RPL7A;RPL8;RPLP0;RPLP2;RPS11;RPS13;RPS14;RPS15A;RPS18;RPS2;RPS24;RPS25;RPS26;RPS28;RPS29;RPS3A;RPS5;RPS6…
GO:0006397	mRNA processing	http://amigo.geneontology.org/amigo/term/GO:0006397	289	80	50.8844	1.57219	7.96154e-06	0.000913001	103;351;984;1025;1478;1479;1655;1665;1994;2521;2963;3187;3191;3312;4904;5093;5430;5431;5511;5566;6427;6431;6626;6631;6632;6634;7536;7919;8175;8241;8563;8731;9129;9343;9416;9716;9733;9879;9939;10189;10285;10523;10594;10595;10659;10713;10921;10946;11100;11325;22803;22938;22984;23283;23350;23435;23450;25804;26097;26986;26993;27238;27258;28960;29896;51163;51329;51593;51645;54439;55110;55660;55749;562…	ADAR;AKAP8L;ALYREF;APP;AQR;ARL6IP4;CCAR1;CDK11B;CDK9;CELF2;CHERP;CHTOP;CPSF7;CSTF2;CSTF2T;CSTF3;CTNNBL1;DBR1;DCPS;DDX23;DDX39B;DDX42;DDX46;DDX5;DHX15;EFTUD2;ELAVL1;ERN2;FIP1L1;FUS;GPKOW;GTF2F2;HNRNPH1;HNRNPL;HNRNPUL1;HSPA8;LSM3;LSM4;MAGOHB;PABPC1;PCBP1;PDCD11;POLR2A;POLR2B;PPIL1;PPP1R8;PPP4R2;PRKACA;PRPF3;PRPF40A;PRPF8;RBM10;RBM15;RBM27;RBM42;RBM8A;RNF20;RNMT;RNPS1;SART3;SF1;SF3A2;SF3A3;SF3B3;SMN…
GO:0006418	tRNA aminoacylation for protein translation	http://amigo.geneontology.org/amigo/term/GO:0006418	40	19	7.04282	2.69778	1.21887e-05	0.00135783	833;1615;2193;2617;3735;4141;4677;5464;6301;6897;8565;9521;10667;23395;51067;51520;55699;79587;79731	CARS;CARS2;DARS;EEF1E1;FARS2;FARSA;GARS;IARS2;KARS;LARS;LARS2;MARS;NARS;NARS2;PPA1;SARS;TARS;YARS;YARS2
GO:0006458	'de novo' protein folding	http://amigo.geneontology.org/amigo/term/GO:0006458	28	15	4.92997	3.04261	1.64841e-05	0.00178531	2280;3303;3306;3309;3310;3312;3313;3329;3337;7266;10808;51182;54788;56886;131474	CHCHD4;DNAJB1;DNAJB12;DNAJC7;FKBP1A;HSPA14;HSPA1A;HSPA2;HSPA5;HSPA6;HSPA8;HSPA9;HSPD1;HSPH1;UGGT1
GO:0071826	ribonucleoprotein complex subunit organization	http://amigo.geneontology.org/amigo/term/GO:0071826	163	50	28.6995	1.74219	2.39391e-05	0.00252266	103;1654;1656;1778;1965;1968;1983;3326;3646;4869;6122;6128;6135;6136;6169;6175;6193;6208;6234;6431;6631;6632;6634;7458;7536;7919;8175;8661;8665;8666;8994;9129;9416;9733;10594;10659;10713;10946;23019;23212;23246;25804;26065;27258;27335;51065;51119;55011;79869;83939	ADAR;BOP1;CELF2;CNOT1;CPSF7;DDX23;DDX39B;DDX3X;DDX6;DYNC1H1;EIF2A;EIF2S1;EIF2S3;EIF3A;EIF3E;EIF3F;EIF3G;EIF3K;EIF4H;EIF5;HSP90AB1;LIMD1;LSM14A;LSM3;LSM4;NPM1;PIH1D1;PRPF3;PRPF8;RPL11;RPL12;RPL3;RPL38;RPL6;RPLP0;RPS14;RPS27L;RPS28;RPS5;RRS1;SART3;SBDS;SF1;SF3A2;SF3A3;SNRPC;SNRPD1;SNRPD3;SRSF6;USP39
GO:0043038	amino acid activation	http://amigo.geneontology.org/amigo/term/GO:0043038	42	19	7.39496	2.56932	2.90712e-05	0.00290637	833;1615;2193;2617;3735;4141;4677;5464;6301;6897;8565;9521;10667;23395;51067;51520;55699;79587;79731	CARS;CARS2;DARS;EEF1E1;FARS2;FARSA;GARS;IARS2;KARS;LARS;LARS2;MARS;NARS;NARS2;PPA1;SARS;TARS;YARS;YARS2
GO:0043039	tRNA aminoacylation	http://amigo.geneontology.org/amigo/term/GO:0043039	42	19	7.39496	2.56932	2.90712e-05	0.00290637	833;1615;2193;2617;3735;4141;4677;5464;6301;6897;8565;9521;10667;23395;51067;51520;55699;79587;79731	CARS;CARS2;DARS;EEF1E1;FARS2;FARSA;GARS;IARS2;KARS;LARS;LARS2;MARS;NARS;NARS2;PPA1;SARS;TARS;YARS;YARS2
GO:0000377	RNA splicing, via transesterification reactions with bulged adenosine as nucleophile	http://amigo.geneontology.org/amigo/term/GO:0000377	217	62	38.2073	1.62273	3.08247e-05	0.00293136	1478;1479;1655;1665;1994;2521;2963;3187;3191;3312;4904;5093;5430;5431;6427;6431;6626;6631;6632;6634;7536;7919;8175;8241;9129;9343;9416;9716;9733;9879;9939;10189;10285;10523;10594;10659;10713;10921;10946;11100;11325;22938;23283;23350;23450;25804;26986;27238;27258;28960;29896;51163;51593;51645;55110;55660;55749;56259;64783;79171;79869;81608	ALYREF;AQR;CCAR1;CELF2;CHERP;CPSF7;CSTF2;CSTF2T;CSTF3;CTNNBL1;DBR1;DCPS;DDX23;DDX39B;DDX42;DDX46;DDX5;DHX15;EFTUD2;ELAVL1;FIP1L1;FUS;GPKOW;GTF2F2;HNRNPH1;HNRNPL;HNRNPUL1;HSPA8;LSM3;LSM4;MAGOHB;PABPC1;PCBP1;POLR2A;POLR2B;PPIL1;PRPF3;PRPF40A;PRPF8;RBM10;RBM15;RBM42;RBM8A;RNPS1;SART3;SF1;SF3A2;SF3A3;SF3B3;SMNDC1;SNRPA;SNRPC;SNRPD1;SNRPD3;SNW1;SRRT;SRSF2;SRSF6;TRA2A;U2SURP;USP39;YBX1
GO:0000398	mRNA splicing, via spliceosome	http://amigo.geneontology.org/amigo/term/GO:0000398	217	62	38.2073	1.62273	3.08247e-05	0.00293136	1478;1479;1655;1665;1994;2521;2963;3187;3191;3312;4904;5093;5430;5431;6427;6431;6626;6631;6632;6634;7536;7919;8175;8241;9129;9343;9416;9716;9733;9879;9939;10189;10285;10523;10594;10659;10713;10921;10946;11100;11325;22938;23283;23350;23450;25804;26986;27238;27258;28960;29896;51163;51593;51645;55110;55660;55749;56259;64783;79171;79869;81608	ALYREF;AQR;CCAR1;CELF2;CHERP;CPSF7;CSTF2;CSTF2T;CSTF3;CTNNBL1;DBR1;DCPS;DDX23;DDX39B;DDX42;DDX46;DDX5;DHX15;EFTUD2;ELAVL1;FIP1L1;FUS;GPKOW;GTF2F2;HNRNPH1;HNRNPL;HNRNPUL1;HSPA8;LSM3;LSM4;MAGOHB;PABPC1;PCBP1;POLR2A;POLR2B;PPIL1;PRPF3;PRPF40A;PRPF8;RBM10;RBM15;RBM42;RBM8A;RNPS1;SART3;SF1;SF3A2;SF3A3;SF3B3;SMNDC1;SNRPA;SNRPC;SNRPD1;SNRPD3;SNW1;SRRT;SRSF2;SRSF6;TRA2A;U2SURP;USP39;YBX1
GO:0006364	rRNA processing	http://amigo.geneontology.org/amigo/term/GO:0006364	103	35	18.1353	1.92994	3.9596e-05	0.00367583	4736;6130;6135;6187;6194;6202;6208;6229;6234;8568;9136;9188;10360;10813;22803;22894;22984;23016;23212;23246;23481;23560;26156;27043;51013;51119;51504;54433;54606;55011;55226;55651;65083;118460;134430	BOP1;DDX21;DDX56;DIS3;EXOSC1;EXOSC6;EXOSC7;GAR1;GTPBP4;NAT10;NHP2;NOL6;NPM3;PDCD11;PELP1;PES1;PIH1D1;RPL10A;RPL11;RPL7A;RPS14;RPS2;RPS24;RPS28;RPS6;RPS8;RRP1;RRP9;RRS1;RSL1D1;SBDS;TRMT112;UTP14A;WDR36;XRN2
GO:0000375	RNA splicing, via transesterification reactions	http://amigo.geneontology.org/amigo/term/GO:0000375	219	62	38.5594	1.60791	4.18172e-05	0.00379175	1478;1479;1655;1665;1994;2521;2963;3187;3191;3312;4904;5093;5430;5431;6427;6431;6626;6631;6632;6634;7536;7919;8175;8241;9129;9343;9416;9716;9733;9879;9939;10189;10285;10523;10594;10659;10713;10921;10946;11100;11325;22938;23283;23350;23450;25804;26986;27238;27258;28960;29896;51163;51593;51645;55110;55660;55749;56259;64783;79171;79869;81608	ALYREF;AQR;CCAR1;CELF2;CHERP;CPSF7;CSTF2;CSTF2T;CSTF3;CTNNBL1;DBR1;DCPS;DDX23;DDX39B;DDX42;DDX46;DDX5;DHX15;EFTUD2;ELAVL1;FIP1L1;FUS;GPKOW;GTF2F2;HNRNPH1;HNRNPL;HNRNPUL1;HSPA8;LSM3;LSM4;MAGOHB;PABPC1;PCBP1;POLR2A;POLR2B;PPIL1;PRPF3;PRPF40A;PRPF8;RBM10;RBM15;RBM42;RBM8A;RNPS1;SART3;SF1;SF3A2;SF3A3;SF3B3;SMNDC1;SNRPA;SNRPC;SNRPD1;SNRPD3;SNW1;SRRT;SRSF2;SRSF6;TRA2A;U2SURP;USP39;YBX1
GO:0051726	regulation of cell cycle	http://amigo.geneontology.org/amigo/term/GO:0051726	359	92	63.2093	1.45548	4.84313e-05	0.00429167	60;274;351;984;1018;1020;1025;1031;1213;1487;1654;1778;1956;1982;2237;2956;3303;3306;3312;3326;3688;4682;4849;4869;5108;5111;5300;5496;5564;5566;5567;5577;5578;5604;5720;5721;5781;5796;5885;6009;6015;6045;6194;6210;6241;6774;6777;6990;7014;7175;7283;7531;7919;8021;8260;8454;8563;8655;8678;8697;8729;8881;9184;9349;10121;10296;10514;10595;11258;11331;22924;23019;23246;23435;23481;23513;23560;25904;…	ACTB;ACTR1A;APP;BABAM1;BECN1;BIN1;BOP1;BUB3;CDC16;CDC23;CDK11B;CDK3;CDK5;CDK9;CDKN2C;CHMP4B;CLTC;CNOT1;CNOT10;CNOT3;CTBP1;CUL1;DCTN3;DDX39B;DDX3X;DYNC1H1;DYNLL1;DYNLT3;EGFR;EIF4G2;ERN2;FEN1;GBF1;GIGYF2;GIT1;GTPBP4;HSP90AB1;HSPA1A;HSPA2;HSPA8;ITGB1;MAEA;MAP2K1;MAPRE3;MSH6;MYBBP1A;NAA10;NPM1;NSUN2;NUBP1;NUP214;PCID2;PCM1;PCNA;PES1;PHB2;PIN1;PPM1G;PRKAB1;PRKACA;PRKACB;PRKAR2B;PRKCA;PRPF40A;PSME1;PSM…
GO:0008380	RNA splicing	http://amigo.geneontology.org/amigo/term/GO:0008380	263	71	46.3065	1.53326	6.4592e-05	0.00559654	1478;1479;1655;1665;1994;2521;2963;3187;3191;3303;3312;4904;5093;5430;5431;5511;6207;6231;6427;6431;6626;6631;6632;6634;7536;7919;8175;8241;8563;9129;9343;9416;9716;9733;9879;9939;10189;10285;10523;10594;10659;10713;10921;10946;11100;11325;22938;23283;23350;23435;23450;25804;26986;26993;27238;27258;28960;29896;51163;51329;51593;51645;55110;55660;55749;56259;64783;79171;79869;81608;151987	AKAP8L;ALYREF;AQR;ARL6IP4;CCAR1;CELF2;CHERP;CPSF7;CSTF2;CSTF2T;CSTF3;CTNNBL1;DBR1;DCPS;DDX23;DDX39B;DDX42;DDX46;DDX5;DHX15;EFTUD2;ELAVL1;FIP1L1;FUS;GPKOW;GTF2F2;HNRNPH1;HNRNPL;HNRNPUL1;HSPA1A;HSPA8;LSM3;LSM4;MAGOHB;PABPC1;PCBP1;POLR2A;POLR2B;PPIL1;PPP1R8;PPP4R2;PRPF3;PRPF40A;PRPF8;RBM10;RBM15;RBM42;RBM8A;RNPS1;RPS13;RPS26;SART3;SF1;SF3A2;SF3A3;SF3B3;SMNDC1;SNRPA;SNRPC;SNRPD1;SNRPD3;SNW1;SRRT;SRSF…
GO:0006913	nucleocytoplasmic transport	http://amigo.geneontology.org/amigo/term/GO:0006913	197	56	34.6859	1.61449	8.72559e-05	0.00739589	1020;1434;3326;3836;3842;4000;4659;4869;5566;5781;5901;5903;5905;5976;6059;6427;6431;6632;6634;6774;7175;7531;7919;8021;8125;8498;8563;9147;9349;9939;9972;10189;10921;10952;11315;11331;22931;23165;23212;23435;23633;26097;26993;51068;53371;54439;55110;55612;55746;55795;65083;79023;79711;81608;129401;348995	ABCE1;AKAP8L;ALYREF;ANP32A;CDK5;CHTOP;CSE1L;DDX39B;FERMT1;FIP1L1;HSP90AB1;IPO4;KPNA1;KPNA6;LMNA;MAGOHB;NEMF;NMD3;NOL6;NPM1;NUP133;NUP153;NUP205;NUP214;NUP35;NUP37;NUP43;NUP54;PARK7;PCID2;PHB2;PPP1R12A;PRKACA;PTPN11;RAB18;RAN;RANBP2;RANBP3;RANGAP1;RBM27;RBM8A;RNPS1;RPL23;RRS1;SEC61B;SNRPD1;SNRPD3;SRSF2;SRSF6;STAT3;TARDBP;THOC5;TNPO1;TPR;UPF1;YWHAE
GO:0051084	'de novo' posttranslational protein folding	http://amigo.geneontology.org/amigo/term/GO:0051084	25	13	4.40176	2.95336	9.22524e-05	0.00765302	3303;3306;3309;3310;3312;3313;3337;7266;10808;51182;54788;56886;131474	CHCHD4;DNAJB1;DNAJB12;DNAJC7;HSPA14;HSPA1A;HSPA2;HSPA5;HSPA6;HSPA8;HSPA9;HSPH1;UGGT1
GO:0009408	response to heat	http://amigo.geneontology.org/amigo/term/GO:0009408	79	28	13.9096	2.013	0.000101057	0.00815346	488;1410;1965;1967;2288;3301;3303;3306;3309;3310;3312;3313;3326;3329;3337;3490;5566;7175;7266;7531;8890;8891;8892;8893;9093;9261;10808;51182	ATP2A2;CRYAB;DNAJA1;DNAJA3;DNAJB1;DNAJC7;EIF2B1;EIF2B2;EIF2B3;EIF2B4;EIF2B5;EIF2S1;FKBP4;HSP90AB1;HSPA14;HSPA1A;HSPA2;HSPA5;HSPA6;HSPA8;HSPA9;HSPD1;HSPH1;IGFBP7;MAPKAPK2;PRKACA;TPR;YWHAE
GO:0061013	regulation of mRNA catabolic process	http://amigo.geneontology.org/amigo/term/GO:0061013	83	29	14.6138	1.98442	0.000102467	0.00815346	1994;3303;3312;3842;4869;4904;5578;5976;8021;8087;8125;8241;8761;9261;10605;22894;23016;23019;23435;23589;26058;26986;51013;51441;51594;55795;56829;118460;253943	ANP32A;CARHSP1;CNOT1;DIS3;ELAVL1;EXOSC1;EXOSC6;EXOSC7;FXR1;GIGYF2;HSPA1A;HSPA8;MAPKAPK2;NBAS;NPM1;NUP214;PABPC1;PABPC4;PAIP1;PCID2;PRKCA;RBM10;TARDBP;TNPO1;UPF1;YBX1;YTHDF2;YTHDF3;ZC3HAV1
GO:0016072	rRNA metabolic process	http://amigo.geneontology.org/amigo/term/GO:0016072	120	38	21.1285	1.79852	0.000107542	0.00838612	4141;4736;6130;6135;6187;6194;6202;6208;6229;6234;8568;9136;9188;9328;10360;10595;10813;22803;22894;22984;23016;23212;23246;23481;23560;26156;27043;51013;51119;51504;54433;54606;55011;55226;55651;65083;118460;134430	BOP1;DDX21;DDX56;DIS3;ERN2;EXOSC1;EXOSC6;EXOSC7;GAR1;GTF3C5;GTPBP4;MARS;NAT10;NHP2;NOL6;NPM3;PDCD11;PELP1;PES1;PIH1D1;RPL10A;RPL11;RPL7A;RPS14;RPS2;RPS24;RPS28;RPS6;RPS8;RRP1;RRP9;RRS1;RSL1D1;SBDS;TRMT112;UTP14A;WDR36;XRN2
GO:0006611	protein export from nucleus	http://amigo.geneontology.org/amigo/term/GO:0006611	116	37	20.4242	1.81158	0.000111669	0.00853723	1020;1434;4869;5566;5781;5901;5903;5905;5976;6059;6427;6431;7175;7531;7919;8021;8498;8563;9939;9972;10189;10921;11315;23165;23212;26097;26993;51068;53371;55110;55746;55795;65083;79023;81608;129401;348995	ABCE1;AKAP8L;ALYREF;CDK5;CHTOP;CSE1L;DDX39B;FIP1L1;MAGOHB;NMD3;NOL6;NPM1;NUP133;NUP153;NUP205;NUP214;NUP35;NUP37;NUP43;NUP54;PARK7;PCID2;PRKACA;PTPN11;RAN;RANBP2;RANBP3;RANGAP1;RBM8A;RNPS1;RRS1;SRSF2;SRSF6;THOC5;TPR;UPF1;YWHAE
GO:0051169	nuclear transport	http://amigo.geneontology.org/amigo/term/GO:0051169	200	56	35.2141	1.59027	0.000136548	0.0102385	1020;1434;3326;3836;3842;4000;4659;4869;5566;5781;5901;5903;5905;5976;6059;6427;6431;6632;6634;6774;7175;7531;7919;8021;8125;8498;8563;9147;9349;9939;9972;10189;10921;10952;11315;11331;22931;23165;23212;23435;23633;26097;26993;51068;53371;54439;55110;55612;55746;55795;65083;79023;79711;81608;129401;348995	ABCE1;AKAP8L;ALYREF;ANP32A;CDK5;CHTOP;CSE1L;DDX39B;FERMT1;FIP1L1;HSP90AB1;IPO4;KPNA1;KPNA6;LMNA;MAGOHB;NEMF;NMD3;NOL6;NPM1;NUP133;NUP153;NUP205;NUP214;NUP35;NUP37;NUP43;NUP54;PARK7;PCID2;PHB2;PPP1R12A;PRKACA;PTPN11;RAB18;RAN;RANBP2;RANBP3;RANGAP1;RBM27;RBM8A;RNPS1;RPL23;RRS1;SEC61B;SNRPD1;SNRPD3;SRSF2;SRSF6;STAT3;TARDBP;THOC5;TNPO1;TPR;UPF1;YWHAE
GO:0051168	nuclear export	http://amigo.geneontology.org/amigo/term/GO:0051168	126	39	22.1849	1.75795	0.000151513	0.0111462	1020;1434;4869;5566;5781;5901;5903;5905;5976;6059;6427;6431;7175;7531;7919;8021;8498;8563;9147;9939;9972;10189;10921;11315;23165;23212;26097;26993;51068;53371;54439;55110;55746;55795;65083;79023;81608;129401;348995	ABCE1;AKAP8L;ALYREF;CDK5;CHTOP;CSE1L;DDX39B;FIP1L1;MAGOHB;NEMF;NMD3;NOL6;NPM1;NUP133;NUP153;NUP205;NUP214;NUP35;NUP37;NUP43;NUP54;PARK7;PCID2;PRKACA;PTPN11;RAN;RANBP2;RANBP3;RANGAP1;RBM27;RBM8A;RNPS1;RRS1;SRSF2;SRSF6;THOC5;TPR;UPF1;YWHAE
GO:0061077	chaperone-mediated protein folding	http://amigo.geneontology.org/amigo/term/GO:0061077	44	18	7.7471	2.32345	0.000230317	0.0163705	2280;2288;3303;3306;3309;3310;3312;3313;3337;5824;6449;7266;9601;10131;10808;51182;54788;80331	DNAJB1;DNAJB12;DNAJC5;DNAJC7;FKBP1A;FKBP4;HSPA14;HSPA1A;HSPA2;HSPA5;HSPA6;HSPA8;HSPA9;HSPH1;PDIA4;PEX19;SGTA;TRAP1
GO:0031503	protein-containing complex localization	http://amigo.geneontology.org/amigo/term/GO:0031503	150	44	26.4106	1.666	0.000230925	0.0163705	2239;2288;3842;4869;5108;5901;5903;5976;6059;6427;6431;7014;7175;7919;8021;8563;8655;8943;9321;9939;9972;10189;10921;11336;23165;23212;23513;26097;26993;27020;28981;51068;53371;55110;55746;55795;55920;65083;79023;81608;83658;129401;149371;348995	ABCE1;AKAP8L;ALYREF;AP3D1;CHTOP;DDX39B;DYNLL1;DYNLRB1;EXOC3;EXOC8;FIP1L1;FKBP4;GPC4;IFT81;MAGOHB;NMD3;NOL6;NPM1;NPTN;NUP133;NUP153;NUP205;NUP214;NUP35;NUP37;NUP43;NUP54;PCID2;PCM1;RAN;RANBP2;RBM8A;RCC2;RNPS1;RRS1;SCRIB;SRSF2;SRSF6;TERF2;THOC5;TNPO1;TPR;TRIP11;UPF1
GO:0034470	ncRNA processing	http://amigo.geneontology.org/amigo/term/GO:0034470	168	48	29.5798	1.62273	0.00024309	0.0169251	103;3735;4087;4736;6130;6135;6187;6194;6202;6208;6229;6234;6301;8568;8575;9136;9188;10360;10667;10813;22803;22894;22928;22984;23016;23212;23246;23481;23560;25917;26156;27043;51013;51119;51504;51593;54433;54606;54888;55011;55226;55651;60528;65083;80324;81627;118460;134430	ADAR;BOP1;DDX21;DDX56;DIS3;ELAC2;EXOSC1;EXOSC6;EXOSC7;FARS2;GAR1;GTPBP4;KARS;NAT10;NHP2;NOL6;NPM3;NSUN2;PDCD11;PELP1;PES1;PIH1D1;PRKRA;PUS1;RPL10A;RPL11;RPL7A;RPS14;RPS2;RPS24;RPS28;RPS6;RPS8;RRP1;RRP9;RRS1;RSL1D1;SARS;SBDS;SEPHS2;SMAD2;SRRT;THUMPD3;TRMT112;TRMT1L;UTP14A;WDR36;XRN2
GO:0043488	regulation of mRNA stability	http://amigo.geneontology.org/amigo/term/GO:0043488	75	26	13.2053	1.96891	0.00026746	0.0182952	1994;3303;3312;3842;4869;4904;5578;5976;8021;8087;8125;8241;8761;9261;10605;22894;23016;23435;23589;26058;26986;51013;51441;55795;118460;253943	ANP32A;CARHSP1;DIS3;ELAVL1;EXOSC1;EXOSC6;EXOSC7;FXR1;GIGYF2;HSPA1A;HSPA8;MAPKAPK2;NPM1;NUP214;PABPC1;PABPC4;PAIP1;PCID2;PRKCA;RBM10;TARDBP;TNPO1;UPF1;YBX1;YTHDF2;YTHDF3
GO:0051085	chaperone cofactor-dependent protein refolding	http://amigo.geneontology.org/amigo/term/GO:0051085	21	11	3.69748	2.975	0.00029943	0.0201289	3303;3306;3309;3310;3312;3313;3337;7266;10808;51182;54788	DNAJB1;DNAJB12;DNAJC7;HSPA14;HSPA1A;HSPA2;HSPA5;HSPA6;HSPA8;HSPA9;HSPH1
GO:0043487	regulation of RNA stability	http://amigo.geneontology.org/amigo/term/GO:0043487	76	26	13.3814	1.943	0.000339982	0.0224676	1994;3303;3312;3842;4869;4904;5578;5976;8021;8087;8125;8241;8761;9261;10605;22894;23016;23435;23589;26058;26986;51013;51441;55795;118460;253943	ANP32A;CARHSP1;DIS3;ELAVL1;EXOSC1;EXOSC6;EXOSC7;FXR1;GIGYF2;HSPA1A;HSPA8;MAPKAPK2;NPM1;NUP214;PABPC1;PABPC4;PAIP1;PCID2;PRKCA;RBM10;TARDBP;TNPO1;UPF1;YBX1;YTHDF2;YTHDF3
GO:1903311	regulation of mRNA metabolic process	http://amigo.geneontology.org/amigo/term/GO:1903311	162	46	28.5234	1.61271	0.000380119	0.0247014	984;1025;1655;1994;3191;3303;3312;3842;4869;4904;5578;5976;6427;6431;6626;8021;8087;8125;8241;8761;9261;9733;9939;10605;10659;10921;22894;22938;23016;23019;23435;23589;26058;26986;29896;51013;51441;51594;55795;56254;56829;64783;79171;79869;118460;253943	ANP32A;CARHSP1;CDK11B;CDK9;CELF2;CNOT1;CPSF7;DDX5;DIS3;ELAVL1;EXOSC1;EXOSC6;EXOSC7;FXR1;GIGYF2;HNRNPL;HSPA1A;HSPA8;MAPKAPK2;NBAS;NPM1;NUP214;PABPC1;PABPC4;PAIP1;PCID2;PRKCA;RBM10;RBM15;RBM42;RBM8A;RNF20;RNPS1;SART3;SNRPA;SNW1;SRSF2;SRSF6;TARDBP;TNPO1;TRA2A;UPF1;YBX1;YTHDF2;YTHDF3;ZC3HAV1
GO:0006457	protein folding	http://amigo.geneontology.org/amigo/term/GO:0006457	145	42	25.5302	1.64511	0.000428385	0.0273815	908;1410;2280;2288;3301;3303;3306;3309;3310;3312;3313;3326;3329;3337;5201;5478;5700;5824;5903;6449;6902;6905;7265;7266;8195;9093;9218;9601;10131;10694;10808;10961;23071;51182;51234;51645;54788;55831;56886;80273;80331;131474	CCT6A;CCT8;CHCHD4;CRYAB;DNAJA1;DNAJA3;DNAJB1;DNAJB12;DNAJC5;DNAJC7;EMC3;EMC4;ERP29;ERP44;FKBP1A;FKBP4;GRPEL1;HSP90AB1;HSPA14;HSPA1A;HSPA2;HSPA5;HSPA6;HSPA8;HSPA9;HSPD1;HSPH1;MKKS;PDIA4;PEX19;PFDN1;PPIA;PPIL1;PSMC1;RANBP2;SGTA;TBCA;TBCE;TRAP1;TTC1;UGGT1;VAPA
GO:0051253	negative regulation of RNA metabolic process	http://amigo.geneontology.org/amigo/term/GO:0051253	327	81	57.575	1.40686	0.000459014	0.0288661	1020;1025;1385;1487;1488;1523;1655;1994;2023;2274;2547;2551;3009;3191;3303;3312;3337;3476;4087;4790;4904;5245;5796;5814;6015;6045;6059;6207;6208;6231;6301;6427;6431;6595;6601;6605;6774;7175;7323;7520;7528;7536;7555;8241;8520;8971;8994;9093;9219;9261;9349;9611;10363;10514;10595;10605;10921;10971;11331;22938;22980;23019;23347;23435;25920;25942;26986;51497;51594;54815;55031;55749;56254;57326;58533;6…	ABCE1;CCAR1;CDK5;CDK9;CNBP;CNOT1;COMMD7;CREB1;CTBP1;CTBP2;CUX1;DDX5;DNAJA3;DNAJB1;ELAVL1;ENO1;ERN2;FHL2;GABPA;GATAD2A;H1FX;HAT1;HIST1H1B;HMG20A;HNRNPL;HSPA1A;HSPA8;IGBP1;IRF2BP2;LIMD1;MAPKAPK2;MTA2;MYBBP1A;NACC1;NBAS;NCOR1;NELFB;NELFCD;NFKB1;PABPC1;PAIP1;PBXIP1;PHB;PHB2;PHF6;PTPRK;PURB;RBM10;RBM15;RBM42;RING1;RNF2;RNF20;RNPS1;RPL23;RPS13;RPS14;RPS26;SARS;SF1;SIN3A;SMAD2;SMARCA2;SMARCC2;SMARCE1;SM…
GO:0045934	negative regulation of nucleobase-containing compound metabolic process	http://amigo.geneontology.org/amigo/term/GO:0045934	366	89	64.4418	1.38109	0.000466908	0.0288964	1020;1025;1385;1487;1488;1523;1655;1994;2023;2274;2547;2551;2956;3009;3191;3303;3312;3337;3476;4087;4790;4904;5245;5796;5814;6015;6045;6059;6207;6208;6231;6301;6427;6431;6595;6601;6605;6774;7014;7175;7323;7520;7528;7536;7555;8241;8520;8604;8971;8994;9093;9219;9261;9320;9349;9611;10363;10514;10595;10605;10921;10971;11331;22938;22980;23019;23244;23347;23435;23560;25920;25942;26986;51497;51594;54815…	ABCE1;CCAR1;CDK5;CDK9;CNBP;CNOT1;COMMD7;CREB1;CTBP1;CTBP2;CUX1;DDX5;DNAJA3;DNAJB1;ELAVL1;ENO1;ERN2;FHL2;GABPA;GATAD2A;GTPBP4;H1FX;HAT1;HIST1H1B;HMG20A;HNRNPL;HSPA1A;HSPA8;IGBP1;IRF2BP2;LIMD1;MAPKAPK2;MSH6;MTA2;MYBBP1A;NACC1;NAT10;NBAS;NCOR1;NELFB;NELFCD;NFKB1;NMNAT1;PABPC1;PAIP1;PBXIP1;PDS5A;PHB;PHB2;PHF6;PTPRK;PURB;RBM10;RBM15;RBM42;RING1;RNF2;RNF20;RNPS1;RPL23;RPS13;RPS14;RPS26;SARS;SF1;SIN3A;S…
GO:0009266	response to temperature stimulus	http://amigo.geneontology.org/amigo/term/GO:0009266	94	30	16.5506	1.81262	0.000483187	0.0294367	488;841;1410;1965;1967;2288;3301;3303;3306;3309;3310;3312;3313;3326;3329;3337;3490;5566;6548;7175;7266;7531;8890;8891;8892;8893;9093;9261;10808;51182	ATP2A2;CASP8;CRYAB;DNAJA1;DNAJA3;DNAJB1;DNAJC7;EIF2B1;EIF2B2;EIF2B3;EIF2B4;EIF2B5;EIF2S1;FKBP4;HSP90AB1;HSPA14;HSPA1A;HSPA2;HSPA5;HSPA6;HSPA8;HSPA9;HSPD1;HSPH1;IGFBP7;MAPKAPK2;PRKACA;SLC9A1;TPR;YWHAE
GO:0006890	retrograde vesicle-mediated transport, Golgi to ER	http://amigo.geneontology.org/amigo/term/GO:0006890	54	20	9.5078	2.10354	0.000507569	0.0304463	378;1314;1315;5861;8729;9276;10960;11079;22818;22820;26958;51594;51614;54732;57222;57410;81876;83548;91949;100302736	ARF4;COG3;COG7;COPA;COPB1;COPB2;COPG1;COPG2;COPZ1;ERGIC1;ERGIC3;GBF1;LMAN2;NBAS;RAB1A;RAB1B;RER1;SCYL1;TMED7-TICAM2;TMED9
GO:0000278	mitotic cell cycle	http://amigo.geneontology.org/amigo/term/GO:0000278	343	84	60.3922	1.39091	0.00053254	0.0314602	351;984;1018;1025;1031;1213;1654;1778;1956;2801;2935;2956;3303;3306;3688;4000;4171;4174;4175;4659;4678;4849;5108;5111;5300;5471;5536;5566;5577;5578;5720;5721;5781;5885;5901;6045;6194;6241;6249;6777;6867;6905;6990;7175;7283;7443;7531;8021;8260;8454;8655;8678;8697;8729;8881;9181;9184;10051;10121;10296;10844;10910;11258;11331;23019;23212;23244;23513;25904;25942;26058;26993;29082;51065;51119;55031;55…	ACTR1A;AKAP8L;APP;ARHGEF2;BECN1;BUB3;CDC16;CDC23;CDK11B;CDK3;CDK9;CDKN2C;CHMP4A;CHMP4B;CLIP1;CLTC;CNOT1;CNOT10;CNOT3;CUL1;DCTN3;DDX3X;DYNC1H1;DYNLL1;DYNLT3;EGFR;GBF1;GIGYF2;GOLGA2;GSPT1;HSPA1A;HSPA2;ITGB1;LMNA;MAEA;MCM2;MCM5;MCM6;MSH6;NAA10;NASP;NEK9;NUP214;PCID2;PCM1;PCNA;PDS5A;PHB2;PIN1;PPAT;PPP1R12A;PPP5C;PRKACA;PRKAR2B;PRKCA;PSME1;PSME2;PTPN11;RAD21;RAN;RCC2;RNF2;RNF20;RPS27L;RPS6;RRM2;RRS1;S…
GO:0071426	ribonucleoprotein complex export from nucleus	http://amigo.geneontology.org/amigo/term/GO:0071426	91	29	16.0224	1.80997	0.00061342	0.0356974	4869;5901;5903;5976;6059;6427;6431;7175;7919;8021;8563;9939;9972;10189;10921;23165;23212;26097;26993;51068;53371;55110;55746;55795;65083;79023;81608;129401;348995	ABCE1;AKAP8L;ALYREF;CHTOP;DDX39B;FIP1L1;MAGOHB;NMD3;NOL6;NPM1;NUP133;NUP153;NUP205;NUP214;NUP35;NUP37;NUP43;NUP54;PCID2;RAN;RANBP2;RBM8A;RNPS1;RRS1;SRSF2;SRSF6;THOC5;TPR;UPF1
GO:0031047	gene silencing by RNA	http://amigo.geneontology.org/amigo/term/GO:0031047	55	20	9.68387	2.06529	0.000668258	0.0383168	103;1655;1956;1994;4087;4849;5430;5431;5511;5604;5901;6774;8087;8575;8994;9611;23019;25904;26986;51593	ADAR;CNOT1;CNOT10;CNOT3;DDX5;EGFR;ELAVL1;FXR1;LIMD1;MAP2K1;NCOR1;PABPC1;POLR2A;POLR2B;PPP1R8;PRKRA;RAN;SMAD2;SRRT;STAT3
GO:0071166	ribonucleoprotein complex localization	http://amigo.geneontology.org/amigo/term/GO:0071166	92	29	16.1985	1.79029	0.000748931	0.04232	4869;5901;5903;5976;6059;6427;6431;7175;7919;8021;8563;9939;9972;10189;10921;23165;23212;26097;26993;51068;53371;55110;55746;55795;65083;79023;81608;129401;348995	ABCE1;AKAP8L;ALYREF;CHTOP;DDX39B;FIP1L1;MAGOHB;NMD3;NOL6;NPM1;NUP133;NUP153;NUP205;NUP214;NUP35;NUP37;NUP43;NUP54;PCID2;RAN;RANBP2;RBM8A;RNPS1;RRS1;SRSF2;SRSF6;THOC5;TPR;UPF1
GO:0016441	posttranscriptional gene silencing	http://amigo.geneontology.org/amigo/term/GO:0016441	48	18	8.45138	2.12983	0.000807877	0.0444281	103;1655;1956;1994;4087;5430;5431;5511;5604;5901;6774;8087;8575;8994;9611;23019;26058;51593	ADAR;CNOT1;DDX5;EGFR;ELAVL1;FXR1;GIGYF2;LIMD1;MAP2K1;NCOR1;POLR2A;POLR2B;PPP1R8;PRKRA;RAN;SMAD2;SRRT;STAT3
GO:0048193	Golgi vesicle transport	http://amigo.geneontology.org/amigo/term/GO:0048193	232	60	40.8483	1.46885	0.000809026	0.0444281	378;1075;1314;1315;1523;1778;1783;2181;2801;2802;2804;3482;5861;5862;6642;6643;6811;8615;8655;8729;8943;9135;9218;9276;9950;10066;10067;10121;10282;10483;10490;10671;10791;10890;10960;11079;11196;11258;22818;22820;23499;26958;27314;51594;51614;54520;54732;55291;55770;55973;57120;57222;57410;60412;64225;81876;83548;91949;201475;100302736	ACSL3;ACTR1A;AP3D1;ARF4;ATL2;BCAP29;BET1;CCDC93;COG3;COG7;COPA;COPB1;COPB2;COPG1;COPG2;COPZ1;CTSC;CUX1;DCTN3;DCTN6;DYNC1H1;DYNC1LI2;DYNLL1;ERGIC1;ERGIC3;EXOC2;EXOC4;GBF1;GOLGA2;GOLGA3;GOLGA5;GOLGB1;GOPC;IGF2R;LMAN2;MACF1;NBAS;PPP6R3;RAB10;RAB12;RAB1A;RAB1B;RAB2A;RAB30;RABEP1;RER1;SCAMP2;SCAMP3;SCYL1;SEC23B;SEC23IP;SNX1;SNX2;STX5;TMED7-TICAM2;TMED9;USO1;VAMP5;VAPA;VTI1B
GO:0033962	cytoplasmic mRNA processing body assembly	http://amigo.geneontology.org/amigo/term/GO:0033962	11	7	1.93677	3.61426	0.000875954	0.0474353	1656;1778;8994;23019;25804;26065;27258	CNOT1;DDX6;DYNC1H1;LIMD1;LSM14A;LSM3;LSM4
GO:0006888	ER to Golgi vesicle-mediated transport	http://amigo.geneontology.org/amigo/term/GO:0006888	141	40	24.8259	1.61122	0.000917597	0.0490097	378;1075;1314;1315;1778;1783;2801;2804;5861;5862;6811;8615;8655;8729;9218;9276;10121;10282;10483;10490;10671;10960;11196;11258;22818;22820;26958;27314;51614;54732;55291;55973;57120;57222;64225;81876;83548;91949;201475;100302736	ACTR1A;ARF4;ATL2;BCAP29;BET1;COG3;COG7;COPA;COPB1;COPB2;COPG1;COPG2;COPZ1;CTSC;DCTN3;DCTN6;DYNC1H1;DYNC1LI2;DYNLL1;ERGIC1;ERGIC3;GBF1;GOLGA2;GOLGB1;GOPC;LMAN2;PPP6R3;RAB12;RAB1A;RAB1B;RAB2A;RAB30;SEC23B;SEC23IP;STX5;TMED7-TICAM2;TMED9;USO1;VAPA;VTI1B

## Sheet: salmon_go
geneSet	description	link	size	overlap	expect	enrichmentRatio	pValue	FDR	overlapId	userId
GO:0072329	monocarboxylic acid catabolic process	http://amigo.geneontology.org/amigo/term/GO:0072329	76	17	2.15926	7.87305	1.79411e-11	6.99523e-08	18;37;224;1374;1384;2110;3030;3032;3033;5106;6342;8310;10327;10449;10999;23600;51084	ABAT;ACAA2;ACADVL;ACOX3;AKR1A1;ALDH3A2;AMACR;CPT1A;CRAT;CRYL1;ETFDH;HADH;HADHA;HADHB;PCK2;SCP2;SLC27A4
GO:0016042	lipid catabolic process	http://amigo.geneontology.org/amigo/term/GO:0016042	143	21	4.06283	5.16882	3.12159e-10	6.08555e-07	37;224;1374;1384;2110;3030;3032;3033;3988;4758;5106;5331;6342;8310;8644;10449;10999;23600;51170;55512;57016	ACAA2;ACADVL;ACOX3;AKR1B10;AKR1C3;ALDH3A2;AMACR;CPT1A;CRAT;ETFDH;HADH;HADHA;HADHB;HSD17B11;LIPA;NEU1;PCK2;PLCB3;SCP2;SLC27A4;SMPD3
GO:0032787	monocarboxylic acid metabolic process	http://amigo.geneontology.org/amigo/term/GO:0032787	282	29	8.012	3.61957	6.61176e-10	8.59309e-07	18;37;224;1374;1384;1593;2110;3030;3032;3033;3643;4967;5106;6342;8310;8443;8644;8824;10327;10449;10999;23498;23600;26027;29785;51084;51703;54575;59342	ABAT;ACAA2;ACADVL;ACOT11;ACOX3;ACSL5;AKR1A1;AKR1C3;ALDH3A2;AMACR;CES2;CPT1A;CRAT;CRYL1;CYP27A1;CYP2S1;ETFDH;GNPAT;HAAO;HADH;HADHA;HADHB;INSR;OGDH;PCK2;SCP2;SCPEP1;SLC27A4;UGT1A10
GO:0016054	organic acid catabolic process	http://amigo.geneontology.org/amigo/term/GO:0016054	153	21	4.34694	4.83099	1.12998e-09	8.81156e-07	18;37;224;275;1374;1384;2110;2746;3030;3032;3033;4357;5106;6342;8310;10327;10449;10999;23498;23600;51084	ABAT;ACAA2;ACADVL;ACOX3;AKR1A1;ALDH3A2;AMACR;AMT;CPT1A;CRAT;CRYL1;ETFDH;GLUD1;HAAO;HADH;HADHA;HADHB;MPST;PCK2;SCP2;SLC27A4
GO:0046395	carboxylic acid catabolic process	http://amigo.geneontology.org/amigo/term/GO:0046395	153	21	4.34694	4.83099	1.12998e-09	8.81156e-07	18;37;224;275;1374;1384;2110;2746;3030;3032;3033;4357;5106;6342;8310;10327;10449;10999;23498;23600;51084	ABAT;ACAA2;ACADVL;ACOX3;AKR1A1;ALDH3A2;AMACR;AMT;CPT1A;CRAT;CRYL1;ETFDH;GLUD1;HAAO;HADH;HADHA;HADHB;MPST;PCK2;SCP2;SLC27A4
GO:0009062	fatty acid catabolic process	http://amigo.geneontology.org/amigo/term/GO:0009062	65	14	1.84674	7.58093	2.07081e-09	1.11519e-06	37;224;1374;1384;2110;3030;3032;3033;5106;6342;8310;10449;10999;23600	ACAA2;ACADVL;ACOX3;ALDH3A2;AMACR;CPT1A;CRAT;ETFDH;HADH;HADHA;HADHB;PCK2;SCP2;SLC27A4
GO:0044242	cellular lipid catabolic process	http://amigo.geneontology.org/amigo/term/GO:0044242	115	18	3.26731	5.50912	2.25412e-09	1.11519e-06	37;224;1374;1384;2110;3030;3032;3033;4758;5106;6342;8310;8644;10449;10999;23600;55512;57016	ACAA2;ACADVL;ACOX3;AKR1B10;AKR1C3;ALDH3A2;AMACR;CPT1A;CRAT;ETFDH;HADH;HADHA;HADHB;NEU1;PCK2;SCP2;SLC27A4;SMPD3
GO:0044282	small molecule catabolic process	http://amigo.geneontology.org/amigo/term/GO:0044282	242	26	6.87555	3.78152	2.28815e-09	1.11519e-06	18;37;224;275;1374;1384;2110;2746;3030;3032;3033;4357;5106;6342;6817;8310;8644;10327;10449;10999;23498;23600;51084;57016;130589;445329	ABAT;ACAA2;ACADVL;ACOX3;AKR1A1;AKR1B10;AKR1C3;ALDH3A2;AMACR;AMT;CPT1A;CRAT;CRYL1;ETFDH;GALM;GLUD1;HAAO;HADH;HADHA;HADHB;MPST;PCK2;SCP2;SLC27A4;SULT1A1;SULT1A4
GO:0006631	fatty acid metabolic process	http://amigo.geneontology.org/amigo/term/GO:0006631	173	21	4.91517	4.27249	1.09882e-08	4.76033e-06	37;224;1374;1384;2110;3030;3032;3033;5106;6342;8310;8443;8644;8824;10449;10999;23600;26027;29785;51084;51703	ACAA2;ACADVL;ACOT11;ACOX3;ACSL5;AKR1C3;ALDH3A2;AMACR;CES2;CPT1A;CRAT;CRYL1;CYP2S1;ETFDH;GNPAT;HADH;HADHA;HADHB;PCK2;SCP2;SLC27A4
GO:0019395	fatty acid oxidation	http://amigo.geneontology.org/amigo/term/GO:0019395	58	12	1.64786	7.28218	5.0506e-08	1.96923e-05	37;224;1374;1384;2110;3030;3032;3033;6342;8310;10449;23600	ACAA2;ACADVL;ACOX3;ALDH3A2;AMACR;CPT1A;CRAT;ETFDH;HADH;HADHA;HADHB;SCP2
GO:0034440	lipid oxidation	http://amigo.geneontology.org/amigo/term/GO:0034440	59	12	1.67627	7.15875	6.18734e-08	2.19313e-05	37;224;1374;1384;2110;3030;3032;3033;6342;8310;10449;23600	ACAA2;ACADVL;ACOX3;ALDH3A2;AMACR;CPT1A;CRAT;ETFDH;HADH;HADHA;HADHB;SCP2
GO:0006635	fatty acid beta-oxidation	http://amigo.geneontology.org/amigo/term/GO:0006635	49	11	1.39216	7.90141	7.63535e-08	2.48085e-05	37;1374;1384;2110;3030;3032;3033;6342;8310;10449;23600	ACAA2;ACADVL;ACOX3;AMACR;CPT1A;CRAT;ETFDH;HADH;HADHA;HADHB;SCP2
GO:0044255	cellular lipid metabolic process	http://amigo.geneontology.org/amigo/term/GO:0044255	438	32	12.4442	2.57148	3.52074e-07	0.000105595	37;224;1374;1384;1606;2110;3030;3032;3033;3988;4758;5106;5130;6342;6714;8310;8443;8644;8694;8824;9107;10449;10901;10999;23600;26027;29785;51084;51703;55512;57016;59342	ACAA2;ACADVL;ACOT11;ACOX3;ACSL5;AKR1B10;AKR1C3;ALDH3A2;AMACR;CES2;CPT1A;CRAT;CRYL1;CYP2S1;DGAT1;DGKA;DHRS4;ETFDH;GNPAT;HADH;HADHA;HADHB;LIPA;MTMR6;NEU1;PCK2;PCYT1A;SCP2;SCPEP1;SLC27A4;SMPD3;SRC
GO:0030258	lipid modification	http://amigo.geneontology.org/amigo/term/GO:0030258	111	15	3.15366	4.75638	3.98044e-07	0.000110855	37;224;1374;1384;1606;2110;3030;3032;3033;6342;6714;8310;9107;10449;23600	ACAA2;ACADVL;ACOX3;ALDH3A2;AMACR;CPT1A;CRAT;DGKA;ETFDH;HADH;HADHA;HADHB;MTMR6;SCP2;SRC
GO:1901615	organic hydroxy compound metabolic process	http://amigo.geneontology.org/amigo/term/GO:1901615	200	20	5.68227	3.51972	6.55372e-07	0.000170353	18;37;224;1593;2230;3988;4128;5106;5331;6342;6817;8644;8694;10404;10449;10901;23600;57016;84105;445329	ABAT;ACAA2;ACADVL;AKR1B10;AKR1C3;ALDH3A2;AMACR;CPQ;CYP27A1;DGAT1;DHRS4;FDX1;LIPA;MAOA;PCBD2;PCK2;PLCB3;SCP2;SULT1A1;SULT1A4
GO:0034754	cellular hormone metabolic process	http://amigo.geneontology.org/amigo/term/GO:0034754	39	9	1.10804	8.12243	9.60068e-07	0.000233956	2230;3294;6817;8644;8694;10901;51170;59342;79154	AKR1C3;DGAT1;DHRS11;DHRS4;FDX1;HSD17B11;HSD17B2;SCPEP1;SULT1A1
GO:0032528	microvillus organization	http://amigo.geneontology.org/amigo/term/GO:0032528	23	7	0.653461	10.7122	2.15934e-06	0.000495251	4640;5357;7429;9368;10083;50488;53841	CDHR5;MINK1;MYO1A;PLS1;SLC9A3R1;USH1C;VIL1
GO:0008202	steroid metabolic process	http://amigo.geneontology.org/amigo/term/GO:0008202	119	14	3.38095	4.14085	5.38145e-06	0.00116568	37;1593;2230;3294;3988;6342;6817;8644;10449;10901;23600;51170;79154;445329	ACAA2;ACADVL;AKR1C3;AMACR;CYP27A1;DHRS11;DHRS4;FDX1;HSD17B11;HSD17B2;LIPA;SCP2;SULT1A1;SULT1A4
GO:0006625	protein targeting to peroxisome	http://amigo.geneontology.org/amigo/term/GO:0006625	37	8	1.05122	7.6102	6.70173e-06	0.00124429	1384;6342;8239;8310;8443;10901;23600;373156	ACOX3;AMACR;CRAT;DHRS4;GNPAT;GSTK1;SCP2;USP9X
GO:0072662	protein localization to peroxisome	http://amigo.geneontology.org/amigo/term/GO:0072662	37	8	1.05122	7.6102	6.70173e-06	0.00124429	1384;6342;8239;8310;8443;10901;23600;373156	ACOX3;AMACR;CRAT;DHRS4;GNPAT;GSTK1;SCP2;USP9X
GO:0072663	establishment of protein localization to peroxisome	http://amigo.geneontology.org/amigo/term/GO:0072663	37	8	1.05122	7.6102	6.70173e-06	0.00124429	1384;6342;8239;8310;8443;10901;23600;373156	ACOX3;AMACR;CRAT;DHRS4;GNPAT;GSTK1;SCP2;USP9X
GO:0043574	peroxisomal transport	http://amigo.geneontology.org/amigo/term/GO:0043574	38	8	1.07963	7.40993	8.28709e-06	0.0014687	1384;6342;8239;8310;8443;10901;23600;373156	ACOX3;AMACR;CRAT;DHRS4;GNPAT;GSTK1;SCP2;USP9X
GO:0010817	regulation of hormone levels	http://amigo.geneontology.org/amigo/term/GO:0010817	162	16	4.60264	3.47626	1.11296e-05	0.00188672	18;1374;2230;2746;3033;3172;3294;6817;8644;8694;10404;10901;51170;55512;59342;79154	ABAT;AKR1C3;CPQ;CPT1A;DGAT1;DHRS11;DHRS4;FDX1;GLUD1;HADH;HNF4A;HSD17B11;HSD17B2;SCPEP1;SMPD3;SULT1A1
GO:0006805	xenobiotic metabolic process	http://amigo.geneontology.org/amigo/term/GO:0006805	53	9	1.5058	5.97688	1.43061e-05	0.00227232	3172;4259;6817;8824;22977;29785;54575;134147;445329	AKR7A3;CES2;CMBL;CYP2S1;HNF4A;MGST3;SULT1A1;SULT1A4;UGT1A10
GO:0097164	ammonium ion metabolic process	http://amigo.geneontology.org/amigo/term/GO:0097164	81	11	2.30132	4.77986	1.45699e-05	0.00227232	18;1374;1384;4128;5130;8644;55349;55512;57016;79814;445329	ABAT;AGMAT;AKR1B10;AKR1C3;CHDH;CPT1A;CRAT;MAOA;PCYT1A;SMPD3;SULT1A4
GO:0042445	hormone metabolic process	http://amigo.geneontology.org/amigo/term/GO:0042445	70	10	1.9888	5.02817	2.30513e-05	0.00345681	2230;3294;6817;8644;8694;10404;10901;51170;59342;79154	AKR1C3;CPQ;DGAT1;DHRS11;DHRS4;FDX1;HSD17B11;HSD17B2;SCPEP1;SULT1A1
GO:0071466	cellular response to xenobiotic stimulus	http://amigo.geneontology.org/amigo/term/GO:0071466	71	10	2.01721	4.95735	2.61866e-05	0.00378154	3172;4259;5106;6817;8824;22977;29785;54575;134147;445329	AKR7A3;CES2;CMBL;CYP2S1;HNF4A;MGST3;PCK2;SULT1A1;SULT1A4;UGT1A10
GO:0007031	peroxisome organization	http://amigo.geneontology.org/amigo/term/GO:0007031	45	8	1.27851	6.25728	3.08701e-05	0.00429866	1384;6342;8239;8310;8443;10901;23600;373156	ACOX3;AMACR;CRAT;DHRS4;GNPAT;GSTK1;SCP2;USP9X
GO:0034308	primary alcohol metabolic process	http://amigo.geneontology.org/amigo/term/GO:0034308	37	7	1.05122	6.65893	6.49608e-05	0.00873387	224;6817;8644;8694;10901;57016;445329	AKR1B10;AKR1C3;ALDH3A2;DGAT1;DHRS4;SULT1A1;SULT1A4
GO:0017144	drug metabolic process	http://amigo.geneontology.org/amigo/term/GO:0017144	393	25	11.1657	2.23901	9.06783e-05	0.0117852	18;224;275;1329;2628;3643;4128;4357;4698;4704;4719;4723;4967;5106;5832;6342;6817;7511;8644;23498;29785;55967;57016;84105;445329	ABAT;AKR1B10;AKR1C3;ALDH18A1;ALDH3A2;AMT;COX5B;CYP2S1;GATM;HAAO;INSR;MAOA;MPST;NDUFA12;NDUFA5;NDUFA9;NDUFS1;NDUFV1;OGDH;PCBD2;PCK2;SCP2;SULT1A1;SULT1A4;XPNPEP1
GO:0042446	hormone biosynthetic process	http://amigo.geneontology.org/amigo/term/GO:0042446	19	5	0.539816	9.26242	0.000145465	0.0182957	2230;3294;8644;51170;79154	AKR1C3;DHRS11;FDX1;HSD17B11;HSD17B2
GO:0008610	lipid biosynthetic process	http://amigo.geneontology.org/amigo/term/GO:0008610	265	19	7.52901	2.52357	0.000151159	0.0184178	37;224;1593;1606;2230;3294;5106;5130;6342;8443;8644;8694;9107;10449;23600;26027;51170;55512;79154	ACAA2;ACADVL;ACOT11;AKR1C3;ALDH3A2;AMACR;CYP27A1;DGAT1;DGKA;DHRS11;FDX1;GNPAT;HSD17B11;HSD17B2;MTMR6;PCK2;PCYT1A;SCP2;SMPD3
GO:0006694	steroid biosynthetic process	http://amigo.geneontology.org/amigo/term/GO:0006694	72	9	2.04562	4.39965	0.000173626	0.0202385	1593;2230;3294;6342;8644;10449;23600;51170;79154	ACAA2;AKR1C3;AMACR;CYP27A1;DHRS11;FDX1;HSD17B11;HSD17B2;SCP2
GO:0008210	estrogen metabolic process	http://amigo.geneontology.org/amigo/term/GO:0008210	11	4	0.312525	12.799	0.000176483	0.0202385	3294;6817;51170;79154	DHRS11;HSD17B11;HSD17B2;SULT1A1
GO:0009410	response to xenobiotic stimulus	http://amigo.geneontology.org/amigo/term/GO:0009410	108	11	3.06843	3.5849	0.000214915	0.0239415	18;3172;4259;5106;6817;8824;22977;29785;54575;134147;445329	ABAT;AKR7A3;CES2;CMBL;CYP2S1;HNF4A;MGST3;PCK2;SULT1A1;SULT1A4;UGT1A10
GO:0016053	organic acid biosynthetic process	http://amigo.geneontology.org/amigo/term/GO:0016053	187	15	5.31293	2.8233	0.000235312	0.0247968	18;37;1593;2628;2746;3643;4259;4967;5832;6342;8644;10327;23498;23600;26027	ABAT;ACADVL;ACOT11;AKR1A1;AKR1C3;ALDH18A1;AMACR;CYP27A1;GATM;GLUD1;HAAO;INSR;MGST3;OGDH;SCP2
GO:0046394	carboxylic acid biosynthetic process	http://amigo.geneontology.org/amigo/term/GO:0046394	187	15	5.31293	2.8233	0.000235312	0.0247968	18;37;1593;2628;2746;3643;4259;4967;5832;6342;8644;10327;23498;23600;26027	ABAT;ACADVL;ACOT11;AKR1A1;AKR1C3;ALDH18A1;AMACR;CYP27A1;GATM;GLUD1;HAAO;INSR;MGST3;OGDH;SCP2
GO:0042135	neurotransmitter catabolic process	http://amigo.geneontology.org/amigo/term/GO:0042135	12	4	0.340936	11.7324	0.000258905	0.0258839	18;275;4128;55349	ABAT;AMT;CHDH;MAOA
GO:0032530	regulation of microvillus organization	http://amigo.geneontology.org/amigo/term/GO:0032530	12	4	0.340936	11.7324	0.000258905	0.0258839	5357;7429;10083;53841	CDHR5;PLS1;USH1C;VIL1
GO:0009308	amine metabolic process	http://amigo.geneontology.org/amigo/term/GO:0009308	33	6	0.937575	6.39949	0.000278189	0.0271164	18;4128;6817;23498;55349;79814	ABAT;AGMAT;CHDH;HAAO;MAOA;SULT1A1
GO:0018958	phenol-containing compound metabolic process	http://amigo.geneontology.org/amigo/term/GO:0018958	22	5	0.62505	7.99936	0.00030752	0.0291131	18;4128;6817;10404;445329	ABAT;CPQ;MAOA;SULT1A1;SULT1A4
GO:0006066	alcohol metabolic process	http://amigo.geneontology.org/amigo/term/GO:0006066	151	13	4.29012	3.03022	0.000313606	0.0291131	37;224;2230;5106;5331;6817;8644;8694;10449;10901;57016;84105;445329	ACAA2;ACADVL;AKR1B10;AKR1C3;ALDH3A2;DGAT1;DHRS4;FDX1;PCBD2;PCK2;PLCB3;SULT1A1;SULT1A4
GO:0001676	long-chain fatty acid metabolic process	http://amigo.geneontology.org/amigo/term/GO:0001676	50	7	1.42057	4.92761	0.000462882	0.0414236	1374;6342;8644;10999;26027;29785;51703	ACOT11;ACSL5;AKR1C3;CPT1A;CYP2S1;SCP2;SLC27A4
GO:0022900	electron transport chain	http://amigo.geneontology.org/amigo/term/GO:0022900	118	11	3.35254	3.28109	0.000467463	0.0414236	1329;2110;2230;4698;4704;4719;4723;10327;22977;23498;55967	AKR1A1;AKR7A3;COX5B;ETFDH;FDX1;HAAO;NDUFA12;NDUFA5;NDUFA9;NDUFS1;NDUFV1
GO:0033540	fatty acid beta-oxidation using acyl-CoA oxidase	http://amigo.geneontology.org/amigo/term/GO:0033540	14	4	0.397759	10.0563	0.000500824	0.0433936	1384;6342;8310;23600	ACOX3;AMACR;CRAT;SCP2

## Sheet: yellow_go
geneSet	description	link	size	overlap	expect	enrichmentRatio	pValue	FDR	overlapId	userId
GO:0016071	mRNA metabolic process	http://amigo.geneontology.org/amigo/term/GO:0016071	459	75	29.2041	2.56813	1.55431e-15	6.06026e-12	1736;3181;3184;3192;4670;4841;4848;4928;5393;5437;5518;6125;6129;6137;6138;6147;6152;6154;6158;6161;6164;6165;6168;6188;6191;6201;6209;6217;6224;6227;6228;6232;6421;6426;6428;6432;6625;6627;6636;6741;8106;8189;8899;9092;9589;9698;10236;10262;10284;10450;10521;11052;11157;22826;22828;22913;23070;23367;23451;23543;23658;24148;25929;51631;53918;55692;57703;57805;58517;64062;79228;80153;83443;129563;…	CCAR2;CMTR1;CNOT2;CPSF6;CWC22;DDX17;DIS3L2;DKC1;DNAJC8;EDC3;EXOSC9;GEMIN5;HNRNPA2B1;HNRNPA3;HNRNPD;HNRNPM;HNRNPR;HNRNPU;LARP1;LSM5;LSM6;LUC7L;LUC7L2;NONO;NUP98;PABPN1;PELO;POLR2H;PPIE;PPP2R1A;PRPF4B;PRPF6;PUM1;RALY;RBFOX2;RBM25;RBM26;RPL13;RPL15;RPL23A;RPL24;RPL26;RPL28;RPL32;RPL34;RPL35A;RPL37A;RPL5;RPL7;RPS15;RPS16;RPS20;RPS21;RPS23;RPS27;RPS3;RPS4X;RPS7;SAP18;SART1;SCAF8;SF3B1;SF3B4;SF3B5;SFPQ…
GO:0006396	RNA processing	http://amigo.geneontology.org/amigo/term/GO:0006396	467	72	29.7131	2.42317	1.52545e-13	2.97386e-10	16;1736;2091;3181;3184;3192;4670;4841;4928;5393;5437;5518;5530;6125;6129;6154;6165;6201;6209;6217;6227;6232;6421;6426;6428;6432;6625;6627;6636;6741;8106;8189;8899;9092;9221;9589;9698;10236;10262;10269;10284;10450;10521;10528;11052;11157;22826;22828;22913;23070;23160;23451;23543;23658;24148;25896;25929;51096;51602;51631;55505;55623;55692;57703;57805;58517;64062;79228;83443;90121;129563;220988	AARS;CCAR2;CMTR1;CPSF6;CWC22;DDX17;DIS3L2;DKC1;DNAJC8;EXOSC9;FBL;GEMIN5;HNRNPA2B1;HNRNPA3;HNRNPD;HNRNPM;HNRNPR;HNRNPU;INTS7;LSM5;LSM6;LUC7L;LUC7L2;NOLC1;NONO;NOP10;NOP56;NOP58;NUP98;PABPN1;POLR2H;PPIE;PPP2R1A;PPP3CA;PRPF4B;PRPF6;PUM1;RALY;RBFOX2;RBM25;RBM26;RPL26;RPL35A;RPL5;RPL7;RPS15;RPS16;RPS21;RPS27;RPS7;SAP18;SART1;SCAF8;SF3B1;SF3B4;SF3B5;SFPQ;SNRNP70;SNRPA1;SNRPF;SRSF1;SRSF3;SRSF7;SSB;SYMPK…
GO:0051276	chromosome organization	http://amigo.geneontology.org/amigo/term/GO:0051276	376	61	23.9232	2.54983	1.73528e-12	2.25528e-09	142;546;1387;1736;2091;3054;3146;3159;3181;3184;3192;4287;4928;5518;5591;5887;5928;5931;5981;5982;6117;6421;6500;6881;7273;8451;8467;8473;9070;9918;9978;10111;10269;10270;10284;10574;10600;10714;10735;10847;10856;11091;11335;23047;23168;50809;53918;54386;54934;55193;55505;55706;57132;57492;57708;79366;79643;80218;80335;129563;283489	AKAP8;ARID1B;ASH2L;ATRX;ATXN3;CBX3;CCT7;CHAMP1;CHMP1B;CHMP6;CREBBP;CUL4A;DIS3L2;DKC1;FBL;HCFC1;HMGA1;HMGB1;HMGN5;HNRNPA2B1;HNRNPD;HNRNPU;HP1BP3;KANSL2;MIER1;NAA50;NCAPD2;NDC1;NOP10;NUP98;OGT;PARP1;PBRM1;PDS5B;PELO;POLD3;PPP2R1A;PRKDC;RAD23B;RAD50;RBBP4;RBBP7;RBX1;RFC1;RFC2;RPA1;RTF1;RUVBL2;SAP18;SFPQ;SKP1;SMARCA5;SRCAP;STAG2;TAF10;TERF2IP;TTN;USP16;WDR5;WDR82;ZMPSTE24
GO:0045047	protein targeting to ER	http://amigo.geneontology.org/amigo/term/GO:0045047	92	25	5.85354	4.27092	2.1675e-10	2.11277e-07	6125;6129;6137;6138;6147;6152;6154;6158;6161;6164;6165;6168;6188;6191;6201;6209;6217;6224;6227;6228;6232;7095;9789;28972;29927	RPL13;RPL15;RPL23A;RPL24;RPL26;RPL28;RPL32;RPL34;RPL35A;RPL37A;RPL5;RPL7;RPS15;RPS16;RPS20;RPS21;RPS23;RPS27;RPS3;RPS4X;RPS7;SEC61A1;SEC62;SPCS1;SPCS2
GO:0022613	ribonucleoprotein complex biogenesis	http://amigo.geneontology.org/amigo/term/GO:0022613	256	44	16.2881	2.70136	5.12499e-10	3.80809e-07	1736;2091;4848;5393;6125;6129;6147;6152;6154;6165;6201;6209;6217;6227;6228;6232;6426;6636;8562;8663;8664;8668;9092;9221;10153;10521;10528;10856;11052;11157;23160;23451;24148;25929;51096;51386;51602;51631;55505;55623;55692;80153;90121;129563	CEBPZ;CNOT2;CPSF6;DDX17;DENR;DIS3L2;DKC1;EDC3;EIF3C;EIF3D;EIF3I;EIF3L;EXOSC9;FBL;GEMIN5;LSM6;LUC7L;LUC7L2;NOLC1;NOP10;NOP56;NOP58;PRPF6;RPL23A;RPL24;RPL26;RPL35A;RPL5;RPL7;RPS15;RPS16;RPS21;RPS23;RPS27;RPS7;RUVBL2;SART1;SF3B1;SNRPF;SRSF1;THUMPD1;TSR2;UTP18;WDR43
GO:0072599	establishment of protein localization to endoplasmic reticulum	http://amigo.geneontology.org/amigo/term/GO:0072599	96	25	6.10804	4.09296	5.8601e-10	3.80809e-07	6125;6129;6137;6138;6147;6152;6154;6158;6161;6164;6165;6168;6188;6191;6201;6209;6217;6224;6227;6228;6232;7095;9789;28972;29927	RPL13;RPL15;RPL23A;RPL24;RPL26;RPL28;RPL32;RPL34;RPL35A;RPL37A;RPL5;RPL7;RPS15;RPS16;RPS20;RPS21;RPS23;RPS27;RPS3;RPS4X;RPS7;SEC61A1;SEC62;SPCS1;SPCS2
GO:0006613	cotranslational protein targeting to membrane	http://amigo.geneontology.org/amigo/term/GO:0006613	84	23	5.34454	4.30346	1.00089e-09	5.57493e-07	6125;6129;6137;6138;6147;6152;6154;6158;6161;6164;6165;6168;6188;6191;6201;6209;6217;6224;6227;6228;6232;7095;29927	RPL13;RPL15;RPL23A;RPL24;RPL26;RPL28;RPL32;RPL34;RPL35A;RPL37A;RPL5;RPL7;RPS15;RPS16;RPS20;RPS21;RPS23;RPS27;RPS3;RPS4X;RPS7;SEC61A1;SEC62
GO:0000956	nuclear-transcribed mRNA catabolic process	http://amigo.geneontology.org/amigo/term/GO:0000956	139	30	8.84394	3.39215	1.51834e-09	7.40002e-07	4848;5393;5518;6125;6129;6137;6138;6147;6152;6154;6158;6161;6164;6165;6168;6188;6191;6201;6209;6217;6224;6227;6228;6232;6741;11157;23658;53918;80153;129563	CNOT2;DIS3L2;EDC3;EXOSC9;LSM5;LSM6;PELO;PPP2R1A;RPL13;RPL15;RPL23A;RPL24;RPL26;RPL28;RPL32;RPL34;RPL35A;RPL37A;RPL5;RPL7;RPS15;RPS16;RPS20;RPS21;RPS23;RPS27;RPS3;RPS4X;RPS7;SSB
GO:0006401	RNA catabolic process	http://amigo.geneontology.org/amigo/term/GO:0006401	219	39	13.934	2.79891	1.91148e-09	8.28095e-07	1736;3184;3192;4670;4848;5393;5518;6125;6129;6137;6138;6147;6152;6154;6158;6161;6164;6165;6168;6188;6191;6201;6209;6217;6224;6227;6228;6232;6741;9698;10236;10535;11157;23367;23658;27044;53918;80153;129563	CNOT2;DIS3L2;DKC1;EDC3;EXOSC9;HNRNPD;HNRNPM;HNRNPR;HNRNPU;LARP1;LSM5;LSM6;PELO;PPP2R1A;PUM1;RNASEH2A;RPL13;RPL15;RPL23A;RPL24;RPL26;RPL28;RPL32;RPL34;RPL35A;RPL37A;RPL5;RPL7;RPS15;RPS16;RPS20;RPS21;RPS23;RPS27;RPS3;RPS4X;RPS7;SND1;SSB
GO:0006614	SRP-dependent cotranslational protein targeting to membrane	http://amigo.geneontology.org/amigo/term/GO:0006614	82	22	5.21729	4.21675	3.57842e-09	1.39522e-06	6125;6129;6137;6138;6147;6152;6154;6158;6161;6164;6165;6168;6188;6191;6201;6209;6217;6224;6227;6228;6232;29927	RPL13;RPL15;RPL23A;RPL24;RPL26;RPL28;RPL32;RPL34;RPL35A;RPL37A;RPL5;RPL7;RPS15;RPS16;RPS20;RPS21;RPS23;RPS27;RPS3;RPS4X;RPS7;SEC61A1
GO:0006402	mRNA catabolic process	http://amigo.geneontology.org/amigo/term/GO:0006402	201	36	12.7887	2.81498	7.24809e-09	2.56411e-06	3184;3192;4670;4848;5393;5518;6125;6129;6137;6138;6147;6152;6154;6158;6161;6164;6165;6168;6188;6191;6201;6209;6217;6224;6227;6228;6232;6741;9698;10236;11157;23367;23658;53918;80153;129563	CNOT2;DIS3L2;EDC3;EXOSC9;HNRNPD;HNRNPM;HNRNPR;HNRNPU;LARP1;LSM5;LSM6;PELO;PPP2R1A;PUM1;RPL13;RPL15;RPL23A;RPL24;RPL26;RPL28;RPL32;RPL34;RPL35A;RPL37A;RPL5;RPL7;RPS15;RPS16;RPS20;RPS21;RPS23;RPS27;RPS3;RPS4X;RPS7;SSB
GO:0006413	translational initiation	http://amigo.geneontology.org/amigo/term/GO:0006413	140	29	8.90756	3.25566	7.8916e-09	2.56411e-06	1973;6125;6129;6137;6138;6147;6152;6154;6158;6161;6164;6165;6168;6188;6191;6201;6209;6217;6224;6227;6228;6232;8562;8663;8664;8668;8894;23367;51386	DENR;EIF2S2;EIF3C;EIF3D;EIF3I;EIF3L;EIF4A1;LARP1;RPL13;RPL15;RPL23A;RPL24;RPL26;RPL28;RPL32;RPL34;RPL35A;RPL37A;RPL5;RPL7;RPS15;RPS16;RPS20;RPS21;RPS23;RPS27;RPS3;RPS4X;RPS7
GO:0070972	protein localization to endoplasmic reticulum	http://amigo.geneontology.org/amigo/term/GO:0070972	110	25	6.9988	3.57204	1.24535e-08	3.65839e-06	6125;6129;6137;6138;6147;6152;6154;6158;6161;6164;6165;6168;6188;6191;6201;6209;6217;6224;6227;6228;6232;7095;9789;28972;29927	RPL13;RPL15;RPL23A;RPL24;RPL26;RPL28;RPL32;RPL34;RPL35A;RPL37A;RPL5;RPL7;RPS15;RPS16;RPS20;RPS21;RPS23;RPS27;RPS3;RPS4X;RPS7;SEC61A1;SEC62;SPCS1;SPCS2
GO:0008380	RNA splicing	http://amigo.geneontology.org/amigo/term/GO:0008380	263	42	16.7335	2.50994	1.31361e-08	3.65839e-06	3181;3184;3192;4670;4841;4928;5437;5518;6421;6426;6428;6432;6625;6627;6636;8106;8189;8899;9092;9589;10236;10262;10284;10450;10521;11157;22826;22828;22913;23451;23543;23658;24148;25929;51631;55692;57703;57805;58517;79228;83443;220988	CCAR2;CWC22;DDX17;DNAJC8;GEMIN5;HNRNPA2B1;HNRNPA3;HNRNPD;HNRNPM;HNRNPR;HNRNPU;LSM5;LSM6;LUC7L;LUC7L2;NONO;NUP98;PABPN1;POLR2H;PPIE;PPP2R1A;PRPF4B;PRPF6;RALY;RBFOX2;RBM25;SAP18;SART1;SCAF8;SF3B1;SF3B4;SF3B5;SFPQ;SNRNP70;SNRPA1;SNRPF;SRSF1;SRSF3;SRSF7;SYMPK;THOC6;WTAP
GO:0006364	rRNA processing	http://amigo.geneontology.org/amigo/term/GO:0006364	103	24	6.55342	3.66221	1.46246e-08	3.80142e-06	1736;2091;5393;6125;6129;6154;6165;6201;6209;6217;6227;6232;9092;9221;10521;10528;11157;23160;51096;51602;55505;55623;90121;129563	DDX17;DIS3L2;DKC1;EXOSC9;FBL;LSM6;NOLC1;NOP10;NOP56;NOP58;RPL26;RPL35A;RPL5;RPL7;RPS15;RPS16;RPS21;RPS27;RPS7;SART1;THUMPD1;TSR2;UTP18;WDR43
GO:0000377	RNA splicing, via transesterification reactions with bulged adenosine as nucleophile	http://amigo.geneontology.org/amigo/term/GO:0000377	217	37	13.8067	2.67985	1.76275e-08	3.96063e-06	3181;3184;3192;4670;4928;5437;6421;6426;6428;6432;6625;6627;6636;8106;8189;8899;9092;9589;10236;10262;10284;10450;10521;11157;22826;22913;23451;23543;23658;24148;25929;51631;55692;57703;58517;83443;220988	CWC22;DDX17;DNAJC8;GEMIN5;HNRNPA2B1;HNRNPA3;HNRNPD;HNRNPM;HNRNPR;HNRNPU;LSM5;LSM6;LUC7L;LUC7L2;NUP98;PABPN1;POLR2H;PPIE;PRPF4B;PRPF6;RALY;RBFOX2;RBM25;SAP18;SART1;SF3B1;SF3B4;SF3B5;SFPQ;SNRNP70;SNRPA1;SNRPF;SRSF1;SRSF3;SRSF7;SYMPK;WTAP
GO:0000398	mRNA splicing, via spliceosome	http://amigo.geneontology.org/amigo/term/GO:0000398	217	37	13.8067	2.67985	1.76275e-08	3.96063e-06	3181;3184;3192;4670;4928;5437;6421;6426;6428;6432;6625;6627;6636;8106;8189;8899;9092;9589;10236;10262;10284;10450;10521;11157;22826;22913;23451;23543;23658;24148;25929;51631;55692;57703;58517;83443;220988	CWC22;DDX17;DNAJC8;GEMIN5;HNRNPA2B1;HNRNPA3;HNRNPD;HNRNPM;HNRNPR;HNRNPU;LSM5;LSM6;LUC7L;LUC7L2;NUP98;PABPN1;POLR2H;PPIE;PRPF4B;PRPF6;RALY;RBFOX2;RBM25;SAP18;SART1;SF3B1;SF3B4;SF3B5;SFPQ;SNRNP70;SNRPA1;SNRPF;SRSF1;SRSF3;SRSF7;SYMPK;WTAP
GO:0016072	rRNA metabolic process	http://amigo.geneontology.org/amigo/term/GO:0016072	120	26	7.63505	3.40535	1.82845e-08	3.96063e-06	1736;2091;4691;5393;6125;6129;6154;6165;6201;6209;6217;6227;6232;9092;9221;10521;10528;11157;23160;51096;51602;53918;55505;55623;90121;129563	DDX17;DIS3L2;DKC1;EXOSC9;FBL;LSM6;NCL;NOLC1;NOP10;NOP56;NOP58;PELO;RPL26;RPL35A;RPL5;RPL7;RPS15;RPS16;RPS21;RPS27;RPS7;SART1;THUMPD1;TSR2;UTP18;WDR43
GO:0000375	RNA splicing, via transesterification reactions	http://amigo.geneontology.org/amigo/term/GO:0000375	219	37	13.934	2.65538	2.27385e-08	4.66617e-06	3181;3184;3192;4670;4928;5437;6421;6426;6428;6432;6625;6627;6636;8106;8189;8899;9092;9589;10236;10262;10284;10450;10521;11157;22826;22913;23451;23543;23658;24148;25929;51631;55692;57703;58517;83443;220988	CWC22;DDX17;DNAJC8;GEMIN5;HNRNPA2B1;HNRNPA3;HNRNPD;HNRNPM;HNRNPR;HNRNPU;LSM5;LSM6;LUC7L;LUC7L2;NUP98;PABPN1;POLR2H;PPIE;PRPF4B;PRPF6;RALY;RBFOX2;RBM25;SAP18;SART1;SF3B1;SF3B4;SF3B5;SFPQ;SNRNP70;SNRPA1;SNRPF;SRSF1;SRSF3;SRSF7;SYMPK;WTAP
GO:0006397	mRNA processing	http://amigo.geneontology.org/amigo/term/GO:0006397	289	44	18.3878	2.3929	2.54184e-08	4.95532e-06	3181;3184;3192;4670;4841;4928;5437;6421;6426;6428;6432;6625;6627;6636;8106;8189;8899;9092;9589;10236;10262;10284;10450;10521;11052;11157;22826;22828;22913;23070;23451;23543;23658;24148;25929;51631;55692;57703;57805;58517;64062;79228;83443;220988	CCAR2;CMTR1;CPSF6;CWC22;DDX17;DNAJC8;GEMIN5;HNRNPA2B1;HNRNPA3;HNRNPD;HNRNPM;HNRNPR;HNRNPU;LSM5;LSM6;LUC7L;LUC7L2;NONO;NUP98;PABPN1;POLR2H;PPIE;PRPF4B;PRPF6;RALY;RBFOX2;RBM25;RBM26;SAP18;SART1;SCAF8;SF3B1;SF3B4;SF3B5;SFPQ;SNRNP70;SNRPA1;SNRPF;SRSF1;SRSF3;SRSF7;SYMPK;THOC6;WTAP
GO:0000184	nuclear-transcribed mRNA catabolic process, nonsense-mediated decay	http://amigo.geneontology.org/amigo/term/GO:0000184	91	22	5.78992	3.79971	2.91532e-08	5.41278e-06	5518;6125;6129;6137;6138;6147;6152;6154;6158;6161;6164;6165;6168;6188;6191;6201;6209;6217;6224;6227;6228;6232	PPP2R1A;RPL13;RPL15;RPL23A;RPL24;RPL26;RPL28;RPL32;RPL34;RPL35A;RPL37A;RPL5;RPL7;RPS15;RPS16;RPS20;RPS21;RPS23;RPS27;RPS3;RPS4X;RPS7
GO:0042254	ribosome biogenesis	http://amigo.geneontology.org/amigo/term/GO:0042254	147	27	9.35294	2.88679	3.65761e-07	6.48227e-05	1736;2091;5393;6125;6129;6147;6152;6154;6165;6201;6209;6217;6227;6232;9092;9221;10153;10521;10528;11157;23160;51096;51602;55505;55623;90121;129563	CEBPZ;DDX17;DIS3L2;DKC1;EXOSC9;FBL;LSM6;NOLC1;NOP10;NOP56;NOP58;RPL23A;RPL24;RPL26;RPL35A;RPL5;RPL7;RPS15;RPS16;RPS21;RPS27;RPS7;SART1;THUMPD1;TSR2;UTP18;WDR43
GO:0006612	protein targeting to membrane	http://amigo.geneontology.org/amigo/term/GO:0006612	115	23	7.31693	3.1434	5.82497e-07	9.87459e-05	6125;6129;6137;6138;6147;6152;6154;6158;6161;6164;6165;6168;6188;6191;6201;6209;6217;6224;6227;6228;6232;7095;29927	RPL13;RPL15;RPL23A;RPL24;RPL26;RPL28;RPL32;RPL34;RPL35A;RPL37A;RPL5;RPL7;RPS15;RPS16;RPS20;RPS21;RPS23;RPS27;RPS3;RPS4X;RPS7;SEC61A1;SEC62
GO:0006974	cellular response to DNA damage stimulus	http://amigo.geneontology.org/amigo/term/GO:0006974	263	38	16.7335	2.27089	9.89401e-07	0.000160736	142;546;867;972;3146;3159;4287;4350;4841;4848;5437;5591;5887;5981;5982;6117;6154;6188;6421;8451;9070;9978;10111;10269;10450;10535;10600;10714;10856;11335;23047;23468;25896;54386;55218;57805;84309;259282	ASH2L;ATRX;ATXN3;BOD1L1;CBL;CBX3;CBX5;CCAR2;CD74;CNOT2;CUL4A;EXD2;HMGA1;HMGB1;INTS7;MPG;NONO;NUDT16L1;PARP1;PDS5B;POLD3;POLR2H;PPIE;PRKDC;RAD23B;RAD50;RBX1;RFC1;RFC2;RNASEH2A;RPA1;RPL26;RPS3;RUVBL2;SFPQ;TERF2IP;USP16;ZMPSTE24
GO:0034470	ncRNA processing	http://amigo.geneontology.org/amigo/term/GO:0034470	168	28	10.6891	2.6195	1.73528e-06	0.000260225	16;1736;2091;3181;5393;6125;6129;6154;6165;6201;6209;6217;6227;6232;6741;9092;9221;10521;10528;11157;23160;25896;51096;51602;55505;55623;90121;129563	AARS;DDX17;DIS3L2;DKC1;EXOSC9;FBL;HNRNPA2B1;INTS7;LSM6;NOLC1;NOP10;NOP56;NOP58;RPL26;RPL35A;RPL5;RPL7;RPS15;RPS16;RPS21;RPS27;RPS7;SART1;SSB;THUMPD1;TSR2;UTP18;WDR43
GO:0006281	DNA repair	http://amigo.geneontology.org/amigo/term/GO:0006281	168	28	10.6891	2.6195	1.73528e-06	0.000260225	142;546;3146;3159;4287;4350;4841;5437;5591;5887;5981;5982;6117;6188;6421;8451;9978;10111;10269;10450;10535;10714;10856;23047;54386;55218;84309;259282	ATRX;ATXN3;BOD1L1;CUL4A;EXD2;HMGA1;HMGB1;MPG;NONO;NUDT16L1;PARP1;PDS5B;POLD3;POLR2H;PPIE;PRKDC;RAD23B;RAD50;RBX1;RFC1;RFC2;RNASEH2A;RPA1;RPS3;RUVBL2;SFPQ;TERF2IP;ZMPSTE24
GO:0006325	chromatin organization	http://amigo.geneontology.org/amigo/term/GO:0006325	219	33	13.934	2.36831	2.10451e-06	0.000303907	546;1387;2091;3054;3146;3159;3192;4287;5928;5931;6421;6500;6881;8467;8473;9070;10269;10270;10284;10600;10847;10856;11091;11335;23168;50809;54934;55193;57492;57708;79366;80218;80335	AKAP8;ARID1B;ASH2L;ATRX;ATXN3;CBX3;CREBBP;FBL;HCFC1;HMGA1;HMGB1;HMGN5;HNRNPU;HP1BP3;KANSL2;MIER1;NAA50;OGT;PBRM1;RBBP4;RBBP7;RTF1;RUVBL2;SAP18;SFPQ;SKP1;SMARCA5;SRCAP;TAF10;USP16;WDR5;WDR82;ZMPSTE24
GO:0034655	nucleobase-containing compound catabolic process	http://amigo.geneontology.org/amigo/term/GO:0034655	326	43	20.7419	2.0731	2.27695e-06	0.000317065	191;1736;3146;3184;3192;4670;4848;5393;5518;6125;6129;6137;6138;6147;6152;6154;6158;6161;6164;6165;6168;6188;6191;6201;6209;6217;6224;6227;6228;6232;6741;8473;9698;10236;10535;11157;23367;23658;27044;53918;80153;83440;129563	ADPGK;AHCY;CNOT2;DIS3L2;DKC1;EDC3;EXOSC9;HMGB1;HNRNPD;HNRNPM;HNRNPR;HNRNPU;LARP1;LSM5;LSM6;OGT;PELO;PPP2R1A;PUM1;RNASEH2A;RPL13;RPL15;RPL23A;RPL24;RPL26;RPL28;RPL32;RPL34;RPL35A;RPL37A;RPL5;RPL7;RPS15;RPS16;RPS20;RPS21;RPS23;RPS27;RPS3;RPS4X;RPS7;SND1;SSB
GO:0006403	RNA localization	http://amigo.geneontology.org/amigo/term/GO:0006403	154	26	9.79832	2.65352	3.22748e-06	0.000433929	1736;2091;3181;3192;3267;4928;6209;6421;6426;6428;6432;6741;8106;8189;9688;10574;10856;11052;24148;51602;55505;55706;57510;64062;79228;220988	AGFG1;CCT7;CPSF6;DKC1;FBL;HNRNPA2B1;HNRNPA3;HNRNPU;NDC1;NOP10;NOP58;NUP93;NUP98;PABPN1;PRPF6;RBM26;RPS15;RUVBL2;SFPQ;SRSF1;SRSF3;SRSF7;SSB;SYMPK;THOC6;XPO5
GO:0045935	positive regulation of nucleobase-containing compound metabolic process	http://amigo.geneontology.org/amigo/term/GO:0045935	482	56	30.6675	1.82604	3.66839e-06	0.000476769	142;546;972;998;1387;1736;3054;3146;3159;3181;3184;3192;4149;4691;4928;5393;5530;5591;5966;5981;5982;6188;6421;6426;6625;6881;7114;8467;8473;8721;8976;9070;9221;9325;9604;9698;10111;10153;10236;10262;10318;10521;10574;10600;10847;10856;10915;10923;11091;23160;23168;24148;54583;57492;57805;79366	ARID1B;ASH2L;ATRX;CCAR2;CCT7;CD74;CDC42;CEBPZ;CREBBP;DDX17;DKC1;EDF1;EGLN1;EXOSC9;HCFC1;HMGA1;HMGB1;HMGN5;HNRNPA2B1;HNRNPD;HNRNPR;HNRNPU;MAX;NCL;NOLC1;NUP98;OGT;PARP1;PPP3CA;PRKDC;PRPF6;PUM1;RAD50;REL;RFC1;RFC2;RNF14;RPS3;RTF1;RUVBL2;SF3B4;SFPQ;SMARCA5;SNRNP70;SRCAP;SRSF1;SUB1;TAF10;TCERG1;TMSB4X;TNIP1;TRIP4;USP16;WASL;WDR43;WDR5
GO:0010557	positive regulation of macromolecule biosynthetic process	http://amigo.geneontology.org/amigo/term/GO:0010557	487	56	30.9856	1.80729	5.07657e-06	0.000638501	142;546;972;998;1387;1736;1938;3054;3146;3159;3181;3184;3192;4149;4691;4928;5393;5530;5591;5966;5981;5982;6125;6154;6191;6421;6693;6881;8467;8473;8663;8664;8721;8976;9070;9221;9325;9604;10153;10318;10521;10574;10600;10847;10856;10915;10923;11091;23160;23168;23367;24148;54583;57492;57805;79366	ARID1B;ASH2L;ATRX;CCAR2;CCT7;CD74;CDC42;CEBPZ;CREBBP;DDX17;DKC1;EDF1;EEF2;EGLN1;EIF3C;EIF3D;EXOSC9;HCFC1;HMGA1;HMGB1;HMGN5;HNRNPA2B1;HNRNPD;HNRNPU;LARP1;MAX;NCL;NOLC1;NUP98;OGT;PARP1;PPP3CA;PRKDC;PRPF6;REL;RFC1;RFC2;RNF14;RPL26;RPL5;RPS4X;RTF1;RUVBL2;SFPQ;SMARCA5;SPN;SRCAP;SUB1;TAF10;TCERG1;TNIP1;TRIP4;USP16;WASL;WDR43;WDR5
GO:0046700	heterocycle catabolic process	http://amigo.geneontology.org/amigo/term/GO:0046700	343	43	21.8235	1.97035	8.73395e-06	0.00105237	191;1736;3146;3184;3192;4670;4848;5393;5518;6125;6129;6137;6138;6147;6152;6154;6158;6161;6164;6165;6168;6188;6191;6201;6209;6217;6224;6227;6228;6232;6741;8473;9698;10236;10535;11157;23367;23658;27044;53918;80153;83440;129563	ADPGK;AHCY;CNOT2;DIS3L2;DKC1;EDC3;EXOSC9;HMGB1;HNRNPD;HNRNPM;HNRNPR;HNRNPU;LARP1;LSM5;LSM6;OGT;PELO;PPP2R1A;PUM1;RNASEH2A;RPL13;RPL15;RPL23A;RPL24;RPL26;RPL28;RPL32;RPL34;RPL35A;RPL37A;RPL5;RPL7;RPS15;RPS16;RPS20;RPS21;RPS23;RPS27;RPS3;RPS4X;RPS7;SND1;SSB
GO:0000723	telomere maintenance	http://amigo.geneontology.org/amigo/term/GO:0000723	65	15	4.13565	3.627	9.1769e-06	0.00105237	142;546;1736;3181;3184;3192;5591;5981;5982;6117;10111;10574;10714;54386;55505	ATRX;CCT7;DKC1;HNRNPA2B1;HNRNPD;HNRNPU;NOP10;PARP1;POLD3;PRKDC;RAD50;RFC1;RFC2;RPA1;TERF2IP
GO:0032200	telomere organization	http://amigo.geneontology.org/amigo/term/GO:0032200	65	15	4.13565	3.627	9.1769e-06	0.00105237	142;546;1736;3181;3184;3192;5591;5981;5982;6117;10111;10574;10714;54386;55505	ATRX;CCT7;DKC1;HNRNPA2B1;HNRNPD;HNRNPU;NOP10;PARP1;POLD3;PRKDC;RAD50;RFC1;RFC2;RPA1;TERF2IP
GO:0016570	histone modification	http://amigo.geneontology.org/amigo/term/GO:0016570	144	24	9.16206	2.6195	9.83077e-06	0.00109515	546;1387;2091;3054;4287;5928;5931;6421;6500;6881;8473;9070;10269;10270;10284;10600;10847;10856;11091;23168;54934;57708;80218;80335	AKAP8;ASH2L;ATRX;ATXN3;CREBBP;FBL;HCFC1;KANSL2;MIER1;NAA50;OGT;RBBP4;RBBP7;RTF1;RUVBL2;SAP18;SFPQ;SKP1;SRCAP;TAF10;USP16;WDR5;WDR82;ZMPSTE24
GO:0044270	cellular nitrogen compound catabolic process	http://amigo.geneontology.org/amigo/term/GO:0044270	345	43	21.9508	1.95893	1.01459e-05	0.00109886	191;1736;3146;3184;3192;4670;4848;5393;5518;6125;6129;6137;6138;6147;6152;6154;6158;6161;6164;6165;6168;6188;6191;6201;6209;6217;6224;6227;6228;6232;6741;8473;9698;10236;10535;11157;23367;23658;27044;53918;80153;83440;129563	ADPGK;AHCY;CNOT2;DIS3L2;DKC1;EDC3;EXOSC9;HMGB1;HNRNPD;HNRNPM;HNRNPR;HNRNPU;LARP1;LSM5;LSM6;OGT;PELO;PPP2R1A;PUM1;RNASEH2A;RPL13;RPL15;RPL23A;RPL24;RPL26;RPL28;RPL32;RPL34;RPL35A;RPL37A;RPL5;RPL7;RPS15;RPS16;RPS20;RPS21;RPS23;RPS27;RPS3;RPS4X;RPS7;SND1;SSB
GO:0090305	nucleic acid phosphodiester bond hydrolysis	http://amigo.geneontology.org/amigo/term/GO:0090305	117	21	7.44418	2.821	1.10996e-05	0.00116965	142;3146;4848;5393;5981;5982;6117;6227;8451;9978;10111;10535;10714;11052;25996;27044;51110;53918;55218;80153;129563	CNOT2;CPSF6;CUL4A;DIS3L2;EDC3;EXD2;EXOSC9;HMGB1;LACTB2;PARP1;PELO;POLD3;RAD50;RBX1;REXO2;RFC1;RFC2;RNASEH2A;RPA1;RPS21;SND1
GO:0016569	covalent chromatin modification	http://amigo.geneontology.org/amigo/term/GO:0016569	147	24	9.35294	2.56604	1.41223e-05	0.00144902	546;1387;2091;3054;4287;5928;5931;6421;6500;6881;8473;9070;10269;10270;10284;10600;10847;10856;11091;23168;54934;57708;80218;80335	AKAP8;ASH2L;ATRX;ATXN3;CREBBP;FBL;HCFC1;KANSL2;MIER1;NAA50;OGT;RBBP4;RBBP7;RTF1;RUVBL2;SAP18;SFPQ;SKP1;SRCAP;TAF10;USP16;WDR5;WDR82;ZMPSTE24
GO:0034660	ncRNA metabolic process	http://amigo.geneontology.org/amigo/term/GO:0034660	250	34	15.9064	2.13751	1.49016e-05	0.00148978	16;1736;2058;2091;3181;4691;5393;5437;6125;6129;6154;6165;6201;6209;6217;6227;6232;6741;9092;9221;10521;10528;11157;23160;25896;27044;51096;51602;53918;55505;55623;57510;90121;129563	AARS;DDX17;DIS3L2;DKC1;EPRS;EXOSC9;FBL;HNRNPA2B1;INTS7;LSM6;NCL;NOLC1;NOP10;NOP56;NOP58;PELO;POLR2H;RPL26;RPL35A;RPL5;RPL7;RPS15;RPS16;RPS21;RPS27;RPS7;SART1;SND1;SSB;THUMPD1;TSR2;UTP18;WDR43;XPO5
GO:0019439	aromatic compound catabolic process	http://amigo.geneontology.org/amigo/term/GO:0019439	354	43	22.5234	1.90912	1.95117e-05	0.0019019	191;1736;3146;3184;3192;4670;4848;5393;5518;6125;6129;6137;6138;6147;6152;6154;6158;6161;6164;6165;6168;6188;6191;6201;6209;6217;6224;6227;6228;6232;6741;8473;9698;10236;10535;11157;23367;23658;27044;53918;80153;83440;129563	ADPGK;AHCY;CNOT2;DIS3L2;DKC1;EDC3;EXOSC9;HMGB1;HNRNPD;HNRNPM;HNRNPR;HNRNPU;LARP1;LSM5;LSM6;OGT;PELO;PPP2R1A;PUM1;RNASEH2A;RPL13;RPL15;RPL23A;RPL24;RPL26;RPL28;RPL32;RPL34;RPL35A;RPL37A;RPL5;RPL7;RPS15;RPS16;RPS20;RPS21;RPS23;RPS27;RPS3;RPS4X;RPS7;SND1;SSB
GO:0051254	positive regulation of RNA metabolic process	http://amigo.geneontology.org/amigo/term/GO:0051254	415	48	26.4046	1.81787	2.30046e-05	0.00218769	142;546;972;1387;3054;3146;3159;3184;3192;4149;4691;4928;5393;5530;5591;5966;5981;6421;6426;6625;6881;8467;8473;8721;8976;9070;9221;9325;9604;9698;10153;10236;10262;10318;10521;10600;10847;10856;10915;10923;11091;23160;23168;24148;54583;57492;57805;79366	ARID1B;ASH2L;ATRX;CCAR2;CD74;CEBPZ;CREBBP;DDX17;EDF1;EGLN1;EXOSC9;HCFC1;HMGA1;HMGB1;HMGN5;HNRNPD;HNRNPR;HNRNPU;MAX;NCL;NOLC1;NUP98;OGT;PARP1;PPP3CA;PRKDC;PRPF6;PUM1;REL;RFC1;RNF14;RTF1;RUVBL2;SF3B4;SFPQ;SMARCA5;SNRNP70;SRCAP;SRSF1;SUB1;TAF10;TCERG1;TNIP1;TRIP4;USP16;WASL;WDR43;WDR5
GO:0006259	DNA metabolic process	http://amigo.geneontology.org/amigo/term/GO:0006259	335	41	21.3145	1.92357	2.59643e-05	0.00241035	142;546;998;1736;3146;3159;3181;3184;3192;4287;4350;4841;4928;5437;5518;5591;5887;5928;5931;5981;5982;6117;6188;6421;6742;8451;9978;10111;10269;10450;10535;10574;10714;10735;10856;23047;54386;55218;55505;84309;259282	ATRX;ATXN3;BOD1L1;CCT7;CDC42;CUL4A;DKC1;EXD2;HMGA1;HMGB1;HNRNPA2B1;HNRNPD;HNRNPU;MPG;NONO;NOP10;NUDT16L1;NUP98;PARP1;PDS5B;POLD3;POLR2H;PPIE;PPP2R1A;PRKDC;RAD23B;RAD50;RBBP4;RBBP7;RBX1;RFC1;RFC2;RNASEH2A;RPA1;RPS3;RUVBL2;SFPQ;SSBP1;STAG2;TERF2IP;ZMPSTE24
GO:0071826	ribonucleoprotein complex subunit organization	http://amigo.geneontology.org/amigo/term/GO:0071826	163	25	10.3709	2.41058	2.83422e-05	0.00250856	3831;4848;6125;6147;6152;6209;6228;6232;6426;6636;8562;8663;8664;8668;9092;10856;11052;23451;24148;25929;51386;51631;53918;55692;80153	CNOT2;CPSF6;DENR;EDC3;EIF3C;EIF3D;EIF3I;EIF3L;GEMIN5;KLC1;LUC7L;LUC7L2;PELO;PRPF6;RPL23A;RPL24;RPL5;RPS15;RPS23;RPS27;RUVBL2;SART1;SF3B1;SNRPF;SRSF1
GO:0006412	translation	http://amigo.geneontology.org/amigo/term/GO:0006412	383	45	24.3685	1.84664	2.88509e-05	0.00250856	16;811;1938;1973;2058;3184;4076;4691;4701;4848;6125;6129;6137;6138;6147;6152;6154;6158;6161;6164;6165;6168;6188;6191;6201;6209;6217;6224;6227;6228;6232;8562;8663;8664;8668;8894;9221;9698;10236;10318;10600;23367;25929;51386;57129	AARS;CALR;CAPRIN1;CNOT2;DENR;EEF2;EIF2S2;EIF3C;EIF3D;EIF3I;EIF3L;EIF4A1;EPRS;GEMIN5;HNRNPD;HNRNPR;LARP1;MRPL47;NCL;NDUFA7;NOLC1;PUM1;RPL13;RPL15;RPL23A;RPL24;RPL26;RPL28;RPL32;RPL34;RPL35A;RPL37A;RPL5;RPL7;RPS15;RPS16;RPS20;RPS21;RPS23;RPS27;RPS3;RPS4X;RPS7;TNIP1;USP16
GO:0048024	regulation of mRNA splicing, via spliceosome	http://amigo.geneontology.org/amigo/term/GO:0048024	63	14	4.0084	3.49266	2.89524e-05	0.00250856	3181;3192;4928;6426;6428;6432;6625;9589;10262;10284;10521;23543;57703;58517	CWC22;DDX17;HNRNPA2B1;HNRNPU;NUP98;RBFOX2;RBM25;SAP18;SF3B4;SNRNP70;SRSF1;SRSF3;SRSF7;WTAP
GO:1901361	organic cyclic compound catabolic process	http://amigo.geneontology.org/amigo/term/GO:1901361	360	43	22.9052	1.87731	2.96373e-05	0.00251209	191;1736;3146;3184;3192;4670;4848;5393;5518;6125;6129;6137;6138;6147;6152;6154;6158;6161;6164;6165;6168;6188;6191;6201;6209;6217;6224;6227;6228;6232;6741;8473;9698;10236;10535;11157;23367;23658;27044;53918;80153;83440;129563	ADPGK;AHCY;CNOT2;DIS3L2;DKC1;EDC3;EXOSC9;HMGB1;HNRNPD;HNRNPM;HNRNPR;HNRNPU;LARP1;LSM5;LSM6;OGT;PELO;PPP2R1A;PUM1;RNASEH2A;RPL13;RPL15;RPL23A;RPL24;RPL26;RPL28;RPL32;RPL34;RPL35A;RPL37A;RPL5;RPL7;RPS15;RPS16;RPS20;RPS21;RPS23;RPS27;RPS3;RPS4X;RPS7;SND1;SSB
GO:0098813	nuclear chromosome segregation	http://amigo.geneontology.org/amigo/term/GO:0098813	80	16	5.09004	3.1434	3.18213e-05	0.00263981	546;998;3192;5518;6421;7273;9918;10270;10735;23047;55706;57132;79643;80218;129563;283489	AKAP8;ATRX;CDC42;CHAMP1;CHMP1B;CHMP6;DIS3L2;HNRNPU;NAA50;NCAPD2;NDC1;PDS5B;PPP2R1A;SFPQ;STAG2;TTN
GO:0006260	DNA replication	http://amigo.geneontology.org/amigo/term/GO:0006260	89	17	5.66267	3.00212	3.37795e-05	0.00274388	546;998;3159;4928;5518;5928;5931;5981;5982;6117;6742;10111;10269;10535;10714;10735;259282	ATRX;BOD1L1;CDC42;HMGA1;NUP98;POLD3;PPP2R1A;RAD50;RBBP4;RBBP7;RFC1;RFC2;RNASEH2A;RPA1;SSBP1;STAG2;ZMPSTE24
GO:0002181	cytoplasmic translation	http://amigo.geneontology.org/amigo/term/GO:0002181	64	14	4.07203	3.43809	3.49636e-05	0.0027821	16;1938;6138;6152;6154;6161;6165;6227;6228;8562;8663;8664;8668;51386	AARS;DENR;EEF2;EIF3C;EIF3D;EIF3I;EIF3L;RPL15;RPL24;RPL26;RPL32;RPL35A;RPS21;RPS23
GO:0007059	chromosome segregation	http://amigo.geneontology.org/amigo/term/GO:0007059	101	18	6.42617	2.80105	5.25338e-05	0.00405749	546;998;3192;5518;6188;6421;7273;9698;9918;10270;10735;23047;55706;57132;79643;80218;129563;283489	AKAP8;ATRX;CDC42;CHAMP1;CHMP1B;CHMP6;DIS3L2;HNRNPU;NAA50;NCAPD2;NDC1;PDS5B;PPP2R1A;PUM1;RPS3;SFPQ;STAG2;TTN
GO:0000380	alternative mRNA splicing, via spliceosome	http://amigo.geneontology.org/amigo/term/GO:0000380	43	11	2.73589	4.02062	5.30731e-05	0.00405749	3192;4670;6421;6426;6428;6432;9589;10284;10521;23543;58517	DDX17;HNRNPM;HNRNPU;RBFOX2;RBM25;SAP18;SFPQ;SRSF1;SRSF3;SRSF7;WTAP
GO:0043043	peptide biosynthetic process	http://amigo.geneontology.org/amigo/term/GO:0043043	395	45	25.1321	1.79054	6.24185e-05	0.00468018	16;811;1938;1973;2058;3184;4076;4691;4701;4848;6125;6129;6137;6138;6147;6152;6154;6158;6161;6164;6165;6168;6188;6191;6201;6209;6217;6224;6227;6228;6232;8562;8663;8664;8668;8894;9221;9698;10236;10318;10600;23367;25929;51386;57129	AARS;CALR;CAPRIN1;CNOT2;DENR;EEF2;EIF2S2;EIF3C;EIF3D;EIF3I;EIF3L;EIF4A1;EPRS;GEMIN5;HNRNPD;HNRNPR;LARP1;MRPL47;NCL;NDUFA7;NOLC1;PUM1;RPL13;RPL15;RPL23A;RPL24;RPL26;RPL28;RPL32;RPL34;RPL35A;RPL37A;RPL5;RPL7;RPS15;RPS16;RPS20;RPS21;RPS23;RPS27;RPS3;RPS4X;RPS7;TNIP1;USP16
GO:0022402	cell cycle process	http://amigo.geneontology.org/amigo/term/GO:0022402	433	48	27.5498	1.7423	6.97931e-05	0.0051344	546;811;998;1639;2124;3192;4149;4848;5518;5530;5591;5928;5931;5981;5982;6117;6152;6154;6188;6421;6500;6881;7273;8451;8976;9150;9918;9978;10111;10269;10270;10600;10669;10714;10735;11127;11335;22919;23047;23468;27044;55706;57132;79366;79643;80218;129563;283489	AKAP8;ATRX;CALR;CBX3;CBX5;CDC42;CGREF1;CHAMP1;CHMP1B;CHMP6;CNOT2;CTDP1;CUL4A;DCTN1;DIS3L2;EVI2B;HMGN5;HNRNPU;KIF3A;MAPRE1;MAX;NAA50;NCAPD2;NDC1;PDS5B;POLD3;PPP2R1A;PPP3CA;PRKDC;RAD50;RBBP4;RBBP7;RBX1;RFC1;RFC2;RPA1;RPL24;RPL26;RPS3;SFPQ;SKP1;SND1;STAG2;TAF10;TTN;USP16;WASL;ZMPSTE24
GO:1903508	positive regulation of nucleic acid-templated transcription	http://amigo.geneontology.org/amigo/term/GO:1903508	374	43	23.7959	1.80703	7.45685e-05	0.00538412	142;546;972;1387;3054;3146;3159;3184;3192;4149;4691;4928;5393;5530;5591;5966;5981;6421;6881;8467;8473;8721;8976;9070;9221;9325;9604;10153;10318;10521;10600;10847;10856;10915;10923;11091;23160;23168;24148;54583;57492;57805;79366	ARID1B;ASH2L;ATRX;CCAR2;CD74;CEBPZ;CREBBP;DDX17;EDF1;EGLN1;EXOSC9;HCFC1;HMGA1;HMGB1;HMGN5;HNRNPD;HNRNPU;MAX;NCL;NOLC1;NUP98;OGT;PARP1;PPP3CA;PRKDC;PRPF6;REL;RFC1;RNF14;RTF1;RUVBL2;SFPQ;SMARCA5;SRCAP;SUB1;TAF10;TCERG1;TNIP1;TRIP4;USP16;WASL;WDR43;WDR5
GO:1902680	positive regulation of RNA biosynthetic process	http://amigo.geneontology.org/amigo/term/GO:1902680	375	43	23.8595	1.80221	7.94329e-05	0.00563107	142;546;972;1387;3054;3146;3159;3184;3192;4149;4691;4928;5393;5530;5591;5966;5981;6421;6881;8467;8473;8721;8976;9070;9221;9325;9604;10153;10318;10521;10600;10847;10856;10915;10923;11091;23160;23168;24148;54583;57492;57805;79366	ARID1B;ASH2L;ATRX;CCAR2;CD74;CEBPZ;CREBBP;DDX17;EDF1;EGLN1;EXOSC9;HCFC1;HMGA1;HMGB1;HMGN5;HNRNPD;HNRNPU;MAX;NCL;NOLC1;NUP98;OGT;PARP1;PPP3CA;PRKDC;PRPF6;REL;RFC1;RNF14;RTF1;RUVBL2;SFPQ;SMARCA5;SRCAP;SUB1;TAF10;TCERG1;TNIP1;TRIP4;USP16;WASL;WDR43;WDR5
GO:0000280	nuclear division	http://amigo.geneontology.org/amigo/term/GO:0000280	114	19	7.2533	2.6195	8.46693e-05	0.0058951	546;811;3192;5518;6152;7273;9150;9918;10111;10270;10600;10735;23047;55706;57132;79643;80218;129563;283489	AKAP8;ATRX;CALR;CHAMP1;CHMP1B;CHMP6;CTDP1;DIS3L2;HNRNPU;NAA50;NCAPD2;NDC1;PDS5B;PPP2R1A;RAD50;RPL24;STAG2;TTN;USP16
GO:0022618	ribonucleoprotein complex assembly	http://amigo.geneontology.org/amigo/term/GO:0022618	154	23	9.79832	2.34734	9.10795e-05	0.00623016	4848;6125;6147;6152;6209;6228;6232;6426;6636;8562;8663;8664;8668;9092;10856;11052;23451;24148;25929;51386;51631;55692;80153	CNOT2;CPSF6;DENR;EDC3;EIF3C;EIF3D;EIF3I;EIF3L;GEMIN5;LUC7L;LUC7L2;PRPF6;RPL23A;RPL24;RPL5;RPS15;RPS23;RPS27;RUVBL2;SART1;SF3B1;SNRPF;SRSF1
GO:0000819	sister chromatid segregation	http://amigo.geneontology.org/amigo/term/GO:0000819	70	14	4.45378	3.1434	9.95994e-05	0.00653735	546;3192;5518;6421;7273;9918;10270;10735;23047;57132;79643;80218;129563;283489	AKAP8;ATRX;CHAMP1;CHMP1B;CHMP6;DIS3L2;HNRNPU;NAA50;NCAPD2;PDS5B;PPP2R1A;SFPQ;STAG2;TTN
GO:0042769	DNA damage response, detection of DNA damage	http://amigo.geneontology.org/amigo/term/GO:0042769	25	8	1.59064	5.02943	0.000102245	0.00653735	142;5981;5982;6117;6188;8451;9978;10714	CUL4A;PARP1;POLD3;RBX1;RFC1;RFC2;RPA1;RPS3
GO:0006296	nucleotide-excision repair, DNA incision, 5'-to lesion	http://amigo.geneontology.org/amigo/term/GO:0006296	19	7	1.20888	5.79047	0.000102277	0.00653735	142;5981;5982;6117;8451;9978;10714	CUL4A;PARP1;POLD3;RBX1;RFC1;RFC2;RPA1
GO:0033683	nucleotide-excision repair, DNA incision	http://amigo.geneontology.org/amigo/term/GO:0033683	19	7	1.20888	5.79047	0.000102277	0.00653735	142;5981;5982;6117;8451;9978;10714	CUL4A;PARP1;POLD3;RBX1;RFC1;RFC2;RPA1
GO:0050684	regulation of mRNA processing	http://amigo.geneontology.org/amigo/term/GO:0050684	88	16	5.59904	2.85763	0.000107087	0.00673438	3181;3192;4928;6426;6428;6432;6625;8106;9589;10262;10284;10521;11052;23543;57703;58517	CPSF6;CWC22;DDX17;HNRNPA2B1;HNRNPU;NUP98;PABPN1;RBFOX2;RBM25;SAP18;SF3B4;SNRNP70;SRSF1;SRSF3;SRSF7;WTAP
GO:0006518	peptide metabolic process	http://amigo.geneontology.org/amigo/term/GO:0006518	481	51	30.6038	1.66646	0.000130079	0.00796248	16;811;1938;1973;2058;2946;3184;4076;4691;4701;4848;6125;6129;6137;6138;6147;6152;6154;6158;6161;6164;6165;6168;6188;6191;6201;6209;6217;6224;6227;6228;6232;6625;8562;8663;8664;8668;8894;9221;9698;9789;10236;10318;10600;23367;25929;28972;51386;51752;57129;90701	AARS;CALR;CAPRIN1;CNOT2;DENR;EEF2;EIF2S2;EIF3C;EIF3D;EIF3I;EIF3L;EIF4A1;EPRS;ERAP1;GEMIN5;GSTM2;HNRNPD;HNRNPR;LARP1;MRPL47;NCL;NDUFA7;NOLC1;PUM1;RPL13;RPL15;RPL23A;RPL24;RPL26;RPL28;RPL32;RPL34;RPL35A;RPL37A;RPL5;RPL7;RPS15;RPS16;RPS20;RPS21;RPS23;RPS27;RPS3;RPS4X;RPS7;SEC11C;SNRNP70;SPCS1;SPCS2;TNIP1;USP16
GO:0006289	nucleotide-excision repair	http://amigo.geneontology.org/amigo/term/GO:0006289	55	12	3.4994	3.42916	0.0001307	0.00796248	142;3146;4287;5437;5887;5981;5982;6117;8451;9978;10450;10714	ATXN3;CUL4A;HMGB1;PARP1;POLD3;POLR2H;PPIE;RAD23B;RBX1;RFC1;RFC2;RPA1
GO:0010833	telomere maintenance via telomere lengthening	http://amigo.geneontology.org/amigo/term/GO:0010833	40	10	2.54502	3.92925	0.000143777	0.00862439	142;1736;3181;3192;5981;6117;10111;10574;54386;55505	CCT7;DKC1;HNRNPA2B1;HNRNPU;NOP10;PARP1;RAD50;RFC1;RPA1;TERF2IP
GO:0018279	protein N-linked glycosylation via asparagine	http://amigo.geneontology.org/amigo/term/GO:0018279	20	7	1.27251	5.50094	0.000148852	0.00879355	1603;3703;4247;6480;29880;84061;201595	ALG5;DAD1;MAGT1;MGAT2;ST6GAL1;STT3A;STT3B
GO:0006357	regulation of transcription by RNA polymerase II	http://amigo.geneontology.org/amigo/term/GO:0006357	459	49	29.2041	1.67785	0.000151704	0.00882828	142;307;546;811;1387;3054;3146;3159;3181;3192;4149;4691;4841;4848;5393;5530;5591;5931;5966;5981;6421;8467;8473;8976;9070;9150;9604;9978;10153;10284;10318;10521;10600;10614;10847;10856;10915;10923;11091;23168;23468;24148;53918;54583;55192;57492;57708;64318;152518	ANXA4;ARID1B;ASH2L;ATRX;CALR;CBX5;CEBPZ;CNOT2;CREBBP;CTDP1;DDX17;DNAJC17;EGLN1;EXOSC9;HCFC1;HEXIM1;HMGA1;HMGB1;HNRNPA2B1;HNRNPU;MAX;MIER1;NCL;NFXL1;NOC3L;NONO;OGT;PARP1;PELO;PPP3CA;PRKDC;PRPF6;RBBP7;RBX1;REL;RFC1;RNF14;RTF1;RUVBL2;SAP18;SFPQ;SMARCA5;SRCAP;SUB1;TCERG1;TNIP1;USP16;WASL;WDR5
GO:0043984	histone H4-K16 acetylation	http://amigo.geneontology.org/amigo/term/GO:0043984	10	5	0.636255	7.85849	0.000195225	0.0111939	3054;8473;10269;11091;54934	HCFC1;KANSL2;OGT;WDR5;ZMPSTE24
GO:0045934	negative regulation of nucleobase-containing compound metabolic process	http://amigo.geneontology.org/amigo/term/GO:0045934	366	41	23.2869	1.76065	0.000198742	0.0112303	142;546;811;1387;1736;3054;3146;3159;3181;3184;3192;4149;4841;4848;5204;5530;5931;5966;5981;6188;6421;6432;8467;10111;10269;10284;10614;10735;10856;10915;11335;23168;23367;23468;23543;54386;55192;57708;57805;84309;152518	ATRX;CALR;CBX3;CBX5;CCAR2;CNOT2;CREBBP;DKC1;DNAJC17;HCFC1;HEXIM1;HMGA1;HMGB1;HNRNPA2B1;HNRNPD;HNRNPU;LARP1;MAX;MIER1;NFXL1;NONO;NUDT16L1;PARP1;PFDN5;PPP3CA;RAD50;RBBP7;RBFOX2;REL;RFC1;RPS3;RTF1;RUVBL2;SAP18;SFPQ;SMARCA5;SRSF7;STAG2;TCERG1;TERF2IP;ZMPSTE24
GO:0018196	peptidyl-asparagine modification	http://amigo.geneontology.org/amigo/term/GO:0018196	21	7	1.33613	5.23899	0.000211231	0.0117656	1603;3703;4247;6480;29880;84061;201595	ALG5;DAD1;MAGT1;MGAT2;ST6GAL1;STT3A;STT3B
GO:0072594	establishment of protein localization to organelle	http://amigo.geneontology.org/amigo/term/GO:0072594	321	37	20.4238	1.81161	0.000234686	0.0128879	1736;4074;4928;5530;6125;6129;6137;6138;6147;6152;6154;6158;6161;6164;6165;6168;6188;6191;6201;6209;6217;6224;6227;6228;6232;7095;9221;9570;9688;9789;10531;10574;10856;28972;29927;54832;55705	CCT7;DKC1;GOSR2;IPO9;M6PR;NOLC1;NUP93;NUP98;PITRM1;PPP3CA;RPL13;RPL15;RPL23A;RPL24;RPL26;RPL28;RPL32;RPL34;RPL35A;RPL37A;RPL5;RPL7;RPS15;RPS16;RPS20;RPS21;RPS23;RPS27;RPS3;RPS4X;RPS7;RUVBL2;SEC61A1;SEC62;SPCS1;SPCS2;VPS13C
GO:0006261	DNA-dependent DNA replication	http://amigo.geneontology.org/amigo/term/GO:0006261	51	11	3.2449	3.38994	0.000277548	0.01503	546;3159;5981;5982;6117;6742;10269;10535;10714;10735;259282	ATRX;BOD1L1;HMGA1;POLD3;RFC1;RFC2;RNASEH2A;RPA1;SSBP1;STAG2;ZMPSTE24
GO:0043967	histone H4 acetylation	http://amigo.geneontology.org/amigo/term/GO:0043967	22	7	1.39976	5.00086	0.000293104	0.015655	3054;8473;10269;10856;11091;54934;80218	HCFC1;KANSL2;NAA50;OGT;RUVBL2;WDR5;ZMPSTE24
GO:0140014	mitotic nuclear division	http://amigo.geneontology.org/amigo/term/GO:0140014	96	16	6.10804	2.6195	0.00030716	0.016184	546;3192;5518;6152;7273;9150;9918;10270;10600;10735;23047;57132;79643;80218;129563;283489	AKAP8;ATRX;CHAMP1;CHMP1B;CHMP6;CTDP1;DIS3L2;HNRNPU;NAA50;NCAPD2;PDS5B;PPP2R1A;RPL24;STAG2;TTN;USP16
GO:0016573	histone acetylation	http://amigo.geneontology.org/amigo/term/GO:0016573	44	10	2.79952	3.57204	0.000335001	0.0174156	1387;3054;6881;8473;10269;10847;10856;11091;54934;80218	CREBBP;HCFC1;KANSL2;NAA50;OGT;RUVBL2;SRCAP;TAF10;WDR5;ZMPSTE24
GO:0045893	positive regulation of transcription, DNA-templated	http://amigo.geneontology.org/amigo/term/GO:0045893	340	38	21.6327	1.7566	0.000362558	0.0185953	142;546;972;1387;3054;3146;3159;3184;3192;4149;4691;5393;5530;5591;5966;5981;6421;8467;8473;8721;8976;9070;9221;9325;9604;10153;10318;10521;10600;10856;10923;11091;23160;23168;24148;54583;57492;79366	ARID1B;ASH2L;ATRX;CD74;CEBPZ;CREBBP;DDX17;EDF1;EGLN1;EXOSC9;HCFC1;HMGA1;HMGB1;HMGN5;HNRNPD;HNRNPU;MAX;NCL;NOLC1;OGT;PARP1;PPP3CA;PRKDC;PRPF6;REL;RFC1;RNF14;RTF1;RUVBL2;SFPQ;SMARCA5;SUB1;TNIP1;TRIP4;USP16;WASL;WDR43;WDR5
GO:0000070	mitotic sister chromatid segregation	http://amigo.geneontology.org/amigo/term/GO:0000070	61	12	3.88115	3.09187	0.000367232	0.0185953	546;3192;5518;7273;9918;10270;23047;57132;79643;80218;129563;283489	AKAP8;ATRX;CHAMP1;CHMP1B;CHMP6;DIS3L2;HNRNPU;NAA50;NCAPD2;PDS5B;PPP2R1A;TTN
GO:0043484	regulation of RNA splicing	http://amigo.geneontology.org/amigo/term/GO:0043484	79	14	5.02641	2.78529	0.00038028	0.0190091	3181;3192;4928;6426;6428;6432;6625;9589;10262;10284;10521;23543;57703;58517	CWC22;DDX17;HNRNPA2B1;HNRNPU;NUP98;RBFOX2;RBM25;SAP18;SF3B4;SNRNP70;SRSF1;SRSF3;SRSF7;WTAP
GO:0044786	cell cycle DNA replication	http://amigo.geneontology.org/amigo/term/GO:0044786	23	7	1.46339	4.78343	0.000398644	0.0194592	546;5981;5982;6117;10269;10714;10735	ATRX;POLD3;RFC1;RFC2;RPA1;STAG2;ZMPSTE24
GO:0050657	nucleic acid transport	http://amigo.geneontology.org/amigo/term/GO:0050657	128	19	8.14406	2.33299	0.000404255	0.0194592	3181;3192;3267;4928;6209;6421;6426;6428;6432;6741;8106;8189;9688;11052;55706;57510;64062;79228;220988	AGFG1;CPSF6;HNRNPA2B1;HNRNPA3;HNRNPU;NDC1;NUP93;NUP98;PABPN1;RBM26;RPS15;SFPQ;SRSF1;SRSF3;SRSF7;SSB;SYMPK;THOC6;XPO5
GO:0050658	RNA transport	http://amigo.geneontology.org/amigo/term/GO:0050658	128	19	8.14406	2.33299	0.000404255	0.0194592	3181;3192;3267;4928;6209;6421;6426;6428;6432;6741;8106;8189;9688;11052;55706;57510;64062;79228;220988	AGFG1;CPSF6;HNRNPA2B1;HNRNPA3;HNRNPU;NDC1;NUP93;NUP98;PABPN1;RBM26;RPS15;SFPQ;SRSF1;SRSF3;SRSF7;SSB;SYMPK;THOC6;XPO5
GO:0006405	RNA export from nucleus	http://amigo.geneontology.org/amigo/term/GO:0006405	99	16	6.29892	2.54012	0.000440233	0.0206915	3181;3267;4928;6209;6426;6428;6432;6741;8106;8189;9688;11052;55706;57510;64062;79228	AGFG1;CPSF6;HNRNPA2B1;NDC1;NUP93;NUP98;PABPN1;RBM26;RPS15;SRSF1;SRSF3;SRSF7;SSB;SYMPK;THOC6;XPO5
GO:0033365	protein localization to organelle	http://amigo.geneontology.org/amigo/term/GO:0033365	467	48	29.7131	1.61545	0.000440472	0.0206915	142;546;811;1736;3192;4074;4928;5530;6117;6125;6129;6137;6138;6147;6152;6154;6158;6161;6164;6165;6168;6188;6191;6201;6209;6217;6224;6227;6228;6232;6500;6741;7095;9221;9570;9688;9789;10531;10574;10856;22919;28972;29927;54386;54832;55690;55705;283489	ATRX;CALR;CCT7;CHAMP1;DKC1;GOSR2;HNRNPU;IPO9;M6PR;MAPRE1;NOLC1;NUP93;NUP98;PACS1;PARP1;PITRM1;PPP3CA;RPA1;RPL13;RPL15;RPL23A;RPL24;RPL26;RPL28;RPL32;RPL34;RPL35A;RPL37A;RPL5;RPL7;RPS15;RPS16;RPS20;RPS21;RPS23;RPS27;RPS3;RPS4X;RPS7;RUVBL2;SEC61A1;SEC62;SKP1;SPCS1;SPCS2;SSB;TERF2IP;VPS13C
GO:0051236	establishment of RNA localization	http://amigo.geneontology.org/amigo/term/GO:0051236	129	19	8.20768	2.3149	0.000447115	0.0207536	3181;3192;3267;4928;6209;6421;6426;6428;6432;6741;8106;8189;9688;11052;55706;57510;64062;79228;220988	AGFG1;CPSF6;HNRNPA2B1;HNRNPA3;HNRNPU;NDC1;NUP93;NUP98;PABPN1;RBM26;RPS15;SFPQ;SRSF1;SRSF3;SRSF7;SSB;SYMPK;THOC6;XPO5
GO:0010948	negative regulation of cell cycle process	http://amigo.geneontology.org/amigo/term/GO:0010948	90	15	5.72629	2.6195	0.000472109	0.0216559	546;811;2124;4149;4848;5591;5928;5931;6154;6500;9978;10735;11335;23468;79366	ATRX;CALR;CBX3;CBX5;CNOT2;EVI2B;HMGN5;MAX;PRKDC;RBBP4;RBBP7;RBX1;RPL26;SKP1;STAG2
GO:0000381	regulation of alternative mRNA splicing, via spliceosome	http://amigo.geneontology.org/amigo/term/GO:0000381	38	9	2.41777	3.72244	0.000479662	0.0217465	3192;6426;6428;6432;9589;10284;10521;23543;58517	DDX17;HNRNPU;RBFOX2;RBM25;SAP18;SRSF1;SRSF3;SRSF7;WTAP
GO:0018393	internal peptidyl-lysine acetylation	http://amigo.geneontology.org/amigo/term/GO:0018393	46	10	2.92677	3.41674	0.000491105	0.0220094	1387;3054;6881;8473;10269;10847;10856;11091;54934;80218	CREBBP;HCFC1;KANSL2;NAA50;OGT;RUVBL2;SRCAP;TAF10;WDR5;ZMPSTE24
GO:1903311	regulation of mRNA metabolic process	http://amigo.geneontology.org/amigo/term/GO:1903311	162	22	10.3073	2.1344	0.000518256	0.0229623	3181;3184;3192;4670;4928;5393;6426;6428;6432;6625;8106;9589;9698;10236;10262;10284;10521;11052;23367;23543;57703;58517	CPSF6;CWC22;DDX17;EXOSC9;HNRNPA2B1;HNRNPD;HNRNPM;HNRNPR;HNRNPU;LARP1;NUP98;PABPN1;PUM1;RBFOX2;RBM25;SAP18;SF3B4;SNRNP70;SRSF1;SRSF3;SRSF7;WTAP
GO:0043604	amide biosynthetic process	http://amigo.geneontology.org/amigo/term/GO:0043604	458	47	29.1405	1.61288	0.00052735	0.0230571	16;471;811;1938;1973;2058;3184;4076;4691;4701;4848;6125;6129;6137;6138;6147;6152;6154;6158;6161;6164;6165;6168;6188;6191;6201;6209;6217;6224;6227;6228;6232;8562;8663;8664;8668;8894;9221;9698;10236;10318;10600;23367;25929;51386;54704;57129	AARS;ATIC;CALR;CAPRIN1;CNOT2;DENR;EEF2;EIF2S2;EIF3C;EIF3D;EIF3I;EIF3L;EIF4A1;EPRS;GEMIN5;HNRNPD;HNRNPR;LARP1;MRPL47;NCL;NDUFA7;NOLC1;PDP1;PUM1;RPL13;RPL15;RPL23A;RPL24;RPL26;RPL28;RPL32;RPL34;RPL35A;RPL37A;RPL5;RPL7;RPS15;RPS16;RPS20;RPS21;RPS23;RPS27;RPS3;RPS4X;RPS7;TNIP1;USP16
GO:0090150	establishment of protein localization to membrane	http://amigo.geneontology.org/amigo/term/GO:0090150	184	24	11.7071	2.05004	0.000532223	0.0230571	6125;6129;6137;6138;6147;6152;6154;6158;6161;6164;6165;6168;6188;6191;6201;6209;6217;6224;6227;6228;6232;7095;29927;56850	GRIPAP1;RPL13;RPL15;RPL23A;RPL24;RPL26;RPL28;RPL32;RPL34;RPL35A;RPL37A;RPL5;RPL7;RPS15;RPS16;RPS20;RPS21;RPS23;RPS27;RPS3;RPS4X;RPS7;SEC61A1;SEC62
GO:0015931	nucleobase-containing compound transport	http://amigo.geneontology.org/amigo/term/GO:0015931	142	20	9.03481	2.21366	0.00057701	0.0247227	3181;3192;3267;4928;6209;6421;6426;6428;6432;6741;8106;8189;9688;11052;55706;57510;64062;79228;220988;347734	AGFG1;CPSF6;HNRNPA2B1;HNRNPA3;HNRNPU;NDC1;NUP93;NUP98;PABPN1;RBM26;RPS15;SFPQ;SLC35B2;SRSF1;SRSF3;SRSF7;SSB;SYMPK;THOC6;XPO5
GO:0032204	regulation of telomere maintenance	http://amigo.geneontology.org/amigo/term/GO:0032204	39	9	2.48139	3.627	0.000589309	0.0249752	142;546;1736;3181;3184;3192;10111;10574;54386	ATRX;CCT7;DKC1;HNRNPA2B1;HNRNPD;HNRNPU;PARP1;RAD50;TERF2IP
GO:0006605	protein targeting	http://amigo.geneontology.org/amigo/term/GO:0006605	242	29	15.3974	1.88344	0.000604804	0.0253563	4074;6125;6129;6137;6138;6147;6152;6154;6158;6161;6164;6165;6168;6188;6191;6201;6209;6217;6224;6227;6228;6232;7095;9570;9789;10531;28972;29927;54832	GOSR2;M6PR;PITRM1;RPL13;RPL15;RPL23A;RPL24;RPL26;RPL28;RPL32;RPL34;RPL35A;RPL37A;RPL5;RPL7;RPS15;RPS16;RPS20;RPS21;RPS23;RPS27;RPS3;RPS4X;RPS7;SEC61A1;SEC62;SPCS1;SPCS2;VPS13C
GO:0006338	chromatin remodeling	http://amigo.geneontology.org/amigo/term/GO:0006338	56	11	3.56303	3.08726	0.000651638	0.0270291	546;3146;3159;5928;5931;8467;10847;10856;11335;55193;57492	ARID1B;ATRX;CBX3;HMGA1;HMGB1;PBRM1;RBBP4;RBBP7;RUVBL2;SMARCA5;SRCAP
GO:0051253	negative regulation of RNA metabolic process	http://amigo.geneontology.org/amigo/term/GO:0051253	327	36	20.8055	1.73031	0.000695071	0.0285272	142;546;811;1387;1736;3054;3146;3159;3181;3184;3192;4149;4841;4848;5204;5530;5931;5966;5981;6421;6432;8467;10269;10284;10614;10856;10915;11335;23168;23367;23468;23543;55192;57708;57805;152518	ATRX;CALR;CBX3;CBX5;CCAR2;CNOT2;CREBBP;DKC1;DNAJC17;HCFC1;HEXIM1;HMGA1;HMGB1;HNRNPA2B1;HNRNPD;HNRNPU;LARP1;MAX;MIER1;NFXL1;NONO;PARP1;PFDN5;PPP3CA;RBBP7;RBFOX2;REL;RFC1;RTF1;RUVBL2;SAP18;SFPQ;SMARCA5;SRSF7;TCERG1;ZMPSTE24
GO:0006487	protein N-linked glycosylation	http://amigo.geneontology.org/amigo/term/GO:0006487	40	9	2.54502	3.53632	0.000718657	0.0290337	1603;3703;4247;6480;7841;29880;29929;84061;201595	ALG5;ALG6;DAD1;MAGT1;MGAT2;MOGS;ST6GAL1;STT3A;STT3B
GO:0048285	organelle fission	http://amigo.geneontology.org/amigo/term/GO:0048285	134	19	8.52581	2.22853	0.000725812	0.0290337	546;811;3192;5518;6152;7273;9150;9918;10111;10270;10600;10735;23047;55706;57132;79643;80218;129563;283489	AKAP8;ATRX;CALR;CHAMP1;CHMP1B;CHMP6;CTDP1;DIS3L2;HNRNPU;NAA50;NCAPD2;NDC1;PDS5B;PPP2R1A;RAD50;RPL24;STAG2;TTN;USP16
GO:2000113	negative regulation of cellular macromolecule biosynthetic process	http://amigo.geneontology.org/amigo/term/GO:2000113	340	37	21.6327	1.71038	0.000729753	0.0290337	142;546;811;1387;2058;3054;3146;3159;3181;3184;3192;4076;4149;4691;4841;4848;5204;5931;5966;5981;6188;6421;8467;9698;10236;10614;10735;10915;11335;23168;23367;23468;23543;55192;57708;57805;152518	ATRX;CALR;CAPRIN1;CBX3;CBX5;CCAR2;CNOT2;CREBBP;DNAJC17;EPRS;HCFC1;HEXIM1;HMGA1;HMGB1;HNRNPA2B1;HNRNPD;HNRNPR;HNRNPU;LARP1;MAX;MIER1;NCL;NFXL1;NONO;PARP1;PFDN5;PUM1;RBBP7;RBFOX2;REL;RFC1;RPS3;RTF1;SFPQ;SMARCA5;STAG2;TCERG1
GO:0071103	DNA conformation change	http://amigo.geneontology.org/amigo/term/GO:0071103	85	14	5.40816	2.58868	0.000820259	0.031868	546;3146;3159;3181;5928;5931;6117;7273;8467;9918;10111;10270;10856;50809	AKAP8;ATRX;HMGA1;HMGB1;HNRNPA2B1;HP1BP3;NCAPD2;RAD50;RBBP4;RBBP7;RPA1;RUVBL2;SMARCA5;TTN
GO:0010558	negative regulation of macromolecule biosynthetic process	http://amigo.geneontology.org/amigo/term/GO:0010558	367	39	23.3505	1.6702	0.000835049	0.031868	142;546;811;1387;2058;3054;3146;3159;3181;3184;3192;4076;4149;4691;4841;4848;5204;5931;5966;5981;6188;6421;8467;9698;10236;10284;10614;10735;10856;10915;11335;23168;23367;23468;23543;55192;57708;57805;152518	ATRX;CALR;CAPRIN1;CBX3;CBX5;CCAR2;CNOT2;CREBBP;DNAJC17;EPRS;HCFC1;HEXIM1;HMGA1;HMGB1;HNRNPA2B1;HNRNPD;HNRNPR;HNRNPU;LARP1;MAX;MIER1;NCL;NFXL1;NONO;PARP1;PFDN5;PUM1;RBBP7;RBFOX2;REL;RFC1;RPS3;RTF1;RUVBL2;SAP18;SFPQ;SMARCA5;STAG2;TCERG1
GO:0006476	protein deacetylation	http://amigo.geneontology.org/amigo/term/GO:0006476	33	8	2.09964	3.81018	0.000838233	0.031868	4287;5928;5931;6421;10270;10284;57708;57805	AKAP8;ATXN3;CCAR2;MIER1;RBBP4;RBBP7;SAP18;SFPQ
GO:0033260	nuclear DNA replication	http://amigo.geneontology.org/amigo/term/GO:0033260	19	6	1.20888	4.96326	0.000845535	0.031868	546;5981;5982;6117;10269;10714	ATRX;POLD3;RFC1;RFC2;RPA1;ZMPSTE24
GO:0070316	regulation of G0 to G1 transition	http://amigo.geneontology.org/amigo/term/GO:0070316	13	5	0.827131	6.04499	0.00085003	0.031868	4149;5928;5931;11335;23468	CBX3;CBX5;MAX;RBBP4;RBBP7
GO:0070317	negative regulation of G0 to G1 transition	http://amigo.geneontology.org/amigo/term/GO:0070317	13	5	0.827131	6.04499	0.00085003	0.031868	4149;5928;5931;11335;23468	CBX3;CBX5;MAX;RBBP4;RBBP7
GO:0010608	posttranscriptional regulation of gene expression	http://amigo.geneontology.org/amigo/term/GO:0010608	248	29	15.7791	1.83787	0.000903028	0.0335324	16;811;1736;1938;2058;3181;3184;3192;4076;4670;4691;4848;5393;5437;5530;6125;6154;6188;6191;8663;8664;9221;9698;10236;10269;10600;23367;25929;57510	AARS;CALR;CAPRIN1;CNOT2;DKC1;EEF2;EIF3C;EIF3D;EPRS;EXOSC9;GEMIN5;HNRNPA2B1;HNRNPD;HNRNPM;HNRNPR;HNRNPU;LARP1;NCL;NOLC1;POLR2H;PPP3CA;PUM1;RPL26;RPL5;RPS3;RPS4X;USP16;XPO5;ZMPSTE24
GO:0006475	internal protein amino acid acetylation	http://amigo.geneontology.org/amigo/term/GO:0006475	50	10	3.18127	3.1434	0.000985788	0.0359214	1387;3054;6881;8473;10269;10847;10856;11091;54934;80218	CREBBP;HCFC1;KANSL2;NAA50;OGT;RUVBL2;SRCAP;TAF10;WDR5;ZMPSTE24
GO:0018394	peptidyl-lysine acetylation	http://amigo.geneontology.org/amigo/term/GO:0018394	50	10	3.18127	3.1434	0.000985788	0.0359214	1387;3054;6881;8473;10269;10847;10856;11091;54934;80218	CREBBP;HCFC1;KANSL2;NAA50;OGT;RUVBL2;SRCAP;TAF10;WDR5;ZMPSTE24
GO:0016458	gene silencing	http://amigo.geneontology.org/amigo/term/GO:0016458	87	14	5.53541	2.52917	0.00104002	0.0375467	3146;3159;3181;4848;5437;5530;8467;9698;10269;10521;10847;27044;57510;57708	CNOT2;DDX17;HMGA1;HMGB1;HNRNPA2B1;MIER1;POLR2H;PPP3CA;PUM1;SMARCA5;SND1;SRCAP;XPO5;ZMPSTE24
GO:2001252	positive regulation of chromosome organization	http://amigo.geneontology.org/amigo/term/GO:2001252	78	13	4.96279	2.6195	0.00111729	0.0399661	546;1736;3181;3184;3192;6421;8473;10111;10270;10574;10856;23168;57708	AKAP8;ATRX;CCT7;DKC1;HNRNPA2B1;HNRNPD;HNRNPU;MIER1;OGT;RAD50;RTF1;RUVBL2;SFPQ
GO:0007062	sister chromatid cohesion	http://amigo.geneontology.org/amigo/term/GO:0007062	20	6	1.27251	4.71509	0.00114411	0.0405536	546;5518;6421;10735;23047;80218	ATRX;NAA50;PDS5B;PPP2R1A;SFPQ;STAG2
GO:0071824	protein-DNA complex subunit organization	http://amigo.geneontology.org/amigo/term/GO:0071824	88	14	5.59904	2.50043	0.00116727	0.0410015	142;546;3146;3159;5887;5928;5931;6117;8451;8467;9978;10847;50809;55193	ATRX;CUL4A;HMGA1;HMGB1;HP1BP3;PARP1;PBRM1;RAD23B;RBBP4;RBBP7;RBX1;RPA1;SMARCA5;SRCAP
GO:0006473	protein acetylation	http://amigo.geneontology.org/amigo/term/GO:0006473	60	11	3.81753	2.88145	0.00119319	0.041538	1387;3054;6881;8473;10269;10847;10856;11091;54386;54934;80218	CREBBP;HCFC1;KANSL2;NAA50;OGT;RUVBL2;SRCAP;TAF10;TERF2IP;WDR5;ZMPSTE24
GO:0045023	G0 to G1 transition	http://amigo.geneontology.org/amigo/term/GO:0045023	14	5	0.890756	5.61321	0.00125401	0.0432688	4149;5928;5931;11335;23468	CBX3;CBX5;MAX;RBBP4;RBBP7
GO:0045944	positive regulation of transcription by RNA polymerase II	http://amigo.geneontology.org/amigo/term/GO:0045944	232	27	14.7611	1.82913	0.00145646	0.0495402	142;546;1387;3054;3146;3159;3192;4149;4691;5393;5530;5591;5966;6421;8473;8976;9070;10153;10318;10521;10600;10856;10923;11091;23168;24148;54583	ASH2L;ATRX;CEBPZ;CREBBP;DDX17;EGLN1;EXOSC9;HCFC1;HMGA1;HMGB1;HNRNPU;MAX;NCL;OGT;PARP1;PPP3CA;PRKDC;PRPF6;REL;RTF1;RUVBL2;SFPQ;SUB1;TNIP1;USP16;WASL;WDR5
GO:0031123	RNA 3'-end processing	http://amigo.geneontology.org/amigo/term/GO:0031123	90	14	5.72629	2.44486	0.00146117	0.0495402	1736;2091;5393;6227;6426;6428;6432;6741;8106;8189;11052;22828;25896;79228	CPSF6;DKC1;EXOSC9;FBL;INTS7;PABPN1;RPS21;SCAF8;SRSF1;SRSF3;SRSF7;SSB;SYMPK;THOC6

## Sheet: tan_go
geneSet	description	link	size	overlap	expect	enrichmentRatio	pValue	FDR	overlapId	userId
GO:0030198	extracellular matrix organization	http://amigo.geneontology.org/amigo/term/GO:0030198	159	29	4.64466	6.24373	4.44089e-16	1.08219e-12	633;1215;1278;1282;1291;1292;1293;1306;1634;1805;2199;2200;3339;3910;3912;3913;3915;4060;4629;4811;7148;8076;8751;8985;9644;11117;22795;25890;340267	ABI3BP;ADAM15;BGN;CMA1;COL15A1;COL1A2;COL28A1;COL4A1;COL6A1;COL6A2;COL6A3;DCN;DPT;EMILIN1;FBLN2;FBN1;HSPG2;LAMA4;LAMB1;LAMB2;LAMC1;LUM;MFAP5;MYH11;NID1;NID2;PLOD3;SH3PXD2A;TNXB
GO:0043062	extracellular structure organization	http://amigo.geneontology.org/amigo/term/GO:0043062	186	31	5.43337	5.70548	5.55112e-16	1.08219e-12	633;947;948;1215;1278;1282;1291;1292;1293;1306;1634;1805;2199;2200;3339;3910;3912;3913;3915;4060;4629;4811;7148;8076;8751;8985;9644;11117;22795;25890;340267	ABI3BP;ADAM15;BGN;CD34;CD36;CMA1;COL15A1;COL1A2;COL28A1;COL4A1;COL6A1;COL6A2;COL6A3;DCN;DPT;EMILIN1;FBLN2;FBN1;HSPG2;LAMA4;LAMB1;LAMB2;LAMC1;LUM;MFAP5;MYH11;NID1;NID2;PLOD3;SH3PXD2A;TNXB
GO:0007155	cell adhesion	http://amigo.geneontology.org/amigo/term/GO:0007155	494	33	14.4306	2.28681	3.37895e-06	0.00346994	301;857;947;948;1009;1012;1291;1292;1293;1306;1805;2199;2200;3910;3912;3913;3915;3956;4059;4811;5420;5621;6282;7148;8751;9341;11117;22795;25890;83660;91663;257194;340267	ABI3BP;ADAM15;ANXA1;BCAM;CAV1;CD34;CD36;CDH11;CDH13;COL15A1;COL28A1;COL6A1;COL6A2;COL6A3;DPT;EMILIN1;FBLN2;FBN1;LAMA4;LAMB1;LAMB2;LAMC1;LGALS1;MYADM;NEGR1;NID1;NID2;PODXL;PRNP;S100A11;TLN2;TNXB;VAMP3
GO:0022610	biological adhesion	http://amigo.geneontology.org/amigo/term/GO:0022610	497	33	14.5182	2.27301	3.86327e-06	0.00346994	301;857;947;948;1009;1012;1291;1292;1293;1306;1805;2199;2200;3910;3912;3913;3915;3956;4059;4811;5420;5621;6282;7148;8751;9341;11117;22795;25890;83660;91663;257194;340267	ABI3BP;ADAM15;ANXA1;BCAM;CAV1;CD34;CD36;CDH11;CDH13;COL15A1;COL28A1;COL6A1;COL6A2;COL6A3;DPT;EMILIN1;FBLN2;FBN1;LAMA4;LAMB1;LAMB2;LAMC1;LGALS1;MYADM;NEGR1;NID1;NID2;PODXL;PRNP;S100A11;TLN2;TNXB;VAMP3
GO:0003413	chondrocyte differentiation involved in endochondral bone morphogenesis	http://amigo.geneontology.org/amigo/term/GO:0003413	10	5	0.292117	17.1164	4.44978e-06	0.00346994	309;1291;1292;1293;4147	ANXA6;COL6A1;COL6A2;COL6A3;MATN2
GO:0003417	growth plate cartilage development	http://amigo.geneontology.org/amigo/term/GO:0003417	13	5	0.379752	13.1665	2.11636e-05	0.0137528	309;1291;1292;1293;4147	ANXA6;COL6A1;COL6A2;COL6A3;MATN2
GO:0006024	glycosaminoglycan biosynthetic process	http://amigo.geneontology.org/amigo/term/GO:0006024	32	7	0.934774	7.48844	2.86621e-05	0.0159648	633;1634;3339;4060;4969;5549;6383	BGN;DCN;HSPG2;LUM;OGN;PRELP;SDC2
GO:0006023	aminoglycan biosynthetic process	http://amigo.geneontology.org/amigo/term/GO:0006023	33	7	0.963986	7.26152	3.54977e-05	0.0168416	633;1634;3339;4060;4969;5549;6383	BGN;DCN;HSPG2;LUM;OGN;PRELP;SDC2
GO:0003416	endochondral bone growth	http://amigo.geneontology.org/amigo/term/GO:0003416	15	5	0.438175	11.411	4.70951e-05	0.0168416	309;1291;1292;1293;4147	ANXA6;COL6A1;COL6A2;COL6A3;MATN2
GO:0098868	bone growth	http://amigo.geneontology.org/amigo/term/GO:0098868	15	5	0.438175	11.411	4.70951e-05	0.0168416	309;1291;1292;1293;4147	ANXA6;COL6A1;COL6A2;COL6A3;MATN2
GO:0031589	cell-substrate adhesion	http://amigo.geneontology.org/amigo/term/GO:0031589	158	15	4.61545	3.24996	4.75142e-05	0.0168416	947;948;1012;2199;3912;3915;3956;4059;4811;8751;9341;11117;22795;25890;91663	ABI3BP;ADAM15;BCAM;CD34;CD36;CDH13;EMILIN1;FBLN2;LAMB1;LAMC1;LGALS1;MYADM;NID1;NID2;VAMP3
GO:0006027	glycosaminoglycan catabolic process	http://amigo.geneontology.org/amigo/term/GO:0006027	35	7	1.02241	6.84658	5.32032e-05	0.0172866	633;1634;3339;4060;4969;5549;6383	BGN;DCN;HSPG2;LUM;OGN;PRELP;SDC2
GO:0030199	collagen fibril organization	http://amigo.geneontology.org/amigo/term/GO:0030199	25	6	0.730292	8.21589	6.27396e-05	0.0173892	1278;1805;4060;7148;8985;11117	COL1A2;DPT;EMILIN1;LUM;PLOD3;TNXB
GO:0060351	cartilage development involved in endochondral bone morphogenesis	http://amigo.geneontology.org/amigo/term/GO:0060351	16	5	0.467387	10.6978	6.68985e-05	0.0173892	309;1291;1292;1293;4147	ANXA6;COL6A1;COL6A2;COL6A3;MATN2
GO:0071711	basement membrane organization	http://amigo.geneontology.org/amigo/term/GO:0071711	16	5	0.467387	10.6978	6.68985e-05	0.0173892	1215;1282;4811;8985;22795	CMA1;COL4A1;NID1;NID2;PLOD3
GO:0006026	aminoglycan catabolic process	http://amigo.geneontology.org/amigo/term/GO:0006026	37	7	1.08083	6.47649	7.75618e-05	0.0189008	633;1634;3339;4060;4969;5549;6383	BGN;DCN;HSPG2;LUM;OGN;PRELP;SDC2
GO:0030855	epithelial cell differentiation	http://amigo.geneontology.org/amigo/term/GO:0030855	188	16	5.4918	2.91344	9.97075e-05	0.0228682	301;310;857;947;1282;3913;4926;5420;5493;7431;8985;9294;9555;55506;91663;286451	ANXA1;ANXA7;CAV1;CD34;COL4A1;H2AFY;H2AFY2;LAMB2;MYADM;NUMA1;PLOD3;PODXL;PPL;S1PR2;VIM;YIPF6
GO:0002063	chondrocyte development	http://amigo.geneontology.org/amigo/term/GO:0002063	10	4	0.292117	13.6932	0.000127979	0.0277217	1291;1292;1293;4147	COL6A1;COL6A2;COL6A3;MATN2
GO:0060350	endochondral bone morphogenesis	http://amigo.geneontology.org/amigo/term/GO:0060350	19	5	0.555022	9.00865	0.000165888	0.034042	309;1291;1292;1293;4147	ANXA6;COL6A1;COL6A2;COL6A3;MATN2
GO:0030203	glycosaminoglycan metabolic process	http://amigo.geneontology.org/amigo/term/GO:0030203	57	8	1.66507	4.80461	0.000215106	0.0410475	633;1634;3339;4060;4969;5549;6383;80760	BGN;DCN;HSPG2;ITIH5;LUM;OGN;PRELP;SDC2
GO:0001525	angiogenesis	http://amigo.geneontology.org/amigo/term/GO:0001525	161	14	4.70308	2.97677	0.000221081	0.0410475	301;857;947;1012;1215;1282;1306;1634;3339;4204;4804;6672;8751;11117	ADAM15;ANXA1;CAV1;CD34;CDH13;CMA1;COL15A1;COL4A1;DCN;EMILIN1;HSPG2;MECP2;NGFR;SP100

## Sheet: cyan_go
geneSet	description	link	size	overlap	expect	enrichmentRatio	pValue	FDR	overlapId	userId
GO:0006936	muscle contraction	http://amigo.geneontology.org/amigo/term/GO:0006936	112	21	3.04762	6.89062	1.02274e-12	3.98765e-09	287;1264;1674;1756;1837;2316;3672;4660;5348;6093;6444;6525;7094;7168;7169;7414;10398;10580;23336;25802;126393	ANK2;CNN1;DES;DMD;DTNA;FLNA;FXYD1;HSPB6;ITGA1;LMOD1;MYL9;PPP1R12B;ROCK1;SGCD;SMTN;SORBS1;SYNM;TLN1;TPM1;TPM2;VCL
GO:0003012	muscle system process	http://amigo.geneontology.org/amigo/term/GO:0003012	146	21	3.97279	5.28596	2.0237e-10	2.93251e-07	287;1264;1674;1756;1837;2316;3672;4660;5348;6093;6444;6525;7094;7168;7169;7414;10398;10580;23336;25802;126393	ANK2;CNN1;DES;DMD;DTNA;FLNA;FXYD1;HSPB6;ITGA1;LMOD1;MYL9;PPP1R12B;ROCK1;SGCD;SMTN;SORBS1;SYNM;TLN1;TPM1;TPM2;VCL
GO:0007155	cell adhesion	http://amigo.geneontology.org/amigo/term/GO:0007155	494	39	13.4422	2.90132	3.13262e-10	2.93251e-07	1465;1845;2316;3315;3611;3671;3672;3679;3685;3987;4026;4162;5239;6093;6251;6812;7041;7045;7094;7168;7205;7373;7414;8496;8639;8910;9448;10398;10516;10580;10979;11078;23022;23603;26585;55679;55742;80781;91624	AOC3;COL14A1;COL18A1;CORO1C;CSRP1;DUSP3;FBLN5;FERMT2;FLNA;GREM1;HSPB1;ILK;ISLR;ITGA1;ITGA7;ITGAV;LIMS1;LIMS2;LPP;MAP4K4;MCAM;MYL9;NEXN;PALLD;PARVA;PGM5;PPFIBP1;ROCK1;RSU1;SGCE;SORBS1;STXBP1;TGFB1I1;TGFBI;TLN1;TPM1;TRIOBP;TRIP6;VCL
GO:0032989	cellular component morphogenesis	http://amigo.geneontology.org/amigo/term/GO:0032989	386	34	10.5034	3.23705	3.24581e-10	2.93251e-07	287;989;1073;1627;1808;2316;3611;3672;3679;3685;3987;4131;5064;5925;6093;6812;7168;7373;7414;9260;9448;10381;10486;10979;11078;11155;23022;23603;25802;25932;26585;55742;80781;91624	ANK2;CAP2;CFL2;CLIC4;COL14A1;COL18A1;CORO1C;DBN1;DPYSL2;FERMT2;FLNA;GREM1;ILK;ITGA1;ITGA7;ITGAV;LDB3;LIMS1;LMOD1;MAP1B;MAP4K4;NEXN;PALLD;PALM;PARVA;PDLIM7;RB1;ROCK1;SEPT7;STXBP1;TPM1;TRIOBP;TUBB3;VCL
GO:0022610	biological adhesion	http://amigo.geneontology.org/amigo/term/GO:0022610	497	39	13.5238	2.8838	3.7606e-10	2.93251e-07	1465;1845;2316;3315;3611;3671;3672;3679;3685;3987;4026;4162;5239;6093;6251;6812;7041;7045;7094;7168;7205;7373;7414;8496;8639;8910;9448;10398;10516;10580;10979;11078;23022;23603;26585;55679;55742;80781;91624	AOC3;COL14A1;COL18A1;CORO1C;CSRP1;DUSP3;FBLN5;FERMT2;FLNA;GREM1;HSPB1;ILK;ISLR;ITGA1;ITGA7;ITGAV;LIMS1;LIMS2;LPP;MAP4K4;MCAM;MYL9;NEXN;PALLD;PARVA;PGM5;PPFIBP1;ROCK1;RSU1;SGCE;SORBS1;STXBP1;TGFB1I1;TGFBI;TLN1;TPM1;TRIOBP;TRIP6;VCL
GO:0030029	actin filament-based process	http://amigo.geneontology.org/amigo/term/GO:0030029	332	31	9.03401	3.43148	5.52456e-10	3.59004e-07	287;1073;1264;1627;1674;1756;1809;2316;3611;6093;6444;6525;7094;7168;7169;8572;9260;10486;10580;11034;11078;11155;23022;23603;25777;25802;27295;30846;51763;55742;171024	ANK2;CAP2;CFL2;CNN1;CORO1C;DBN1;DES;DMD;DPYSL3;DSTN;EHD2;FLNA;ILK;INPP5K;LDB3;LMOD1;PALLD;PARVA;PDLIM3;PDLIM4;PDLIM7;ROCK1;SGCD;SMTN;SORBS1;SUN2;SYNPO2;TLN1;TPM1;TPM2;TRIOBP
GO:0031589	cell-substrate adhesion	http://amigo.geneontology.org/amigo/term/GO:0031589	158	20	4.29932	4.6519	5.72183e-09	3.18706e-06	1845;2316;3611;3672;3679;3685;3987;6093;6251;7205;7414;8910;9448;10516;10580;10979;11078;23603;26585;55742	CORO1C;DUSP3;FBLN5;FERMT2;FLNA;GREM1;ILK;ITGA1;ITGA7;ITGAV;LIMS1;MAP4K4;PARVA;ROCK1;RSU1;SGCE;SORBS1;TRIOBP;TRIP6;VCL
GO:0000902	cell morphogenesis	http://amigo.geneontology.org/amigo/term/GO:0000902	351	30	9.55102	3.14103	9.30905e-09	4.537e-06	989;1627;1808;2316;3611;3672;3679;3685;3987;4131;5064;5925;6093;6812;7168;7373;7414;9260;9448;10381;10486;10979;11078;23022;23603;25932;26585;55742;80781;91624	CAP2;CLIC4;COL14A1;COL18A1;CORO1C;DBN1;DPYSL2;FERMT2;FLNA;GREM1;ILK;ITGA1;ITGA7;ITGAV;LIMS1;MAP1B;MAP4K4;NEXN;PALLD;PALM;PARVA;PDLIM7;RB1;ROCK1;SEPT7;STXBP1;TPM1;TRIOBP;TUBB3;VCL
GO:0034329	cell junction assembly	http://amigo.geneontology.org/amigo/term/GO:0034329	122	17	3.31973	5.1209	2.05159e-08	8.88794e-06	287;1845;2316;2318;3611;3987;6093;7094;7145;7205;7414;9448;10580;10979;23603;26585;55679	ANK2;CORO1C;DUSP3;FERMT2;FLNA;FLNC;GREM1;ILK;LIMS1;LIMS2;MAP4K4;ROCK1;SORBS1;TLN1;TNS1;TRIP6;VCL
GO:0007160	cell-matrix adhesion	http://amigo.geneontology.org/amigo/term/GO:0007160	109	16	2.96599	5.3945	2.58687e-08	1.00862e-05	1845;3611;3672;3679;3685;3987;6093;7205;7414;8910;9448;10516;10580;10979;23603;26585	CORO1C;DUSP3;FBLN5;FERMT2;GREM1;ILK;ITGA1;ITGA7;ITGAV;LIMS1;MAP4K4;ROCK1;SGCE;SORBS1;TRIP6;VCL
GO:0030036	actin cytoskeleton organization	http://amigo.geneontology.org/amigo/term/GO:0030036	297	26	8.08163	3.21717	6.72884e-08	2.38507e-05	1073;1264;1627;1809;2316;3611;6093;6525;7094;7168;7169;8572;9260;10486;10580;11034;11078;11155;23022;23603;25802;27295;30846;51763;55742;171024	CAP2;CFL2;CNN1;CORO1C;DBN1;DPYSL3;DSTN;EHD2;FLNA;ILK;INPP5K;LDB3;LMOD1;PALLD;PARVA;PDLIM3;PDLIM4;PDLIM7;ROCK1;SMTN;SORBS1;SYNPO2;TLN1;TPM1;TPM2;TRIOBP
GO:0097435	supramolecular fiber organization	http://amigo.geneontology.org/amigo/term/GO:0097435	300	26	8.16327	3.185	8.26359e-08	2.68498e-05	1073;1627;1674;1809;2316;3611;4053;5925;6093;7168;7169;7373;10486;10516;10580;11034;11076;11078;11155;25802;26585;27295;51673;51763;54820;171024	CAP2;CFL2;COL14A1;DBN1;DES;DPYSL3;DSTN;FBLN5;FLNA;GREM1;ILK;INPP5K;LDB3;LMOD1;LTBP2;NDE1;PDLIM3;RB1;ROCK1;SORBS1;SYNPO2;TPM1;TPM2;TPPP;TPPP3;TRIOBP
GO:0034330	cell junction organization	http://amigo.geneontology.org/amigo/term/GO:0034330	143	17	3.89116	4.36888	2.24701e-07	6.73931e-05	287;1845;2316;2318;3611;3987;6093;7094;7145;7205;7414;9448;10580;10979;23603;26585;55679	ANK2;CORO1C;DUSP3;FERMT2;FLNA;FLNC;GREM1;ILK;LIMS1;LIMS2;MAP4K4;ROCK1;SORBS1;TLN1;TNS1;TRIP6;VCL
GO:0007044	cell-substrate junction assembly	http://amigo.geneontology.org/amigo/term/GO:0007044	59	11	1.60544	6.85169	3.70592e-07	0.00010321	1845;3987;6093;7094;7145;7205;9448;10580;10979;23603;26585	CORO1C;DUSP3;FERMT2;GREM1;LIMS1;MAP4K4;ROCK1;SORBS1;TLN1;TNS1;TRIP6
GO:0034333	adherens junction assembly	http://amigo.geneontology.org/amigo/term/GO:0034333	49	10	1.33333	7.5	5.31626e-07	0.000138187	1845;3987;6093;7205;7414;9448;10580;10979;23603;26585	CORO1C;DUSP3;FERMT2;GREM1;LIMS1;MAP4K4;ROCK1;SORBS1;TRIP6;VCL
GO:0000904	cell morphogenesis involved in differentiation	http://amigo.geneontology.org/amigo/term/GO:0000904	247	22	6.72109	3.27328	5.94155e-07	0.000144788	1627;1808;2316;3611;3685;3987;4131;5925;6093;6812;7373;7414;9260;10381;10979;11078;23022;23603;25932;55742;80781;91624	CLIC4;COL14A1;COL18A1;CORO1C;DBN1;DPYSL2;FERMT2;FLNA;ILK;ITGAV;LIMS1;MAP1B;NEXN;PALLD;PARVA;PDLIM7;RB1;ROCK1;STXBP1;TRIOBP;TUBB3;VCL
GO:0061061	muscle structure development	http://amigo.geneontology.org/amigo/term/GO:0061061	175	18	4.7619	3.78	8.71965e-07	0.000199988	287;1073;1756;2273;2318;3611;3679;5925;6444;6525;6840;6876;7168;8910;11155;25802;26585;30846	ANK2;CFL2;DMD;EHD2;FHL1;FLNC;GREM1;ILK;ITGA7;LDB3;LMOD1;RB1;SGCD;SGCE;SMTN;SVIL;TAGLN;TPM1
GO:0070252	actin-mediated cell contraction	http://amigo.geneontology.org/amigo/term/GO:0070252	42	9	1.14286	7.875	1.30557e-06	0.0002828	287;1674;1756;2316;6093;6444;7168;7169;55742	ANK2;DES;DMD;FLNA;PARVA;ROCK1;SGCD;TPM1;TPM2
GO:0030048	actin filament-based movement	http://amigo.geneontology.org/amigo/term/GO:0030048	58	10	1.57823	6.33621	2.73944e-06	0.000546025	287;1674;1756;2316;6093;6444;7168;7169;25777;55742	ANK2;DES;DMD;FLNA;PARVA;ROCK1;SGCD;SUN2;TPM1;TPM2
GO:0007045	cell-substrate adherens junction assembly	http://amigo.geneontology.org/amigo/term/GO:0007045	46	9	1.2517	7.19022	2.94089e-06	0.000546025	1845;3987;6093;7205;9448;10580;10979;23603;26585	CORO1C;DUSP3;FERMT2;GREM1;LIMS1;MAP4K4;ROCK1;SORBS1;TRIP6
GO:0048041	focal adhesion assembly	http://amigo.geneontology.org/amigo/term/GO:0048041	46	9	1.2517	7.19022	2.94089e-06	0.000546025	1845;3987;6093;7205;9448;10580;10979;23603;26585	CORO1C;DUSP3;FERMT2;GREM1;LIMS1;MAP4K4;ROCK1;SORBS1;TRIP6
GO:0003008	system process	http://amigo.geneontology.org/amigo/term/GO:0003008	441	29	12	2.41667	4.79255e-06	0.00084937	287;1264;1674;1756;1837;2202;2316;3672;4162;4660;5348;6093;6444;6525;7045;7094;7168;7169;7414;7466;10398;10580;10916;11078;23336;25802;51763;80781;126393	ANK2;CNN1;COL18A1;DES;DMD;DTNA;EFEMP1;FLNA;FXYD1;HSPB6;INPP5K;ITGA1;LMOD1;MAGED2;MCAM;MYL9;PPP1R12B;ROCK1;SGCD;SMTN;SORBS1;SYNM;TGFBI;TLN1;TPM1;TPM2;TRIOBP;VCL;WFS1
GO:0070527	platelet aggregation	http://amigo.geneontology.org/amigo/term/GO:0070527	39	8	1.06122	7.53846	7.3854e-06	0.00125199	1465;2316;3315;3611;6812;7094;7414;10398	CSRP1;FLNA;HSPB1;ILK;MYL9;STXBP1;TLN1;VCL
GO:0007517	muscle organ development	http://amigo.geneontology.org/amigo/term/GO:0007517	97	12	2.63946	4.54639	1.00052e-05	0.00162542	1073;1756;2273;3679;5925;6444;6525;6840;6876;7168;8910;26585	CFL2;DMD;FHL1;GREM1;ITGA7;RB1;SGCD;SGCE;SMTN;SVIL;TAGLN;TPM1
GO:0016477	cell migration	http://amigo.geneontology.org/amigo/term/GO:0016477	492	30	13.3878	2.24085	1.46318e-05	0.00228198	1464;1809;1845;2316;3315;3611;3672;3685;4131;4162;6093;6237;7145;7168;7205;7414;9448;10082;23022;23603;25777;25932;25959;26585;54820;55742;64759;80781;91624;196527	ANO6;CLIC4;COL18A1;CORO1C;CSPG4;DPYSL3;DUSP3;FLNA;GPC6;GREM1;HSPB1;ILK;ITGA1;ITGAV;KANK2;MAP1B;MAP4K4;MCAM;NDE1;NEXN;PALLD;PARVA;ROCK1;RRAS;SUN2;TNS1;TNS3;TPM1;TRIP6;VCL
GO:0034332	adherens junction organization	http://amigo.geneontology.org/amigo/term/GO:0034332	72	10	1.95918	5.10417	2.03479e-05	0.0030514	1845;3987;6093;7205;7414;9448;10580;10979;23603;26585	CORO1C;DUSP3;FERMT2;GREM1;LIMS1;MAP4K4;ROCK1;SORBS1;TRIP6;VCL
GO:0051146	striated muscle cell differentiation	http://amigo.geneontology.org/amigo/term/GO:0051146	76	10	2.06803	4.83553	3.30152e-05	0.00476764	1073;1756;2318;5925;6444;7168;11155;25802;26585;30846	CFL2;DMD;EHD2;FLNC;GREM1;LDB3;LMOD1;RB1;SGCD;TPM1
GO:0048646	anatomical structure formation involved in morphogenesis	http://amigo.geneontology.org/amigo/term/GO:0048646	320	22	8.70748	2.52656	4.14352e-05	0.00576986	287;1073;1464;3315;3611;3679;3685;4162;6093;6237;7045;7168;10959;11155;25802;25932;26585;30846;55742;80781;126393;135228	ANK2;CD109;CFL2;CLIC4;COL18A1;CSPG4;EHD2;GREM1;HSPB1;HSPB6;ILK;ITGA7;ITGAV;LDB3;LMOD1;MCAM;PARVA;ROCK1;RRAS;TGFBI;TMED2;TPM1
GO:0034109	homotypic cell-cell adhesion	http://amigo.geneontology.org/amigo/term/GO:0034109	49	8	1.33333	6	4.30333e-05	0.00578575	1465;2316;3315;3611;6812;7094;7414;10398	CSRP1;FLNA;HSPB1;ILK;MYL9;STXBP1;TLN1;VCL
GO:0034446	substrate adhesion-dependent cell spreading	http://amigo.geneontology.org/amigo/term/GO:0034446	50	8	1.36054	5.88	5.00687e-05	0.00650726	2316;3611;3685;3987;10979;11078;23603;55742	CORO1C;FERMT2;FLNA;ILK;ITGAV;LIMS1;PARVA;TRIOBP
GO:0022603	regulation of anatomical structure morphogenesis	http://amigo.geneontology.org/amigo/term/GO:0022603	328	22	8.92517	2.46494	6.04118e-05	0.00759824	989;1627;1808;2316;3315;3611;3679;3987;4131;5064;6093;6237;7168;10082;10979;11078;23603;26585;30846;55679;55742;126393	CORO1C;DBN1;DPYSL2;EHD2;FERMT2;FLNA;GPC6;GREM1;HSPB1;HSPB6;ILK;ITGA7;LIMS1;LIMS2;MAP1B;PALM;PARVA;ROCK1;RRAS;SEPT7;TPM1;TRIOBP
GO:0006937	regulation of muscle contraction	http://amigo.geneontology.org/amigo/term/GO:0006937	52	8	1.41497	5.65385	6.70357e-05	0.00816788	287;1264;1756;2316;4660;7168;10398;126393	ANK2;CNN1;DMD;FLNA;HSPB6;MYL9;PPP1R12B;TPM1
GO:0042692	muscle cell differentiation	http://amigo.geneontology.org/amigo/term/GO:0042692	100	11	2.72109	4.0425	7.23253e-05	0.00854535	287;1073;1756;2318;5925;6444;7168;11155;25802;26585;30846	ANK2;CFL2;DMD;EHD2;FLNC;GREM1;LDB3;LMOD1;RB1;SGCD;TPM1
GO:0055001	muscle cell development	http://amigo.geneontology.org/amigo/term/GO:0055001	55	8	1.4966	5.34545	0.000101254	0.0116115	287;1073;1756;2318;6444;7168;11155;25802	ANK2;CFL2;DMD;FLNC;LDB3;LMOD1;SGCD;TPM1
GO:2000145	regulation of cell motility	http://amigo.geneontology.org/amigo/term/GO:2000145	304	20	8.27211	2.41776	0.000177149	0.0197344	1809;1845;2316;3315;3611;3685;4162;6093;6237;7168;7205;7414;9448;23603;25777;25932;26585;80781;91624;196527	ANO6;CLIC4;COL18A1;CORO1C;DPYSL3;DUSP3;FLNA;GREM1;HSPB1;ILK;ITGAV;MAP4K4;MCAM;NEXN;ROCK1;RRAS;SUN2;TPM1;TRIP6;VCL
GO:0007015	actin filament organization	http://amigo.geneontology.org/amigo/term/GO:0007015	191	15	5.19728	2.88613	0.000183581	0.0198829	1073;1627;1809;2316;6093;7168;7169;10486;10580;11034;11078;25802;27295;51763;171024	CAP2;CFL2;DBN1;DPYSL3;DSTN;FLNA;INPP5K;LMOD1;PDLIM3;ROCK1;SORBS1;SYNPO2;TPM1;TPM2;TRIOBP
GO:0051270	regulation of cellular component movement	http://amigo.geneontology.org/amigo/term/GO:0051270	332	21	9.03401	2.32455	0.000208833	0.0209004	287;1809;1845;2316;3315;3611;3685;4162;6093;6237;7168;7205;7414;9448;23603;25777;25932;26585;80781;91624;196527	ANK2;ANO6;CLIC4;COL18A1;CORO1C;DPYSL3;DUSP3;FLNA;GREM1;HSPB1;ILK;ITGAV;MAP4K4;MCAM;NEXN;ROCK1;RRAS;SUN2;TPM1;TRIP6;VCL
GO:0030049	muscle filament sliding	http://amigo.geneontology.org/amigo/term/GO:0030049	12	4	0.326531	12.25	0.000219135	0.0209004	1674;1756;7168;7169	DES;DMD;TPM1;TPM2
GO:0033275	actin-myosin filament sliding	http://amigo.geneontology.org/amigo/term/GO:0033275	12	4	0.326531	12.25	0.000219135	0.0209004	1674;1756;7168;7169	DES;DMD;TPM1;TPM2
GO:0003382	epithelial cell morphogenesis	http://amigo.geneontology.org/amigo/term/GO:0003382	12	4	0.326531	12.25	0.000219135	0.0209004	6093;23022;25932;80781	CLIC4;COL18A1;PALLD;ROCK1
GO:0061351	neural precursor cell proliferation	http://amigo.geneontology.org/amigo/term/GO:0061351	33	6	0.897959	6.68182	0.000219778	0.0209004	1627;2316;3611;10763;54820;55679	DBN1;FLNA;ILK;LIMS2;NDE1;NES
GO:0030334	regulation of cell migration	http://amigo.geneontology.org/amigo/term/GO:0030334	288	19	7.83673	2.42448	0.00025208	0.0234014	1809;1845;2316;3315;3611;3685;4162;6237;7168;7205;7414;9448;23603;25777;25932;26585;80781;91624;196527	ANO6;CLIC4;COL18A1;CORO1C;DPYSL3;DUSP3;FLNA;GREM1;HSPB1;ILK;ITGAV;MAP4K4;MCAM;NEXN;RRAS;SUN2;TPM1;TRIP6;VCL
GO:0022604	regulation of cell morphogenesis	http://amigo.geneontology.org/amigo/term/GO:0022604	176	14	4.78912	2.9233	0.000266337	0.02415	989;1627;1808;2316;3611;3679;3987;4131;5064;7168;10979;11078;23603;55742	CORO1C;DBN1;DPYSL2;FERMT2;FLNA;ILK;ITGA7;LIMS1;MAP1B;PALM;PARVA;SEPT7;TPM1;TRIOBP
GO:0120036	plasma membrane bounded cell projection organization	http://amigo.geneontology.org/amigo/term/GO:0120036	494	27	13.4422	2.0086	0.000278742	0.0247003	403;989;1627;1808;1809;2316;3611;3672;4131;5064;5925;6093;6812;7168;7414;9260;9448;10381;11078;23022;23176;23603;51763;54820;55742;91624;196527	ANO6;ARL3;CORO1C;DBN1;DPYSL2;DPYSL3;FLNA;ILK;INPP5K;ITGA1;MAP1B;MAP4K4;NDE1;NEXN;PALLD;PALM;PARVA;PDLIM7;RB1;ROCK1;SEPT7;SEPT8;STXBP1;TPM1;TRIOBP;TUBB3;VCL
GO:0051893	regulation of focal adhesion assembly	http://amigo.geneontology.org/amigo/term/GO:0051893	35	6	0.952381	6.3	0.000307999	0.0257065	1845;3987;6093;9448;23603;26585	CORO1C;DUSP3;GREM1;LIMS1;MAP4K4;ROCK1
GO:0090109	regulation of cell-substrate junction assembly	http://amigo.geneontology.org/amigo/term/GO:0090109	35	6	0.952381	6.3	0.000307999	0.0257065	1845;3987;6093;9448;23603;26585	CORO1C;DUSP3;GREM1;LIMS1;MAP4K4;ROCK1
GO:0043268	positive regulation of potassium ion transport	http://amigo.geneontology.org/amigo/term/GO:0043268	13	4	0.353741	11.3077	0.000309875	0.0257065	287;2273;2316;196527	ANK2;ANO6;FHL1;FLNA
GO:0090257	regulation of muscle system process	http://amigo.geneontology.org/amigo/term/GO:0090257	82	9	2.23129	4.03354	0.000340957	0.027335	287;1264;1756;2316;4660;6093;7168;10398;126393	ANK2;CNN1;DMD;FLNA;HSPB6;MYL9;PPP1R12B;ROCK1;TPM1
GO:0010810	regulation of cell-substrate adhesion	http://amigo.geneontology.org/amigo/term/GO:0010810	100	10	2.72109	3.675	0.000343528	0.027335	1845;2316;3611;3987;6093;6251;9448;11078;23603;26585	CORO1C;DUSP3;FLNA;GREM1;ILK;LIMS1;MAP4K4;ROCK1;RSU1;TRIOBP
GO:0055002	striated muscle cell development	http://amigo.geneontology.org/amigo/term/GO:0055002	50	7	1.36054	5.145	0.000355735	0.0276317	1073;1756;2318;6444;7168;11155;25802	CFL2;DMD;FLNC;LDB3;LMOD1;SGCD;TPM1
GO:0010927	cellular component assembly involved in morphogenesis	http://amigo.geneontology.org/amigo/term/GO:0010927	36	6	0.979592	6.125	0.00036143	0.0276317	287;1073;3611;7168;11155;25802	ANK2;CFL2;ILK;LDB3;LMOD1;TPM1
GO:0007229	integrin-mediated signaling pathway	http://amigo.geneontology.org/amigo/term/GO:0007229	66	8	1.79592	4.45455	0.000371343	0.0278436	2316;3611;3672;3679;3685;7094;10979;55679	FERMT2;FLNA;ILK;ITGA1;ITGA7;ITGAV;LIMS2;TLN1
GO:0006941	striated muscle contraction	http://amigo.geneontology.org/amigo/term/GO:0006941	53	7	1.44218	4.85377	0.000512926	0.0377339	287;1756;1837;2316;6444;7168;23336	ANK2;DMD;DTNA;FLNA;SGCD;SYNM;TPM1
GO:0030336	negative regulation of cell migration	http://amigo.geneontology.org/amigo/term/GO:0030336	87	9	2.36735	3.80172	0.000531916	0.0384063	1809;1845;3611;6237;7168;7414;23603;25932;26585	CLIC4;CORO1C;DPYSL3;DUSP3;GREM1;ILK;RRAS;TPM1;VCL
GO:0040012	regulation of locomotion	http://amigo.geneontology.org/amigo/term/GO:0040012	331	20	9.0068	2.22054	0.000547015	0.0387784	1809;1845;2316;3315;3611;3685;4162;6093;6237;7168;7205;7414;9448;23603;25777;25932;26585;80781;91624;196527	ANO6;CLIC4;COL18A1;CORO1C;DPYSL3;DUSP3;FLNA;GREM1;HSPB1;ILK;ITGAV;MAP4K4;MCAM;NEXN;ROCK1;RRAS;SUN2;TPM1;TRIP6;VCL
GO:0001952	regulation of cell-matrix adhesion	http://amigo.geneontology.org/amigo/term/GO:0001952	54	7	1.46939	4.76389	0.000576133	0.0401133	1845;3611;3987;6093;9448;23603;26585	CORO1C;DUSP3;GREM1;ILK;LIMS1;MAP4K4;ROCK1
GO:0072359	circulatory system development	http://amigo.geneontology.org/amigo/term/GO:0072359	309	19	8.40816	2.25971	0.000614197	0.0420132	287;1464;3315;3611;3685;4162;5925;6093;6237;6444;7045;7168;10959;25932;26585;27295;55742;80781;126393	ANK2;CLIC4;COL18A1;CSPG4;GREM1;HSPB1;HSPB6;ILK;ITGAV;MCAM;PARVA;PDLIM3;RB1;ROCK1;RRAS;SGCD;TGFBI;TMED2;TPM1
GO:1903391	regulation of adherens junction organization	http://amigo.geneontology.org/amigo/term/GO:1903391	40	6	1.08844	5.5125	0.000651385	0.0437888	1845;3987;6093;9448;23603;26585	CORO1C;DUSP3;GREM1;LIMS1;MAP4K4;ROCK1
GO:1990778	protein localization to cell periphery	http://amigo.geneontology.org/amigo/term/GO:1990778	151	12	4.10884	2.92053	0.000748698	0.0492314	287;403;2316;2770;5064;6093;6812;10082;10580;10959;30846;51763	ANK2;ARL3;EHD2;FLNA;GNAI1;GPC6;INPP5K;PALM;ROCK1;SORBS1;STXBP1;TMED2
GO:0120031	plasma membrane bounded cell projection assembly	http://amigo.geneontology.org/amigo/term/GO:0120031	195	14	5.30612	2.63846	0.000757601	0.0492314	403;989;1809;2316;5064;6093;7414;9448;23176;23603;51763;54820;55742;196527	ANO6;ARL3;CORO1C;DPYSL3;FLNA;INPP5K;MAP4K4;NDE1;PALM;PARVA;ROCK1;SEPT7;SEPT8;VCL

## Sheet: black_go
geneSet	description	link	size	overlap	expect	enrichmentRatio	pValue	FDR	overlapId	userId
GO:0044283	small molecule biosynthetic process	http://amigo.geneontology.org/amigo/term/GO:0044283	336	48	16.5378	2.90244	4.92295e-12	1.91946e-08	215;220;226;229;445;873;1373;1576;2203;2542;2584;2641;2678;2687;2819;3248;3612;3692;3939;4507;4942;5009;5091;5105;5169;5447;5742;5947;6470;7378;7498;8309;8566;8789;9615;9926;10447;23541;27115;51102;51477;55256;55825;56898;63826;80201;114883;171586	ABCD1;ABHD3;ACOX2;ADI1;ALDH1A3;ALDOA;ALDOB;ASS1;BDH2;CBR1;CPS1;CYP3A4;EIF6;ENPP3;FAM3C;FBP1;FBP2;GALK1;GCG;GDA;GGT1;GGT5;GPD1;HKDC1;HPGD;IMPA1;ISYNA1;LDHA;LPGAT1;MECR;MTAP;OAT;OSBPL9;OTC;PC;PCK1;PDE7B;PDXK;PECR;POR;PTGS1;RBP1;SEC14L2;SHMT1;SLC37A4;SRR;UPP1;XDH
GO:0032787	monocarboxylic acid metabolic process	http://amigo.geneontology.org/amigo/term/GO:0032787	282	40	13.88	2.88185	4.93006e-10	9.61115e-07	215;220;226;229;686;873;1573;1576;1645;2180;2203;2584;2678;2687;2819;3248;3692;3939;4200;5091;5105;5194;5447;5742;5947;7364;8309;8529;9926;22949;51102;54677;55268;55825;56898;63826;79799;80201;114883;171586	ABCD1;ABHD3;ACOX2;ACSL1;AKR1C1;ALDH1A3;ALDOA;ALDOB;BDH2;BTD;CBR1;CROT;CYP2J2;CYP3A4;CYP4F2;ECHDC2;EIF6;FBP1;GALK1;GGT1;GGT5;GPD1;HKDC1;HPGD;LDHA;LPGAT1;ME2;MECR;OSBPL9;PC;PCK1;PECR;PEX13;POR;PTGR1;PTGS1;RBP1;SRR;UGT2A3;UGT2B7
GO:0016053	organic acid biosynthetic process	http://amigo.geneontology.org/amigo/term/GO:0016053	187	31	9.20408	3.36807	1.17988e-09	1.15009e-06	215;220;226;229;445;873;1373;1576;2203;2584;2678;2687;2819;3248;3692;3939;4507;4942;5009;5742;5947;6470;8309;9926;51102;55256;55825;63826;80201;114883;171586	ABCD1;ABHD3;ACOX2;ADI1;ALDH1A3;ALDOA;ALDOB;ASS1;CBR1;CPS1;CYP3A4;EIF6;FBP1;GALK1;GGT1;GGT5;GPD1;HKDC1;HPGD;LDHA;LPGAT1;MECR;MTAP;OAT;OSBPL9;OTC;PECR;PTGS1;RBP1;SHMT1;SRR
GO:0046394	carboxylic acid biosynthetic process	http://amigo.geneontology.org/amigo/term/GO:0046394	187	31	9.20408	3.36807	1.17988e-09	1.15009e-06	215;220;226;229;445;873;1373;1576;2203;2584;2678;2687;2819;3248;3692;3939;4507;4942;5009;5742;5947;6470;8309;9926;51102;55256;55825;63826;80201;114883;171586	ABCD1;ABHD3;ACOX2;ADI1;ALDH1A3;ALDOA;ALDOB;ASS1;CBR1;CPS1;CYP3A4;EIF6;FBP1;GALK1;GGT1;GGT5;GPD1;HKDC1;HPGD;LDHA;LPGAT1;MECR;MTAP;OAT;OSBPL9;OTC;PECR;PTGS1;RBP1;SHMT1;SRR
GO:0044255	cellular lipid metabolic process	http://amigo.geneontology.org/amigo/term/GO:0044255	438	50	21.5582	2.3193	6.27406e-09	4.89251e-06	13;215;216;220;248;873;1071;1373;1573;1576;1645;2169;2172;2180;2678;2687;2710;2819;3248;3612;3692;5048;5105;5194;5447;5742;5833;5947;7410;8309;8529;9600;9926;10162;10554;10577;22949;23259;51102;51477;54677;55268;55825;56898;57406;57733;80168;114971;153090;171586	AADAC;ABCD1;ABHD3;ABHD6;ACOX2;ACSL1;AGPAT1;AKR1C1;ALDH1A1;ALDH1A3;ALPI;BDH2;CBR1;CETP;CPS1;CROT;CYP2J2;CYP3A4;CYP4F2;DAB2IP;DDHD2;ECHDC2;EIF6;FABP2;FABP6;GBA3;GGT1;GGT5;GK;GPD1;HPGD;IMPA1;ISYNA1;LPCAT3;LPGAT1;MECR;MOGAT2;NPC2;PAFAH1B1;PCK1;PCYT2;PECR;PEX13;PITPNM1;POR;PTGR1;PTGS1;PTPMT1;RBP1;VAV2
GO:0017144	drug metabolic process	http://amigo.geneontology.org/amigo/term/GO:0017144	393	46	19.3433	2.37808	1.30807e-08	8.50025e-06	48;130;215;216;226;229;445;523;686;873;1373;1512;1573;1576;1644;1645;1800;2180;2203;2584;2644;2678;2687;2819;3081;3692;3939;4129;4200;4507;4942;5048;5052;5091;5105;5169;5447;6470;8529;8566;55256;55825;56898;57026;63826;80201	ABCD1;ACO1;ACSL1;ADH6;ADI1;AKR1C1;ALDH1A1;ALDOA;ALDOB;ASS1;ATP6V1A;BDH2;BTD;CBR1;CPS1;CTSH;CYP2J2;CYP3A4;CYP4F2;DDC;DPEP1;EIF6;ENPP3;FBP1;GALK1;GCHFR;GGT1;GGT5;GPD1;HGD;HKDC1;LDHA;MAOB;ME2;MTAP;OAT;PAFAH1B1;PC;PCK1;PDXK;PDXP;PECR;POR;PRDX1;SHMT1;SRR
GO:0071466	cellular response to xenobiotic stimulus	http://amigo.geneontology.org/amigo/term/GO:0071466	71	17	3.4946	4.86465	3.20427e-08	1.78478e-05	13;95;445;874;1429;1573;1576;1645;1800;2180;2678;5105;5447;5742;9101;9446;91703	AADAC;ACSL1;ACY1;ACY3;AKR1C1;ASS1;CBR3;CRYZ;CYP2J2;CYP3A4;DPEP1;GGT1;GSTO1;PCK1;POR;PTGS1;USP8
GO:0072330	monocarboxylic acid biosynthetic process	http://amigo.geneontology.org/amigo/term/GO:0072330	125	22	6.15246	3.5758	1.19303e-07	5.6779e-05	215;220;226;229;873;1576;2203;2584;2819;3248;3692;3939;5742;5947;8309;9926;51102;55825;63826;80201;114883;171586	ABCD1;ABHD3;ACOX2;ALDH1A3;ALDOA;ALDOB;CBR1;CYP3A4;EIF6;FBP1;GALK1;GPD1;HKDC1;HPGD;LDHA;LPGAT1;MECR;OSBPL9;PECR;PTGS1;RBP1;SRR
GO:0005975	carbohydrate metabolic process	http://amigo.geneontology.org/amigo/term/GO:0005975	252	33	12.4034	2.66057	1.42202e-07	5.6779e-05	216;226;229;1528;2203;2542;2584;2641;2710;2819;3612;3692;3795;3939;4351;5091;5105;6476;6518;6519;7031;7364;8789;8972;9446;9653;10447;51477;57733;64080;79799;80168;80201	ALDH1A1;ALDOA;ALDOB;CYB5A;EIF6;FAM3C;FBP1;FBP2;GALK1;GBA3;GCG;GK;GPD1;GSTO1;HKDC1;HS2ST1;IMPA1;ISYNA1;KHK;LDHA;MGAM;MOGAT2;MPI;PC;PCK1;RBKS;SI;SLC2A5;SLC37A4;SLC3A1;TFF1;UGT2A3;UGT2B7
GO:0006805	xenobiotic metabolic process	http://amigo.geneontology.org/amigo/term/GO:0006805	53	14	2.60864	5.36677	1.45625e-07	5.6779e-05	13;95;874;1429;1573;1576;1645;1800;2180;2678;5447;5742;9446;91703	AADAC;ACSL1;ACY1;ACY3;AKR1C1;CBR3;CRYZ;CYP2J2;CYP3A4;DPEP1;GGT1;GSTO1;POR;PTGS1
GO:0009410	response to xenobiotic stimulus	http://amigo.geneontology.org/amigo/term/GO:0009410	108	19	5.31573	3.5743	9.09844e-07	0.000322498	13;95;445;874;1373;1429;1573;1576;1645;1800;2180;2678;5105;5447;5742;9101;9446;63826;91703	AADAC;ACSL1;ACY1;ACY3;AKR1C1;ASS1;CBR3;CPS1;CRYZ;CYP2J2;CYP3A4;DPEP1;GGT1;GSTO1;PCK1;POR;PTGS1;SRR;USP8
GO:0051186	cofactor metabolic process	http://amigo.geneontology.org/amigo/term/GO:0051186	317	36	15.6026	2.3073	1.33043e-06	0.000432277	215;226;229;686;874;1528;1645;1800;2180;2203;2584;2644;2678;2687;2819;2936;2939;2952;3162;3692;3939;4129;4200;5052;5091;6470;8529;8566;9446;9540;54677;55748;56898;57026;64080;80201	ABCD1;ACSL1;AKR1C1;ALDOA;ALDOB;BDH2;BTD;CBR3;CNDP2;CROT;CYB5A;CYP4F2;DPEP1;EIF6;FBP1;GALK1;GCHFR;GGT1;GGT5;GPD1;GSR;GSTA2;GSTO1;GSTT1;HKDC1;HMOX1;LDHA;MAOB;ME2;PC;PDXK;PDXP;PRDX1;RBKS;SHMT1;TP53I3
GO:0006000	fructose metabolic process	http://amigo.geneontology.org/amigo/term/GO:0006000	10	6	0.492197	12.1902	2.38042e-06	0.000713942	216;226;229;2203;3795;8789	ALDH1A1;ALDOA;ALDOB;FBP1;FBP2;KHK
GO:0007586	digestion	http://amigo.geneontology.org/amigo/term/GO:0007586	41	11	2.01801	5.45092	2.78872e-06	0.000776658	48;248;1645;2169;2980;6476;6518;6523;7031;8972;80168	ACO1;AKR1C1;ALPI;FABP2;GUCA2A;MGAM;MOGAT2;SI;SLC2A5;SLC5A1;TFF1
GO:1901615	organic hydroxy compound metabolic process	http://amigo.geneontology.org/amigo/term/GO:1901615	200	26	9.84394	2.64122	3.86857e-06	0.00100557	130;216;220;1071;1576;1644;1645;1652;2584;2710;2819;3612;3939;4129;5105;5447;8309;8529;8566;10577;23541;51477;55825;57026;80168;114883	ACOX2;ADH6;AKR1C1;ALDH1A1;ALDH1A3;CETP;CYP3A4;CYP4F2;DDC;DDT;GALK1;GK;GPD1;IMPA1;ISYNA1;LDHA;MAOB;MOGAT2;NPC2;OSBPL9;PCK1;PDXK;PDXP;PECR;POR;SEC14L2
GO:0044282	small molecule catabolic process	http://amigo.geneontology.org/amigo/term/GO:0044282	242	29	11.9112	2.43469	5.47695e-06	0.00133466	215;216;226;229;642;874;2584;2710;3081;3612;3795;4507;4942;5009;5105;5194;6470;7378;8309;8529;51102;54677;55268;55825;56898;57026;64080;85007;171586	ABCD1;ABHD3;ACOX2;ALDH1A1;ALDOA;ALDOB;BDH2;BLMH;CBR3;CROT;CYP4F2;ECHDC2;GALK1;GK;HGD;IMPA1;KHK;MECR;MTAP;OAT;OTC;PCK1;PDXP;PECR;PEX13;PHYKPL;RBKS;SHMT1;UPP1
GO:0005996	monosaccharide metabolic process	http://amigo.geneontology.org/amigo/term/GO:0005996	134	20	6.59544	3.0324	6.69062e-06	0.00153451	216;226;229;1528;2203;2542;2584;2641;2819;3795;4351;5091;5105;7364;8789;9446;10447;64080;79799;80201	ALDH1A1;ALDOA;ALDOB;CYB5A;FAM3C;FBP1;FBP2;GALK1;GCG;GPD1;GSTO1;HKDC1;KHK;MPI;PC;PCK1;RBKS;SLC37A4;UGT2A3;UGT2B7
GO:0006639	acylglycerol metabolic process	http://amigo.geneontology.org/amigo/term/GO:0006639	46	11	2.26411	4.85843	9.45393e-06	0.00185592	13;1071;1373;2169;2172;2180;2710;5105;23259;57406;80168	AADAC;ABHD6;ACSL1;CETP;CPS1;DDHD2;FABP2;FABP6;GK;MOGAT2;PCK1
GO:0006094	gluconeogenesis	http://amigo.geneontology.org/amigo/term/GO:0006094	38	10	1.87035	5.3466	9.6917e-06	0.00185592	226;229;2203;2542;2641;2819;5091;5105;8789;10447	ALDOA;ALDOB;FAM3C;FBP1;FBP2;GCG;GPD1;PC;PCK1;SLC37A4
GO:0006631	fatty acid metabolic process	http://amigo.geneontology.org/amigo/term/GO:0006631	173	23	8.51501	2.70111	9.92741e-06	0.00185592	215;873;1573;1576;2180;2678;2687;3248;3692;5105;5194;5447;5742;8309;8529;9926;22949;51102;54677;55268;55825;56898;171586	ABCD1;ABHD3;ACOX2;ACSL1;BDH2;CBR1;CROT;CYP2J2;CYP3A4;CYP4F2;ECHDC2;EIF6;GGT1;GGT5;HPGD;LPGAT1;MECR;PCK1;PECR;PEX13;POR;PTGR1;PTGS1
GO:0044242	cellular lipid catabolic process	http://amigo.geneontology.org/amigo/term/GO:0044242	115	18	5.66026	3.18006	9.99598e-06	0.00185592	13;215;1373;2169;2172;5105;5194;8309;8529;23259;51102;54677;55268;55825;56898;57406;57733;171586	AADAC;ABCD1;ABHD3;ABHD6;ACOX2;BDH2;CPS1;CROT;CYP4F2;DDHD2;ECHDC2;FABP2;FABP6;GBA3;MECR;PCK1;PECR;PEX13
GO:0006638	neutral lipid metabolic process	http://amigo.geneontology.org/amigo/term/GO:0006638	47	11	2.31333	4.75506	1.18127e-05	0.00198723	13;1071;1373;2169;2172;2180;2710;5105;23259;57406;80168	AADAC;ABHD6;ACSL1;CETP;CPS1;DDHD2;FABP2;FABP6;GK;MOGAT2;PCK1
GO:0008610	lipid biosynthetic process	http://amigo.geneontology.org/amigo/term/GO:0008610	265	30	13.0432	2.30005	1.18835e-05	0.00198723	215;220;248;873;1576;2180;2710;2819;3248;3612;3692;5105;5447;5742;5833;5947;8309;9600;9926;10162;10554;23541;51102;51477;55825;57406;80168;114883;114971;171586	ABCD1;ABHD3;ABHD6;ACOX2;ACSL1;AGPAT1;ALDH1A3;ALPI;CBR1;CYP3A4;EIF6;GK;GPD1;HPGD;IMPA1;ISYNA1;LPCAT3;LPGAT1;MECR;MOGAT2;OSBPL9;PCK1;PCYT2;PECR;PITPNM1;POR;PTGS1;PTPMT1;RBP1;SEC14L2
GO:0006766	vitamin metabolic process	http://amigo.geneontology.org/amigo/term/GO:0006766	56	12	2.7563	4.35366	1.24656e-05	0.00198723	686;873;874;1528;1576;5091;5947;6470;8529;8566;9446;57026	BTD;CBR1;CBR3;CYB5A;CYP3A4;CYP4F2;GSTO1;PC;PDXK;PDXP;RBP1;SHMT1
GO:0046434	organophosphate catabolic process	http://amigo.geneontology.org/amigo/term/GO:0046434	106	17	5.21729	3.2584	1.27419e-05	0.00198723	215;226;229;2203;2584;2819;3612;3692;3939;5169;7378;7498;9615;27115;57026;57406;80201	ABCD1;ABHD6;ALDOA;ALDOB;EIF6;ENPP3;FBP1;GALK1;GDA;GPD1;HKDC1;IMPA1;LDHA;PDE7B;PDXP;UPP1;XDH
GO:0006641	triglyceride metabolic process	http://amigo.geneontology.org/amigo/term/GO:0006641	40	10	1.96879	5.07927	1.59248e-05	0.00221107	13;1071;1373;2169;2172;2180;2710;5105;23259;80168	AADAC;ACSL1;CETP;CPS1;DDHD2;FABP2;FABP6;GK;MOGAT2;PCK1
GO:0019319	hexose biosynthetic process	http://amigo.geneontology.org/amigo/term/GO:0019319	40	10	1.96879	5.07927	1.59248e-05	0.00221107	226;229;2203;2542;2641;2819;5091;5105;8789;10447	ALDOA;ALDOB;FAM3C;FBP1;FBP2;GCG;GPD1;PC;PCK1;SLC37A4
GO:0000096	sulfur amino acid metabolic process	http://amigo.geneontology.org/amigo/term/GO:0000096	25	8	1.23049	6.50146	1.60272e-05	0.00221107	642;1373;1800;2678;2687;4482;4507;55256	ADI1;BLMH;CPS1;DPEP1;GGT1;GGT5;MSRA;MTAP
GO:0046486	glycerolipid metabolic process	http://amigo.geneontology.org/amigo/term/GO:0046486	166	22	8.17047	2.69262	1.64455e-05	0.00221107	13;248;1071;1373;2169;2172;2180;2710;2819;3612;5048;5105;5833;9600;9926;10162;10554;23259;57406;80168;114971;171586	AADAC;ABHD3;ABHD6;ACSL1;AGPAT1;ALPI;CETP;CPS1;DDHD2;FABP2;FABP6;GK;GPD1;IMPA1;LPCAT3;LPGAT1;MOGAT2;PAFAH1B1;PCK1;PCYT2;PITPNM1;PTPMT1
GO:0006820	anion transport	http://amigo.geneontology.org/amigo/term/GO:0006820	179	23	8.81032	2.61057	1.75698e-05	0.00228343	215;1071;1636;1645;2180;2542;4547;5169;5174;5306;6519;8529;9497;9600;10166;10227;10577;10768;23760;53405;54677;124935;377677	ABCD1;ACE;ACSL1;AHCYL1;AKR1C1;CA13;CETP;CLIC5;CROT;CYP4F2;ENPP3;MFSD10;MTTP;NPC2;PDZK1;PITPNA;PITPNB;PITPNM1;SLC25A15;SLC37A4;SLC3A1;SLC43A2;SLC4A7
GO:0016042	lipid catabolic process	http://amigo.geneontology.org/amigo/term/GO:0016042	143	20	7.03842	2.84155	1.8155e-05	0.00228343	13;215;1373;1576;2169;2172;5048;5105;5194;8309;8529;23259;51102;54677;55268;55825;56898;57406;57733;171586	AADAC;ABCD1;ABHD3;ABHD6;ACOX2;BDH2;CPS1;CROT;CYP3A4;CYP4F2;DDHD2;ECHDC2;FABP2;FABP6;GBA3;MECR;PAFAH1B1;PCK1;PECR;PEX13
GO:1901292	nucleoside phosphate catabolic process	http://amigo.geneontology.org/amigo/term/GO:1901292	79	14	3.88836	3.60049	2.38207e-05	0.0029024	215;226;229;2203;2584;2819;3692;3939;5169;7378;7498;9615;27115;80201	ABCD1;ALDOA;ALDOB;EIF6;ENPP3;FBP1;GALK1;GDA;GPD1;HKDC1;LDHA;PDE7B;UPP1;XDH
GO:1901607	alpha-amino acid biosynthetic process	http://amigo.geneontology.org/amigo/term/GO:1901607	42	10	2.06723	4.8374	2.5333e-05	0.00299314	445;1373;2678;2687;4507;4942;5009;6470;55256;63826	ADI1;ASS1;CPS1;GGT1;GGT5;MTAP;OAT;OTC;SHMT1;SRR
GO:0046364	monosaccharide biosynthetic process	http://amigo.geneontology.org/amigo/term/GO:0046364	45	10	2.21489	4.51491	4.81879e-05	0.00542572	226;229;2203;2542;2641;2819;5091;5105;8789;10447	ALDOA;ALDOB;FAM3C;FBP1;FBP2;GCG;GPD1;PC;PCK1;SLC37A4
GO:0016052	carbohydrate catabolic process	http://amigo.geneontology.org/amigo/term/GO:0016052	84	14	4.13445	3.38618	4.87049e-05	0.00542572	216;226;229;2203;2584;2710;2819;3692;3795;3939;8972;57733;64080;80201	ALDH1A1;ALDOA;ALDOB;EIF6;FBP1;GALK1;GBA3;GK;GPD1;HKDC1;KHK;LDHA;MGAM;RBKS
GO:0008652	cellular amino acid biosynthetic process	http://amigo.geneontology.org/amigo/term/GO:0008652	46	10	2.26411	4.41676	5.89474e-05	0.00627771	445;1373;2678;2687;4507;4942;5009;6470;55256;63826	ADI1;ASS1;CPS1;GGT1;GGT5;MTAP;OAT;OTC;SHMT1;SRR
GO:0009166	nucleotide catabolic process	http://amigo.geneontology.org/amigo/term/GO:0009166	75	13	3.69148	3.52163	5.9573e-05	0.00627771	215;226;229;2203;2584;2819;3692;3939;7378;7498;9615;27115;80201	ABCD1;ALDOA;ALDOB;EIF6;FBP1;GALK1;GDA;GPD1;HKDC1;LDHA;PDE7B;UPP1;XDH
GO:0015711	organic anion transport	http://amigo.geneontology.org/amigo/term/GO:0015711	144	19	7.08764	2.68072	6.73873e-05	0.0069143	215;1071;1636;1645;2180;2542;4547;5306;6519;8529;9497;9600;10166;10227;10577;23760;54677;124935;377677	ABCD1;ACE;ACSL1;AKR1C1;CA13;CETP;CROT;CYP4F2;MFSD10;MTTP;NPC2;PITPNA;PITPNB;PITPNM1;SLC25A15;SLC37A4;SLC3A1;SLC43A2;SLC4A7
GO:0034404	nucleobase-containing small molecule biosynthetic process	http://amigo.geneontology.org/amigo/term/GO:0034404	98	15	4.82353	3.10976	7.30394e-05	0.00730207	215;226;229;2203;2584;2819;3692;3939;4507;5169;7378;7498;9615;27115;80201	ABCD1;ALDOA;ALDOB;EIF6;ENPP3;FBP1;GALK1;GDA;GPD1;HKDC1;LDHA;MTAP;PDE7B;UPP1;XDH
GO:0044262	cellular carbohydrate metabolic process	http://amigo.geneontology.org/amigo/term/GO:0044262	111	16	5.46339	2.92859	8.84719e-05	0.0086238	2203;2584;2641;2710;3612;3795;5105;8789;8972;9653;10447;51477;57733;64080;80168;80201	FAM3C;FBP1;FBP2;GALK1;GBA3;GCG;GK;HKDC1;HS2ST1;IMPA1;ISYNA1;KHK;MGAM;MOGAT2;PCK1;RBKS
GO:0006090	pyruvate metabolic process	http://amigo.geneontology.org/amigo/term/GO:0006090	68	12	3.34694	3.58537	9.58872e-05	0.00911864	226;229;2203;2584;2819;3692;3939;4200;5091;5105;63826;80201	ALDOA;ALDOB;EIF6;FBP1;GALK1;GPD1;HKDC1;LDHA;ME2;PC;PCK1;SRR
GO:1901605	alpha-amino acid metabolic process	http://amigo.geneontology.org/amigo/term/GO:1901605	112	16	5.51261	2.90244	9.87395e-05	0.00916632	445;642;1373;1800;2678;2687;3081;4482;4507;4942;5009;6470;51091;55256;63826;85007	ADI1;ASS1;BLMH;CPS1;DPEP1;GGT1;GGT5;HGD;MSRA;MTAP;OAT;OTC;PHYKPL;SEPSECS;SHMT1;SRR
GO:0042866	pyruvate biosynthetic process	http://amigo.geneontology.org/amigo/term/GO:0042866	40	9	1.96879	4.57134	0.000104572	0.00927399	226;229;2203;2584;2819;3692;3939;63826;80201	ALDOA;ALDOB;EIF6;FBP1;GALK1;GPD1;HKDC1;LDHA;SRR
GO:0043171	peptide catabolic process	http://amigo.geneontology.org/amigo/term/GO:0043171	17	6	0.836735	7.17073	0.000104656	0.00927399	290;1512;1636;2028;2678;2687	ACE;ANPEP;CTSH;ENPEP;GGT1;GGT5
GO:0050892	intestinal absorption	http://amigo.geneontology.org/amigo/term/GO:0050892	18	6	0.885954	6.77236	0.00015057	0.0126857	48;1645;2169;6518;6523;80168	ACO1;AKR1C1;FABP2;MOGAT2;SLC2A5;SLC5A1
GO:0006732	coenzyme metabolic process	http://amigo.geneontology.org/amigo/term/GO:0006732	205	23	10.09	2.27948	0.000151844	0.0126857	215;226;229;686;874;1528;2180;2203;2584;2819;3692;3939;4200;5091;6470;8529;8566;9446;9540;54677;57026;64080;80201	ABCD1;ACSL1;ALDOA;ALDOB;BTD;CBR3;CROT;CYB5A;CYP4F2;EIF6;FBP1;GALK1;GPD1;GSTO1;HKDC1;LDHA;ME2;PC;PDXK;PDXP;RBKS;SHMT1;TP53I3
GO:0072524	pyridine-containing compound metabolic process	http://amigo.geneontology.org/amigo/term/GO:0072524	93	14	4.57743	3.05848	0.000152918	0.0126857	226;229;2203;2584;2819;3692;3939;4200;4507;8566;9540;57026;64080;80201	ALDOA;ALDOB;EIF6;FBP1;GALK1;GPD1;HKDC1;LDHA;ME2;MTAP;PDXK;PDXP;RBKS;TP53I3
GO:0009062	fatty acid catabolic process	http://amigo.geneontology.org/amigo/term/GO:0009062	65	11	3.19928	3.43827	0.000276014	0.0224204	215;5105;5194;8309;8529;51102;54677;55268;55825;56898;171586	ABCD1;ABHD3;ACOX2;BDH2;CROT;CYP4F2;ECHDC2;MECR;PCK1;PECR;PEX13
GO:0042493	response to drug	http://amigo.geneontology.org/amigo/term/GO:0042493	359	33	17.6699	1.86759	0.000291177	0.0231694	130;445;642;1063;1317;1373;1573;1576;1644;1800;2180;2203;2782;3162;3248;3939;4129;4192;4297;5009;5105;5174;5447;7098;9101;10166;10227;10494;22949;27290;55929;57026;63826	ACSL1;ADH6;ASS1;BLMH;CENPF;CPS1;CYP2J2;CYP3A4;DDC;DMAP1;DPEP1;FBP1;GNB1;HMOX1;HPGD;KMT2A;LDHA;MAOB;MDK;MFSD10;OTC;PCK1;PDXP;PDZK1;POR;PTGR1;SLC25A15;SLC31A1;SPINK4;SRR;STK25;TLR3;USP8
GO:0016051	carbohydrate biosynthetic process	http://amigo.geneontology.org/amigo/term/GO:0016051	88	13	4.33133	3.00139	0.000318632	0.0248469	226;229;2203;2542;2641;2819;3612;5091;5105;8789;9653;10447;51477	ALDOA;ALDOB;FAM3C;FBP1;FBP2;GCG;GPD1;HS2ST1;IMPA1;ISYNA1;PC;PCK1;SLC37A4
GO:0019318	hexose metabolic process	http://amigo.geneontology.org/amigo/term/GO:0019318	112	15	5.51261	2.72104	0.000337695	0.0258171	216;226;229;2203;2542;2584;2641;2819;3795;4351;5091;5105;8789;10447;80201	ALDH1A1;ALDOA;ALDOB;FAM3C;FBP1;FBP2;GALK1;GCG;GPD1;HKDC1;KHK;MPI;PC;PCK1;SLC37A4
GO:0006165	nucleoside diphosphate phosphorylation	http://amigo.geneontology.org/amigo/term/GO:0006165	47	9	2.31333	3.8905	0.00038515	0.0280459	226;229;2203;2584;2819;3692;3939;80201;129607	ALDOA;ALDOB;CMPK2;EIF6;FBP1;GALK1;GPD1;HKDC1;LDHA
GO:0046461	neutral lipid catabolic process	http://amigo.geneontology.org/amigo/term/GO:0046461	21	6	1.03361	5.80488	0.000388428	0.0280459	13;1373;2169;2172;23259;57406	AADAC;ABHD6;CPS1;DDHD2;FABP2;FABP6
GO:0046464	acylglycerol catabolic process	http://amigo.geneontology.org/amigo/term/GO:0046464	21	6	1.03361	5.80488	0.000388428	0.0280459	13;1373;2169;2172;23259;57406	AADAC;ABHD6;CPS1;DDHD2;FABP2;FABP6
GO:0006520	cellular amino acid metabolic process	http://amigo.geneontology.org/amigo/term/GO:0006520	178	20	8.7611	2.28282	0.000405528	0.0287482	95;445;642;1373;1644;1800;2678;2687;3081;4482;4507;4942;5009;5184;6470;6519;51091;55256;63826;85007	ACY1;ADI1;ASS1;BLMH;CPS1;DDC;DPEP1;GGT1;GGT5;HGD;MSRA;MTAP;OAT;OTC;PEPD;PHYKPL;SEPSECS;SHMT1;SLC3A1;SRR
GO:1901568	fatty acid derivative metabolic process	http://amigo.geneontology.org/amigo/term/GO:1901568	79	12	3.88836	3.08614	0.000416094	0.0289705	215;873;1573;1800;2180;2678;2687;3248;5742;8529;22949;56898	ABCD1;ACSL1;BDH2;CBR1;CYP2J2;CYP4F2;DPEP1;GGT1;GGT5;HPGD;PTGR1;PTGS1
GO:0006096	glycolytic process	http://amigo.geneontology.org/amigo/term/GO:0006096	39	8	1.91957	4.1676	0.000500214	0.0336265	226;229;2203;2584;2819;3692;3939;80201	ALDOA;ALDOB;EIF6;FBP1;GALK1;GPD1;HKDC1;LDHA
GO:0006757	ATP generation from ADP	http://amigo.geneontology.org/amigo/term/GO:0006757	39	8	1.91957	4.1676	0.000500214	0.0336265	226;229;2203;2584;2819;3692;3939;80201	ALDOA;ALDOB;EIF6;FBP1;GALK1;GPD1;HKDC1;LDHA
GO:0046939	nucleotide phosphorylation	http://amigo.geneontology.org/amigo/term/GO:0046939	49	9	2.41176	3.73171	0.000532718	0.0348585	226;229;2203;2584;2819;3692;3939;80201;129607	ALDOA;ALDOB;CMPK2;EIF6;FBP1;GALK1;GPD1;HKDC1;LDHA
GO:0042445	hormone metabolic process	http://amigo.geneontology.org/amigo/term/GO:0042445	70	11	3.44538	3.19268	0.000536422	0.0348585	216;220;1576;1636;1645;2028;4311;5447;5947;7364;10159	ACE;AKR1C1;ALDH1A1;ALDH1A3;ATP6AP2;CYP3A4;ENPEP;MME;POR;RBP1;UGT2B7
GO:0015748	organophosphate ester transport	http://amigo.geneontology.org/amigo/term/GO:0015748	40	8	1.96879	4.06341	0.000599125	0.0382949	215;1071;2542;4547;5306;9600;10577;23760	ABCD1;CETP;MTTP;NPC2;PITPNA;PITPNB;PITPNM1;SLC37A4
GO:0006690	icosanoid metabolic process	http://amigo.geneontology.org/amigo/term/GO:0006690	50	9	2.46098	3.65707	0.000622261	0.0391322	873;1573;1800;2678;2687;3248;5742;8529;22949	CBR1;CYP2J2;CYP4F2;DPEP1;GGT1;GGT5;HPGD;PTGR1;PTGS1
GO:0051187	cofactor catabolic process	http://amigo.geneontology.org/amigo/term/GO:0051187	41	8	2.01801	3.96431	0.000713261	0.0441429	215;874;2678;2687;3162;5052;8529;57026	ABCD1;CBR3;CYP4F2;GGT1;GGT5;HMOX1;PDXP;PRDX1
GO:0006811	ion transport	http://amigo.geneontology.org/amigo/term/GO:0006811	441	37	21.7059	1.70461	0.000746145	0.0454566	215;523;1071;1317;1528;1636;1645;2180;2542;2641;4129;4547;4734;5169;5174;5306;6519;6523;7248;7779;8529;9446;9497;9600;10166;10227;10577;10768;23760;53405;54677;57731;91404;124935;147798;283375;377677	ABCD1;ACE;ACSL1;AHCYL1;AKR1C1;ATP6V1A;CA13;CETP;CLIC5;CROT;CYB5A;CYP4F2;ENPP3;GCG;GSTO1;MAOB;MFSD10;MTTP;NEDD4;NPC2;PDZK1;PITPNA;PITPNB;PITPNM1;SESTD1;SLC25A15;SLC30A1;SLC31A1;SLC37A4;SLC39A5;SLC3A1;SLC43A2;SLC4A7;SLC5A1;SPTBN4;TMC4;TSC1
GO:0006869	lipid transport	http://amigo.geneontology.org/amigo/term/GO:0006869	121	15	5.95558	2.51865	0.000780473	0.0468164	215;1071;1636;1645;2169;2172;2180;4547;5306;8529;9600;10577;23760;54677;114883	ABCD1;ACE;ACSL1;AKR1C1;CETP;CROT;CYP4F2;FABP2;FABP6;MTTP;NPC2;OSBPL9;PITPNA;PITPNB;PITPNM1

[truncated: 6 more sheets: magenta_go, red_go, pink_go, greenyellow_kegg, greenyellow_go, moduleSummary]
