# Supplementary material for: Multi-Omics Characterization of Colon Mucosa and Submucosa/Wall from Crohn’s Disease Patients
Source: Int J Mol Sci. 2024 May 8;25(10):5108. doi: 10.3390/ijms25105108 (PMC11121447; doi:10.3390/ijms25105108)
Supplement: Supplementary file 1 [file ijms-25-05108-s001.zip › Supplementary Data S7.xlsx]

## Sheet: gene_module_relationship
gene	module
A1BG	brown
A2M	turquoise
AAMDC	blue
AARS	turquoise
AASDHPPT	brown
ABCC5	brown
ABCD3	yellow
ABCE1	blue
ABCF1	blue
ABHD10	brown
ABHD14B	yellow
ABHD16A	brown
ABI1	brown
ABI3	turquoise
ABI3BP	blue
ABLIM1	brown
ABRACL	yellow
ACAA1	yellow
ACAA2	yellow
ACACB	blue
ACAD8	blue
ACAD9	turquoise
ACADM	turquoise
ACADS	yellow
ACADSB	yellow
ACADVL	turquoise
ACAP1	turquoise
ACAP2	turquoise
ACAT1	blue
ACAT2	turquoise
ACBD3	turquoise
ACIN1	turquoise
ACLY	turquoise
ACO1	blue
ACOT1	blue
ACOT13	blue
ACOT7	blue
ACOT9	blue
ACOX1	yellow
ACP1	brown
ACP2	turquoise
ACSF2	turquoise
ACSF3	yellow
ACSL1	turquoise
ACSL3	blue
ACSL4	blue
ACSS1	turquoise
ACSS2	yellow
ACTA2	brown
ACTB	turquoise
ACTG1	turquoise
ACTG2	turquoise
ACTL6A	turquoise
ACTN1	blue
ACTN4	turquoise
ACTR10	brown
ACTR1A	brown
ACTR1B	blue
ACTR2	blue
ACTR3	turquoise
ACY1	yellow
ACYP1	blue
ACYP2	yellow
ADA	turquoise
ADAM10	blue
ADAM9	blue
ADAR	turquoise
ADCK3	brown
ADD1	brown
ADD3	turquoise
ADH1B	turquoise
ADH1C	turquoise
ADH5	blue
ADI1	turquoise
ADIPOQ	turquoise
ADIRF	brown
ADK	turquoise
ADPRH	turquoise
ADPRHL2	blue
ADRM1	turquoise
ADSL	brown
ADSS	turquoise
AEBP1	turquoise
AFG3L2	turquoise
AFM	blue
AGFG1	brown
AGK	turquoise
AGL	blue
AGO1	blue
AGO2	blue
AGPAT1	turquoise
AGPS	turquoise
AGR2	yellow
AGR3	yellow
AGRN	turquoise
AGT	turquoise
AHCY	blue
AHCYL1	turquoise
AHNAK	turquoise
AHNAK2	blue
AHSA1	brown
AHSG	brown
AHSP	brown
AIDA	blue
AIF1	turquoise
AIFM1	yellow
AIMP1	brown
AIMP2	turquoise
AIP	blue
AK1	blue
AK2	turquoise
AK3	brown
AK4	blue
AKAP1	blue
AKAP12	blue
AKAP13	turquoise
AKAP2	brown
AKAP9	blue
AKR1A1	brown
AKR1B1	turquoise
AKR1B10	yellow
AKR1C2	blue
AKR1C3	yellow
AKR7A2	blue
AKT2	blue
ALAD	brown
ALCAM	blue
ALDH16A1	turquoise
ALDH18A1	turquoise
ALDH1A1	blue
ALDH1A2	yellow
ALDH1A3	turquoise
ALDH1B1	blue
ALDH1L1	yellow
ALDH1L2	blue
ALDH2	brown
ALDH3A2	brown
ALDH4A1	yellow
ALDH5A1	turquoise
ALDH6A1	turquoise
ALDH7A1	blue
ALDH9A1	turquoise
ALDOA	turquoise
ALDOB	yellow
ALDOC	blue
ALOX5	turquoise
ALYREF	turquoise
AMBP	turquoise
AMT	brown
AMY2A	turquoise
ANK1	brown
ANK2	blue
ANK3	blue
ANKFY1	turquoise
ANKRD13A	blue
ANKRD44	turquoise
ANKS1A	brown
ANO6	blue
ANP32A	turquoise
ANP32B	turquoise
ANP32E	turquoise
ANPEP	turquoise
ANTXR2	blue
ANXA1	brown
ANXA11	brown
ANXA2	turquoise
ANXA3	blue
ANXA4	brown
ANXA5	turquoise
ANXA6	blue
ANXA7	turquoise
AOC3	blue
AP1B1	turquoise
AP1G1	turquoise
AP1M1	turquoise
AP2A1	blue
AP2A2	turquoise
AP2B1	turquoise
AP2M1	blue
AP2S1	turquoise
AP3B1	turquoise
AP3D1	turquoise
AP3M1	turquoise
APCS	brown
APEH	brown
APEX1	turquoise
API5	turquoise
APIP	yellow
APMAP	turquoise
APOA1	turquoise
APOA1BP	brown
APOA2	brown
APOA4	brown
APOB	turquoise
APOBEC3C	blue
APOBR	turquoise
APOC1	brown
APOC2	brown
APOC3	brown
APOD	turquoise
APOE	turquoise
APOH	brown
APOL1	turquoise
APOL2	turquoise
APOL3	turquoise
APOM	brown
APOOL	blue
APP	brown
APPL1	brown
APRT	turquoise
AQP1	brown
ARCN1	turquoise
ARF1	turquoise
ARF4	turquoise
ARF5	turquoise
ARF6	blue
ARFGAP2	turquoise
ARFGEF2	blue
ARFIP1	yellow
ARHGAP1	blue
ARHGAP10	brown
ARHGAP17	turquoise
ARHGAP25	turquoise
ARHGAP4	turquoise
ARHGDIA	turquoise
ARHGDIB	turquoise
ARHGEF1	turquoise
ARHGEF12	blue
ARHGEF17	blue
ARHGEF2	turquoise
ARHGEF6	turquoise
ARHGEF7	brown
ARIH1	turquoise
ARL1	turquoise
ARL3	brown
ARL6IP1	blue
ARL6IP5	brown
ARL8A	turquoise
ARL8B	blue
ARMC10	blue
ARPC1A	blue
ARPC1B	turquoise
ARPC2	turquoise
ARPC3	turquoise
ARPC4	turquoise
ARPC5	turquoise
ARPC5L	brown
ARRB1	blue
ASAH1	turquoise
ASL	blue
ASMTL	blue
ASNA1	brown
ASPH	turquoise
ASPN	blue
ASPSCR1	yellow
ASS1	blue
ATAD3A	turquoise
ATG3	brown
ATG7	turquoise
ATIC	brown
ATL1	blue
ATL2	blue
ATL3	blue
ATOX1	turquoise
ATP13A1	turquoise
ATP1A1	yellow
ATP1A2	blue
ATP1A3	blue
ATP1B1	yellow
ATP1B3	turquoise
ATP2A2	turquoise
ATP2A3	turquoise
ATP2B1	turquoise
ATP2B4	blue
ATP5A1	yellow
ATP5B	yellow
ATP5C1	blue
ATP5D	brown
ATP5F1	blue
ATP5H	brown
ATP5I	brown
ATP5J	turquoise
ATP5J2	blue
ATP5L	blue
ATP5O	blue
ATP6V0D1	turquoise
ATP6V1A	turquoise
ATP6V1B2	turquoise
ATP6V1C1	turquoise
ATP6V1D	turquoise
ATP6V1E1	turquoise
ATP6V1F	turquoise
ATP6V1G1	turquoise
ATP6V1H	turquoise
ATRN	blue
ATXN10	blue
ATXN2L	turquoise
AZGP1	turquoise
AZU1	turquoise
B2M	turquoise
BABAM1	blue
BAD	blue
BAG1	blue
BAG2	blue
BAG3	blue
BAG6	turquoise
BAHCC1	brown
BAIAP2L1	brown
BANF1	turquoise
BASP1	turquoise
BAX	turquoise
BCAM	blue
BCAP29	blue
BCAP31	turquoise
BCAT2	blue
BCHE	blue
BCKDHA	turquoise
BCL2L13	blue
BCLAF1	turquoise
BDH1	yellow
BDH2	turquoise
BGN	brown
BICD1	blue
BICD2	turquoise
BID	turquoise
BIN1	blue
BIN2	turquoise
BIN3	blue
BLMH	blue
BLOC1S5	turquoise
BLVRA	blue
BLVRB	blue
BOD1L1	turquoise
BOLA2	turquoise
BPGM	brown
BPI	turquoise
BPNT1	brown
BRD4	turquoise
BRI3BP	turquoise
BRK1	turquoise
BROX	blue
BSG	blue
BST1	blue
BST2	turquoise
BTF3	turquoise
BTF3L4	turquoise
BTK	turquoise
BUB3	turquoise
BUD31	turquoise
BZW1	brown
BZW2	blue
C11orf54	blue
C11orf68	turquoise
C11orf73	blue
C12orf10	turquoise
C14orf159	blue
C14orf166	turquoise
C15orf52	blue
C16orf58	turquoise
C19orf43	brown
C1orf123	brown
C1orf198	blue
C1QB	blue
C1QBP	yellow
C1QC	blue
C1R	turquoise
C1RL	blue
C1S	turquoise
C2	brown
C20orf27	blue
C21orf33	blue
C21orf59	blue
C3	turquoise
C4A	turquoise
C4B	brown
C4BPA	turquoise
C4BPB	turquoise
C5	turquoise
C6	turquoise
C7	turquoise
C8A	turquoise
C8B	blue
C8G	brown
C9	turquoise
C9orf142	turquoise
C9orf64	brown
CA1	brown
CA2	brown
CAB39	blue
CAB39L	blue
CACNA2D1	blue
CACYBP	turquoise
CAD	turquoise
CADM1	blue
CADM3	blue
CALB2	yellow
CALD1	blue
CALM1	blue
CALML5	blue
CALR	turquoise
CALU	blue
CAMK1	blue
CAMP	turquoise
CAND1	brown
CAND2	blue
CANX	turquoise
CAP1	turquoise
CAP2	blue
CAPG	turquoise
CAPN1	blue
CAPN2	turquoise
CAPNS1	yellow
CAPRIN1	turquoise
CAPZA1	turquoise
CAPZA2	blue
CAPZB	turquoise
CARHSP1	brown
CARKD	blue
CARM1	brown
CARS	blue
CASP1	turquoise
CASP3	turquoise
CASP7	yellow
CASQ2	blue
CAST	blue
CAT	turquoise
CAV1	blue
CAV2	brown
CBR1	yellow
CBR3	blue
CBX1	brown
CBX3	brown
CC2D1A	blue
CCAR1	turquoise
CCAR2	turquoise
CCDC146	blue
CCDC158	blue
CCDC22	turquoise
CCDC43	turquoise
CCDC47	turquoise
CCDC50	blue
CCDC51	blue
CCDC58	turquoise
CCDC6	blue
CCDC9	turquoise
CCDC90B	turquoise
CCDC91	blue
CCDC93	turquoise
CCS	blue
CCT2	turquoise
CCT3	turquoise
CCT4	turquoise
CCT5	turquoise
CCT6A	brown
CCT7	brown
CCT8	turquoise
CD109	blue
CD14	turquoise
CD151	brown
CD163	turquoise
CD2	turquoise
CD34	brown
CD36	turquoise
CD38	turquoise
CD44	turquoise
CD47	turquoise
CD55	turquoise
CD59	blue
CD5L	turquoise
CD63	turquoise
CD74	turquoise
CD81	blue
CD82	turquoise
CD9	blue
CD99	turquoise
CDC37	yellow
CDC42	brown
CDC42BPB	turquoise
CDC42EP4	blue
CDC5L	turquoise
CDH1	yellow
CDH17	yellow
CDH19	blue
CDH5	turquoise
CDIPT	blue
CDK5RAP3	turquoise
CDKN1B	brown
CDKN2AIP	turquoise
CDKN2C	blue
CDS2	blue
CDV3	blue
CECR5	turquoise
CELA3A	turquoise
CEND1	blue
CENPF	blue
CEP250	brown
CES1	blue
CES2	yellow
CETN2	blue
CFB	brown
CFD	blue
CFH	turquoise
CFHR1	blue
CFHR2	blue
CFI	turquoise
CFL1	brown
CFL2	blue
CFP	brown
CGN	yellow
CHCHD3	turquoise
CHCHD4	blue
CHCHD6	yellow
CHD4	turquoise
CHERP	turquoise
CHGA	yellow
CHGB	brown
CHI3L1	turquoise
CHL1	blue
CHMP1A	brown
CHMP1B	brown
CHMP2A	blue
CHMP2B	brown
CHMP3	brown
CHMP4A	blue
CHMP4B	brown
CHMP5	brown
CHMP6	blue
CHP1	turquoise
CHRM2	blue
CHRNA3	brown
CHTOP	turquoise
CILP	blue
CIRBP	brown
CISD1	brown
CISD2	brown
CKAP4	turquoise
CKAP5	blue
CKB	blue
CKM	turquoise
CKMT1A	brown
CLASP1	blue
CLASP2	blue
CLC	turquoise
CLCA1	yellow
CLCC1	brown
CLIC1	turquoise
CLIC2	turquoise
CLIC4	blue
CLIC6	turquoise
CLINT1	turquoise
CLIP1	blue
CLIP2	turquoise
CLPP	turquoise
CLPTM1	turquoise
CLTA	turquoise
CLTB	blue
CLTC	turquoise
CLU	turquoise
CMA1	turquoise
CMAS	turquoise
CMBL	yellow
CMPK1	brown
CNBP	yellow
CNDP2	turquoise
CNIH4	blue
CNN1	blue
CNN2	turquoise
CNN3	blue
CNOT1	turquoise
CNP	blue
CNPY2	turquoise
CNPY4	blue
CNRIP1	blue
CNTLN	blue
CNTN1	turquoise
COA3	brown
COASY	turquoise
COL12A1	blue
COL14A1	turquoise
COL15A1	blue
COL18A1	blue
COL1A1	turquoise
COL1A2	turquoise
COL3A1	turquoise
COL4A1	blue
COL4A2	blue
COL4A3BP	turquoise
COL5A1	turquoise
COL6A1	turquoise
COL6A2	turquoise
COL6A3	turquoise
COLGALT1	blue
COMMD3	turquoise
COMMD5	blue
COMMD6	turquoise
COMMD8	blue
COMMD9	blue
COMT	brown
COPA	turquoise
COPB1	turquoise
COPB2	turquoise
COPE	turquoise
COPG1	turquoise
COPG2	turquoise
COPS2	brown
COPS3	blue
COPS4	blue
COPS5	blue
COPS6	blue
COPS7A	blue
COPS7B	blue
COPS8	brown
COPZ1	turquoise
COQ3	blue
COQ7	brown
COQ9	blue
CORO1A	turquoise
CORO1B	blue
CORO1C	blue
CORO7	turquoise
COTL1	turquoise
COX17	blue
COX20	blue
COX4I1	yellow
COX5A	turquoise
COX5B	turquoise
COX6A1	yellow
COX6B1	yellow
COX7A2	brown
CP	turquoise
CPA3	turquoise
CPNE1	brown
CPNE3	turquoise
CPOX	turquoise
CPPED1	blue
CPQ	brown
CPS1	yellow
CPSF6	turquoise
CPSF7	brown
CPT1A	yellow
CPT2	yellow
CPVL	turquoise
CPXM1	turquoise
CRABP1	blue
CRABP2	brown
CRAT	blue
CREB1	turquoise
CRELD1	blue
CRELD2	turquoise
CRIP2	blue
CRK	blue
CRKL	brown
CRLF3	turquoise
CRMP1	blue
CROCC	blue
CRYAB	blue
CRYL1	brown
CRYZ	blue
CS	yellow
CSDE1	blue
CSE1L	brown
CSK	turquoise
CSNK1A1	blue
CSNK2B	blue
CSPG4	blue
CSRP1	blue
CSRP2	turquoise
CST3	turquoise
CSTB	blue
CSTF2	turquoise
CTAGE5	turquoise
CTBP1	turquoise
CTCF	turquoise
CTNNA1	turquoise
CTNNA2	yellow
CTNNB1	turquoise
CTNND1	yellow
CTPS1	blue
CTPS2	blue
CTSB	turquoise
CTSC	turquoise
CTSD	turquoise
CTSG	turquoise
CTSH	turquoise
CTSL	yellow
CTSS	brown
CTSZ	turquoise
CTTN	brown
CUL1	brown
CUL2	blue
CUL3	turquoise
CUL4A	turquoise
CUL4B	brown
CUL5	brown
CYB5A	brown
CYB5B	brown
CYB5R1	brown
CYB5R3	blue
CYBA	turquoise
CYBB	turquoise
CYBRD1	turquoise
CYC1	blue
CYCS	blue
CYFIP1	brown
CYFIP2	turquoise
CYGB	turquoise
CYP1B1	turquoise
CYP20A1	turquoise
CYP27A1	turquoise
DAB2	turquoise
DAD1	turquoise
DAG1	blue
DARS	turquoise
DARS2	turquoise
DAZAP1	turquoise
DBI	turquoise
DBN1	blue
DBNL	turquoise
DBT	blue
DCD	blue
DCLK1	turquoise
DCN	turquoise
DCPS	turquoise
DCTN1	blue
DCTN2	blue
DCTN3	blue
DCTN4	blue
DCTPP1	turquoise
DCUN1D1	brown
DCXR	turquoise
DDAH1	brown
DDAH2	brown
DDB1	turquoise
DDI2	brown
DDOST	turquoise
DDR2	brown
DDRGK1	turquoise
DDT	blue
DDX1	brown
DDX17	turquoise
DDX18	turquoise
DDX19A	blue
DDX21	turquoise
DDX23	turquoise
DDX39A	turquoise
DDX39B	turquoise
DDX3X	blue
DDX42	turquoise
DDX46	turquoise
DDX5	turquoise
DDX58	turquoise
DDX6	blue
DECR1	turquoise
DEF6	turquoise
DEFA3	turquoise
DEK	turquoise
DENR	brown
DERA	blue
DES	blue
DFFA	blue
DFNB59	blue
DGAT1	blue
DGKA	turquoise
DHRS1	brown
DHRS11	yellow
DHRS4	turquoise
DHRS7	turquoise
DHX15	turquoise
DHX9	turquoise
DIABLO	blue
DIAPH1	turquoise
DIAPH2	turquoise
DIP2C	blue
DKC1	turquoise
DLAT	blue
DLD	blue
DLG1	yellow
DLGAP4	blue
DLST	blue
DMD	blue
DMPK	blue
DNAJA1	turquoise
DNAJA2	blue
DNAJA3	yellow
DNAJB1	brown
DNAJB11	turquoise
DNAJB2	blue
DNAJB4	brown
DNAJB5	blue
DNAJC1	turquoise
DNAJC11	turquoise
DNAJC13	turquoise
DNAJC5	blue
DNAJC8	turquoise
DNASE2	turquoise
DNM1L	brown
DNM2	brown
DNMBP	turquoise
DNPEP	turquoise
DNPH1	brown
DOCK1	blue
DOCK11	blue
DOCK2	turquoise
DOCK7	turquoise
DOCK8	turquoise
DOCK9	turquoise
DPM1	turquoise
DPM3	blue
DPP3	turquoise
DPP4	turquoise
DPP6	blue
DPP7	turquoise
DPT	turquoise
DPY30	turquoise
DPYD	brown
DPYSL2	turquoise
DPYSL3	blue
DPYSL4	blue
DR1	turquoise
DRG1	turquoise
DRG2	blue
DSCR3	turquoise
DSP	turquoise
DSTN	blue
DTNA	blue
DTNBP1	turquoise
DTX3L	turquoise
DUSP3	blue
DUT	brown
DYNC1H1	blue
DYNC1I1	blue
DYNC1I2	blue
DYNC1LI1	blue
DYNC1LI2	blue
DYNLL1	brown
DYNLL2	brown
DYNLRB1	blue
DYNLT1	blue
DYSF	blue
ECH1	yellow
ECHDC1	blue
ECHS1	yellow
ECI1	blue
ECI2	yellow
ECM1	blue
EDC4	turquoise
EDF1	blue
EEA1	turquoise
EEF1A1	turquoise
EEF1B2	turquoise
EEF1D	turquoise
EEF1G	turquoise
EEF2	turquoise
EEFSEC	turquoise
EFEMP1	turquoise
EFEMP2	blue
EFHD2	turquoise
EFTUD2	turquoise
EGFR	blue
EHBP1L1	blue
EHD1	brown
EHD2	blue
EHD4	turquoise
EIF1	turquoise
EIF1AX	blue
EIF2B1	blue
EIF2B2	turquoise
EIF2S1	turquoise
EIF2S2	turquoise
EIF2S3	turquoise
EIF3A	turquoise
EIF3B	turquoise
EIF3C	turquoise
EIF3D	turquoise
EIF3E	turquoise
EIF3F	turquoise
EIF3G	turquoise
EIF3H	turquoise
EIF3I	brown
EIF3J	blue
EIF3K	brown
EIF3L	turquoise
EIF4A1	turquoise
EIF4A2	brown
EIF4A3	turquoise
EIF4B	turquoise
EIF4E	blue
EIF4G1	blue
EIF4G2	blue
EIF4H	brown
EIF5	brown
EIF5A	brown
EIF5B	turquoise
EIF6	blue
ELANE	turquoise
ELAVL1	turquoise
ELAVL2	blue
ELMO1	turquoise
ELN	brown
ELOVL1	brown
EMC1	turquoise
EMC3	turquoise
EMD	blue
EMILIN1	turquoise
EMILIN2	turquoise
EML1	blue
EML2	blue
EML3	turquoise
EML4	turquoise
ENAH	blue
ENDOD1	brown
ENG	turquoise
ENO1	turquoise
ENO2	blue
ENOPH1	brown
ENPEP	yellow
ENSA	brown
ENTPD1	blue
EPB41	blue
EPB41L2	turquoise
EPB41L3	blue
EPB42	brown
EPCAM	yellow
EPHX1	blue
EPHX2	brown
EPN1	brown
EPPK1	brown
EPRS	brown
EPS15	turquoise
EPS15L1	turquoise
EPX	turquoise
ERAP1	turquoise
ERC1	blue
ERGIC1	brown
ERGIC3	turquoise
ERH	brown
ERLEC1	turquoise
ERLIN1	brown
ERLIN2	blue
ERP29	turquoise
ERP44	turquoise
ESAM	blue
ESD	brown
ESYT1	brown
ESYT2	blue
ETF1	blue
ETFA	blue
ETFB	yellow
ETFDH	blue
ETHE1	yellow
EVA1B	turquoise
EVL	turquoise
EWSR1	brown
EXOC1	blue
EXOC2	turquoise
EXOC3	turquoise
EXOC4	turquoise
EXOC5	turquoise
EXOC6B	brown
EXOC7	brown
EXOC8	yellow
EZR	yellow
F10	turquoise
F11R	yellow
F12	turquoise
F13A1	turquoise
F2	brown
F8A1	turquoise
F9	blue
FABP1	yellow
FABP3	blue
FABP4	turquoise
FABP5	turquoise
FABP6	yellow
FAF1	blue
FAH	turquoise
FAHD1	brown
FAHD2B	brown
FAM107B	blue
FAM114A1	brown
FAM114A2	turquoise
FAM120A	turquoise
FAM129A	blue
FAM129B	turquoise
FAM134A	turquoise
FAM162A	blue
FAM175B	blue
FAM210B	blue
FAM213A	turquoise
FAM3C	turquoise
FAM49A	blue
FAM49B	turquoise
FAM98B	turquoise
FARP1	blue
FARSA	turquoise
FARSB	turquoise
FASN	turquoise
FAT3	blue
FBL	turquoise
FBLIM1	brown
FBLN2	blue
FBLN5	blue
FBN1	turquoise
FBP1	turquoise
FCER1G	turquoise
FCGBP	yellow
FCGRT	turquoise
FDPS	brown
FDXR	turquoise
FECH	blue
FEN1	blue
FERMT2	blue
FERMT3	turquoise
FGA	turquoise
FGB	turquoise
FGG	turquoise
FGL2	turquoise
FH	yellow
FHL1	blue
FHL2	brown
FHL3	blue
FILIP1	blue
FILIP1L	blue
FIP1L1	turquoise
FIS1	blue
FKBP10	turquoise
FKBP11	turquoise
FKBP15	turquoise
FKBP1A	brown
FKBP2	turquoise
FKBP3	brown
FKBP4	turquoise
FKBP5	turquoise
FKBP8	brown
FKBP9	turquoise
FLII	turquoise
FLNA	blue
FLNB	turquoise
FLNC	blue
FLOT1	turquoise
FLOT2	turquoise
FMNL1	turquoise
FMOD	turquoise
FN1	blue
FN3K	blue
FN3KRP	blue
FNBP1	blue
FNTA	blue
FOLR2	turquoise
FRMPD3	turquoise
FSCN1	turquoise
FSIP2	blue
FTH1	turquoise
FTL	turquoise
FTO	blue
FUBP1	turquoise
FUBP3	turquoise
FUCA1	yellow
FUNDC2	blue
FXYD1	blue
FYB	turquoise
FYCO1	blue
G3BP1	turquoise
G3BP2	brown
G6PD	turquoise
GAA	turquoise
GAB1	blue
GABARAPL2	turquoise
GABPA	yellow
GAK	turquoise
GALE	turquoise
GALK1	turquoise
GALM	blue
GALT	blue
GANAB	turquoise
GAP43	blue
GAPDH	turquoise
GARS	turquoise
GART	turquoise
GAS1	brown
GAS7	blue
GATAD2A	turquoise
GBAS	blue
GBE1	turquoise
GBP1	blue
GBP2	blue
GBP5	blue
GC	brown
GCA	turquoise
GCLC	blue
GCSH	blue
GDI1	blue
GDI2	blue
GEMIN5	yellow
GFPT1	turquoise
GFRA3	brown
GGCT	blue
GGH	turquoise
GGPS1	blue
GGT5	turquoise
GHITM	brown
GIMAP1	turquoise
GIMAP4	turquoise
GIMAP5	turquoise
GIPC3	blue
GIT2	blue
GLG1	turquoise
GLIPR2	blue
GLO1	blue
GLOD4	brown
GLRX	turquoise
GLRX3	turquoise
GLS	turquoise
GLTP	blue
GLUD1	yellow
GLUL	turquoise
GM2A	turquoise
GMDS	yellow
GMFB	brown
GMFG	turquoise
GMIP	turquoise
GMPPA	turquoise
GMPPB	turquoise
GMPR2	turquoise
GMPS	turquoise
GNA11	blue
GNA13	blue
GNAI1	blue
GNAI2	turquoise
GNAI3	turquoise
GNAO1	blue
GNAQ	blue
GNB1	blue
GNB2	blue
GNB2L1	turquoise
GNB4	blue
GNG2	turquoise
GNG5	blue
GNG7	turquoise
GNL1	brown
GNPDA1	blue
GNPDA2	brown
GNS	turquoise
GOLGA2	turquoise
GOLGA3	turquoise
GOLGB1	turquoise
GOLIM4	turquoise
GOLPH3	turquoise
GORASP2	turquoise
GOSR2	turquoise
GOT1	blue
GOT2	yellow
GPA33	yellow
GPC1	blue
GPC4	blue
GPC6	brown
GPD1	turquoise
GPD1L	brown
GPD2	turquoise
GPHN	turquoise
GPI	yellow
GPNMB	turquoise
GPS1	blue
GPT2	turquoise
GPX1	turquoise
GPX3	blue
GPX4	blue
GRB2	brown
GREM1	turquoise
GRHPR	blue
GRIPAP1	yellow
GRN	blue
GRPEL1	turquoise
GSDMD	turquoise
GSPT1	blue
GSR	turquoise
GSS	yellow
GSTA1	yellow
GSTK1	turquoise
GSTM1	turquoise
GSTM2	brown
GSTM3	blue
GSTM4	brown
GSTO1	brown
GSTP1	brown
GSTT1	blue
GSTT2B	blue
GTF2I	turquoise
GUCY1B3	blue
GUK1	turquoise
GUSB	turquoise
GYG1	blue
GYPA	brown
GYPC	blue
GYS1	brown
GZMK	turquoise
H1F0	turquoise
H1FX	turquoise
H2AFV	turquoise
H2AFY	turquoise
H3F3A	turquoise
H6PD	turquoise
HABP2	turquoise
HACD3	blue
HADH	yellow
HADHA	yellow
HADHB	brown
HAGH	blue
HARS	turquoise
HBA1	brown
HBB	yellow
HBD	brown
HBE1	brown
HBG1	brown
HCFC1	turquoise
HCLS1	turquoise
HDAC1	turquoise
HDGF	turquoise
HDHD1	brown
HDHD2	blue
HDLBP	turquoise
HEBP1	brown
HEBP2	blue
HECTD1	blue
HERPUD1	turquoise
HEXA	turquoise
HEXB	turquoise
HGS	blue
HIBADH	blue
HIBCH	yellow
HID1	turquoise
HIGD1A	yellow
HIGD2A	yellow
HINT1	brown
HINT2	blue
HINT3	brown
HIP1R	brown
HIST1H1B	turquoise
HIST1H1C	turquoise
HIST1H1D	turquoise
HIST1H1E	turquoise
HIST1H2BL	turquoise
HIST1H4A	turquoise
HIST2H2AC	turquoise
HK1	blue
HK3	turquoise
HLA-A	turquoise
HLA-B	turquoise
HLA-C	turquoise
HLA-DPA1	turquoise
HLA-DQB1	turquoise
HLA-DRA	turquoise
HLA-DRB1	turquoise
HLA-DRB3	blue
HLA-F	turquoise
HM13	turquoise
HMBS	turquoise
HMGB1	turquoise
HMGB2	turquoise
HMGCL	yellow
HMGCS2	yellow
HMGN1	turquoise
HMHA1	turquoise
HMOX1	blue
HMOX2	turquoise
HNMT	brown
HNRNPA0	turquoise
HNRNPA1	turquoise
HNRNPA2B1	turquoise
HNRNPA3	turquoise
HNRNPAB	turquoise
HNRNPC	turquoise
HNRNPD	turquoise
HNRNPDL	brown
HNRNPF	turquoise
HNRNPH1	turquoise
HNRNPH2	brown
HNRNPH3	brown
HNRNPK	turquoise
HNRNPL	turquoise
HNRNPM	turquoise
HNRNPR	turquoise
HNRNPU	turquoise
HNRNPUL1	turquoise
HNRNPUL2	turquoise
HOOK3	blue
HOPX	blue
HP	turquoise
HP1BP3	turquoise
HPCAL1	turquoise
HPR	blue
HPRT1	turquoise
HPX	turquoise
HRG	blue
HRSP12	blue
HS1BP3	blue
HSBP1	yellow
HSD11B2	yellow
HSD17B10	yellow
HSD17B11	turquoise
HSD17B12	yellow
HSD17B4	turquoise
HSD17B8	yellow
HSDL2	brown
HSP90AA1	turquoise
HSP90AB1	turquoise
HSP90B1	turquoise
HSPA12A	blue
HSPA12B	turquoise
HSPA1B	brown
HSPA2	blue
HSPA4	turquoise
HSPA4L	blue
HSPA5	turquoise
HSPA6	turquoise
HSPA8	turquoise
HSPA9	turquoise
HSPB1	blue
HSPB6	blue
HSPB7	blue
HSPB8	blue
HSPD1	turquoise
HSPE1	turquoise
HSPG2	blue
HSPH1	turquoise
HTATSF1	turquoise
HTRA2	blue
HTT	turquoise
HUWE1	turquoise
HYI	blue
HYOU1	turquoise
IAH1	brown
IARS	turquoise
IARS2	turquoise
IBA57	turquoise
ICAM1	turquoise
ICAM3	turquoise
IDE	yellow
IDH1	turquoise
IDH2	blue
IDH3A	yellow
IDH3B	blue
IDH3G	blue
IFI16	turquoise
IFI30	turquoise
IFI35	blue
IFIT5	blue
IFITM1	brown
IFT27	blue
IGBP1	yellow
IGF2R	turquoise
IGFALS	brown
IGFBP7	brown
IGHA1	turquoise
IGHA2	turquoise
IGHD	turquoise
IGHG1	turquoise
IGHG2	turquoise
IGHG3	turquoise
IGHG4	brown
IGHM	turquoise
IGHV3-23	turquoise
IGKC	turquoise
IGLC2	turquoise
IGLL5	turquoise
IKBIP	turquoise
IKZF1	brown
IL16	turquoise
ILF2	turquoise
ILF3	turquoise
ILK	blue
IMMT	turquoise
IMPA1	blue
IMPACT	brown
IMPDH1	blue
IMPDH2	turquoise
INA	blue
INF2	turquoise
INPP1	blue
INPP4A	blue
INPP4B	blue
INPP5D	turquoise
IPO5	brown
IPO7	brown
IQGAP1	turquoise
IQGAP2	turquoise
IQSEC1	turquoise
IRF2BP2	brown
IRGQ	blue
ISCU	blue
ISG20	turquoise
ISLR	blue
ISOC1	turquoise
ISOC2	blue
IST1	brown
ISYNA1	turquoise
ITFG3	blue
ITGA1	blue
ITGA2	brown
ITGA3	brown
ITGA5	blue
ITGA6	turquoise
ITGA7	blue
ITGA9	turquoise
ITGAL	turquoise
ITGAM	turquoise
ITGAV	blue
ITGB1	blue
ITGB2	turquoise
ITGB3	blue
ITGB4	turquoise
ITIH1	blue
ITIH2	turquoise
ITIH3	turquoise
ITIH4	brown
ITIH5	brown
ITLN1	yellow
ITPA	turquoise
ITPK1	blue
ITPKB	blue
ITPR1	blue
ITPR2	brown
IVD	turquoise
JAGN1	turquoise
JAM3	blue
JPH2	blue
JUP	yellow
KANK2	blue
KANK3	turquoise
KARS	turquoise
KATNAL2	turquoise
KBTBD11	blue
KCNAB2	turquoise
KCNMA1	blue
KCTD12	turquoise
KDELC2	brown
KDSR	blue
KHDRBS1	turquoise
KHSRP	turquoise
KIAA1033	turquoise
KIAA1462	blue
KIAA2018	blue
KIF13A	turquoise
KIF13B	turquoise
KIF1A	blue
KIF5B	blue
KLC1	blue
KLC4	brown
KLHL42	blue
KLKB1	blue
KNG1	turquoise
KPNA1	blue
KPNA3	blue
KPNA4	brown
KPNA6	blue
KPNB1	turquoise
KRAS	blue
KRT18	yellow
KTN1	turquoise
L1CAM	blue
L3HYPDH	turquoise
LACTB2	blue
LAMA2	blue
LAMA4	blue
LAMA5	blue
LAMB1	blue
LAMB2	blue
LAMC1	blue
LAMP1	turquoise
LAMP2	turquoise
LAMTOR1	blue
LAMTOR5	yellow
LANCL1	blue
LANCL2	blue
LAP3	turquoise
LARS	turquoise
LASP1	brown
LBP	turquoise
LBR	blue
LCK	turquoise
LCN2	turquoise
LCP1	turquoise
LCP2	turquoise
LDB3	blue
LDHA	blue
LDHB	blue
LEMD2	blue
LEMD3	turquoise
LETM1	turquoise
LGALS1	blue
LGALS3	yellow
LGALS3BP	turquoise
LGALS4	yellow
LGALS9	turquoise
LGMN	turquoise
LHPP	blue
LIMA1	yellow
LIMCH1	blue
LIMS1	blue
LIMS2	blue
LIN7C	brown
LIPE	turquoise
LMAN1	turquoise
LMAN2	turquoise
LMCD1	turquoise
LMNA	turquoise
LMNB1	turquoise
LMNB2	turquoise
LMOD1	blue
LNPEP	blue
LONP1	turquoise
LPA	brown
LPAR1	blue
LPCAT2	turquoise
LPCAT3	turquoise
LPP	blue
LRBA	turquoise
LRG1	turquoise
LRP1	turquoise
LRPAP1	turquoise
LRPPRC	yellow
LRRC40	blue
LRRC47	blue
LRRC59	turquoise
LRRFIP1	turquoise
LRRN4CL	blue
LRSAM1	blue
LSAMP	blue
LSM2	blue
LSM3	turquoise
LSM4	turquoise
LSM5	turquoise
LSM7	yellow
LSM8	turquoise
LSP1	turquoise
LSS	turquoise
LTA4H	turquoise
LTBP1	turquoise
LTF	turquoise
LTN1	brown
LUC7L2	turquoise
LUC7L3	turquoise
LUM	turquoise
LXN	turquoise
LYN	turquoise
LYPLA2	brown
LYZ	turquoise
LZIC	brown
LZTFL1	blue
M6PR	turquoise
MACF1	blue
MACROD1	brown
MAGED2	blue
MAGI1	turquoise
MAGOHB	turquoise
MAGT1	turquoise
MAN2B1	turquoise
MANF	turquoise
MAOA	blue
MAOB	blue
MAP1A	blue
MAP1B	blue
MAP1LC3B	blue
MAP1S	blue
MAP2K1	brown
MAP2K2	blue
MAP2K3	blue
MAP4	blue
MAP6	blue
MAP7D1	brown
MAP7D3	blue
MAPK1	blue
MAPK14	blue
MAPK1IP1L	blue
MAPK3	blue
MAPRE1	blue
MAPRE2	turquoise
MAPT	blue
MARC2	blue
MARCKS	turquoise
MARCKSL1	turquoise
MARS	turquoise
MAT2A	brown
MAT2B	brown
MATR3	turquoise
MAVS	brown
MBNL1	blue
MBOAT7	turquoise
MCAM	blue
MCCC1	turquoise
MCCC2	blue
MCM3	turquoise
MCTS1	blue
MDH1	blue
MDH2	yellow
ME1	blue
ME2	turquoise
ME3	brown
MECP2	turquoise
MEMO1	brown
MEP1A	brown
MESDC2	turquoise
METAP1	yellow
METAP2	turquoise
METTL7A	brown
MFAP1	turquoise
MFAP2	brown
MFAP4	turquoise
MFF	blue
MFN2	yellow
MFSD10	brown
MGEA5	blue
MGLL	blue
MGMT	brown
MGST1	yellow
MGST2	turquoise
MGST3	blue
MIA3	blue
MICALL1	blue
MID1	blue
MIF	blue
MINK1	yellow
MLEC	brown
MLLT4	blue
MMP2	turquoise
MMP8	blue
MMP9	turquoise
MMRN2	turquoise
MNDA	turquoise
MOB1A	blue
MOB2	blue
MOB4	turquoise
MOCS2	blue
MOGS	turquoise
MPDU1	turquoise
MPI	brown
MPO	turquoise
MPP1	brown
MPRIP	brown
MPST	brown
MPV17	brown
MPZL1	blue
MRC1	blue
MRC2	turquoise
MRE11A	blue
MRGPRF	brown
MRI1	blue
MRPL11	yellow
MRPL12	yellow
MRPL37	turquoise
MRPL38	turquoise
MRPL49	yellow
MRPS22	turquoise
MRPS27	turquoise
MRPS36	blue
MRVI1	blue
MS4A1	turquoise
MSN	turquoise
MSRA	brown
MSRB3	brown
MT-CO2	yellow
MT-ND4	blue
MTA2	turquoise
MTAP	blue
MTCH2	turquoise
MTDH	turquoise
MTFR1L	blue
MTHFD1	yellow
MTMR6	blue
MTMR9	blue
MTOR	blue
MTPN	brown
MTTP	yellow
MTX1	brown
MUC2	yellow
MUT	yellow
MVP	turquoise
MX1	turquoise
MX2	turquoise
MXRA7	blue
MYADM	blue
MYBBP1A	brown
MYCBP	brown
MYDGF	turquoise
MYH10	turquoise
MYH11	blue
MYH14	turquoise
MYH15	blue
MYH6	blue
MYH9	turquoise
MYL1	blue
MYL12A	brown
MYL6	brown
MYL9	blue
MYLK	blue
MYO18A	turquoise
MYO1A	yellow
MYO1B	turquoise
MYO1C	blue
MYO1D	turquoise
MYO1F	turquoise
MYO1G	turquoise
MYO5A	turquoise
MYO6	turquoise
MYO9B	turquoise
MYOF	blue
MZB1	turquoise
NAA10	turquoise
NAA15	turquoise
NAA50	brown
NAAA	turquoise
NACA	turquoise
NADK2	blue
NAE1	blue
NAGA	turquoise
NAGK	turquoise
NAMPT	turquoise
NANS	turquoise
NAP1L1	brown
NAP1L4	brown
NAPA	brown
NAPG	brown
NAPRT	yellow
NARS	blue
NASP	turquoise
NBEA	blue
NCALD	brown
NCAM1	blue
NCAM2	blue
NCDN	blue
NCEH1	turquoise
NCF2	turquoise
NCF4	turquoise
NCK1	brown
NCK2	blue
NCKAP1	yellow
NCL	turquoise
NCLN	turquoise
NCS1	blue
NCSTN	turquoise
NDE1	blue
NDNL2	blue
NDRG1	yellow
NDRG2	brown
NDRG3	blue
NDUFA10	brown
NDUFA11	blue
NDUFA12	brown
NDUFA13	brown
NDUFA2	brown
NDUFA4	blue
NDUFA5	yellow
NDUFA6	yellow
NDUFA7	blue
NDUFA8	blue
NDUFA9	blue
NDUFAB1	brown
NDUFAF2	blue
NDUFB1	brown
NDUFB10	brown
NDUFB11	blue
NDUFB2	brown
NDUFB3	turquoise
NDUFB4	brown
NDUFB6	brown
NDUFB7	yellow
NDUFB8	brown
NDUFB9	blue
NDUFS1	brown
NDUFS2	turquoise
NDUFS3	brown
NDUFS4	brown
NDUFS5	brown
NDUFS6	brown
NDUFS7	blue
NDUFS8	brown
NDUFV1	brown
NDUFV2	brown
NECAP2	turquoise
NEDD4	blue
NEDD8	brown
NEGR1	brown
NEK7	brown
NEK9	blue
NES	turquoise
NEXN	blue
NFIA	brown
NFKB1	turquoise
NFKB2	blue
NFS1	blue
NFU1	blue
NHLRC2	blue
NID1	blue
NID2	blue
NIF3L1	brown
NINL	blue
NIPSNAP1	yellow
NIPSNAP3A	brown
NIT1	blue
NIT2	brown
NME1	turquoise
NME2	blue
NME3	turquoise
NME4	blue
NMI	brown
NMT1	turquoise
NNMT	turquoise
NNT	blue
NOL3	brown
NOLC1	turquoise
NOMO1	turquoise
NONO	turquoise
NOP56	turquoise
NOP58	turquoise
NOS1	blue
NPC2	turquoise
NPEPL1	blue
NPEPPS	blue
NPLOC4	blue
NPM1	turquoise
NPTN	blue
NQO2	blue
NR2C2AP	blue
NRBP1	turquoise
NRP1	turquoise
NRP2	blue
NSF	turquoise
NSFL1C	blue
NSUN2	turquoise
NT5C	brown
NT5DC1	blue
NT5DC3	blue
NT5E	blue
NTM	blue
NUBP1	blue
NUBP2	blue
NUCB1	turquoise
NUCB2	turquoise
NUDC	blue
NUDCD2	brown
NUDCD3	brown
NUDT16	brown
NUDT21	brown
NUDT3	blue
NUDT5	turquoise
NUMA1	turquoise
NUP155	turquoise
NUP205	turquoise
NUP214	turquoise
NUP62	turquoise
NUP88	turquoise
NUP93	turquoise
NUPL1	turquoise
NUTF2	brown
NXF2	brown
NXN	blue
OAS3	turquoise
OAT	yellow
OCIAD1	blue
OCRL	brown
OGDH	blue
OGFR	turquoise
OGN	brown
OLA1	blue
OLFML1	turquoise
OLFML3	turquoise
OPA1	blue
OPA3	turquoise
OPLAH	blue
OPTN	blue
ORM1	brown
ORM2	brown
OSBP	brown
OSBPL10	blue
OSBPL8	turquoise
OSGEP	turquoise
OSTF1	turquoise
OTUB1	blue
OXCT1	blue
OXR1	turquoise
OXSR1	turquoise
P4HA1	turquoise
P4HA2	turquoise
P4HB	turquoise
PA2G4	turquoise
PABPC1	turquoise
PABPC4	turquoise
PABPN1	turquoise
PACS1	blue
PAFAH1B1	blue
PAFAH1B2	turquoise
PAFAH1B3	turquoise
PAICS	brown
PAIP1	brown
PAK1	turquoise
PAK2	turquoise
PALLD	blue
PALM	blue
PANK4	blue
PAPSS2	yellow
PARK7	turquoise
PARP1	turquoise
PARP14	blue
PARP4	turquoise
PARP9	turquoise
PARVA	blue
PARVB	blue
PAWR	blue
PBDC1	brown
PBRM1	turquoise
PBX1	blue
PBXIP1	blue
PC	turquoise
PCBD1	brown
PCBP1	turquoise
PCBP2	turquoise
PCCA	blue
PCCB	blue
PCDH7	blue
PCK2	turquoise
PCMT1	blue
PCNA	turquoise
PCNP	blue
PCNT	brown
PCOLCE	turquoise
PCP4L1	blue
PCSK1N	blue
PCYOX1	blue
PCYT2	yellow
PDAP1	blue
PDCD10	brown
PDCD4	turquoise
PDCD5	blue
PDCD6	brown
PDCD6IP	yellow
PDDC1	blue
PDE12	turquoise
PDE2A	blue
PDE3A	blue
PDE4DIP	turquoise
PDE5A	blue
PDE6D	blue
PDGFRB	brown
PDHA1	blue
PDHB	blue
PDHX	blue
PDIA3	turquoise
PDIA4	turquoise
PDIA5	turquoise
PDIA6	turquoise
PDK3	blue
PDLIM1	turquoise
PDLIM2	blue
PDLIM3	blue
PDLIM4	blue
PDLIM5	brown
PDLIM7	blue
PDP1	blue
PDS5A	turquoise
PDS5B	turquoise
PDXDC1	yellow
PDXK	turquoise
PDXP	blue
PEA15	blue
PEBP1	brown
PECAM1	turquoise
PEF1	brown
PELO	brown
PEPD	yellow
PEX11B	turquoise
PEX14	turquoise
PEX19	brown
PF4	blue
PFAS	turquoise
PFDN1	blue
PFDN2	blue
PFDN4	brown
PFDN5	brown
PFDN6	blue
PFKL	turquoise
PFKM	blue
PFKP	blue
PFN1	blue
PFN2	blue
PGAM1	blue
PGD	turquoise
PGK1	turquoise
PGLS	brown
PGLYRP1	turquoise
PGLYRP2	brown
PGM1	brown
PGM2	turquoise
PGM2L1	turquoise
PGM3	turquoise
PGM5	blue
PGP	turquoise
PGRMC1	brown
PGRMC2	turquoise
PHB	turquoise
[truncated: 1,115 more rows]

## Sheet: moduleEigenvalue
	W.I1	W.I2	W.I3	W.I4	W.I5	W.I6	W.I7	W.I8	W.I9	W.I10	W.NI1	W.NI2	W.NI3	W.NI4	W.NI5	W.NI6	W.NI7	W.NI8	W.N1	W.N2	W.N3	W.N4	W.N5	W.N6	W.N7	W.N8	W.N9
blue	-0.214422	0.0651799	-0.295312	0.0467813	-0.283117	-0.348933	-0.235309	-0.0930148	-0.0253483	-0.0392699	0.0719792	-0.229363	0.132698	0.151805	-0.0207206	0.0133575	0.125294	0.19716	0.137137	0.178336	0.210663	0.159106	0.208876	0.217768	0.180184	-0.426217	0.114703
brown	-0.183247	0.0093328	-0.228715	-0.110496	-0.0923419	-0.192694	-0.458412	-0.209052	-0.279311	-0.316599	0.155924	0.0305882	0.100752	0.15925	0.117833	-0.0880973	-0.0768475	0.195069	0.25739	0.228	0.241956	0.112596	0.20845	0.202696	0.138388	0.0109854	0.0666006
turquoise	0.267647	-0.0559342	0.308478	0.0189496	0.203682	0.30013	0.344916	0.166422	0.111947	0.146904	-0.11268	0.183407	-0.155074	-0.155589	-0.0136975	0.0241118	-0.0719456	-0.228031	-0.148497	-0.225187	-0.244135	-0.159139	-0.213791	-0.217136	-0.205343	0.243312	-0.113728
yellow	-0.189669	-0.0345107	-0.167197	0.0621404	-0.0609799	-0.0460652	-0.231831	-0.0713613	-0.0652351	-0.168877	0.124195	0.489376	-0.108841	-0.0684512	-0.00166087	0.1306	0.12635	-0.101822	-0.0122483	-0.0501454	-0.0319599	-0.0333163	-0.107037	-0.0273361	-0.146852	0.68442	0.108315

## Sheet: brown_go
geneSet	description	link	size	overlap	expect	enrichmentRatio	pValue	FDR	overlapId	userId
GO:0010257	NADH dehydrogenase complex assembly	http://amigo.geneontology.org/amigo/term/GO:0010257	33	19	5.03731	3.77185	2.21956e-08	3.51468e-05	4695;4705;4706;4707;4708;4710;4712;4714;4716;4719;4722;4723;4724;4725;4726;4728;4729;51079;55967	NDUFA10;NDUFA12;NDUFA13;NDUFA2;NDUFAB1;NDUFB1;NDUFB10;NDUFB2;NDUFB4;NDUFB6;NDUFB8;NDUFS1;NDUFS3;NDUFS4;NDUFS5;NDUFS6;NDUFS8;NDUFV1;NDUFV2
GO:0032981	mitochondrial respiratory chain complex I assembly	http://amigo.geneontology.org/amigo/term/GO:0032981	33	19	5.03731	3.77185	2.21956e-08	3.51468e-05	4695;4705;4706;4707;4708;4710;4712;4714;4716;4719;4722;4723;4724;4725;4726;4728;4729;51079;55967	NDUFA10;NDUFA12;NDUFA13;NDUFA2;NDUFAB1;NDUFB1;NDUFB10;NDUFB2;NDUFB4;NDUFB6;NDUFB8;NDUFS1;NDUFS3;NDUFS4;NDUFS5;NDUFS6;NDUFS8;NDUFV1;NDUFV2
GO:0033108	mitochondrial respiratory chain complex assembly	http://amigo.geneontology.org/amigo/term/GO:0033108	41	21	6.25848	3.35545	6.36879e-08	6.72332e-05	4695;4705;4706;4707;4708;4710;4712;4714;4716;4719;4722;4723;4724;4725;4726;4728;4729;7381;28958;51079;55967	COA3;NDUFA10;NDUFA12;NDUFA13;NDUFA2;NDUFAB1;NDUFB1;NDUFB10;NDUFB2;NDUFB4;NDUFB6;NDUFB8;NDUFS1;NDUFS3;NDUFS4;NDUFS5;NDUFS6;NDUFS8;NDUFV1;NDUFV2;UQCRB
GO:0006120	mitochondrial electron transport, NADH to ubiquinone	http://amigo.geneontology.org/amigo/term/GO:0006120	32	17	4.88467	3.48028	6.09744e-07	0.000482765	4695;4705;4706;4707;4708;4710;4712;4714;4716;4719;4722;4723;4724;4725;4726;4728;4729	NDUFA10;NDUFA2;NDUFAB1;NDUFB1;NDUFB10;NDUFB2;NDUFB4;NDUFB6;NDUFB8;NDUFS1;NDUFS3;NDUFS4;NDUFS5;NDUFS6;NDUFS8;NDUFV1;NDUFV2
GO:0042773	ATP synthesis coupled electron transport	http://amigo.geneontology.org/amigo/term/GO:0042773	50	22	7.63229	2.88249	9.21689e-07	0.000486498	4695;4705;4706;4707;4708;4710;4712;4714;4716;4719;4722;4723;4724;4725;4726;4728;4729;7381;7386;10229;27089;55967	COQ7;NDUFA10;NDUFA12;NDUFA2;NDUFAB1;NDUFB1;NDUFB10;NDUFB2;NDUFB4;NDUFB6;NDUFB8;NDUFS1;NDUFS3;NDUFS4;NDUFS5;NDUFS6;NDUFS8;NDUFV1;NDUFV2;UQCRB;UQCRFS1;UQCRQ
GO:0042775	mitochondrial ATP synthesis coupled electron transport	http://amigo.geneontology.org/amigo/term/GO:0042775	50	22	7.63229	2.88249	9.21689e-07	0.000486498	4695;4705;4706;4707;4708;4710;4712;4714;4716;4719;4722;4723;4724;4725;4726;4728;4729;7381;7386;10229;27089;55967	COQ7;NDUFA10;NDUFA12;NDUFA2;NDUFAB1;NDUFB1;NDUFB10;NDUFB2;NDUFB4;NDUFB6;NDUFB8;NDUFS1;NDUFS3;NDUFS4;NDUFS5;NDUFS6;NDUFS8;NDUFV1;NDUFV2;UQCRB;UQCRFS1;UQCRQ
GO:0022904	respiratory electron transport chain	http://amigo.geneontology.org/amigo/term/GO:0022904	59	24	9.00611	2.66486	1.66739e-06	0.000754375	4695;4705;4706;4707;4708;4710;4712;4714;4716;4719;4722;4723;4724;4725;4726;4728;4729;6390;7381;7386;10229;10514;27089;55967	COQ7;MYBBP1A;NDUFA10;NDUFA12;NDUFA2;NDUFAB1;NDUFB1;NDUFB10;NDUFB2;NDUFB4;NDUFB6;NDUFB8;NDUFS1;NDUFS3;NDUFS4;NDUFS5;NDUFS6;NDUFS8;NDUFV1;NDUFV2;SDHB;UQCRB;UQCRFS1;UQCRQ
GO:0006119	oxidative phosphorylation	http://amigo.geneontology.org/amigo/term/GO:0006119	57	23	8.70081	2.64343	3.26326e-06	0.00129184	1347;4695;4705;4706;4707;4708;4710;4712;4714;4716;4719;4722;4723;4724;4725;4726;4728;4729;7381;7386;10229;27089;55967	COQ7;COX7A2;NDUFA10;NDUFA12;NDUFA2;NDUFAB1;NDUFB1;NDUFB10;NDUFB2;NDUFB4;NDUFB6;NDUFB8;NDUFS1;NDUFS3;NDUFS4;NDUFS5;NDUFS6;NDUFS8;NDUFV1;NDUFV2;UQCRB;UQCRFS1;UQCRQ
GO:0022900	electron transport chain	http://amigo.geneontology.org/amigo/term/GO:0022900	93	29	14.1961	2.04282	6.49576e-05	0.0228579	217;1347;1528;4695;4705;4706;4707;4708;4710;4712;4714;4716;4719;4722;4723;4724;4725;4726;4728;4729;6390;7381;7386;10229;10327;10514;27089;55967;83442	AKR1A1;ALDH2;COQ7;COX7A2;CYB5A;MYBBP1A;NDUFA10;NDUFA12;NDUFA2;NDUFAB1;NDUFB1;NDUFB10;NDUFB2;NDUFB4;NDUFB6;NDUFB8;NDUFS1;NDUFS3;NDUFS4;NDUFS5;NDUFS6;NDUFS8;NDUFV1;NDUFV2;SDHB;SH3BGRL3;UQCRB;UQCRFS1;UQCRQ
GO:0045333	cellular respiration	http://amigo.geneontology.org/amigo/term/GO:0045333	91	28	13.8908	2.01573	0.000113088	0.0358149	158;4695;4705;4706;4707;4708;4710;4712;4714;4716;4719;4722;4723;4724;4725;4726;4728;4729;6390;7381;7386;10229;10514;10873;27089;55847;55967;81889	ADSL;CISD1;COQ7;FAHD1;ME3;MYBBP1A;NDUFA10;NDUFA12;NDUFA2;NDUFAB1;NDUFB1;NDUFB10;NDUFB2;NDUFB4;NDUFB6;NDUFB8;NDUFS1;NDUFS3;NDUFS4;NDUFS5;NDUFS6;NDUFS8;NDUFV1;NDUFV2;SDHB;UQCRB;UQCRFS1;UQCRQ

## Sheet: blue_go
geneSet	description	link	size	overlap	expect	enrichmentRatio	pValue	FDR	overlapId	userId
GO:0007399	nervous system development	http://amigo.geneontology.org/amigo/term/GO:0007399	428	188	132.697	1.41676	7.2671e-10	2.30149e-06	38;102;160;205;208;214;274;287;288;306;382;493;547;572;590;682;801;928;1031;1063;1129;1152;1155;1267;1282;1398;1400;1464;1605;1627;1639;1656;1809;1902;1956;1967;1977;1981;2009;2181;2182;2239;2316;2335;2475;2549;2596;2664;2775;2817;2947;3339;3371;3418;3611;3672;3688;3705;3799;3845;3897;3908;3912;3913;3956;4045;4129;4130;4131;4134;4135;4137;4154;4684;4685;4734;4735;4831;4842;4920;4967;4976;5019;504…	ACAT1;ACSL3;ACSL4;ACTR2;ADAM10;AK4;AKT2;ALCAM;ANK2;ANK3;ANXA3;AP2A1;ARF6;ATL1;ATP2B4;ATRN;ATXN10;BAD;BAG3;BCHE;BIN1;BSG;BZW2;CALM1;CAMK1;CD9;CDKN2C;CEND1;CENPF;CHL1;CHRM2;CKB;CNP;COL4A1;COX17;CRK;CRMP1;CSPG4;DAG1;DBN1;DCTN1;DDX6;DPYSL3;DPYSL4;DYNLT1;EGFR;EIF2B1;EIF4E;EIF4G1;EML1;ENAH;EPB41L3;FARP1;FLNA;FN1;GAB1;GAP43;GAS7;GDI1;GNAO1;GNB4;GPC1;GPC4;GSTM3;HOOK3;HSPG2;HTRA2;IDH2;IFT27;ILK;INA;ITGA1;…
GO:0048468	cell development	http://amigo.geneontology.org/amigo/term/GO:0048468	412	181	127.737	1.41698	1.64609e-09	2.60658e-06	87;102;160;208;214;274;287;288;309;382;572;682;845;928;1073;1267;1303;1398;1400;1605;1627;1656;1738;1756;1793;1809;1893;1902;1956;1967;1977;1981;2182;2316;2318;2335;2475;2549;2596;2633;2664;2775;2817;2947;3306;3371;3418;3611;3672;3685;3688;3690;3845;3897;3908;3911;3912;3913;3915;3956;3987;4088;4130;4131;4134;4135;4137;4624;4629;4659;4684;4685;4734;4735;4831;4842;4920;4967;4976;5048;5087;5138;5139…	ACSL4;ACTN1;ACTR2;ADAM10;AKT2;ALCAM;ANK2;ANK3;ANXA6;AP2A1;ARF6;ATL1;ATXN10;BAD;BIN1;BIN3;BSG;CAMK1;CASQ2;CD9;CFL2;CHL1;CLIC4;CNP;COL12A1;COL18A1;CORO1C;CRK;CRMP1;DAG1;DBN1;DDX6;DLD;DMD;DOCK1;DPYSL3;DPYSL4;DYNLT1;DYSF;ECM1;EGFR;EIF2B1;EIF4E;EIF4G1;ENAH;EPB41L3;FAM210B;FARP1;FERMT2;FLNA;FLNC;FN1;GAB1;GAP43;GAS7;GBP1;GDI1;GNAO1;GPC1;GSTM3;HOOK3;HSPA2;HTRA2;IDH2;IFT27;ILK;ITGA1;ITGAV;ITGB1;ITGB3;JAM3…
GO:0030030	cell projection organization	http://amigo.geneontology.org/amigo/term/GO:0030030	343	155	106.344	1.45753	2.88746e-09	3.04819e-06	102;160;214;288;382;391;478;682;857;1069;1267;1398;1400;1605;1627;1639;1778;1781;1809;1902;1956;2182;2316;2335;2475;2549;2596;2664;2775;2817;3273;3371;3611;3672;3688;3897;3908;3911;3912;3913;3956;4130;4131;4134;4135;4137;4638;4682;4684;4685;4734;4735;4831;4976;5048;5064;5216;5217;5295;5354;5413;5532;5566;5578;5592;5594;5595;5621;5747;5756;5781;5792;5898;5906;5962;6383;6385;6386;6647;6710;6714;699…	ACSL4;ACTR2;ADAM10;AKAP9;ALCAM;ANK3;ANO6;AP2A1;ARF6;ATL1;ATP1A3;ATXN10;BIN3;BSG;CAMK1;CAV1;CDC42EP4;CETN2;CHL1;CKAP5;CLASP1;CNP;CORO1B;CORO1C;CRK;CRMP1;CROCC;DAG1;DBN1;DCTN1;DCTN2;DCTN3;DOCK11;DPYSL3;DPYSL4;DYNC1H1;DYNC1I2;DYNLRB1;DYNLT1;EGFR;ENAH;EPB41L3;FARP1;FLNA;FN1;GAB1;GAP43;GAS7;GDI1;GNAO1;GPC1;HRG;IFT27;ILK;ITGA1;ITGB1;JAM3;L1CAM;LAMA2;LAMA5;LAMB1;LAMB2;LGALS1;LPAR1;MACF1;MAP1A;MAP1B;MAP1…
GO:0120036	plasma membrane bounded cell projection organization	http://amigo.geneontology.org/amigo/term/GO:0120036	337	152	104.484	1.45477	5.03756e-09	3.98849e-06	102;160;214;288;382;391;478;682;857;1069;1267;1398;1400;1605;1627;1639;1778;1781;1809;1902;1956;2182;2316;2335;2475;2549;2596;2664;2775;2817;3273;3371;3611;3672;3688;3897;3908;3911;3912;3913;3956;4130;4131;4134;4135;4137;4638;4684;4685;4734;4735;4831;4976;5048;5064;5216;5217;5295;5354;5413;5532;5566;5578;5592;5594;5595;5621;5747;5756;5781;5792;5898;5906;5962;6383;6385;6386;6647;6710;6714;6993;707…	ACSL4;ACTR2;ADAM10;AKAP9;ALCAM;ANK3;ANO6;AP2A1;ARF6;ATL1;ATP1A3;ATXN10;BIN3;BSG;CAMK1;CAV1;CDC42EP4;CETN2;CHL1;CKAP5;CLASP1;CNP;CORO1B;CORO1C;CRK;CRMP1;CROCC;DAG1;DBN1;DCTN1;DCTN2;DCTN3;DOCK11;DPYSL3;DPYSL4;DYNC1H1;DYNC1I2;DYNLRB1;DYNLT1;EGFR;ENAH;EPB41L3;FARP1;FLNA;FN1;GAB1;GAP43;GAS7;GDI1;GNAO1;GPC1;HRG;IFT27;ILK;ITGA1;ITGB1;JAM3;L1CAM;LAMA2;LAMA5;LAMB1;LAMB2;LGALS1;LPAR1;MACF1;MAP1A;MAP1B;MAP1…
GO:0048699	generation of neurons	http://amigo.geneontology.org/amigo/term/GO:0048699	271	127	84.021	1.51153	6.65743e-09	4.02936e-06	102;160;214;274;288;382;590;682;1267;1398;1400;1605;1627;1656;1809;1902;1956;1977;1981;2009;2182;2316;2335;2475;2549;2596;2664;2775;2817;3371;3418;3611;3672;3688;3897;3908;3912;3913;3956;4130;4131;4134;4135;4137;4684;4685;4734;4735;4831;4842;4967;4976;5048;5087;5295;5300;5354;5532;5578;5592;5594;5595;5747;5756;5781;5792;5906;6383;6385;6647;6710;6714;6774;6993;7070;7336;7345;7414;7533;8239;8440;85…	ACSL4;ACTR2;ADAM10;ALCAM;ANK3;AP2A1;ARF6;ATL1;ATXN10;BCHE;BIN1;BSG;CAMK1;CEND1;CHL1;CNP;CRK;CRMP1;DAG1;DBN1;DDX6;DPYSL3;DPYSL4;DYNLT1;EGFR;EIF4E;EIF4G1;EML1;ENAH;EPB41L3;FARP1;FLNA;FN1;GAB1;GAP43;GAS7;GDI1;GNAO1;GPC1;HOOK3;HTRA2;IDH2;IFT27;ILK;ITGA1;ITGB1;JAM3;L1CAM;LAMA2;LAMB1;LAMB2;LGALS1;LPAR1;MACF1;MAP1A;MAP1B;MAP1S;MAP4;MAP6;MAPK1;MAPK3;MAPT;MICALL1;MOB2;MTOR;NCAM1;NCAM2;NCDN;NCK2;NCS1;NDE1;…
GO:0007010	cytoskeleton organization	http://amigo.geneontology.org/amigo/term/GO:0007010	383	168	118.746	1.41479	8.678e-09	4.02936e-06	87;274;287;288;382;388;391;408;636;683;830;845;1069;1073;1264;1266;1267;1398;1400;1410;1452;1605;1627;1639;1674;1756;1778;1783;1793;1809;1902;2009;2035;2275;2316;2475;2549;2770;3273;3611;3688;3845;3911;4088;4130;4131;4134;4135;4137;4281;4624;4629;4641;4659;4682;4735;5048;5064;5074;5202;5216;5217;5295;5300;5413;5562;5563;5592;5594;5595;5747;5756;5829;5898;5910;5962;6249;6385;6386;6525;6566;6647;67…	ACTN1;ACTR2;AKAP9;ANK2;ANK3;ARF6;ARHGEF17;ARPC1A;ARRB1;BICD1;BIN1;BIN3;BST1;CALML5;CAP2;CAPZA2;CASQ2;CCDC6;CDC42EP4;CETN2;CFL2;CHMP2A;CKAP5;CLASP1;CLASP2;CLIC4;CLIP1;CNN1;CNN3;CNP;CNTLN;CORO1B;CORO1C;CRK;CRMP1;CROCC;CRYAB;CSNK1A1;DAG1;DBN1;DCTN1;DCTN2;DES;DMD;DOCK1;DPYSL3;DSTN;DYNC1H1;DYNC1LI1;DYNC1LI2;DYNLT1;EHD2;EML1;EML2;EPB41;EPB41L3;FHL3;FLNA;GAB1;GAS7;GNAI1;HOOK3;HRG;ILK;INA;ITGB1;JAM3;KRAS…
GO:0022008	neurogenesis	http://amigo.geneontology.org/amigo/term/GO:0022008	296	136	91.772	1.48193	8.90607e-09	4.02936e-06	102;160;208;214;274;288;382;590;682;928;1031;1267;1398;1400;1464;1605;1627;1656;1809;1902;1956;1967;1977;1981;2009;2182;2316;2335;2475;2549;2596;2664;2775;2817;3371;3418;3611;3672;3688;3845;3897;3908;3912;3913;3956;4130;4131;4134;4135;4137;4684;4685;4734;4735;4831;4842;4920;4967;4976;5048;5087;5295;5300;5354;5532;5578;5592;5594;5595;5747;5756;5781;5792;5906;6383;6385;6647;6710;6714;6774;6993;7070…	ACSL4;ACTR2;ADAM10;AKT2;ALCAM;ANK3;AP2A1;ARF6;ATL1;ATXN10;BCHE;BIN1;BSG;CAMK1;CD9;CDKN2C;CEND1;CHL1;CNP;CRK;CRMP1;CSPG4;DAG1;DBN1;DDX6;DPYSL3;DPYSL4;DYNLT1;EGFR;EIF2B1;EIF4E;EIF4G1;EML1;ENAH;EPB41L3;FARP1;FLNA;FN1;GAB1;GAP43;GAS7;GDI1;GNAO1;GPC1;HOOK3;HTRA2;IDH2;IFT27;ILK;ITGA1;ITGB1;JAM3;KRAS;L1CAM;LAMA2;LAMB1;LAMB2;LEMD2;LGALS1;LPAR1;MACF1;MAP1A;MAP1B;MAP1S;MAP4;MAP6;MAPK1;MAPK3;MAPT;MICALL1;MO…
GO:0031175	neuron projection development	http://amigo.geneontology.org/amigo/term/GO:0031175	219	104	67.8989	1.53169	8.06068e-08	3.12088e-05	102;160;214;288;382;682;1267;1398;1400;1605;1627;1809;1902;1956;2182;2335;2475;2549;2596;2664;2775;2817;3371;3611;3672;3688;3897;3908;3912;3913;3956;4130;4131;4134;4135;4137;4684;4685;4734;4735;4831;4976;5048;5295;5354;5532;5578;5592;5594;5595;5747;5756;5781;5792;5906;6383;6385;6647;6710;6714;6993;7070;7336;7345;7414;7533;8239;8440;8522;8536;8828;8882;8976;9260;9321;9373;10097;10100;10160;10570;1…	ACSL4;ACTR2;ADAM10;ALCAM;ANK3;AP2A1;ARF6;ATL1;ATXN10;BSG;CAMK1;CHL1;CNP;CRK;CRMP1;DAG1;DBN1;DPYSL3;DPYSL4;DYNLT1;EGFR;ENAH;EPB41L3;FARP1;FN1;GAB1;GAP43;GAS7;GDI1;GNAO1;GPC1;IFT27;ILK;ITGA1;ITGB1;JAM3;L1CAM;LAMA2;LAMB1;LAMB2;LGALS1;LPAR1;MACF1;MAP1A;MAP1B;MAP1S;MAP4;MAP6;MAPK1;MAPK3;MAPT;MICALL1;MOB2;MTOR;NCAM1;NCAM2;NCDN;NCK2;NCS1;NEDD4;NEXN;NME2;NPTN;NRP2;OPA1;PAFAH1B1;PALLD;PDLIM7;PHGDH;PIK3R1;…
GO:0030182	neuron differentiation	http://amigo.geneontology.org/amigo/term/GO:0030182	251	116	77.8202	1.49062	8.86894e-08	3.12088e-05	102;160;214;274;288;382;682;1267;1398;1400;1605;1627;1656;1809;1902;1956;1977;1981;2182;2335;2475;2549;2596;2664;2775;2817;3371;3611;3672;3688;3897;3908;3912;3913;3956;4130;4131;4134;4135;4137;4684;4685;4734;4735;4831;4967;4976;5048;5087;5295;5300;5354;5532;5578;5592;5594;5595;5747;5756;5781;5792;5906;6383;6385;6647;6710;6714;6774;6993;7070;7336;7345;7414;7533;8239;8440;8522;8536;8828;8882;8976;9…	ACSL4;ACTR2;ADAM10;ALCAM;ANK3;AP2A1;ARF6;ATL1;ATXN10;BIN1;BSG;CAMK1;CEND1;CHL1;CNP;CRK;CRMP1;DAG1;DBN1;DDX6;DPYSL3;DPYSL4;DYNLT1;EGFR;EIF4E;EIF4G1;ENAH;EPB41L3;FARP1;FN1;GAB1;GAP43;GAS7;GDI1;GNAO1;GPC1;HTRA2;IFT27;ILK;ITGA1;ITGB1;JAM3;L1CAM;LAMA2;LAMB1;LAMB2;LGALS1;LPAR1;MACF1;MAP1A;MAP1B;MAP1S;MAP4;MAP6;MAPK1;MAPK3;MAPT;MICALL1;MOB2;MTOR;NCAM1;NCAM2;NCDN;NCK2;NCS1;NEDD4;NEXN;NME2;NPTN;NRP2;NTM;O…
GO:0048666	neuron development	http://amigo.geneontology.org/amigo/term/GO:0048666	229	107	70.9993	1.50706	1.48952e-07	4.7173e-05	102;160;214;288;382;682;1267;1398;1400;1605;1627;1809;1902;1956;2182;2335;2475;2549;2596;2664;2775;2817;3371;3611;3672;3688;3897;3908;3912;3913;3956;4130;4131;4134;4135;4137;4684;4685;4734;4735;4831;4967;4976;5048;5295;5354;5532;5578;5592;5594;5595;5747;5756;5781;5792;5906;6383;6385;6647;6710;6714;6993;7070;7336;7345;7414;7533;8239;8440;8522;8536;8828;8882;8976;9260;9321;9373;10097;10100;10160;10…	ACSL4;ACTR2;ADAM10;ALCAM;ANK3;AP2A1;ARF6;ATL1;ATXN10;BSG;CAMK1;CHL1;CNP;CRK;CRMP1;DAG1;DBN1;DPYSL3;DPYSL4;DYNLT1;EGFR;ENAH;EPB41L3;FARP1;FN1;GAB1;GAP43;GAS7;GDI1;GNAO1;GPC1;HTRA2;IFT27;ILK;ITGA1;ITGB1;JAM3;L1CAM;LAMA2;LAMB1;LAMB2;LGALS1;LPAR1;MACF1;MAP1A;MAP1B;MAP1S;MAP4;MAP6;MAPK1;MAPK3;MAPT;MICALL1;MOB2;MTOR;NCAM1;NCAM2;NCDN;NCK2;NCS1;NEDD4;NEXN;NME2;NPTN;NRP2;NTM;OGDH;OPA1;PAFAH1B1;PALLD;PDLIM…
GO:0032989	cellular component morphogenesis	http://amigo.geneontology.org/amigo/term/GO:0032989	272	122	84.3311	1.44668	3.19782e-07	9.20681e-05	87;102;214;287;288;388;391;682;845;928;1073;1267;1303;1398;1400;1432;1452;1605;1627;1793;1902;1956;2035;2316;2335;2549;2596;2633;2664;2817;3611;3672;3679;3685;3688;3690;3897;3908;3911;3912;3913;3915;3987;4130;4131;4135;4137;4624;4629;4684;4734;4976;5048;5064;5295;5532;5578;5594;5595;5747;5781;5962;6383;6647;6710;6714;6993;7070;7111;7168;7345;7414;7533;8239;8522;8828;8976;9260;9373;9948;10097;1016…	ACTN1;ACTR2;ADAM10;ALCAM;ANK2;ANK3;ATL1;BIN3;BSG;CAP2;CASQ2;CD9;CDC42EP4;CFL2;CHL1;CLASP1;CLASP2;CLIC4;CNP;COL12A1;COL18A1;CORO1B;CORO1C;CRK;CRMP1;CSNK1A1;DAG1;DBN1;DOCK1;DPYSL4;DYNLT1;EGFR;ENAH;EPB41;EPB41L3;FARP1;FERMT2;FIS1;FLNA;FN1;GAB1;GAP43;GAS7;GBP1;GDI1;GNA13;GPC1;ILK;ITGA1;ITGA7;ITGAV;ITGB1;ITGB3;L1CAM;LAMA2;LAMA5;LAMB1;LAMB2;LAMC1;LDB3;LIMS1;LMOD1;LPAR1;MACF1;MAP1A;MAP1B;MAP1S;MAP6;MAPK…
GO:0006936	muscle contraction	http://amigo.geneontology.org/amigo/term/GO:0006936	104	56	32.2442	1.73674	7.07683e-07	0.000186769	274;287;309;477;781;800;801;845;857;1129;1264;1410;1674;1756;1760;1837;2010;2316;2475;2775;3672;3778;4624;4629;4632;4638;4660;4842;5348;5350;5566;5592;5606;5829;5910;6332;6444;6525;6546;6641;6647;7111;7168;7170;7414;7871;8082;8291;8654;9475;10398;10580;23336;25802;26509;126393	ANK2;ANXA6;ATP1A2;BIN1;CACNA2D1;CALD1;CALM1;CASQ2;CAV1;CHRM2;CNN1;CRYAB;DES;DMD;DMPK;DTNA;DYSF;EMD;FLNA;FXYD1;GNAO1;HSPB6;ITGA1;KCNMA1;LMOD1;MAP2K3;MTOR;MYH11;MYH6;MYL1;MYL9;MYLK;MYOF;NOS1;PDE5A;PLN;PPP1R12B;PRKACA;PRKG1;PXN;RAP1GDS1;ROCK2;SCN7A;SGCD;SLC8A1;SLMAP;SMTN;SNTB1;SOD1;SORBS1;SSPN;SYNM;TMOD1;TPM1;TPM3;VCL
GO:0003012	muscle system process	http://amigo.geneontology.org/amigo/term/GO:0003012	126	64	39.0651	1.63829	1.75143e-06	0.000426676	274;287;309;477;493;781;800;801;845;857;1129;1264;1410;1674;1756;1760;1837;2010;2316;2475;2775;3162;3672;3778;4088;4624;4629;4632;4638;4660;4842;5300;5348;5350;5566;5578;5592;5606;5747;5756;5829;5910;6332;6444;6525;6546;6641;6647;7111;7168;7170;7414;7871;8082;8291;8470;8654;9475;10398;10580;23336;25802;26509;126393	ANK2;ANXA6;ATP1A2;ATP2B4;BIN1;CACNA2D1;CALD1;CALM1;CASQ2;CAV1;CHRM2;CNN1;CRYAB;DES;DMD;DMPK;DTNA;DYSF;EMD;FLNA;FXYD1;GNAO1;HMOX1;HSPB6;ITGA1;KCNMA1;LMOD1;MAP2K3;MTOR;MYH11;MYH6;MYL1;MYL9;MYLK;MYOF;NOS1;PDE5A;PIN1;PLN;PPP1R12B;PRKACA;PRKCA;PRKG1;PTK2;PXN;RAP1GDS1;ROCK2;SCN7A;SGCD;SLC8A1;SLMAP;SMAD3;SMTN;SNTB1;SOD1;SORBS1;SORBS2;SSPN;SYNM;TMOD1;TPM1;TPM3;TWF1;VCL
GO:0000904	cell morphogenesis involved in differentiation	http://amigo.geneontology.org/amigo/term/GO:0000904	173	82	53.637	1.52879	2.38409e-06	0.000539316	87;102;214;288;682;1267;1303;1398;1400;1605;1627;1793;2316;2335;2549;2596;2633;2664;2817;3611;3685;3688;3690;3897;3908;3911;3912;3913;3915;3987;4130;4131;4135;4137;4684;4734;4976;5048;5295;5532;5578;5594;5595;5747;5781;6383;6647;6710;6714;7070;7345;7414;7533;8239;8828;8976;9260;9948;10097;10160;10752;10979;11078;23011;23022;23499;23603;23654;25932;27020;29780;51062;54961;55201;55740;55742;57142;6…	ACTN1;ACTR2;ADAM10;ALCAM;ANK3;ATL1;BSG;CHL1;CLIC4;CNP;COL12A1;COL18A1;CORO1C;CRK;CRMP1;DAG1;DBN1;DOCK1;ENAH;FARP1;FERMT2;FLNA;FN1;GAB1;GAP43;GBP1;GDI1;GPC1;ILK;ITGAV;ITGB1;ITGB3;L1CAM;LAMA2;LAMA5;LAMB1;LAMB2;LAMC1;LIMS1;MACF1;MAP1A;MAP1B;MAP1S;MAP6;MAPK1;MAPK3;MAPT;MYADM;NCAM1;NEDD4;NEXN;NPTN;NRP2;OPA1;PAFAH1B1;PALLD;PARVA;PARVB;PDLIM7;PIK3R1;PLXNB2;PPP3CB;PRKCA;PTK2;PTPN11;RAB21;RTN4;SDC2;SOD1;S…
GO:0048646	anatomical structure formation involved in morphogenesis	http://amigo.geneontology.org/amigo/term/GO:0048646	228	102	70.6893	1.44293	3.89501e-06	0.000822366	87;287;306;388;845;857;928;1073;1282;1284;1303;1306;1432;1464;1605;1893;2335;2549;2787;2817;3162;3273;3315;3339;3611;3678;3679;3685;3688;3690;3911;3912;4088;4162;4317;4624;4629;4791;4842;4920;5048;5196;5216;5333;5532;5566;5567;5578;5579;5594;5595;5740;5747;5781;5898;5950;6237;6385;6774;6786;7045;7060;7070;7111;7168;7296;7857;8291;8536;8754;8828;9146;9475;9948;10672;11155;23122;23136;23187;23332;2…	ACTN1;ADAM9;AGO1;AGO2;ANK2;ANXA3;CAMK1;CASQ2;CAV1;CD109;CD9;CEND1;CFL2;CLASP1;CLASP2;CLIC4;COL12A1;COL15A1;COL18A1;COL4A1;COL4A2;CSPG4;DAG1;DYSF;ECM1;EHD2;EPB41L3;FN1;GAB1;GNA13;GNG5;GPC1;HGS;HMOX1;HOPX;HRG;HSPB1;HSPB6;HSPG2;ILK;ITGA5;ITGA7;ITGAV;ITGB1;ITGB3;JAM3;LAMA5;LAMB1;LDB3;LEMD2;LMOD1;MAPK1;MAPK14;MAPK3;MCAM;MIA3;MMP8;MYH11;MYH6;MYOF;NFKB2;NOS1;NRP2;PAFAH1B1;PARVA;PF4;PFN1;PHLDB1;PHLDB2;PL…
GO:0061564	axon development	http://amigo.geneontology.org/amigo/term/GO:0061564	111	57	34.4145	1.65628	4.24522e-06	0.000840288	214;288;682;1267;1400;1605;2335;2549;2596;2664;2817;3371;3611;3688;3897;3908;3913;4130;4131;4135;4137;4684;4685;5048;5295;5354;5532;5578;5594;5595;5747;5781;5792;6710;6714;6993;7070;7345;7414;8239;8828;8882;9260;10100;10752;23011;23022;23499;23654;27020;51062;54961;55201;55740;57142;83700;91624	ALCAM;ANK3;ATL1;BSG;CHL1;CNP;CRMP1;DAG1;DYNLT1;ENAH;FN1;GAB1;GAP43;GDI1;GPC1;ILK;ITGB1;JAM3;L1CAM;LAMA2;LAMB2;MACF1;MAP1A;MAP1B;MAP1S;MAP6;MAPK1;MAPK3;MAPT;NCAM1;NCAM2;NEXN;NPTN;NRP2;PAFAH1B1;PALLD;PDLIM7;PIK3R1;PLP1;PLXNB2;PPP3CB;PRKCA;PTK2;PTPN11;PTPRF;RAB21;RTN4;SPTB;SRC;SSH3;THY1;TNC;TSPAN2;UCHL1;USP9X;VCL;ZPR1
GO:0007188	adenylate cyclase-modulating G protein-coupled receptor signaling pathway	http://amigo.geneontology.org/amigo/term/GO:0007188	29	21	8.99118	2.33562	4.89744e-06	0.000861678	493;1129;1902;2316;2767;2770;2775;2776;2782;4831;4842;5064;5138;5196;5350;5567;5578;9590;10419;10672;60626	AKAP12;ATP2B4;CHRM2;FLNA;GNA11;GNA13;GNAI1;GNAO1;GNAQ;GNB1;LPAR1;NME2;NOS1;PALM;PDE2A;PF4;PLN;PRKACB;PRKCA;PRMT5;RIC8A
GO:0010927	cellular component assembly involved in morphogenesis	http://amigo.geneontology.org/amigo/term/GO:0010927	29	21	8.99118	2.33562	4.89744e-06	0.000861678	287;845;928;1073;1605;2817;3611;3688;4624;4629;5048;7111;7168;9948;11155;23122;23136;23187;23332;25802;90102	ANK2;CASQ2;CD9;CFL2;CLASP1;CLASP2;DAG1;EPB41L3;GPC1;ILK;ITGB1;LDB3;LMOD1;MYH11;MYH6;PAFAH1B1;PHLDB1;PHLDB2;TMOD1;TPM1;WDR1
GO:0007017	microtubule-based process	http://amigo.geneontology.org/amigo/term/GO:0007017	174	81	53.9471	1.50147	6.69222e-06	0.00111549	547;636;1069;1267;1400;1410;1605;1639;1778;1780;1781;1783;2009;2316;2770;3315;3799;3831;4130;4131;4134;4135;4137;4281;4659;4682;4976;5048;5300;5562;5563;5747;5813;6249;6566;6647;6867;6993;7345;8882;9321;9475;9525;9531;9696;9748;9793;10097;10142;10382;10540;11020;11076;11258;22919;22981;23011;23122;23187;23332;23353;23499;24139;27243;51119;51143;51673;51806;54820;54875;55201;55968;57542;57606;7944…	ACTR2;AKAP9;BAG3;BICD1;CALML5;CETN2;CHMP2A;CKAP5;CLASP1;CLASP2;CLIP1;CNP;CNTLN;CRMP1;CROCC;CRYAB;DAG1;DCTN1;DCTN2;DCTN3;DYNC1H1;DYNC1I1;DYNC1I2;DYNC1LI1;DYNC1LI2;DYNLRB1;DYNLT1;EML1;EML2;FLNA;FYCO1;GNAI1;HOOK3;HSPB1;IFT27;KIF1A;KIF5B;KLC1;KLHL42;MACF1;MAP1A;MAP1B;MAP1S;MAP4;MAP6;MAP7D3;MAPRE1;MAPT;MID1;NDE1;NINL;NSFL1C;NUBP1;OPA1;PAFAH1B1;PHLDB1;PHLDB2;PIN1;PPP1R12A;PRKAA1;PRKAA2;PTK2;PURA;RAB21;…
GO:0000902	cell morphogenesis	http://amigo.geneontology.org/amigo/term/GO:0000902	245	107	75.96	1.40864	8.66818e-06	0.00137261	87;102;214;288;388;391;682;1267;1303;1398;1400;1432;1452;1605;1627;1793;1902;1956;2035;2316;2335;2549;2596;2633;2664;2817;3611;3672;3679;3685;3688;3690;3897;3908;3911;3912;3913;3915;3987;4130;4131;4135;4137;4684;4734;4976;5048;5064;5295;5532;5578;5594;5595;5747;5781;5962;6383;6647;6710;6714;6993;7070;7168;7345;7414;7533;8239;8522;8828;8976;9260;9373;9948;10097;10160;10413;10484;10486;10570;10672;…	ACTN1;ACTR2;ADAM10;ALCAM;ANK3;ATL1;BIN3;BSG;CAP2;CDC42EP4;CHL1;CLIC4;CNP;COL12A1;COL18A1;CORO1B;CORO1C;CRK;CRMP1;CSNK1A1;DAG1;DBN1;DOCK1;DPYSL4;DYNLT1;EGFR;ENAH;EPB41;EPB41L3;FARP1;FERMT2;FLNA;FN1;GAB1;GAP43;GAS7;GBP1;GDI1;GNA13;GPC1;ILK;ITGA1;ITGA7;ITGAV;ITGB1;ITGB3;L1CAM;LAMA2;LAMA5;LAMB1;LAMB2;LAMC1;LIMS1;LPAR1;MACF1;MAP1A;MAP1B;MAP1S;MAP6;MAPK1;MAPK14;MAPK3;MAPT;MYADM;NCAM1;NEDD4;NEXN;NPTN;NR…
GO:0061061	muscle structure development	http://amigo.geneontology.org/amigo/term/GO:0061061	137	66	42.4756	1.55383	1.2438e-05	0.00187576	274;287;445;845;857;1063;1073;1410;1432;1756;1760;2010;2273;2275;2318;2475;2817;3611;3679;3688;3845;3908;3911;3956;4088;4154;4624;4629;4638;4842;5300;5562;5950;6443;6444;6525;6546;6840;6876;7111;7168;7345;8291;8470;8536;8910;9043;9948;10011;10290;10413;10791;11155;22933;22989;25802;26509;30846;51177;55898;55909;57158;129446;150572;221496;348093	ANK2;ASS1;BIN1;BIN3;CAMK1;CASQ2;CAV1;CENPF;CFL2;CRYAB;DMD;DMPK;DYSF;EHD2;EMD;FHL1;FHL3;FLNC;GPC1;ILK;ITGA7;ITGB1;JPH2;KRAS;LAMA2;LAMA5;LDB3;LEMD2;LGALS1;LMOD1;MAPK14;MBNL1;MTOR;MYH11;MYH15;MYH6;MYLK;MYOF;NOS1;PIN1;PLEKHO1;PRKAA1;RBP4;RBPMS2;SGCB;SGCD;SGCE;SIRT2;SLC8A1;SMAD3;SMTN;SMYD1;SORBS2;SPAG9;SPEG;SRA1;SVIL;TAGLN;TMOD1;TPM1;UCHL1;UNC45A;VAMP5;WDR1;XIRP2;YAP1
GO:0048667	cell morphogenesis involved in neuron differentiation	http://amigo.geneontology.org/amigo/term/GO:0048667	122	60	37.825	1.58625	1.4034e-05	0.00202025	102;214;288;682;1267;1400;1605;1627;2335;2549;2596;2664;2817;3611;3688;3897;3908;3913;4130;4131;4135;4137;4684;4734;4976;5048;5295;5532;5578;5594;5595;5747;5781;6383;6647;6710;6714;7070;7345;7414;7533;8239;8828;8976;9260;10097;10160;10752;11078;23011;23022;23499;23654;27020;51062;54961;55201;55740;57142;91624	ACTR2;ADAM10;ALCAM;ANK3;ATL1;BSG;CHL1;CNP;CRMP1;DAG1;DBN1;ENAH;FARP1;FN1;GAB1;GAP43;GDI1;GPC1;ILK;ITGB1;L1CAM;LAMA2;LAMB2;MACF1;MAP1A;MAP1B;MAP1S;MAP6;MAPK1;MAPK3;MAPT;NCAM1;NEDD4;NEXN;NPTN;NRP2;OPA1;PAFAH1B1;PALLD;PDLIM7;PIK3R1;PLXNB2;PPP3CB;PRKCA;PTK2;PTPN11;RAB21;RTN4;SDC2;SOD1;SPTB;SRC;SSH3;THY1;TRIOBP;UCHL1;USP9X;VCL;WASL;YWHAH
GO:0048812	neuron projection morphogenesis	http://amigo.geneontology.org/amigo/term/GO:0048812	135	65	41.8555	1.55296	1.48539e-05	0.00204531	102;214;288;682;1267;1400;1605;1627;1956;2335;2549;2596;2664;2817;3611;3672;3688;3897;3908;3913;4130;4131;4135;4137;4684;4734;4976;5048;5295;5532;5578;5594;5595;5747;5781;6383;6710;6714;6993;7070;7345;7414;7533;8239;8522;8828;8976;9260;9373;10097;10160;10570;10752;23011;23022;23136;23499;23654;27020;51062;54961;55201;55740;57142;91624	ACTR2;ADAM10;ALCAM;ANK3;ATL1;BSG;CHL1;CNP;CRMP1;DAG1;DBN1;DPYSL4;DYNLT1;EGFR;ENAH;EPB41L3;FARP1;FN1;GAB1;GAP43;GAS7;GDI1;GPC1;ILK;ITGA1;ITGB1;L1CAM;LAMA2;LAMB2;MACF1;MAP1A;MAP1B;MAP1S;MAP6;MAPK1;MAPK3;MAPT;NCAM1;NEDD4;NEXN;NPTN;NRP2;OPA1;PAFAH1B1;PALLD;PDLIM7;PIK3R1;PLAA;PLXNB2;PPP3CB;PRKCA;PTK2;PTPN11;RAB21;RTN4;SDC2;SPTB;SRC;SSH3;THY1;UCHL1;USP9X;VCL;WASL;YWHAH
GO:0031589	cell-substrate adhesion	http://amigo.geneontology.org/amigo/term/GO:0031589	115	57	35.6547	1.59867	1.72271e-05	0.00227325	87;683;1398;1605;1793;1845;2199;2316;2335;2633;3273;3611;3672;3678;3679;3685;3688;3690;3897;3911;3912;3915;3956;3987;4059;4088;4811;5295;5747;5829;6251;6385;6714;7070;7414;7791;8754;8910;9475;9748;10516;10580;10979;11078;22795;22998;23122;23332;23499;23603;25890;29780;55742;83700;90102;91663;201294	ABI3BP;ACTN1;ADAM9;BCAM;BST1;CLASP1;CLASP2;CORO1C;CRK;DAG1;DOCK1;DUSP3;FBLN2;FBLN5;FERMT2;FLNA;FN1;GBP1;HRG;ILK;ITGA1;ITGA5;ITGA7;ITGAV;ITGB1;ITGB3;JAM3;L1CAM;LAMA5;LAMB1;LAMC1;LGALS1;LIMCH1;LIMS1;MACF1;MYADM;NID1;NID2;PARVA;PARVB;PHLDB2;PIK3R1;PTK2;PXN;ROCK2;RSU1;SDC4;SGCE;SLK;SMAD3;SORBS1;SRC;THY1;TRIOBP;UNC13D;VCL;ZYX
GO:0000226	microtubule cytoskeleton organization	http://amigo.geneontology.org/amigo/term/GO:0000226	123	60	38.135	1.57336	1.93552e-05	0.00245191	636;1069;1267;1400;1410;1605;1639;1778;1783;2009;2316;2770;4130;4131;4134;4135;4137;4281;4659;4682;5048;5300;5562;5563;5747;6249;6566;6867;6993;8882;9475;9525;9696;9748;9793;10142;10382;10540;11076;22919;22981;23122;23187;23332;23353;24139;27243;51119;51143;51673;51806;54820;54875;55201;55968;57606;79649;84376;84617;90102	AKAP9;BICD1;CALML5;CETN2;CHMP2A;CKAP5;CLASP1;CLASP2;CLIP1;CNP;CNTLN;CRMP1;CROCC;CRYAB;DAG1;DCTN1;DCTN2;DYNC1H1;DYNC1LI1;DYNC1LI2;DYNLT1;EML1;EML2;FLNA;GNAI1;HOOK3;MAP1A;MAP1B;MAP1S;MAP4;MAP6;MAP7D3;MAPRE1;MAPT;MID1;NDE1;NINL;NSFL1C;NUBP1;PAFAH1B1;PHLDB1;PHLDB2;PIN1;PPP1R12A;PRKAA1;PRKAA2;PTK2;ROCK2;SBDS;SLAIN2;SLC16A1;SLK;SUN1;TACC1;TPPP;TPPP3;TUBB4A;TUBB6;VPS4B;ZPR1
GO:0048858	cell projection morphogenesis	http://amigo.geneontology.org/amigo/term/GO:0048858	144	68	44.6459	1.5231	2.1303e-05	0.00249877	102;214;288;682;1267;1400;1605;1627;1956;2335;2549;2596;2664;2817;3611;3672;3688;3897;3908;3913;4130;4131;4135;4137;4684;4734;4976;5048;5295;5532;5578;5594;5595;5747;5781;6383;6710;6714;6993;7070;7345;7414;7533;8239;8522;8828;8976;9260;9373;10097;10160;10570;10752;23011;23022;23136;23499;23603;23654;27020;51062;51177;54961;55201;55740;57142;57175;91624	ACTR2;ADAM10;ALCAM;ANK3;ATL1;BSG;CHL1;CNP;CORO1B;CORO1C;CRMP1;DAG1;DBN1;DPYSL4;DYNLT1;EGFR;ENAH;EPB41L3;FARP1;FN1;GAB1;GAP43;GAS7;GDI1;GPC1;ILK;ITGA1;ITGB1;L1CAM;LAMA2;LAMB2;MACF1;MAP1A;MAP1B;MAP1S;MAP6;MAPK1;MAPK3;MAPT;NCAM1;NEDD4;NEXN;NPTN;NRP2;OPA1;PAFAH1B1;PALLD;PDLIM7;PIK3R1;PLAA;PLEKHO1;PLXNB2;PPP3CB;PRKCA;PTK2;PTPN11;RAB21;RTN4;SDC2;SPTB;SRC;SSH3;THY1;UCHL1;USP9X;VCL;WASL;YWHAH
GO:0120039	plasma membrane bounded cell projection morphogenesis	http://amigo.geneontology.org/amigo/term/GO:0120039	144	68	44.6459	1.5231	2.1303e-05	0.00249877	102;214;288;682;1267;1400;1605;1627;1956;2335;2549;2596;2664;2817;3611;3672;3688;3897;3908;3913;4130;4131;4135;4137;4684;4734;4976;5048;5295;5532;5578;5594;5595;5747;5781;6383;6710;6714;6993;7070;7345;7414;7533;8239;8522;8828;8976;9260;9373;10097;10160;10570;10752;23011;23022;23136;23499;23603;23654;27020;51062;51177;54961;55201;55740;57142;57175;91624	ACTR2;ADAM10;ALCAM;ANK3;ATL1;BSG;CHL1;CNP;CORO1B;CORO1C;CRMP1;DAG1;DBN1;DPYSL4;DYNLT1;EGFR;ENAH;EPB41L3;FARP1;FN1;GAB1;GAP43;GAS7;GDI1;GPC1;ILK;ITGA1;ITGB1;L1CAM;LAMA2;LAMB2;MACF1;MAP1A;MAP1B;MAP1S;MAP6;MAPK1;MAPK3;MAPT;NCAM1;NEDD4;NEXN;NPTN;NRP2;OPA1;PAFAH1B1;PALLD;PDLIM7;PIK3R1;PLAA;PLEKHO1;PLXNB2;PPP3CB;PRKCA;PTK2;PTPN11;RAB21;RTN4;SDC2;SPTB;SRC;SSH3;THY1;UCHL1;USP9X;VCL;WASL;YWHAH
GO:0007187	G protein-coupled receptor signaling pathway, coupled to cyclic nucleotide second messenger	http://amigo.geneontology.org/amigo/term/GO:0007187	31	21	9.61126	2.18494	2.55388e-05	0.00288862	493;1129;1902;2316;2767;2770;2775;2776;2782;4831;4842;5064;5138;5196;5350;5567;5578;9590;10419;10672;60626	AKAP12;ATP2B4;CHRM2;FLNA;GNA11;GNA13;GNAI1;GNAO1;GNAQ;GNB1;LPAR1;NME2;NOS1;PALM;PDE2A;PF4;PLN;PRKACB;PRKCA;PRMT5;RIC8A
GO:0007160	cell-matrix adhesion	http://amigo.geneontology.org/amigo/term/GO:0007160	77	41	23.8731	1.71741	3.2602e-05	0.00356037	87;683;1605;1845;2335;3273;3611;3672;3679;3685;3688;3690;3897;3911;3987;4059;4088;4811;5295;5747;5829;6385;6714;7070;7414;7791;8754;8910;9475;9748;10516;10580;10979;22795;22998;23122;23332;23499;23603;83700;90102	ACTN1;ADAM9;BCAM;BST1;CLASP1;CLASP2;CORO1C;DAG1;DUSP3;FBLN5;FERMT2;FN1;HRG;ILK;ITGA1;ITGA7;ITGAV;ITGB1;ITGB3;JAM3;L1CAM;LAMA5;LIMCH1;LIMS1;MACF1;NID1;NID2;PHLDB2;PIK3R1;PTK2;PXN;ROCK2;SDC4;SGCE;SLK;SMAD3;SORBS1;SRC;THY1;VCL;ZYX
GO:0010001	glial cell differentiation	http://amigo.geneontology.org/amigo/term/GO:0010001	49	29	15.192	1.9089	3.65256e-05	0.00385589	208;274;928;1031;1267;1605;1902;1956;1967;2475;2596;2817;3611;3845;3908;3913;4137;4920;5354;5594;5595;5781;6647;6774;9948;10100;10419;22933;26227	AKT2;BIN1;CD9;CDKN2C;CNP;DAG1;EGFR;EIF2B1;GAP43;GPC1;ILK;KRAS;LAMA2;LAMB2;LPAR1;MAPK1;MAPK3;MAPT;MTOR;PHGDH;PLP1;PRMT5;PTPN11;ROR2;SIRT2;SOD1;STAT3;TSPAN2;WDR1
GO:0007409	axonogenesis	http://amigo.geneontology.org/amigo/term/GO:0007409	98	49	30.384	1.61269	5.09321e-05	0.00520329	214;288;682;1267;1400;1605;2335;2549;2596;2664;2817;3611;3688;3897;3908;3913;4130;4131;4135;4137;4684;5048;5295;5532;5578;5594;5595;5747;5781;6710;6714;7070;7345;7414;8239;8828;9260;10752;23011;23022;23499;23654;27020;51062;54961;55201;55740;57142;91624	ALCAM;ANK3;ATL1;BSG;CHL1;CNP;CRMP1;DAG1;ENAH;FN1;GAB1;GAP43;GDI1;GPC1;ILK;ITGB1;L1CAM;LAMA2;LAMB2;MACF1;MAP1A;MAP1B;MAP1S;MAP6;MAPK1;MAPK3;MAPT;NCAM1;NEXN;NPTN;NRP2;PAFAH1B1;PALLD;PDLIM7;PIK3R1;PLXNB2;PPP3CB;PRKCA;PTK2;PTPN11;RAB21;RTN4;SPTB;SRC;SSH3;THY1;UCHL1;USP9X;VCL
GO:0032990	cell part morphogenesis	http://amigo.geneontology.org/amigo/term/GO:0032990	153	70	47.4362	1.47567	5.9349e-05	0.0058737	102;214;288;682;1267;1400;1605;1627;1956;2335;2549;2596;2664;2817;3611;3672;3688;3897;3908;3913;4130;4131;4135;4137;4684;4734;4976;5048;5295;5532;5578;5594;5595;5747;5781;6383;6710;6714;6993;7070;7345;7414;7533;8239;8522;8828;8976;9260;9373;10097;10160;10570;10752;23011;23022;23136;23499;23603;23654;27020;51024;51062;51177;54961;55201;55740;56947;57142;57175;91624	ACTR2;ADAM10;ALCAM;ANK3;ATL1;BSG;CHL1;CNP;CORO1B;CORO1C;CRMP1;DAG1;DBN1;DPYSL4;DYNLT1;EGFR;ENAH;EPB41L3;FARP1;FIS1;FN1;GAB1;GAP43;GAS7;GDI1;GPC1;ILK;ITGA1;ITGB1;L1CAM;LAMA2;LAMB2;MACF1;MAP1A;MAP1B;MAP1S;MAP6;MAPK1;MAPK3;MAPT;MFF;NCAM1;NEDD4;NEXN;NPTN;NRP2;OPA1;PAFAH1B1;PALLD;PDLIM7;PIK3R1;PLAA;PLEKHO1;PLXNB2;PPP3CB;PRKCA;PTK2;PTPN11;RAB21;RTN4;SDC2;SPTB;SRC;SSH3;THY1;UCHL1;USP9X;VCL;WASL;YWHAH
GO:0003008	system process	http://amigo.geneontology.org/amigo/term/GO:0003008	325	132	100.763	1.31	6.29383e-05	0.00604017	48;128;274;287;288;309;477;493;501;590;781;800;801;845;857;874;1129;1264;1410;1429;1605;1639;1674;1727;1756;1760;1837;1956;2010;2030;2237;2316;2475;2729;2775;2782;3162;3672;3678;3688;3708;3778;3845;3913;4088;4130;4137;4162;4624;4629;4632;4638;4660;4685;4715;4842;4976;5048;5138;5139;5147;5300;5348;5350;5532;5566;5567;5576;5578;5592;5594;5595;5606;5621;5742;5747;5756;5781;5829;5910;5950;6332;6444;6…	ACO1;ACTR2;ADH5;AKAP9;ALDH7A1;ANK2;ANK3;ANXA6;ATP1A2;ATP2B4;BCHE;BIN1;CACNA2D1;CALD1;CALM1;CASQ2;CAV1;CBR3;CCDC50;CHL1;CHRM2;CNN1;COL18A1;CRYAB;CRYZ;CYB5R3;DAG1;DCTN1;DES;DMD;DMPK;DTNA;DYSF;EGFR;EMD;EML2;FEN1;FLNA;FTO;FXYD1;GCLC;GNAO1;GNB1;GRHPR;HMOX1;HSPB6;HSPB7;ITGA1;ITGA5;ITGB1;ITPR1;JAM3;KCNMA1;KRAS;LAMB2;LMOD1;MAGED2;MAP1A;MAP2K3;MAPK1;MAPK3;MAPT;MCAM;MGLL;MTOR;MYH11;MYH6;MYL1;MYL9;MYLK;MYOF…
GO:0007517	muscle organ development	http://amigo.geneontology.org/amigo/term/GO:0007517	74	39	22.943	1.69986	6.8847e-05	0.00641289	445;857;1063;1073;1410;1432;1756;2010;2273;2275;2475;2817;3679;3908;3911;4088;4624;4638;5300;5562;5950;6443;6444;6525;6840;6876;7168;8910;10290;10413;10791;22933;22989;55898;55909;57158;129446;150572;221496	ASS1;BIN3;CAV1;CENPF;CFL2;CRYAB;DMD;EMD;FHL1;FHL3;GPC1;ITGA7;JPH2;LAMA2;LAMA5;LEMD2;MAPK14;MTOR;MYH15;MYH6;MYLK;PIN1;PRKAA1;RBP4;SGCB;SGCD;SGCE;SIRT2;SMAD3;SMTN;SMYD1;SPEG;SVIL;TAGLN;TPM1;UNC45A;VAMP5;XIRP2;YAP1
GO:0097485	neuron projection guidance	http://amigo.geneontology.org/amigo/term/GO:0097485	48	28	14.882	1.88147	7.17169e-05	0.00648936	214;682;1400;1605;2549;2596;2817;3897;3908;3913;4684;5295;5578;5594;5595;5747;5781;6710;6714;8828;9260;10570;10752;23022;23654;27020;55740;91624	ALCAM;BSG;CHL1;CRMP1;DAG1;DPYSL4;ENAH;GAB1;GAP43;GPC1;L1CAM;LAMA2;LAMB2;MAPK1;MAPK3;NCAM1;NEXN;NPTN;NRP2;PALLD;PDLIM7;PIK3R1;PLXNB2;PRKCA;PTK2;PTPN11;SPTB;SRC
GO:0006928	movement of cell or subcellular component	http://amigo.geneontology.org/amigo/term/GO:0006928	482	185	149.44	1.23796	9.83451e-05	0.00865163	87;102;208;214;274;287;306;309;382;388;391;477;493;547;636;682;683;781;857;928;975;1398;1400;1432;1460;1464;1605;1639;1652;1674;1756;1778;1780;1781;1783;1793;1809;1845;1893;1902;1956;2316;2335;2475;2549;2596;2817;2995;3162;3273;3315;3418;3611;3672;3678;3685;3688;3690;3799;3831;3897;3908;3910;3911;3912;3913;3915;4088;4130;4131;4134;4137;4162;4282;4624;4632;4638;4641;4684;4920;4967;4976;5048;5196;5…	ACTN1;ACTR2;ADAM10;ADAM9;AGO2;AKT2;ALCAM;ANK2;ANO6;ANXA3;ANXA6;ARF6;ATP1A2;ATP2B4;BAG3;BICD1;BIN1;BIN3;BSG;BST1;CACNA2D1;CAV1;CD81;CD9;CEND1;CHL1;CLASP1;CLASP2;CLIC4;COL18A1;CORO1B;CORO1C;CRK;CRMP1;CSNK2B;CSPG4;DAG1;DCTN1;DDT;DES;DMD;DOCK1;DPYSL3;DPYSL4;DUSP3;DYNC1H1;DYNC1I1;DYNC1I2;DYNC1LI1;DYNC1LI2;DYNLRB1;DYSF;ECM1;EGFR;ENAH;ESAM;FLNA;FN1;FYCO1;GAB1;GAP43;GLIPR2;GNA13;GPC1;GYPC;HMOX1;HRG;HSPB1…
GO:0050793	regulation of developmental process	http://amigo.geneontology.org/amigo/term/GO:0050793	474	182	146.959	1.23844	0.000110986	0.00949978	32;102;160;274;306;382;388;391;572;714;857;1063;1173;1284;1398;1400;1432;1605;1627;1656;1760;1793;1809;1893;1902;1956;1977;1981;2035;2239;2316;2335;2475;2549;2596;2633;2664;2767;2787;2817;3162;3273;3315;3339;3418;3611;3678;3679;3685;3688;3690;3692;3707;3845;3897;3908;3910;3911;3956;3987;4088;4131;4135;4137;4282;4624;4659;4734;4831;4842;4920;4976;5048;5064;5074;5087;5139;5196;5216;5295;5300;5562;5…	AAMDC;ACACB;ACTR2;ADAM10;ADAM9;AGO1;AGO2;ANO6;ANXA3;AP2A1;AP2M1;ARF6;ASPN;ATRN;BAD;BIN1;C1QC;CAMK1;CAV1;CD109;CDC42EP4;CEND1;CENPF;CLASP1;CLASP2;COL4A2;CORO1B;CORO1C;CRK;CRMP1;DAG1;DBN1;DDX6;DMPK;DOCK1;DPYSL3;DYNLT1;ECM1;EGFR;EHD2;EIF4E;EIF4G1;EIF6;EPB41;EPB41L3;FAM210B;FERMT2;FIS1;FLNA;FN1;FTO;GAB1;GAP43;GBP1;GDI1;GLIPR2;GNA11;GNA13;GNG5;GPC1;GPC4;HGS;HMOX1;HOOK3;HOPX;HRG;HSPB1;HSPB6;HSPG2;HTRA2…
GO:0007411	axon guidance	http://amigo.geneontology.org/amigo/term/GO:0007411	47	27	14.5719	1.85288	0.000138833	0.0113292	214;682;1400;1605;2549;2596;2817;3897;3908;3913;4684;5295;5578;5594;5595;5747;5781;6710;6714;8828;9260;10752;23022;23654;27020;55740;91624	ALCAM;BSG;CHL1;CRMP1;DAG1;ENAH;GAB1;GAP43;GPC1;L1CAM;LAMA2;LAMB2;MAPK1;MAPK3;NCAM1;NEXN;NPTN;NRP2;PALLD;PDLIM7;PIK3R1;PLXNB2;PRKCA;PTK2;PTPN11;SPTB;SRC
GO:0120035	regulation of plasma membrane bounded cell projection organization	http://amigo.geneontology.org/amigo/term/GO:0120035	143	65	44.3358	1.46608	0.000139513	0.0113292	102;160;382;391;857;1398;1400;1627;1809;1902;2335;2475;2596;2664;3273;3611;3897;3956;4131;4134;4135;4137;4734;4831;4976;5048;5064;5216;5217;5621;5747;5756;5792;5898;5906;5962;6383;6714;6993;7070;7336;7419;7533;8536;8976;9373;9696;10097;10801;23011;23216;23413;23499;23580;23603;23637;23654;27020;54961;55909;57142;57175;79735;81532;139818	ACTR2;ADAM10;AP2A1;ARF6;BIN3;CAMK1;CAV1;CDC42EP4;CORO1B;CORO1C;CRK;CRMP1;CROCC;DBN1;DOCK11;DPYSL3;DYNLT1;FN1;GAP43;GDI1;HRG;ILK;L1CAM;LGALS1;LPAR1;MACF1;MAP1B;MAP4;MAP6;MAPT;MOB2;MTOR;NCS1;NEDD4;NME2;NPTN;OPA1;PAFAH1B1;PALM;PFN1;PFN2;PLAA;PLXNB2;PRNP;PTK2;PTPRF;RAB21;RABGAP1;RALA;RAP1A;RDX;RHOG;RTN4;SDC2;SEPT9;SRC;SSH3;TBC1D1;TBC1D17;THY1;TWF1;UBE2V2;VDAC3;WASL;YWHAH
GO:0051899	membrane depolarization	http://amigo.geneontology.org/amigo/term/GO:0051899	17	13	5.27069	2.46647	0.000143962	0.0113854	287;288;477;781;857;2273;2729;2805;6332;6546;6714;7533;7871	ANK2;ANK3;ATP1A2;CACNA2D1;CAV1;FHL1;GCLC;GOT1;SCN7A;SLC8A1;SLMAP;SRC;YWHAH
GO:0007049	cell cycle	http://amigo.geneontology.org/amigo/term/GO:0007049	356	141	110.374	1.27747	0.000147395	0.0113854	208;274;288;382;388;493;572;801;1031;1063;1069;1432;1452;1639;1654;1778;1781;1845;1956;1977;1981;1982;2009;2010;2035;2237;2273;2316;2475;2770;2935;3306;3611;3688;4088;4134;4282;4659;4682;4735;5048;5087;5139;5300;5413;5500;5520;5536;5562;5563;5565;5566;5567;5571;5578;5579;5594;5595;5621;5716;5781;5886;5898;5899;5962;6249;6386;6500;6566;6714;6737;6774;6840;6867;6993;7158;7332;8239;8453;8522;8536;86…	ACTR2;AKAP9;AKT2;ANK3;ARF6;ARL8B;ATP2B4;BABAM1;BAD;BIN1;BIN3;CAB39;CAB39L;CALM1;CALML5;CAMK1;CDKN2C;CENPF;CETN2;CHMP2A;CHMP4A;CHMP6;CKAP5;CLASP1;CLASP2;CLIP1;CNTLN;COPS5;CROCC;CSNK1A1;CUL2;DCTN1;DCTN2;DCTN3;DDX3X;DUSP3;DYNC1H1;DYNC1I2;DYNC1LI1;DYNLT1;EGFR;EIF4E;EIF4G1;EIF4G2;EMD;EML1;EPB41;FEN1;FHL1;FLNA;GAS7;GNAI1;GSPT1;HSPA2;HTRA2;ILK;ITGB1;KANK2;KLHL42;LAMTOR1;MAP4;MAPK1;MAPK14;MAPK3;MAPRE1;MC…
GO:0007155	cell adhesion	http://amigo.geneontology.org/amigo/term/GO:0007155	336	134	104.174	1.28631	0.000152511	0.0114476	87;102;214;288;306;382;388;445;572;682;683;857;928;953;1266;1303;1306;1398;1432;1465;1605;1793;1845;1956;2199;2239;2316;2335;2633;3273;3315;3371;3611;3671;3672;3678;3679;3685;3688;3690;3707;3897;3908;3910;3911;3912;3913;3915;3956;3987;4026;4045;4059;4088;4162;4659;4684;4685;4811;4831;4907;5074;5099;5239;5295;5500;5578;5592;5621;5747;5781;5792;5829;5962;6251;6385;6714;6814;7041;7045;7060;7070;7148…	ABI3BP;ACTN1;ADAM10;ADAM9;ALCAM;ANK3;ANXA3;AOC3;ARF6;ASS1;BAD;BCAM;BSG;BST1;CADM1;CADM3;CAV1;CD9;CDH19;CHL1;CLASP1;CLASP2;CNN3;COL12A1;COL15A1;COL18A1;CORO1C;CRK;CSRP1;DAG1;DOCK1;DUSP3;DYSF;EGFR;ENTPD1;ESAM;FAF1;FAT3;FBLN2;FBLN5;FERMT2;FLNA;FN1;GBP1;GPC4;HRG;HSPB1;ILK;ISLR;ITGA1;ITGA5;ITGA7;ITGAV;ITGB1;ITGB3;ITPKB;JAM3;L1CAM;LAMA2;LAMA4;LAMA5;LAMB1;LAMB2;LAMC1;LGALS1;LIMCH1;LIMS1;LIMS2;LPP;LSAMP;…
GO:0022610	biological adhesion	http://amigo.geneontology.org/amigo/term/GO:0022610	339	135	105.104	1.28444	0.000155429	0.0114476	87;102;214;288;306;382;388;445;572;682;683;857;928;953;975;1266;1303;1306;1398;1432;1465;1605;1793;1845;1956;2199;2239;2316;2335;2633;3273;3315;3371;3611;3671;3672;3678;3679;3685;3688;3690;3707;3897;3908;3910;3911;3912;3913;3915;3956;3987;4026;4045;4059;4088;4162;4659;4684;4685;4811;4831;4907;5074;5099;5239;5295;5500;5578;5592;5621;5747;5781;5792;5829;5962;6251;6385;6714;6814;7041;7045;7060;7070;…	ABI3BP;ACTN1;ADAM10;ADAM9;ALCAM;ANK3;ANXA3;AOC3;ARF6;ASS1;BAD;BCAM;BSG;BST1;CADM1;CADM3;CAV1;CD81;CD9;CDH19;CHL1;CLASP1;CLASP2;CNN3;COL12A1;COL15A1;COL18A1;CORO1C;CRK;CSRP1;DAG1;DOCK1;DUSP3;DYSF;EGFR;ENTPD1;ESAM;FAF1;FAT3;FBLN2;FBLN5;FERMT2;FLNA;FN1;GBP1;GPC4;HRG;HSPB1;ILK;ISLR;ITGA1;ITGA5;ITGA7;ITGAV;ITGB1;ITGB3;ITPKB;JAM3;L1CAM;LAMA2;LAMA4;LAMA5;LAMB1;LAMB2;LAMC1;LGALS1;LIMCH1;LIMS1;LIMS2;LPP;L…
GO:0098742	cell-cell adhesion via plasma-membrane adhesion molecules	http://amigo.geneontology.org/amigo/term/GO:0098742	36	22	11.1615	1.97107	0.000168769	0.0118776	214;306;682;1432;2239;3678;3688;3897;5099;5792;8404;23022;23654;23705;27020;28513;57863;60626;90952;91624;91663;120114	ALCAM;ANXA3;BSG;CADM1;CADM3;CDH19;ESAM;FAT3;GPC4;ITGA5;ITGB1;L1CAM;MAPK14;MYADM;NEXN;NPTN;PALLD;PCDH7;PLXNB2;PTPRF;RIC8A;SPARCL1
GO:0001678	cellular glucose homeostasis	http://amigo.geneontology.org/amigo/term/GO:0001678	36	22	11.1615	1.97107	0.000168769	0.0118776	408;572;2030;2729;3098;3799;3956;4831;4976;5019;5165;5295;5532;5562;5563;5566;5906;6434;6814;29085;51024;91942	ARRB1;BAD;FIS1;GCLC;HK1;KIF5B;LGALS1;NDUFAF2;NME2;OPA1;OXCT1;PDK3;PHPT1;PIK3R1;PPP3CB;PRKAA1;PRKAA2;PRKACA;RAP1A;SLC29A1;STXBP3;TRA2B
GO:2000145	regulation of cell motility	http://amigo.geneontology.org/amigo/term/GO:2000145	226	95	70.0692	1.3558	0.000173784	0.0119646	102;208;306;382;388;683;857;975;1398;1432;1460;1605;1652;1793;1809;1845;1893;1902;1956;2316;2335;2475;2549;3162;3273;3315;3418;3611;3678;3685;3690;3908;3910;3911;3912;4088;4162;4282;4638;4641;4920;5216;5217;5295;5300;5578;5592;5594;5595;5606;5747;5962;6237;6385;6386;6546;6714;6774;7060;7070;7168;7414;8291;8754;8828;8976;9043;9373;9475;9748;10672;11171;22800;22919;22998;23122;23332;23499;23603;236…	ADAM10;ADAM9;AGO2;AKT2;ANO6;ANXA3;ARF6;BST1;CAV1;CD81;CLASP1;CLASP2;CLIC4;COL18A1;CORO1B;CORO1C;CRK;CSNK2B;DAG1;DDT;DOCK1;DPYSL3;DUSP3;DYSF;ECM1;EGFR;FLNA;FN1;GAB1;GLIPR2;GNA13;HMOX1;HRG;HSPB1;IDH2;ILK;ITGA5;ITGAV;ITGB3;JAM3;LAMA2;LAMA4;LAMA5;LAMB1;LIMCH1;LPAR1;MACF1;MAP2K3;MAPK1;MAPK14;MAPK3;MAPRE1;MCAM;MIA3;MIF;MTOR;MYADM;MYLK;MYO1C;NEXN;NRP2;PFN1;PFN2;PHLDB2;PHPT1;PIK3R1;PIN1;PLAA;PLXNB2;PODN;…
GO:0030334	regulation of cell migration	http://amigo.geneontology.org/amigo/term/GO:0030334	218	92	67.5889	1.36117	0.000186699	0.0125803	102;208;306;382;388;683;857;1398;1432;1460;1605;1652;1793;1809;1845;1893;1902;1956;2316;2335;2475;2549;3162;3273;3315;3418;3611;3678;3685;3690;3908;3910;3911;3912;4088;4162;4282;4638;4641;4920;5216;5217;5295;5578;5592;5594;5595;5606;5747;5962;6237;6385;6386;6546;6714;6774;7060;7070;7168;7414;8291;8754;8828;8976;9043;9373;9475;9748;10672;11171;22800;22919;22998;23122;23332;23499;23603;23654;25932;…	ADAM10;ADAM9;AGO2;AKT2;ANO6;ANXA3;ARF6;BST1;CAV1;CLASP1;CLASP2;CLIC4;COL18A1;CORO1B;CORO1C;CRK;CSNK2B;DAG1;DDT;DOCK1;DPYSL3;DUSP3;DYSF;ECM1;EGFR;FLNA;FN1;GAB1;GLIPR2;GNA13;HMOX1;HRG;HSPB1;IDH2;ILK;ITGA5;ITGAV;ITGB3;JAM3;LAMA2;LAMA4;LAMA5;LAMB1;LIMCH1;LPAR1;MACF1;MAP2K3;MAPK1;MAPK14;MAPK3;MAPRE1;MCAM;MIA3;MIF;MTOR;MYADM;MYLK;MYO1C;NEXN;NRP2;PFN1;PFN2;PHLDB2;PIK3R1;PLAA;PLXNB2;PODN;PRKCA;PRKG1;PTK2…
GO:1901888	regulation of cell junction assembly	http://amigo.geneontology.org/amigo/term/GO:1901888	34	21	10.5414	1.99215	0.000192068	0.0126725	857;1845;3273;3987;4088;4641;5566;5747;5906;6385;6714;7070;7082;9475;9748;22998;23122;23332;23499;23603;90102	CAV1;CLASP1;CLASP2;CORO1C;DUSP3;HRG;LIMCH1;LIMS1;MACF1;MYO1C;PHLDB2;PRKACA;PTK2;RAP1A;ROCK2;SDC4;SLK;SMAD3;SRC;THY1;TJP1
GO:0042063	gliogenesis	http://amigo.geneontology.org/amigo/term/GO:0042063	67	35	20.7727	1.6849	0.000204447	0.0132139	208;274;928;1031;1267;1464;1605;1902;1956;1967;2475;2596;2817;3418;3611;3845;3908;3912;3913;4137;4920;5048;5354;5594;5595;5781;6647;6774;9948;10100;10419;22933;23353;26227;57142	AKT2;BIN1;CD9;CDKN2C;CNP;CSPG4;DAG1;EGFR;EIF2B1;GAP43;GPC1;IDH2;ILK;KRAS;LAMA2;LAMB1;LAMB2;LPAR1;MAPK1;MAPK3;MAPT;MTOR;PAFAH1B1;PHGDH;PLP1;PRMT5;PTPN11;ROR2;RTN4;SIRT2;SOD1;STAT3;SUN1;TSPAN2;WDR1
GO:0051270	regulation of cellular component movement	http://amigo.geneontology.org/amigo/term/GO:0051270	247	102	76.5801	1.33194	0.000225126	0.0142595	87;102;208;274;287;306;382;388;477;683;857;928;975;1398;1432;1460;1605;1652;1793;1809;1845;1893;1902;1956;2316;2335;2475;2549;3162;3273;3315;3418;3611;3678;3685;3690;3908;3910;3911;3912;4088;4162;4282;4638;4641;4920;5216;5217;5295;5300;5350;5578;5592;5594;5595;5606;5747;5962;6237;6385;6386;6546;6714;6774;7060;7070;7168;7414;8291;8754;8828;8976;9043;9373;9475;9748;10142;10672;11171;22800;22919;229…	ACTN1;ADAM10;ADAM9;AGO2;AKAP9;AKT2;ANK2;ANO6;ANXA3;ARF6;ATP1A2;BIN1;BST1;CAV1;CD81;CD9;CLASP1;CLASP2;CLIC4;COL18A1;CORO1B;CORO1C;CRK;CSNK2B;DAG1;DDT;DOCK1;DPYSL3;DUSP3;DYSF;ECM1;EGFR;FLNA;FN1;GAB1;GLIPR2;GNA13;HMOX1;HRG;HSPB1;IDH2;ILK;ITGA5;ITGAV;ITGB3;JAM3;LAMA2;LAMA4;LAMA5;LAMB1;LIMCH1;LPAR1;MACF1;MAP2K3;MAPK1;MAPK14;MAPK3;MAPRE1;MCAM;MIA3;MIF;MTOR;MYADM;MYLK;MYO1C;NEXN;NRP2;PFN1;PFN2;PHLDB2;PH…
GO:0071711	basement membrane organization	http://amigo.geneontology.org/amigo/term/GO:0071711	12	10	3.72049	2.68782	0.000271899	0.0168844	1282;1605;3688;4811;22795;23122;23187;23332;60626;90102	CLASP1;CLASP2;COL4A1;DAG1;ITGB1;NID1;NID2;PHLDB1;PHLDB2;RIC8A
GO:0031344	regulation of cell projection organization	http://amigo.geneontology.org/amigo/term/GO:0031344	146	65	45.2659	1.43596	0.000292787	0.0178318	102;160;382;391;857;1398;1400;1627;1809;1902;2335;2475;2596;2664;3273;3611;3897;3956;4131;4134;4135;4137;4734;4831;4976;5048;5064;5216;5217;5621;5747;5756;5792;5898;5906;5962;6383;6714;6993;7070;7336;7419;7533;8536;8976;9373;9696;10097;10801;23011;23216;23413;23499;23580;23603;23637;23654;27020;54961;55909;57142;57175;79735;81532;139818	ACTR2;ADAM10;AP2A1;ARF6;BIN3;CAMK1;CAV1;CDC42EP4;CORO1B;CORO1C;CRK;CRMP1;CROCC;DBN1;DOCK11;DPYSL3;DYNLT1;FN1;GAP43;GDI1;HRG;ILK;L1CAM;LGALS1;LPAR1;MACF1;MAP1B;MAP4;MAP6;MAPT;MOB2;MTOR;NCS1;NEDD4;NME2;NPTN;OPA1;PAFAH1B1;PALM;PFN1;PFN2;PLAA;PLXNB2;PRNP;PTK2;PTPRF;RAB21;RABGAP1;RALA;RAP1A;RDX;RHOG;RTN4;SDC2;SEPT9;SRC;SSH3;TBC1D1;TBC1D17;THY1;TWF1;UBE2V2;VDAC3;WASL;YWHAH
GO:2000026	regulation of multicellular organismal development	http://amigo.geneontology.org/amigo/term/GO:2000026	347	136	107.584	1.26413	0.000343875	0.0205481	32;102;160;274;306;382;388;572;714;857;1063;1173;1284;1398;1400;1432;1605;1627;1656;1809;1893;1902;1956;1977;1981;2239;2316;2335;2475;2549;2596;2664;2787;2817;3162;3273;3315;3339;3418;3611;3678;3688;3692;3707;3897;3908;3910;3911;3956;4088;4131;4135;4137;4624;4659;4734;4831;4842;4920;4976;5048;5087;5196;5216;5295;5300;5562;5566;5567;5578;5579;5740;5747;5756;5792;5814;5906;5950;6237;6383;6386;6546;…	ACACB;ACTR2;ADAM10;AGO1;AGO2;ANO6;ANXA3;AP2A1;AP2M1;ARF6;ASPN;BAD;BIN1;C1QC;CAMK1;CAV1;CD109;CEND1;CENPF;CLASP1;CLASP2;COL4A2;CRK;CRMP1;DAG1;DBN1;DDX6;DPYSL3;DYNLT1;ECM1;EGFR;EIF4E;EIF4G1;EIF6;FAM210B;FLNA;FN1;GAB1;GAP43;GDI1;GLIPR2;GNG5;GPC1;GPC4;HGS;HMOX1;HOOK3;HRG;HSPB1;HSPB6;HSPG2;IDH2;ILK;ITGA5;ITGB1;ITPKB;JPH2;L1CAM;LAMA2;LAMA4;LAMA5;LGALS1;LIMS2;LPAR1;MACF1;MAP1B;MAP6;MAPK14;MAPT;MOB2;MTOR…
GO:0006090	pyruvate metabolic process	http://amigo.geneontology.org/amigo/term/GO:0006090	49	27	15.192	1.77725	0.000355813	0.0208678	230;682;1737;1738;2026;2739;3029;3098;3692;3939;3945;4199;4967;5160;5162;5165;5213;5214;5223;5562;5563;5571;6566;6774;8050;8604;54704	ALDOC;BSG;DLAT;DLD;EIF6;ENO2;GLO1;HAGH;HK1;LDHA;LDHB;ME1;OGDH;PDHA1;PDHB;PDHX;PDK3;PDP1;PFKM;PFKP;PGAM1;PRKAA1;PRKAA2;PRKAG1;SLC16A1;SLC25A12;STAT3
GO:0007156	homophilic cell adhesion via plasma membrane adhesion molecules	http://amigo.geneontology.org/amigo/term/GO:0007156	20	14	6.20081	2.25777	0.000365991	0.0210744	306;682;3688;3897;5099;23022;23654;23705;27020;28513;57863;90952;91624;120114	ANXA3;BSG;CADM1;CADM3;CDH19;ESAM;FAT3;ITGB1;L1CAM;NEXN;NPTN;PALLD;PCDH7;PLXNB2
GO:0071322	cellular response to carbohydrate stimulus	http://amigo.geneontology.org/amigo/term/GO:0071322	33	20	10.2313	1.95478	0.000392858	0.0222175	408;572;2030;2729;3799;3956;4831;4976;5019;5165;5532;5562;5563;5566;5579;5906;6434;29085;51024;91942	ARRB1;BAD;FIS1;GCLC;KIF5B;LGALS1;NDUFAF2;NME2;OPA1;OXCT1;PDK3;PHPT1;PPP3CB;PRKAA1;PRKAA2;PRKACA;PRKCB;RAP1A;SLC29A1;TRA2B
GO:0018105	peptidyl-serine phosphorylation	http://amigo.geneontology.org/amigo/term/GO:0018105	59	31	18.2924	1.69469	0.000411631	0.0228708	208;408;493;857;1432;1452;1756;1760;1956;1981;2475;3611;4282;5165;5217;5562;5563;5566;5578;5579;5594;5595;5605;6714;8440;8536;9475;10142;11329;23012;51719	AKAP9;AKT2;ARRB1;ATP2B4;CAB39;CAMK1;CAV1;CSNK1A1;DMD;DMPK;EGFR;EIF4G1;ILK;MAP2K2;MAPK1;MAPK14;MAPK3;MIF;MTOR;NCK2;PDK3;PFN2;PRKAA1;PRKAA2;PRKACA;PRKCA;PRKCB;ROCK2;SRC;STK38;STK38L
GO:0030029	actin filament-based process	http://amigo.geneontology.org/amigo/term/GO:0030029	245	100	75.96	1.31648	0.000434294	0.0237139	87;274;287;382;388;391;408;477;683;781;830;845;857;1073;1264;1266;1398;1627;1674;1756;1809;1902;2035;2275;2316;2475;2549;3273;3611;3688;3845;4088;4624;4629;4632;4641;5048;5074;5216;5217;5295;5350;5592;5756;5829;5898;5910;5962;6385;6386;6444;6525;6710;6714;7111;7148;7168;7170;7791;8440;8470;8522;8572;8976;9118;9260;9322;9475;9828;9948;10097;10486;10552;10580;11034;11078;11155;22998;23022;23122;231…	ACTN1;ACTR2;ANK2;ARF6;ARHGEF17;ARPC1A;ARRB1;ATP1A2;BIN1;BIN3;BST1;CACNA2D1;CAP2;CAPZA2;CASQ2;CAV1;CDC42EP4;CFL2;CLASP1;CLASP2;CNN1;CNN3;CORO1B;CORO1C;CRK;DBN1;DES;DMD;DPYSL3;DSTN;EHD2;EPB41;EPB41L3;FHL3;FLNA;GAB1;GAS7;HRG;ILK;INA;ITGB1;JAM3;KRAS;LDB3;LIMCH1;LMOD1;LPAR1;MOB2;MTOR;MYADM;MYH11;MYH6;MYL1;MYO1C;NCK2;PAFAH1B1;PALLD;PARVA;PARVB;PAWR;PDLIM3;PDLIM4;PDLIM7;PDXP;PFN1;PFN2;PHLDB2;PHPT1;PIK3R…
GO:0030036	actin cytoskeleton organization	http://amigo.geneontology.org/amigo/term/GO:0030036	220	91	68.209	1.33414	0.000468534	0.0251499	87;274;382;388;391;408;683;830;845;1073;1264;1266;1398;1627;1809;1902;2035;2275;2316;2475;2549;3273;3611;3688;3845;4088;4624;4629;4641;5048;5074;5216;5217;5295;5592;5756;5829;5898;5910;5962;6385;6386;6525;6710;6714;7111;7148;7168;7170;7791;8440;8470;8522;8572;8976;9118;9260;9322;9475;9828;9948;10097;10486;10552;10580;11034;11078;11155;22998;23022;23122;23136;23332;23580;23603;25802;27295;29085;29…	ACTN1;ACTR2;ARF6;ARHGEF17;ARPC1A;ARRB1;BIN1;BIN3;BST1;CAP2;CAPZA2;CASQ2;CDC42EP4;CFL2;CLASP1;CLASP2;CNN1;CNN3;CORO1B;CORO1C;CRK;DBN1;DPYSL3;DSTN;EHD2;EPB41;EPB41L3;FHL3;FLNA;GAB1;GAS7;HRG;ILK;INA;ITGB1;JAM3;KRAS;LDB3;LIMCH1;LMOD1;LPAR1;MOB2;MTOR;MYADM;MYH11;MYH6;MYO1C;NCK2;PAFAH1B1;PALLD;PARVA;PARVB;PAWR;PDLIM3;PDLIM4;PDLIM7;PDXP;PFN1;PFN2;PHLDB2;PHPT1;PIK3R1;PRKG1;PXN;RALA;RAP1GDS1;RDX;RHOB;RHOG…
GO:0035239	tube morphogenesis	http://amigo.geneontology.org/amigo/term/GO:0035239	162	70	50.2266	1.39368	0.000504833	0.0266468	306;388;857;1282;1284;1306;1432;1460;1464;1605;1893;1956;2335;2549;3162;3273;3315;3339;3371;3611;3678;3685;3688;3690;3845;3911;4088;4162;4638;4734;5087;5196;5216;5333;5566;5567;5578;5579;5740;5747;5898;5906;6237;6385;6444;6714;6774;6786;7045;7060;7070;7857;8291;8828;9146;9475;10413;10672;23654;25932;26523;27161;54922;55333;55742;80781;83700;126393;348093;375056	AGO1;AGO2;ANXA3;CAV1;CLIC4;COL15A1;COL18A1;COL4A1;COL4A2;CSNK2B;CSPG4;DAG1;DYSF;ECM1;EGFR;FN1;GAB1;GNA13;HGS;HMOX1;HRG;HSPB1;HSPB6;HSPG2;ILK;ITGA5;ITGAV;ITGB1;ITGB3;JAM3;KRAS;LAMA5;MAPK14;MCAM;MIA3;MYLK;NEDD4;NRP2;PARVA;PBX1;PF4;PFN1;PLCD1;PLXNB2;PRKACA;PRKACB;PRKCA;PRKCB;PTGIS;PTK2;RALA;RAP1A;RASIP1;RBPMS2;RHOB;ROCK2;RRAS;SCG2;SDC4;SGCD;SMAD3;SRC;STAT3;STIM1;SYNJ2BP;TGFBI;THBS4;THY1;TNC;YAP1
GO:0030031	cell projection assembly	http://amigo.geneontology.org/amigo/term/GO:0030031	143	63	44.3358	1.42097	0.000515158	0.026746	382;391;857;1069;1639;1778;1781;1809;1902;2316;2475;2596;3273;3688;3911;4134;4638;4735;5048;5064;5216;5217;5413;5566;5756;5898;5906;5962;6386;6714;7414;7419;8440;8976;9321;9696;9793;10097;10142;10382;10540;10801;11020;11258;22919;22981;23157;23216;23332;23580;23603;23637;25814;29780;51715;54820;54961;55742;55909;79735;83658;139818;196527	ACTR2;AKAP9;ANO6;ARF6;ATXN10;BIN3;CAV1;CDC42EP4;CETN2;CKAP5;CLASP1;CORO1C;CROCC;DCTN1;DCTN2;DCTN3;DOCK11;DPYSL3;DYNC1H1;DYNC1I2;DYNLRB1;FLNA;GAP43;HRG;IFT27;ITGB1;LAMA5;LPAR1;MAP4;MAPRE1;MTOR;MYLK;NCK2;NDE1;NINL;PAFAH1B1;PALM;PARVA;PARVB;PFN1;PFN2;PRKACA;RAB23;RABGAP1;RALA;RAP1A;RDX;RHOG;SDCBP;SEPT2;SEPT5;SEPT6;SEPT9;SRC;SSH3;TBC1D1;TBC1D17;TRIP11;TUBB4A;TWF1;VCL;VDAC3;WASL
GO:0033500	carbohydrate homeostasis	http://amigo.geneontology.org/amigo/term/GO:0033500	50	27	15.502	1.74171	0.000549047	0.0272056	408;572;2030;2729;3098;3799;3956;4831;4976;5019;5165;5213;5295;5532;5562;5563;5566;5781;5906;5950;6434;6566;6774;6814;29085;51024;91942	ARRB1;BAD;FIS1;GCLC;HK1;KIF5B;LGALS1;NDUFAF2;NME2;OPA1;OXCT1;PDK3;PFKM;PHPT1;PIK3R1;PPP3CB;PRKAA1;PRKAA2;PRKACA;PTPN11;RAP1A;RBP4;SLC16A1;SLC29A1;STAT3;STXBP3;TRA2B
GO:0042593	glucose homeostasis	http://amigo.geneontology.org/amigo/term/GO:0042593	50	27	15.502	1.74171	0.000549047	0.0272056	408;572;2030;2729;3098;3799;3956;4831;4976;5019;5165;5213;5295;5532;5562;5563;5566;5781;5906;5950;6434;6566;6774;6814;29085;51024;91942	ARRB1;BAD;FIS1;GCLC;HK1;KIF5B;LGALS1;NDUFAF2;NME2;OPA1;OXCT1;PDK3;PFKM;PHPT1;PIK3R1;PPP3CB;PRKAA1;PRKAA2;PRKACA;PTPN11;RAP1A;RBP4;SLC16A1;SLC29A1;STAT3;STXBP3;TRA2B
GO:0051960	regulation of nervous system development	http://amigo.geneontology.org/amigo/term/GO:0051960	146	64	45.2659	1.41387	0.000549781	0.0272056	102;160;274;382;1398;1400;1605;1627;1656;1809;1902;1977;1981;2239;2316;2335;2475;2596;2664;3418;3611;3897;3956;4131;4135;4137;4734;4831;4842;4976;5048;5087;5566;5567;5747;5756;5792;5906;6383;6774;6993;7070;7336;7533;8536;8604;8882;9043;9373;9948;10097;10413;10419;22933;23011;23413;23499;23654;27020;51286;54961;57142;81532;84376	ACTR2;ADAM10;AP2A1;ARF6;BIN1;CAMK1;CEND1;CRK;CRMP1;DAG1;DBN1;DDX6;DPYSL3;DYNLT1;EIF4E;EIF4G1;FLNA;FN1;GAP43;GDI1;GPC4;HOOK3;IDH2;ILK;L1CAM;LGALS1;LPAR1;MACF1;MAP1B;MAP6;MAPT;MOB2;MTOR;NCS1;NEDD4;NME2;NOS1;NPTN;OPA1;PAFAH1B1;PBX1;PLAA;PLXNB2;PRKACA;PRKACB;PRMT5;PTK2;PTPRF;RAB21;RAP1A;RTN4;SDC2;SIRT2;SLC25A12;SPAG9;SSH3;STAT3;THY1;TWF1;UBE2V2;WDR1;YAP1;YWHAH;ZPR1
GO:0042391	regulation of membrane potential	http://amigo.geneontology.org/amigo/term/GO:0042391	75	37	23.2531	1.59119	0.000595488	0.0287644	208;274;287;288;477;478;572;781;845;857;1738;1756;2030;2273;2316;2729;2767;2776;2805;3778;3799;4137;4734;5348;5350;5481;6332;6455;6546;6647;6714;7533;7871;9948;10142;23530;23593	AKAP9;AKT2;ANK2;ANK3;ATP1A2;ATP1A3;BAD;BIN1;CACNA2D1;CASQ2;CAV1;DLD;DMD;FHL1;FLNA;FXYD1;GCLC;GNA11;GNAQ;GOT1;HEBP2;KCNMA1;KIF5B;MAPT;NEDD4;NNT;PLN;PPID;SCN7A;SH3GL1;SLC29A1;SLC8A1;SLMAP;SOD1;SRC;WDR1;YWHAH
GO:0120031	plasma membrane bounded cell projection assembly	http://amigo.geneontology.org/amigo/term/GO:0120031	141	62	43.7157	1.41825	0.000606843	0.0287644	382;391;857;1069;1639;1778;1781;1809;1902;2316;2475;2596;3273;3688;3911;4134;4638;4735;5048;5064;5216;5217;5413;5566;5756;5898;5906;5962;6386;7414;7419;8440;8976;9321;9696;9793;10097;10142;10382;10540;10801;11020;11258;22919;22981;23157;23216;23332;23580;23603;23637;25814;29780;51715;54820;54961;55742;55909;79735;83658;139818;196527	ACTR2;AKAP9;ANO6;ARF6;ATXN10;BIN3;CAV1;CDC42EP4;CETN2;CKAP5;CLASP1;CORO1C;CROCC;DCTN1;DCTN2;DCTN3;DOCK11;DPYSL3;DYNC1H1;DYNC1I2;DYNLRB1;FLNA;GAP43;HRG;IFT27;ITGB1;LAMA5;LPAR1;MAP4;MAPRE1;MTOR;MYLK;NCK2;NDE1;NINL;PAFAH1B1;PALM;PARVA;PARVB;PFN1;PFN2;PRKACA;RAB23;RABGAP1;RALA;RAP1A;RDX;RHOG;SDCBP;SEPT2;SEPT5;SEPT6;SEPT9;SSH3;TBC1D1;TBC1D17;TRIP11;TUBB4A;TWF1;VCL;VDAC3;WASL
GO:0019220	regulation of phosphate metabolic process	http://amigo.geneontology.org/amigo/term/GO:0019220	351	136	108.824	1.24972	0.000617613	0.0287644	208;408;493;572;683;801;857;975;1031;1398;1432;1460;1464;1605;1652;1654;1756;1760;1845;1902;1956;1981;2170;2181;2335;2475;2633;2776;2873;3273;3306;3315;3611;3672;3678;3690;3692;3707;3845;4088;4137;4199;4281;4282;4317;4659;4842;4920;5048;5165;5217;5223;5295;5300;5504;5510;5520;5528;5529;5536;5562;5563;5566;5567;5571;5576;5578;5594;5595;5605;5606;5621;5716;5747;5756;5781;5899;5906;6237;6385;6386;66…	ACSL3;ADAM9;AIDA;AKAP9;AKT2;ARRB1;ATP2B4;BAD;BST1;CAB39;CALM1;CAMK1;CAV1;CD109;CD81;CDKN2C;CHMP6;COPS5;CORO1C;CRK;CSNK2B;CSPG4;DAG1;DDT;DDX3X;DMD;DMPK;DUSP3;EGFR;EIF4G1;EIF6;FABP3;FAF1;FAM129A;FARP1;FN1;GBP1;GLIPR2;GNAQ;GPS1;HACD3;HGS;HRG;HSPA2;HSPB1;ILK;ITGA1;ITGA5;ITGB3;ITPKB;KRAS;LAMTOR1;LEMD2;LIMCH1;LPAR1;MAP2K2;MAP2K3;MAPK1;MAPK14;MAPK3;MAPT;ME1;MID1;MIF;MMP8;MOB2;MTMR9;MTOR;MYADM;NCK2;NNT;N…
GO:0051174	regulation of phosphorus metabolic process	http://amigo.geneontology.org/amigo/term/GO:0051174	351	136	108.824	1.24972	0.000617613	0.0287644	208;408;493;572;683;801;857;975;1031;1398;1432;1460;1464;1605;1652;1654;1756;1760;1845;1902;1956;1981;2170;2181;2335;2475;2633;2776;2873;3273;3306;3315;3611;3672;3678;3690;3692;3707;3845;4088;4137;4199;4281;4282;4317;4659;4842;4920;5048;5165;5217;5223;5295;5300;5504;5510;5520;5528;5529;5536;5562;5563;5566;5567;5571;5576;5578;5594;5595;5605;5606;5621;5716;5747;5756;5781;5899;5906;6237;6385;6386;66…	ACSL3;ADAM9;AIDA;AKAP9;AKT2;ARRB1;ATP2B4;BAD;BST1;CAB39;CALM1;CAMK1;CAV1;CD109;CD81;CDKN2C;CHMP6;COPS5;CORO1C;CRK;CSNK2B;CSPG4;DAG1;DDT;DDX3X;DMD;DMPK;DUSP3;EGFR;EIF4G1;EIF6;FABP3;FAF1;FAM129A;FARP1;FN1;GBP1;GLIPR2;GNAQ;GPS1;HACD3;HGS;HRG;HSPA2;HSPB1;ILK;ITGA1;ITGA5;ITGB3;ITPKB;KRAS;LAMTOR1;LEMD2;LIMCH1;LPAR1;MAP2K2;MAP2K3;MAPK1;MAPK14;MAPK3;MAPT;ME1;MID1;MIF;MMP8;MOB2;MTMR9;MTOR;MYADM;NCK2;NNT;N…
GO:0021782	glial cell development	http://amigo.geneontology.org/amigo/term/GO:0021782	25	16	7.75102	2.06425	0.000648705	0.0297746	208;928;1605;1902;1956;1967;3611;3845;3913;4137;4920;5354;6647;10100;22933;26227	AKT2;CD9;DAG1;EGFR;EIF2B1;ILK;KRAS;LAMB2;LPAR1;MAPT;PHGDH;PLP1;ROR2;SIRT2;SOD1;TSPAN2
GO:0043949	regulation of cAMP-mediated signaling	http://amigo.geneontology.org/amigo/term/GO:0043949	11	9	3.41045	2.63895	0.000741293	0.0335382	493;801;1902;2770;4842;5138;5139;5196;5578	ATP2B4;CALM1;GNAI1;LPAR1;NOS1;PDE2A;PDE3A;PF4;PRKCA
GO:0019933	cAMP-mediated signaling	http://amigo.geneontology.org/amigo/term/GO:0019933	21	14	6.51085	2.15026	0.000786821	0.0337758	493;801;1902;2770;2776;2782;4831;4842;5138;5139;5196;5350;5578;10672	ATP2B4;CALM1;GNA13;GNAI1;GNAQ;GNB1;LPAR1;NME2;NOS1;PDE2A;PDE3A;PF4;PLN;PRKCA
GO:0071326	cellular response to monosaccharide stimulus	http://amigo.geneontology.org/amigo/term/GO:0071326	32	19	9.9213	1.91507	0.000789203	0.0337758	408;572;2030;2729;3799;3956;4831;4976;5019;5165;5532;5562;5563;5566;5906;6434;29085;51024;91942	ARRB1;BAD;FIS1;GCLC;KIF5B;LGALS1;NDUFAF2;NME2;OPA1;OXCT1;PDK3;PHPT1;PPP3CB;PRKAA1;PRKAA2;PRKACA;RAP1A;SLC29A1;TRA2B
GO:0071331	cellular response to hexose stimulus	http://amigo.geneontology.org/amigo/term/GO:0071331	32	19	9.9213	1.91507	0.000789203	0.0337758	408;572;2030;2729;3799;3956;4831;4976;5019;5165;5532;5562;5563;5566;5906;6434;29085;51024;91942	ARRB1;BAD;FIS1;GCLC;KIF5B;LGALS1;NDUFAF2;NME2;OPA1;OXCT1;PDK3;PHPT1;PPP3CB;PRKAA1;PRKAA2;PRKACA;RAP1A;SLC29A1;TRA2B
GO:0071333	cellular response to glucose stimulus	http://amigo.geneontology.org/amigo/term/GO:0071333	32	19	9.9213	1.91507	0.000789203	0.0337758	408;572;2030;2729;3799;3956;4831;4976;5019;5165;5532;5562;5563;5566;5906;6434;29085;51024;91942	ARRB1;BAD;FIS1;GCLC;KIF5B;LGALS1;NDUFAF2;NME2;OPA1;OXCT1;PDK3;PHPT1;PPP3CB;PRKAA1;PRKAA2;PRKACA;RAP1A;SLC29A1;TRA2B
GO:0034762	regulation of transmembrane transport	http://amigo.geneontology.org/amigo/term/GO:0034762	118	53	36.5848	1.44869	0.000822208	0.0347191	208;274;287;288;306;477;493;781;801;823;845;857;1432;1756;1804;2040;2273;2316;2475;3306;3778;3799;4734;4842;5295;5348;5350;5566;5579;5621;5781;5906;6332;6546;6786;6814;7070;7525;7533;7871;8291;8682;9948;10063;10142;10580;10971;23204;25932;51719;57158;65268;196527	AKAP9;AKT2;ANK2;ANK3;ANO6;ANXA3;ARL6IP1;ATP1A2;ATP2B4;BIN1;CAB39;CACNA2D1;CALM1;CAPN1;CASQ2;CAV1;CLIC4;COX17;DMD;DPP6;DYSF;FHL1;FLNA;FXYD1;HSPA2;JPH2;KCNMA1;KIF5B;MAPK14;MTOR;NEDD4;NOS1;PEA15;PIK3R1;PLN;PRKACA;PRKCB;PRNP;PTPN11;RAP1A;SCN7A;SLC8A1;SLMAP;SORBS1;STIM1;STOM;STXBP3;THY1;WDR1;WNK2;YES1;YWHAH;YWHAQ
GO:0051196	regulation of coenzyme metabolic process	http://amigo.geneontology.org/amigo/term/GO:0051196	15	11	4.65061	2.36528	0.000891461	0.0367833	3692;4199;5165;5223;5562;5563;5571;6774;8604;51805;54704	COQ3;EIF6;ME1;PDK3;PDP1;PGAM1;PRKAA1;PRKAA2;PRKAG1;SLC25A12;STAT3
GO:0006937	regulation of muscle contraction	http://amigo.geneontology.org/amigo/term/GO:0006937	44	24	13.6418	1.7593	0.00091833	0.0367833	274;287;309;477;801;845;857;1129;1264;1756;1760;2316;4660;4842;5350;5566;5592;6546;6647;7168;8654;10142;10398;126393	AKAP9;ANK2;ANXA6;ATP1A2;BIN1;CALM1;CASQ2;CAV1;CHRM2;CNN1;DMD;DMPK;FLNA;HSPB6;MYL9;NOS1;PDE5A;PLN;PPP1R12B;PRKACA;PRKG1;SLC8A1;SOD1;TPM1
GO:0007044	cell-substrate junction assembly	http://amigo.geneontology.org/amigo/term/GO:0007044	44	24	13.6418	1.7593	0.00091833	0.0367833	87;1845;2335;3273;3678;3911;3915;3987;4088;5747;6385;6714;7070;7145;9475;9748;10580;10979;22998;23122;23332;23499;23603;90102	ACTN1;CLASP1;CLASP2;CORO1C;DUSP3;FERMT2;FN1;HRG;ITGA5;LAMA5;LAMC1;LIMCH1;LIMS1;MACF1;PHLDB2;PTK2;ROCK2;SDC4;SLK;SMAD3;SORBS1;SRC;THY1;TNS1
GO:0022603	regulation of anatomical structure morphogenesis	http://amigo.geneontology.org/amigo/term/GO:0022603	238	96	73.7897	1.30099	0.000919308	0.0367833	102;160;306;388;391;1173;1284;1398;1432;1605;1627;1793;1893;1902;2035;2239;2316;2335;2475;2549;2633;2664;2787;3162;3273;3315;3339;3611;3678;3679;3688;3897;3987;4131;4135;4137;4734;4920;4976;5048;5064;5196;5216;5578;5579;5740;5747;5906;5962;6237;6383;6714;6774;6786;7060;7070;7168;7533;8536;8754;9146;9373;9475;9948;10097;10484;10672;10979;11078;23011;23122;23136;23187;23332;23499;23580;23603;23654;…	ACTR2;ADAM10;ADAM9;AGO1;AGO2;ANXA3;AP2A1;AP2M1;ASPN;CAMK1;CDC42EP4;CLASP1;CLASP2;COL4A2;CORO1B;CORO1C;CRK;DAG1;DBN1;DOCK1;ECM1;EHD2;EPB41;EPB41L3;FERMT2;FIS1;FLNA;FN1;GAB1;GBP1;GDI1;GNA13;GNG5;GPC4;HGS;HMOX1;HRG;HSPB1;HSPB6;HSPG2;ILK;ITGA5;ITGA7;ITGB1;L1CAM;LIMS1;LIMS2;LPAR1;MACF1;MAP1B;MAP6;MAPK14;MAPT;MFF;MTOR;MYADM;NEDD4;OPA1;PAFAH1B1;PALM;PARVA;PARVB;PF4;PFN1;PHLDB1;PHLDB2;PLAA;PLEKHO1;PLXNB2…
GO:0072359	circulatory system development	http://amigo.geneontology.org/amigo/term/GO:0072359	221	90	68.519	1.3135	0.000929165	0.0367833	32;287;306;388;857;1282;1284;1306;1432;1464;1605;1893;1956;2335;2475;2549;2767;2787;3162;3273;3315;3339;3611;3678;3685;3688;3690;3911;4088;4162;4624;4629;4638;4734;5019;5196;5300;5333;5350;5532;5578;5579;5594;5595;5740;5747;5781;5906;5950;6237;6443;6444;6546;6774;6786;7045;7060;7070;7168;7857;8291;8470;8828;9146;9321;9475;10063;10290;10413;10672;25932;26523;27129;27161;27295;54922;55333;55742;571…	ACACB;AGO1;AGO2;ANK2;ANXA3;CAV1;CLIC4;COL15A1;COL18A1;COL4A1;COL4A2;COX17;CRELD1;CSPG4;DAG1;DYSF;ECM1;EGFR;FN1;GAB1;GNA11;GNA13;GNG5;HGS;HMOX1;HRG;HSPB1;HSPB6;HSPB7;HSPG2;ILK;ITGA5;ITGAV;ITGB1;ITGB3;JAM3;JPH2;LAMA5;LEMD2;MAPK1;MAPK14;MAPK3;MCAM;MIA3;MTOR;MYH11;MYH6;MYLK;NEDD4;NRP2;NXN;OXCT1;PARVA;PDLIM3;PF4;PIN1;PLCD1;PLN;PPP3CB;PRKCA;PRKCB;PTGIS;PTK2;PTPN11;RAP1A;RASIP1;RBP4;RHOB;RIC8A;ROCK2;RRA…
GO:0006468	protein phosphorylation	http://amigo.geneontology.org/amigo/term/GO:0006468	357	137	110.685	1.23775	0.000947728	0.037055	102;208;408;493;683;801;857;975;1031;1398;1410;1432;1452;1460;1464;1605;1652;1654;1756;1760;1845;1902;1956;1981;2335;2475;2633;2776;2873;3273;3306;3315;3611;3672;3678;3685;3690;3707;3845;4281;4282;4317;4638;4684;4831;4920;5048;5165;5217;5295;5300;5528;5529;5532;5536;5562;5563;5565;5566;5567;5571;5576;5578;5579;5592;5594;5595;5605;5606;5621;5716;5747;5756;5781;5899;5906;6237;6385;6386;6500;6647;67…	ADAM10;ADAM9;AIDA;AKAP9;AKT2;ARRB1;ATP2B4;BST1;CAB39;CAB39L;CALM1;CAMK1;CAV1;CD109;CD81;CDKN2C;CHMP6;COPS5;CORO1C;CRK;CRYAB;CSNK1A1;CSNK2B;CSPG4;DAG1;DDT;DDX3X;DMD;DMPK;DUSP3;EGFR;EIF4G1;ERC1;ERLIN2;FAF1;FAM129A;FN1;GBP1;GLIPR2;GNAQ;GPS1;HACD3;HGS;HRG;HSPA2;HSPB1;HSPB8;ILK;ITGA1;ITGA5;ITGAV;ITGB3;ITPKB;KRAS;LAMTOR1;LEMD2;LIMCH1;LPAR1;MAP2K2;MAP2K3;MAPK1;MAPK14;MAPK3;MID1;MIF;MMP8;MOB2;MTOR;MYADM;…
GO:2000147	positive regulation of cell motility	http://amigo.geneontology.org/amigo/term/GO:2000147	135	59	41.8555	1.40961	0.000989132	0.0382022	102;208;306;382;388;857;1398;1432;1793;1902;1956;2316;2335;2475;2549;3162;3315;3611;3678;3685;3690;3912;4088;4162;4638;4641;4920;5216;5295;5578;5594;5595;5606;5747;5962;6386;6546;6714;6774;7060;7070;8291;8754;8828;9043;9373;9475;22800;22919;23122;23332;27161;29085;57142;80781;91663;152007;196527;375056	ADAM10;ADAM9;AGO2;AKT2;ANO6;ANXA3;ARF6;CAV1;CLASP1;CLASP2;COL18A1;CRK;DOCK1;DYSF;EGFR;FLNA;FN1;GAB1;GLIPR2;HMOX1;HSPB1;ILK;ITGA5;ITGAV;ITGB3;LAMB1;LPAR1;MAP2K3;MAPK1;MAPK14;MAPK3;MAPRE1;MCAM;MIA3;MTOR;MYADM;MYLK;MYO1C;NRP2;PFN1;PHPT1;PIK3R1;PLAA;PRKCA;PTK2;RDX;RHOB;ROCK2;ROR2;RRAS2;RTN4;SDCBP;SLC8A1;SMAD3;SPAG9;SRC;STAT3;THBS4;THY1
GO:0007272	ensheathment of neurons	http://amigo.geneontology.org/amigo/term/GO:0007272	28	17	8.68114	1.95827	0.00105232	0.0392083	208;287;928;1605;1902;2475;2817;3611;5354;6647;8455;8604;8882;10100;22933;23136;83700	AKT2;ANK2;ATRN;CD9;DAG1;EPB41L3;GPC1;ILK;JAM3;LPAR1;MTOR;PLP1;SIRT2;SLC25A12;SOD1;TSPAN2;ZPR1
GO:0008366	axon ensheathment	http://amigo.geneontology.org/amigo/term/GO:0008366	28	17	8.68114	1.95827	0.00105232	0.0392083	208;287;928;1605;1902;2475;2817;3611;5354;6647;8455;8604;8882;10100;22933;23136;83700	AKT2;ANK2;ATRN;CD9;DAG1;EPB41L3;GPC1;ILK;JAM3;LPAR1;MTOR;PLP1;SIRT2;SLC25A12;SOD1;TSPAN2;ZPR1
GO:0042552	myelination	http://amigo.geneontology.org/amigo/term/GO:0042552	28	17	8.68114	1.95827	0.00105232	0.0392083	208;287;928;1605;1902;2475;2817;3611;5354;6647;8455;8604;8882;10100;22933;23136;83700	AKT2;ANK2;ATRN;CD9;DAG1;EPB41L3;GPC1;ILK;JAM3;LPAR1;MTOR;PLP1;SIRT2;SLC25A12;SOD1;TSPAN2;ZPR1
GO:0050767	regulation of neurogenesis	http://amigo.geneontology.org/amigo/term/GO:0050767	130	57	40.3053	1.41421	0.00109233	0.0398152	102;160;274;382;1398;1400;1605;1627;1656;1809;1902;1977;1981;2316;2335;2475;2664;3418;3611;3897;3956;4131;4135;4137;4734;4831;4842;4976;5048;5087;5747;5756;5792;5906;6383;6774;6993;7070;7336;7533;8536;9043;9373;9948;10097;10413;10419;22933;23011;23413;23499;23654;27020;54961;57142;81532;84376	ACTR2;ADAM10;AP2A1;ARF6;BIN1;CAMK1;CRK;CRMP1;DAG1;DBN1;DDX6;DPYSL3;DYNLT1;EIF4E;EIF4G1;FLNA;FN1;GDI1;HOOK3;IDH2;ILK;L1CAM;LGALS1;LPAR1;MACF1;MAP1B;MAP6;MAPT;MOB2;MTOR;NCS1;NEDD4;NME2;NOS1;NPTN;OPA1;PAFAH1B1;PBX1;PLAA;PLXNB2;PRMT5;PTK2;PTPRF;RAB21;RAP1A;RTN4;SDC2;SIRT2;SPAG9;SSH3;STAT3;THY1;TWF1;UBE2V2;WDR1;YAP1;YWHAH
GO:0009888	tissue development	http://amigo.geneontology.org/amigo/term/GO:0009888	361	138	111.925	1.23297	0.00109375	0.0398152	38;160;208;230;309;388;572;682;823;857;1063;1066;1073;1173;1266;1282;1284;1303;1432;1460;1605;1646;1893;1956;2010;2239;2316;2335;2475;2596;2817;2947;3371;3611;3678;3679;3685;3688;3690;3705;3845;3911;3912;3913;3915;3987;4088;4317;4624;4629;4638;4659;4734;4831;4920;5019;5048;5087;5138;5216;5300;5350;5562;5566;5567;5594;5595;5740;5898;5906;5950;5962;6385;6386;6443;6444;6546;6647;6714;6778;6786;6840;…	ACAT1;ADAM9;AKR1C2;AKT2;ALDOC;ANO6;ANXA6;AP2A1;AP2M1;ASPN;BAD;BIN3;BSG;CALML5;CAPN1;CAV1;CD109;CENPF;CES1;CFL2;CLASP1;CLASP2;CLIC4;CNN3;COL12A1;COL18A1;COL4A1;COL4A2;CORO1C;CRELD1;CSNK2B;DAG1;DYSF;ECM1;EDF1;EGFR;EMD;FLNA;FN1;FN3K;FTO;GAP43;GLIPR2;GNA13;GPC1;GPC4;GSTM3;ILK;ITGA5;ITGA7;ITGAV;ITGB1;ITGB3;ITPK1;JPH2;KANK2;KRAS;LAMA5;LAMB1;LAMB2;LAMC1;LEMD2;LIMS1;MAPK1;MAPK14;MAPK3;MMP8;MTOR;MYADM;MYH…
GO:0007045	cell-substrate adherens junction assembly	http://amigo.geneontology.org/amigo/term/GO:0007045	35	20	10.8514	1.84308	0.00113041	0.0402247	87;1845;3273;3911;3987;4088;5747;6385;6714;7070;9475;9748;10580;10979;22998;23122;23332;23499;23603;90102	ACTN1;CLASP1;CLASP2;CORO1C;DUSP3;FERMT2;HRG;LAMA5;LIMCH1;LIMS1;MACF1;PHLDB2;PTK2;ROCK2;SDC4;SLK;SMAD3;SORBS1;SRC;THY1
GO:0048041	focal adhesion assembly	http://amigo.geneontology.org/amigo/term/GO:0048041	35	20	10.8514	1.84308	0.00113041	0.0402247	87;1845;3273;3911;3987;4088;5747;6385;6714;7070;9475;9748;10580;10979;22998;23122;23332;23499;23603;90102	ACTN1;CLASP1;CLASP2;CORO1C;DUSP3;FERMT2;HRG;LAMA5;LIMCH1;LIMS1;MACF1;PHLDB2;PTK2;ROCK2;SDC4;SLK;SMAD3;SORBS1;SRC;THY1
GO:0051893	regulation of focal adhesion assembly	http://amigo.geneontology.org/amigo/term/GO:0051893	26	16	8.06106	1.98485	0.00120636	0.0416367	1845;3273;3987;4088;5747;6385;6714;7070;9475;9748;22998;23122;23332;23499;23603;90102	CLASP1;CLASP2;CORO1C;DUSP3;HRG;LIMCH1;LIMS1;MACF1;PHLDB2;PTK2;ROCK2;SDC4;SLK;SMAD3;SRC;THY1
GO:0090109	regulation of cell-substrate junction assembly	http://amigo.geneontology.org/amigo/term/GO:0090109	26	16	8.06106	1.98485	0.00120636	0.0416367	1845;3273;3987;4088;5747;6385;6714;7070;9475;9748;22998;23122;23332;23499;23603;90102	CLASP1;CLASP2;CORO1C;DUSP3;HRG;LIMCH1;LIMS1;MACF1;PHLDB2;PTK2;ROCK2;SDC4;SLK;SMAD3;SRC;THY1
GO:0090257	regulation of muscle system process	http://amigo.geneontology.org/amigo/term/GO:0090257	67	33	20.7727	1.58862	0.00120953	0.0416367	274;287;309;477;493;801;845;857;1129;1264;1605;1756;1760;2316;2475;4088;4660;4842;5300;5350;5566;5578;5592;5747;5756;6546;6647;7168;8654;9475;10142;10398;126393	AKAP9;ANK2;ANXA6;ATP1A2;ATP2B4;BIN1;CALM1;CASQ2;CAV1;CHRM2;CNN1;DAG1;DMD;DMPK;FLNA;HSPB6;MTOR;MYL9;NOS1;PDE5A;PIN1;PLN;PPP1R12B;PRKACA;PRKCA;PRKG1;PTK2;ROCK2;SLC8A1;SMAD3;SOD1;TPM1;TWF1
GO:0007417	central nervous system development	http://amigo.geneontology.org/amigo/term/GO:0007417	189	78	58.5977	1.33111	0.00130116	0.0443093	38;205;274;306;493;547;572;801;928;1031;1063;1152;1267;1282;1398;1605;1639;1902;1956;1967;2009;2181;2316;2475;2775;3339;3688;3799;3845;3912;3913;4129;4137;4920;4967;5019;5048;5354;5592;5594;5595;5747;5781;6434;6455;6546;6714;6774;6814;6867;7533;8455;8624;8828;8882;9118;9143;9531;9948;10063;10100;10419;10971;22931;22933;23353;23654;26227;27429;29114;51286;54820;55201;55236;57142;58155;59345;84376	ACAT1;ACSL3;AK4;ANXA3;ATP2B4;ATRN;BAD;BAG3;BIN1;CALM1;CD9;CDKN2C;CEND1;CENPF;CKB;CNP;COL4A1;COX17;CRK;DAG1;DCTN1;EGFR;EIF2B1;EML1;FLNA;GNAO1;GNB4;HOOK3;HSPG2;HTRA2;INA;ITGB1;KIF1A;KIF5B;KRAS;LAMB1;LAMB2;LPAR1;MAOB;MAP1S;MAPK1;MAPK3;MAPT;MTOR;NDE1;NRP2;OGDH;OXCT1;PAFAH1B1;PHGDH;PLP1;PLXNB2;PRKG1;PRMT5;PSMG1;PTBP2;PTK2;PTPN11;RAB18;ROR2;RTN4;SH3GL1;SIRT2;SLC8A1;SRC;STAT3;STXBP3;SUN1;SYNGR3;TACC1;TA…
GO:0051493	regulation of cytoskeleton organization	http://amigo.geneontology.org/amigo/term/GO:0051493	178	74	55.1872	1.34089	0.00135684	0.0453411	274;382;388;636;683;830;1069;1073;1398;1639;1778;1902;2316;2475;2770;3273;3611;4088;4135;4137;4281;4641;4682;5048;5202;5216;5217;5295;5562;5563;5594;5595;5747;5756;5829;5962;6249;6385;6710;6993;7111;7168;8440;8976;9475;9525;9948;10097;10142;10382;10552;11034;11078;22919;22998;23122;23187;23332;23580;24139;25802;25932;27243;29085;54961;55968;57026;57175;57606;83700;90102;91624;91663;171024	ACTR2;AKAP9;ARF6;ARPC1A;BICD1;BIN1;BST1;CAPZA2;CDC42EP4;CETN2;CFL2;CHMP2A;CLASP1;CLASP2;CLIC4;CLIP1;CORO1B;CRK;DCTN1;DSTN;DYNC1H1;DYNLT1;EML2;FLNA;GNAI1;HRG;ILK;JAM3;LIMCH1;LMOD1;LPAR1;MAP6;MAPK1;MAPK3;MAPRE1;MAPT;MID1;MTOR;MYADM;MYO1C;NCK2;NEXN;NSFL1C;NUBP1;PAFAH1B1;PDXP;PFDN2;PFN1;PFN2;PHLDB1;PHLDB2;PHPT1;PIK3R1;PRKAA1;PRKAA2;PTK2;PXN;RDX;RHOB;ROCK2;SDC4;SLAIN2;SMAD3;SPTB;SSH3;SYNPO2;TMOD1;TPM1…
GO:0040012	regulation of locomotion	http://amigo.geneontology.org/amigo/term/GO:0040012	249	99	77.2001	1.28238	0.00136009	0.0453411	102;208;306;382;388;683;857;975;1398;1432;1460;1605;1652;1793;1809;1845;1893;1902;1956;2316;2335;2475;2549;3162;3273;3315;3418;3611;3678;3685;3690;3908;3910;3911;3912;4088;4162;4282;4638;4641;4920;5216;5217;5295;5300;5578;5592;5594;5595;5606;5747;5962;6237;6385;6386;6546;6714;6737;6774;7060;7070;7168;7414;7857;8291;8754;8828;8976;9043;9373;9475;9525;9748;10672;11171;22800;22919;22998;23122;23332;…	ADAM10;ADAM9;AGO2;AKT2;ANO6;ANXA3;ARF6;BST1;CAV1;CD81;CHMP2A;CLASP1;CLASP2;CLIC4;COL18A1;CORO1B;CORO1C;CRK;CSNK2B;DAG1;DDT;DOCK1;DPYSL3;DUSP3;DYSF;ECM1;EGFR;FLNA;FN1;GAB1;GLIPR2;GNA13;HMOX1;HRG;HSPB1;IDH2;ILK;ITGA5;ITGAV;ITGB3;JAM3;LAMA2;LAMA4;LAMA5;LAMB1;LIMCH1;LPAR1;MACF1;MAP2K3;MAPK1;MAPK14;MAPK3;MAPRE1;MCAM;MIA3;MIF;MTOR;MYADM;MYLK;MYO1C;NEXN;NRP2;PFN1;PFN2;PHLDB2;PHPT1;PIK3R1;PIN1;PLAA;PLXNB…
GO:0030335	positive regulation of cell migration	http://amigo.geneontology.org/amigo/term/GO:0030335	134	58	41.5455	1.39606	0.00144901	0.0478023	102;208;306;382;388;857;1398;1432;1793;1902;1956;2316;2335;2475;2549;3162;3315;3611;3678;3685;3690;3912;4088;4162;4638;4641;4920;5216;5295;5578;5594;5595;5606;5747;5962;6386;6546;6714;6774;7060;7070;8291;8754;8828;9043;9373;9475;22800;22919;23122;23332;27161;57142;80781;91663;152007;196527;375056	ADAM10;ADAM9;AGO2;AKT2;ANO6;ANXA3;ARF6;CAV1;CLASP1;CLASP2;COL18A1;CRK;DOCK1;DYSF;EGFR;FLNA;FN1;GAB1;GLIPR2;HMOX1;HSPB1;ILK;ITGA5;ITGAV;ITGB3;LAMB1;LPAR1;MAP2K3;MAPK1;MAPK14;MAPK3;MAPRE1;MCAM;MIA3;MTOR;MYADM;MYLK;MYO1C;NRP2;PFN1;PIK3R1;PLAA;PRKCA;PTK2;RDX;RHOB;ROCK2;ROR2;RRAS2;RTN4;SDCBP;SLC8A1;SMAD3;SPAG9;SRC;STAT3;THBS4;THY1
GO:0034333	adherens junction assembly	http://amigo.geneontology.org/amigo/term/GO:0034333	38	21	11.7815	1.78245	0.00153111	0.0496938	87;1845;3273;3911;3987;4088;5747;6385;6714;7070;7414;9475;9748;10580;10979;22998;23122;23332;23499;23603;90102	ACTN1;CLASP1;CLASP2;CORO1C;DUSP3;FERMT2;HRG;LAMA5;LIMCH1;LIMS1;MACF1;PHLDB2;PTK2;ROCK2;SDC4;SLK;SMAD3;SORBS1;SRC;THY1;VCL
GO:0031109	microtubule polymerization or depolymerization	http://amigo.geneontology.org/amigo/term/GO:0031109	31	18	9.61126	1.8728	0.00155508	0.0496938	1410;1639;4137;4281;5300;6249;9793;10142;10382;11076;22919;23122;23332;24139;51673;54820;57606;79649	AKAP9;CKAP5;CLASP1;CLASP2;CLIP1;CRYAB;DCTN1;EML2;MAP7D3;MAPRE1;MAPT;MID1;NDE1;PIN1;SLAIN2;TPPP;TPPP3;TUBB4A
GO:0035295	tube development	http://amigo.geneontology.org/amigo/term/GO:0035295	190	78	58.9077	1.3241	0.00155887	0.0496938	38;306;388;445;857;1282;1284;1306;1432;1460;1464;1605;1893;1956;1977;2335;2549;3162;3273;3315;3339;3371;3611;3678;3685;3688;3690;3705;3845;3911;4088;4162;4638;4734;5087;5196;5216;5333;5566;5567;5578;5579;5594;5595;5740;5747;5898;5906;5950;6237;6385;6444;6714;6774;6786;7045;7060;7070;7857;8291;8828;9146;9475;10413;10672;23654;25932;26227;26523;27161;54922;55333;55742;80781;83700;126393;348093;3750…	ACAT1;AGO1;AGO2;ANXA3;ASS1;CAV1;CLIC4;COL15A1;COL18A1;COL4A1;COL4A2;CSNK2B;CSPG4;DAG1;DYSF;ECM1;EGFR;EIF4E;FN1;GAB1;GNA13;HGS;HMOX1;HRG;HSPB1;HSPB6;HSPG2;ILK;ITGA5;ITGAV;ITGB1;ITGB3;ITPK1;JAM3;KRAS;LAMA5;MAPK1;MAPK14;MAPK3;MCAM;MIA3;MYLK;NEDD4;NRP2;PARVA;PBX1;PF4;PFN1;PHGDH;PLCD1;PLXNB2;PRKACA;PRKACB;PRKCA;PRKCB;PTGIS;PTK2;RALA;RAP1A;RASIP1;RBP4;RBPMS2;RHOB;ROCK2;RRAS;SCG2;SDC4;SGCD;SMAD3;SRC;STA…
GO:0016310	phosphorylation	http://amigo.geneontology.org/amigo/term/GO:0016310	486	179	150.68	1.18795	0.00156911	0.0496938	102;203;205;208;230;391;408;493;572;683;801;857;975;1031;1152;1398;1410;1432;1452;1460;1464;1537;1605;1652;1654;1738;1756;1760;1845;1902;1956;1981;2026;2335;2475;2549;2633;2776;2873;3098;3273;3306;3315;3611;3612;3628;3672;3678;3685;3690;3692;3705;3707;3845;3939;4137;4281;4282;4317;4638;4684;4697;4701;4702;4704;4715;4831;4833;4920;4967;5048;5165;5213;5214;5217;5223;5295;5300;5528;5529;5532;5536;55…	ADAM10;ADAM9;AIDA;AK1;AK4;AKAP9;AKT2;ALDOC;ARRB1;ATP2B4;BAD;BST1;CAB39;CAB39L;CALM1;CAMK1;CAV1;CD109;CD81;CDKN2C;CHMP6;CKB;COPS5;COQ9;CORO1C;CRK;CRYAB;CSNK1A1;CSNK2B;CSPG4;CYC1;CYCS;DAG1;DDT;DDX3X;DLD;DMD;DMPK;DUSP3;EGFR;EIF4G1;EIF6;ENO2;ERC1;ERLIN2;FAF1;FAM129A;FN1;FN3K;FN3KRP;GAB1;GBP1;GLIPR2;GNAQ;GPS1;HACD3;HGS;HK1;HRG;HSPA2;HSPB1;HSPB8;ILK;IMPA1;INPP1;ITGA1;ITGA5;ITGAV;ITGB3;ITPK1;ITPKB;KRAS;…

## Sheet: yellow_go
geneSet	description	link	size	overlap	expect	enrichmentRatio	pValue	FDR	overlapId	userId
GO:0055114	oxidation-reduction process	http://amigo.geneontology.org/amigo/term/GO:0055114	359	58	20.5804	2.81822	6.43929e-15	2.03932e-11	30;35;36;51;229;622;873;1327;1337;1340;1374;1376;1431;1891;1892;2109;2168;2271;2746;2821;3028;3030;3033;3291;3416;3419;4191;4257;4522;4698;4700;4713;5825;5860;7295;7358;7388;7923;8644;8659;8801;8854;9131;9512;10449;10455;10840;10935;23474;25824;25994;26275;51144;55902;57016;79154;80142;192286	ABCD3;ACAA1;ACAA2;ACADS;ACADSB;ACOX1;ACSS2;AIFM1;AKR1B10;AKR1C3;ALDH1A2;ALDH1L1;ALDH4A1;ALDOB;BDH1;CBR1;COX4I1;COX6A1;COX6B1;CPT1A;CPT2;CS;DHRS11;ECH1;ECHS1;ECI2;ETFB;ETHE1;FABP1;FH;GLUD1;GPI;HADH;HADHA;HIBCH;HIGD1A;HIGD2A;HSD11B2;HSD17B10;HSD17B12;HSD17B8;IDE;IDH3A;MDH2;MGST1;MTHFD1;NDUFA5;NDUFA6;NDUFB7;PMPCB;PRDX3;PRDX5;PTGES2;QDPR;SUCLG2;TXN;UGDH;UQCRH
GO:0043436	oxoacid metabolic process	http://amigo.geneontology.org/amigo/term/GO:0043436	356	54	20.4084	2.64597	1.26021e-12	1.90313e-09	30;35;36;51;95;229;873;1373;1374;1376;1431;1891;1892;2109;2168;2271;2746;2806;2821;2937;2938;3028;3030;3033;3155;3419;4191;4257;4522;4942;5184;5577;5825;5860;7263;7358;7923;8644;8659;8801;8824;8854;9060;10449;10455;10840;26275;51074;51144;55902;80142;84836;197322;445329	ABCD3;ABHD14B;ACAA1;ACAA2;ACADS;ACADSB;ACOX1;ACSF3;ACSS2;ACY1;AKR1C3;ALDH1A2;ALDH1L1;ALDH4A1;ALDOB;APIP;CBR1;CES2;CPS1;CPT1A;CPT2;CS;ECH1;ECHS1;ECI2;ETFB;FABP1;FH;GLUD1;GOT2;GPI;GSS;GSTA1;HADH;HADHA;HIBCH;HMGCL;HSD17B10;HSD17B12;HSD17B8;IDH3A;MDH2;MGST1;MTHFD1;OAT;PAPSS2;PEPD;PRKAR2B;PTGES2;QDPR;SUCLG2;SULT1A4;TST;UGDH
GO:0006082	organic acid metabolic process	http://amigo.geneontology.org/amigo/term/GO:0006082	359	54	20.5804	2.62386	1.80278e-12	1.90313e-09	30;35;36;51;95;229;873;1373;1374;1376;1431;1891;1892;2109;2168;2271;2746;2806;2821;2937;2938;3028;3030;3033;3155;3419;4191;4257;4522;4942;5184;5577;5825;5860;7263;7358;7923;8644;8659;8801;8824;8854;9060;10449;10455;10840;26275;51074;51144;55902;80142;84836;197322;445329	ABCD3;ABHD14B;ACAA1;ACAA2;ACADS;ACADSB;ACOX1;ACSF3;ACSS2;ACY1;AKR1C3;ALDH1A2;ALDH1L1;ALDH4A1;ALDOB;APIP;CBR1;CES2;CPS1;CPT1A;CPT2;CS;ECH1;ECHS1;ECI2;ETFB;FABP1;FH;GLUD1;GOT2;GPI;GSS;GSTA1;HADH;HADHA;HIBCH;HMGCL;HSD17B10;HSD17B12;HSD17B8;IDH3A;MDH2;MGST1;MTHFD1;OAT;PAPSS2;PEPD;PRKAR2B;PTGES2;QDPR;SUCLG2;SULT1A4;TST;UGDH
GO:0016054	organic acid catabolic process	http://amigo.geneontology.org/amigo/term/GO:0016054	97	26	5.56072	4.67565	6.76548e-12	4.28525e-09	30;35;36;51;1374;1376;1891;1892;2109;2168;2746;2806;3028;3030;3033;3155;4942;5825;5860;7263;8659;10449;10455;10840;26275;197322	ABCD3;ACAA1;ACAA2;ACADS;ACADSB;ACOX1;ACSF3;ALDH1L1;ALDH4A1;CPT1A;CPT2;ECH1;ECHS1;ECI2;ETFB;FABP1;GLUD1;GOT2;HADH;HADHA;HIBCH;HMGCL;HSD17B10;OAT;QDPR;TST
GO:0046395	carboxylic acid catabolic process	http://amigo.geneontology.org/amigo/term/GO:0046395	97	26	5.56072	4.67565	6.76548e-12	4.28525e-09	30;35;36;51;1374;1376;1891;1892;2109;2168;2746;2806;3028;3030;3033;3155;4942;5825;5860;7263;8659;10449;10455;10840;26275;197322	ABCD3;ACAA1;ACAA2;ACADS;ACADSB;ACOX1;ACSF3;ALDH1L1;ALDH4A1;CPT1A;CPT2;ECH1;ECHS1;ECI2;ETFB;FABP1;GLUD1;GOT2;HADH;HADHA;HIBCH;HMGCL;HSD17B10;OAT;QDPR;TST
GO:0019752	carboxylic acid metabolic process	http://amigo.geneontology.org/amigo/term/GO:0019752	343	51	19.6632	2.59368	1.51641e-11	8.00411e-09	30;35;36;51;95;229;873;1373;1374;1376;1431;1891;1892;2109;2168;2271;2746;2806;2821;2937;2938;3028;3030;3033;3155;3419;4191;4257;4522;4942;5184;5577;5825;5860;7263;7358;7923;8644;8659;8801;8824;8854;10449;10455;10840;26275;51074;51144;55902;80142;197322	ABCD3;ACAA1;ACAA2;ACADS;ACADSB;ACOX1;ACSF3;ACSS2;ACY1;AKR1C3;ALDH1A2;ALDH1L1;ALDH4A1;ALDOB;APIP;CBR1;CES2;CPS1;CPT1A;CPT2;CS;ECH1;ECHS1;ECI2;ETFB;FABP1;FH;GLUD1;GOT2;GPI;GSS;GSTA1;HADH;HADHA;HIBCH;HMGCL;HSD17B10;HSD17B12;HSD17B8;IDH3A;MDH2;MGST1;MTHFD1;OAT;PEPD;PRKAR2B;PTGES2;QDPR;SUCLG2;TST;UGDH
GO:0044282	small molecule catabolic process	http://amigo.geneontology.org/amigo/term/GO:0044282	159	32	9.11499	3.5107	8.49727e-11	3.64905e-08	30;35;36;51;229;622;1374;1376;1891;1892;2109;2168;2746;2806;2821;3028;3030;3033;3155;4942;5825;5860;7263;8644;8659;10449;10455;10840;26275;57016;197322;445329	ABCD3;ACAA1;ACAA2;ACADS;ACADSB;ACOX1;ACSF3;AKR1B10;AKR1C3;ALDH1L1;ALDH4A1;ALDOB;BDH1;CPT1A;CPT2;ECH1;ECHS1;ECI2;ETFB;FABP1;GLUD1;GOT2;GPI;HADH;HADHA;HIBCH;HMGCL;HSD17B10;OAT;QDPR;SULT1A4;TST
GO:0006635	fatty acid beta-oxidation	http://amigo.geneontology.org/amigo/term/GO:0006635	34	15	1.94912	7.69579	9.21767e-11	3.64905e-08	30;35;51;1374;1376;1891;1892;2109;2168;3030;3033;5825;10449;10455;26275	ABCD3;ACAA1;ACAA2;ACADS;ACOX1;CPT1A;CPT2;ECH1;ECHS1;ECI2;ETFB;FABP1;HADH;HADHA;HIBCH
GO:0044242	cellular lipid catabolic process	http://amigo.geneontology.org/amigo/term/GO:0044242	68	20	3.89824	5.13053	3.63778e-10	1.25539e-07	30;35;51;1373;1374;1376;1891;1892;2109;2168;2172;2517;3030;3033;5825;8644;10449;10455;26275;57016	ABCD3;ACAA1;ACAA2;ACADS;ACOX1;AKR1B10;AKR1C3;CPS1;CPT1A;CPT2;ECH1;ECHS1;ECI2;ETFB;FABP1;FABP6;FUCA1;HADH;HADHA;HIBCH
GO:0006631	fatty acid metabolic process	http://amigo.geneontology.org/amigo/term/GO:0006631	123	27	7.05122	3.82912	3.96397e-10	1.25539e-07	30;35;36;51;873;1374;1376;1891;1892;2109;2168;2938;3030;3033;4257;5577;5825;7923;8644;8824;10449;10455;26275;51144;55902;80142;197322	ABCD3;ACAA1;ACAA2;ACADS;ACADSB;ACOX1;ACSF3;ACSS2;AKR1C3;CBR1;CES2;CPT1A;CPT2;ECH1;ECHS1;ECI2;ETFB;FABP1;GSTA1;HADH;HADHA;HIBCH;HSD17B12;HSD17B8;MGST1;PRKAR2B;PTGES2
GO:0009062	fatty acid catabolic process	http://amigo.geneontology.org/amigo/term/GO:0009062	39	15	2.23575	6.70915	9.69565e-10	2.6685e-07	30;35;51;1374;1376;1891;1892;2109;2168;3030;3033;5825;10449;10455;26275	ABCD3;ACAA1;ACAA2;ACADS;ACOX1;CPT1A;CPT2;ECH1;ECHS1;ECI2;ETFB;FABP1;HADH;HADHA;HIBCH
GO:0006629	lipid metabolic process	http://amigo.geneontology.org/amigo/term/GO:0006629	335	47	19.2045	2.44734	1.01111e-09	2.6685e-07	30;35;36;51;476;873;1373;1374;1376;1891;1892;2109;2168;2172;2517;2938;3028;3030;3033;3155;3158;3291;4257;4547;5331;5577;5825;5833;5868;7555;7923;8644;8824;8854;10449;10455;23446;26275;51144;51474;55902;57016;79154;79837;80142;197322;445329	ABCD3;ACAA1;ACAA2;ACADS;ACADSB;ACOX1;ACSF3;ACSS2;AKR1B10;AKR1C3;ALDH1A2;ATP1A1;CBR1;CES2;CNBP;CPS1;CPT1A;CPT2;DHRS11;ECH1;ECHS1;ECI2;ETFB;FABP1;FABP6;FUCA1;GSTA1;HADH;HADHA;HIBCH;HMGCL;HMGCS2;HSD11B2;HSD17B10;HSD17B12;HSD17B8;LIMA1;MGST1;MTTP;PCYT2;PIP4K2C;PLCB3;PRKAR2B;PTGES2;RAB5A;SLC44A1;SULT1A4
GO:0019395	fatty acid oxidation	http://amigo.geneontology.org/amigo/term/GO:0019395	40	15	2.29308	6.54142	1.47476e-09	3.59273e-07	30;35;51;1374;1376;1891;1892;2109;2168;3030;3033;5825;10449;10455;26275	ABCD3;ACAA1;ACAA2;ACADS;ACOX1;CPT1A;CPT2;ECH1;ECHS1;ECI2;ETFB;FABP1;HADH;HADHA;HIBCH
GO:0034440	lipid oxidation	http://amigo.geneontology.org/amigo/term/GO:0034440	41	15	2.35041	6.38187	2.21081e-09	5.00118e-07	30;35;51;1374;1376;1891;1892;2109;2168;3030;3033;5825;10449;10455;26275	ABCD3;ACAA1;ACAA2;ACADS;ACOX1;CPT1A;CPT2;ECH1;ECHS1;ECI2;ETFB;FABP1;HADH;HADHA;HIBCH
GO:0016042	lipid catabolic process	http://amigo.geneontology.org/amigo/term/GO:0016042	88	21	5.04478	4.16272	8.74913e-09	1.84723e-06	30;35;51;1373;1374;1376;1891;1892;2109;2168;2172;2517;3030;3033;5331;5825;8644;10449;10455;26275;57016	ABCD3;ACAA1;ACAA2;ACADS;ACOX1;AKR1B10;AKR1C3;CPS1;CPT1A;CPT2;ECH1;ECHS1;ECI2;ETFB;FABP1;FABP6;FUCA1;HADH;HADHA;HIBCH;PLCB3
GO:0072329	monocarboxylic acid catabolic process	http://amigo.geneontology.org/amigo/term/GO:0072329	46	15	2.63704	5.68819	1.38475e-08	2.74094e-06	30;35;51;1374;1376;1891;1892;2109;2168;3030;3033;5825;10449;10455;26275	ABCD3;ACAA1;ACAA2;ACADS;ACOX1;CPT1A;CPT2;ECH1;ECHS1;ECI2;ETFB;FABP1;HADH;HADHA;HIBCH
GO:0032787	monocarboxylic acid metabolic process	http://amigo.geneontology.org/amigo/term/GO:0032787	196	32	11.2361	2.84797	2.22244e-08	4.14028e-06	30;35;36;51;229;873;1374;1376;1891;1892;2109;2168;2806;2821;2938;3030;3033;4257;5577;5825;7923;8644;8659;8824;8854;10449;10455;26275;51144;55902;80142;197322	ABCD3;ACAA1;ACAA2;ACADS;ACADSB;ACOX1;ACSF3;ACSS2;AKR1C3;ALDH1A2;ALDH4A1;ALDOB;CBR1;CES2;CPT1A;CPT2;ECH1;ECHS1;ECI2;ETFB;FABP1;GOT2;GPI;GSTA1;HADH;HADHA;HIBCH;HSD17B12;HSD17B8;MGST1;PRKAR2B;PTGES2
GO:0044255	cellular lipid metabolic process	http://amigo.geneontology.org/amigo/term/GO:0044255	262	37	15.0197	2.46344	8.30877e-08	1.46188e-05	30;35;36;51;873;1373;1374;1376;1891;1892;2109;2168;2172;2517;2938;3030;3033;3158;4257;5577;5825;5833;5868;7923;8644;8824;8854;10449;10455;23446;26275;51144;55902;57016;79837;80142;197322	ABCD3;ACAA1;ACAA2;ACADS;ACADSB;ACOX1;ACSF3;ACSS2;AKR1B10;AKR1C3;ALDH1A2;CBR1;CES2;CPS1;CPT1A;CPT2;ECH1;ECHS1;ECI2;ETFB;FABP1;FABP6;FUCA1;GSTA1;HADH;HADHA;HIBCH;HMGCS2;HSD17B12;HSD17B8;MGST1;PCYT2;PIP4K2C;PRKAR2B;PTGES2;RAB5A;SLC44A1
GO:0017144	drug metabolic process	http://amigo.geneontology.org/amigo/term/GO:0017144	280	37	16.0516	2.30507	4.85781e-07	7.75042e-05	30;51;229;481;622;873;1327;1337;1373;1431;2271;2821;3043;3155;3158;3416;3419;4191;4522;4698;4700;4713;4942;5860;7388;8644;8801;8854;9512;10840;10935;23474;25824;51074;55902;57016;445329	ACAA1;ACOX1;ACSS2;AKR1B10;AKR1C3;ALDH1A2;ALDH1L1;ALDOB;APIP;ATP1B1;BDH1;CBR1;COX4I1;COX6A1;CPS1;CS;ETHE1;FH;GPI;HBB;HMGCL;HMGCS2;IDE;IDH3A;MDH2;MTHFD1;NDUFA5;NDUFA6;NDUFB7;OAT;PMPCB;PRDX3;PRDX5;QDPR;SUCLG2;SULT1A4;UQCRH
GO:0050892	intestinal absorption	http://amigo.geneontology.org/amigo/term/GO:0050892	11	7	0.630597	11.1006	4.89449e-07	7.75042e-05	2168;5357;7429;7430;9414;50848;51474	EZR;F11R;FABP1;LIMA1;PLS1;TJP2;VIL1
GO:0030258	lipid modification	http://amigo.geneontology.org/amigo/term/GO:0030258	74	16	4.2422	3.77163	2.44339e-06	0.000368487	30;35;51;1374;1376;1891;1892;2109;2168;3030;3033;5825;10449;10455;26275;79837	ABCD3;ACAA1;ACAA2;ACADS;ACOX1;CPT1A;CPT2;ECH1;ECHS1;ECI2;ETFB;FABP1;HADH;HADHA;HIBCH;PIP4K2C
GO:0042446	hormone biosynthetic process	http://amigo.geneontology.org/amigo/term/GO:0042446	11	6	0.630597	9.51479	1.18181e-05	0.00170127	476;3291;7923;8644;51144;79154	AKR1C3;ATP1A1;DHRS11;HSD11B2;HSD17B12;HSD17B8
GO:0007586	digestion	http://amigo.geneontology.org/amigo/term/GO:0007586	23	8	1.31852	6.0674	2.31312e-05	0.00318506	2168;5357;6476;7429;7430;9414;50848;51474	EZR;F11R;FABP1;LIMA1;PLS1;SI;TJP2;VIL1
GO:0006091	generation of precursor metabolites and energy	http://amigo.geneontology.org/amigo/term/GO:0006091	195	26	11.1788	2.32584	2.77747e-05	0.0036651	51;229;622;1327;1337;1340;1431;2109;2271;2821;3155;3158;3416;3419;4191;4698;4700;4713;5860;7358;7388;8659;8801;9512;55902;80142	ACOX1;ACSS2;ALDH4A1;ALDOB;BDH1;COX4I1;COX6A1;COX6B1;CS;ETFB;FH;GPI;HMGCL;HMGCS2;IDE;IDH3A;MDH2;NDUFA5;NDUFA6;NDUFB7;PMPCB;PTGES2;QDPR;SUCLG2;UGDH;UQCRH
GO:0009063	cellular amino acid catabolic process	http://amigo.geneontology.org/amigo/term/GO:0009063	41	10	2.35041	4.25458	6.98947e-05	0.00885426	36;2746;2806;3028;3155;4942;5860;7263;8659;26275	ACADSB;ALDH4A1;GLUD1;GOT2;HIBCH;HMGCL;HSD17B10;OAT;QDPR;TST
GO:0022600	digestive system process	http://amigo.geneontology.org/amigo/term/GO:0022600	20	7	1.14654	6.10533	7.38543e-05	0.00899602	2168;5357;7429;7430;9414;50848;51474	EZR;F11R;FABP1;LIMA1;PLS1;TJP2;VIL1
GO:0009060	aerobic respiration	http://amigo.geneontology.org/amigo/term/GO:0009060	43	10	2.46506	4.05669	0.000108127	0.0126829	1327;1337;1431;2271;3416;3419;4191;7388;8801;9512	COX4I1;COX6A1;CS;FH;IDE;IDH3A;MDH2;PMPCB;SUCLG2;UQCRH
GO:0016053	organic acid biosynthetic process	http://amigo.geneontology.org/amigo/term/GO:0016053	131	19	7.50984	2.53001	0.000119126	0.0130094	229;873;1373;2746;2806;2821;4257;4522;4942;5825;7358;7923;8644;8854;51074;51144;55902;80142;197322	ABCD3;ACSF3;ACSS2;AKR1C3;ALDH1A2;ALDOB;APIP;CBR1;CPS1;GLUD1;GOT2;GPI;HSD17B12;HSD17B8;MGST1;MTHFD1;OAT;PTGES2;UGDH
GO:0046394	carboxylic acid biosynthetic process	http://amigo.geneontology.org/amigo/term/GO:0046394	131	19	7.50984	2.53001	0.000119126	0.0130094	229;873;1373;2746;2806;2821;4257;4522;4942;5825;7358;7923;8644;8854;51074;51144;55902;80142;197322	ABCD3;ACSF3;ACSS2;AKR1C3;ALDH1A2;ALDOB;APIP;CBR1;CPS1;GLUD1;GOT2;GPI;HSD17B12;HSD17B8;MGST1;MTHFD1;OAT;PTGES2;UGDH
GO:1901570	fatty acid derivative biosynthetic process	http://amigo.geneontology.org/amigo/term/GO:1901570	36	9	2.06377	4.36095	0.000132783	0.0140175	622;873;3155;3158;4257;8644;51144;80142;197322	ACSF3;AKR1C3;BDH1;CBR1;HMGCL;HMGCS2;HSD17B12;MGST1;PTGES2
GO:0010817	regulation of hormone levels	http://amigo.geneontology.org/amigo/term/GO:0010817	112	17	6.42062	2.64772	0.000157108	0.0160504	30;292;293;476;1113;1374;2028;2746;3033;3291;3416;6717;7923;8644;8854;51144;79154	ACAA1;AKR1C3;ALDH1A2;ATP1A1;CHGA;CPT1A;DHRS11;ENPEP;GLUD1;HADH;HSD11B2;HSD17B12;HSD17B8;IDE;SLC25A5;SLC25A6;SRI
GO:0043648	dicarboxylic acid metabolic process	http://amigo.geneontology.org/amigo/term/GO:0043648	45	10	2.57972	3.8764	0.000162748	0.0161069	2271;2746;2806;4191;4522;4942;8659;8801;10840;197322	ACSF3;ALDH1L1;ALDH4A1;FH;GLUD1;GOT2;MDH2;MTHFD1;OAT;SUCLG2
GO:1901568	fatty acid derivative metabolic process	http://amigo.geneontology.org/amigo/term/GO:1901568	55	11	3.15299	3.48876	0.000208591	0.0200184	51;622;873;3155;3158;4257;8644;8824;51144;80142;197322	ACOX1;ACSF3;AKR1C3;BDH1;CBR1;CES2;HMGCL;HMGCS2;HSD17B12;MGST1;PTGES2
GO:0030855	epithelial cell differentiation	http://amigo.geneontology.org/amigo/term/GO:0030855	127	18	7.28053	2.47235	0.000245335	0.0228522	826;873;1373;1374;1514;2938;3728;3875;3958;5068;5318;7263;7429;7430;8644;9414;10551;50848	AGR2;AKR1C3;CAPNS1;CBR1;CPS1;CPT1A;CTSL;EZR;F11R;GSTA1;JUP;KRT18;LGALS3;PKP2;REG3A;TJP2;TST;VIL1
GO:0042445	hormone metabolic process	http://amigo.geneontology.org/amigo/term/GO:0042445	48	10	2.7517	3.63412	0.000287118	0.0259801	30;476;2028;3291;3416;7923;8644;8854;51144;79154	ACAA1;AKR1C3;ALDH1A2;ATP1A1;DHRS11;ENPEP;HSD11B2;HSD17B12;HSD17B8;IDE
GO:0007043	cell-cell junction assembly	http://amigo.geneontology.org/amigo/term/GO:0007043	32	8	1.83446	4.36095	0.000317775	0.0275791	999;1015;1500;1739;3728;5318;10015;50848	CDH1;CDH17;CTNND1;DLG1;F11R;JUP;PDCD6IP;PKP2
GO:0044283	small molecule biosynthetic process	http://amigo.geneontology.org/amigo/term/GO:0044283	225	26	12.8986	2.01573	0.000322207	0.0275791	229;622;873;1373;2746;2806;2821;3155;3158;4191;4257;4522;4942;5825;5860;7358;7555;7923;8644;8854;10449;51074;51144;55902;80142;197322	ABCD3;ACAA2;ACSF3;ACSS2;AKR1C3;ALDH1A2;ALDOB;APIP;BDH1;CBR1;CNBP;CPS1;GLUD1;GOT2;GPI;HMGCL;HMGCS2;HSD17B12;HSD17B8;MDH2;MGST1;MTHFD1;OAT;PTGES2;QDPR;UGDH
GO:0008610	lipid biosynthetic process	http://amigo.geneontology.org/amigo/term/GO:0008610	154	20	8.82836	2.26543	0.000367288	0.0306106	476;873;3158;3291;4257;5825;5833;5868;7555;7923;8644;8854;10449;23446;51144;55902;79154;79837;80142;197322	ABCD3;ACAA2;ACSF3;ACSS2;AKR1C3;ALDH1A2;ATP1A1;CBR1;CNBP;DHRS11;HMGCS2;HSD11B2;HSD17B12;HSD17B8;MGST1;PCYT2;PIP4K2C;PTGES2;RAB5A;SLC44A1
GO:0006790	sulfur compound metabolic process	http://amigo.geneontology.org/amigo/term/GO:0006790	122	17	6.99389	2.43069	0.000451842	0.0366919	1373;2937;2938;3155;3158;4257;4522;7263;8801;9060;23474;51074;51144;55902;84836;197322;445329	ABHD14B;ACSF3;ACSS2;APIP;CPS1;ETHE1;GSS;GSTA1;HMGCL;HMGCS2;HSD17B12;MGST1;MTHFD1;PAPSS2;SUCLG2;SULT1A4;TST
GO:0033559	unsaturated fatty acid metabolic process	http://amigo.geneontology.org/amigo/term/GO:0033559	34	8	1.94912	4.10442	0.00049694	0.0393453	30;51;873;2938;4257;8644;8824;80142	ACAA1;ACOX1;AKR1C3;CBR1;CES2;GSTA1;MGST1;PTGES2
GO:0043154	negative regulation of cysteine-type endopeptidase activity involved in apoptotic process	http://amigo.geneontology.org/amigo/term/GO:0043154	27	7	1.54783	4.52246	0.000600643	0.046396	2168;2821;3476;7429;10542;10935;25824	FABP1;GPI;IGBP1;LAMTOR5;PRDX3;PRDX5;VIL1
GO:0006692	prostanoid metabolic process	http://amigo.geneontology.org/amigo/term/GO:0006692	20	6	1.14654	5.23314	0.000641961	0.0472812	51;873;4257;8644;8824;80142	ACOX1;AKR1C3;CBR1;CES2;MGST1;PTGES2
GO:0006693	prostaglandin metabolic process	http://amigo.geneontology.org/amigo/term/GO:0006693	20	6	1.14654	5.23314	0.000641961	0.0472812	51;873;4257;8644;8824;80142	ACOX1;AKR1C3;CBR1;CES2;MGST1;PTGES2
GO:0072659	protein localization to plasma membrane	http://amigo.geneontology.org/amigo/term/GO:0072659	93	14	5.33141	2.62595	0.000666472	0.0479708	481;999;1739;3728;3875;3958;5318;5357;6812;7429;7430;10551;50848;56850	AGR2;ATP1B1;CDH1;DLG1;EZR;F11R;GRIPAP1;JUP;KRT18;LGALS3;PKP2;PLS1;STXBP1;VIL1
GO:0016999	antibiotic metabolic process	http://amigo.geneontology.org/amigo/term/GO:0016999	73	12	4.18487	2.86747	0.0007275	0.0484721	1431;2271;3043;3419;4191;8644;8801;10935;25824;55902;57016;445329	ACSS2;AKR1B10;AKR1C3;CS;FH;HBB;IDH3A;MDH2;PRDX3;PRDX5;SUCLG2;SULT1A4
GO:0006520	cellular amino acid metabolic process	http://amigo.geneontology.org/amigo/term/GO:0006520	116	16	6.64993	2.40604	0.00075011	0.0484721	36;95;1373;2746;2806;2937;3028;3155;4522;4942;5184;5860;7263;8659;26275;51074	ACADSB;ACY1;ALDH4A1;APIP;CPS1;GLUD1;GOT2;GSS;HIBCH;HMGCL;HSD17B10;MTHFD1;OAT;PEPD;QDPR;TST
GO:0007031	peroxisome organization	http://amigo.geneontology.org/amigo/term/GO:0007031	28	7	1.60516	4.36095	0.000762709	0.0484721	30;51;1891;3155;3416;5825;10455	ABCD3;ACAA1;ACOX1;ECH1;ECI2;HMGCL;IDE
GO:0055117	regulation of cardiac muscle contraction	http://amigo.geneontology.org/amigo/term/GO:0055117	28	7	1.60516	4.36095	0.000762709	0.0484721	476;481;1113;1739;3728;5318;6717	ATP1A1;ATP1B1;CHGA;DLG1;JUP;PKP2;SRI
GO:0030216	keratinocyte differentiation	http://amigo.geneontology.org/amigo/term/GO:0030216	28	7	1.60516	4.36095	0.000762709	0.0484721	826;1514;3728;3875;5068;5318;8644	AKR1C3;CAPNS1;CTSL;JUP;KRT18;PKP2;REG3A
GO:0032528	microvillus organization	http://amigo.geneontology.org/amigo/term/GO:0032528	14	5	0.802578	6.22992	0.000765268	0.0484721	4640;5357;7429;7430;50488	EZR;MINK1;MYO1A;PLS1;VIL1

## Sheet: turquoise_go
geneSet	description	link	size	overlap	expect	enrichmentRatio	pValue	FDR	overlapId	userId
GO:0016071	mRNA metabolic process	http://amigo.geneontology.org/amigo/term/GO:0016071	271	197	124.285	1.58507	0	0	103;328;988;1478;1655;1660;1665;1736;1994;3178;3181;3183;3184;3185;3187;3190;3191;3192;3312;3646;3842;3921;4236;4670;4736;4841;4869;4904;5093;5094;5411;5430;5431;5434;5437;5725;5936;5976;6122;6124;6125;6128;6129;6133;6134;6135;6136;6137;6138;6139;6141;6142;6146;6147;6152;6154;6156;6157;6158;6161;6164;6165;6168;6169;6175;6176;6181;6187;6188;6189;6191;6193;6194;6201;6202;6203;6204;6205;6206;6207;62…	ACIN1;ADAR;AHCYL1;ALYREF;ANP32A;APEX1;BUD31;CCAR1;CCAR2;CDC5L;CHERP;CHTOP;CNOT1;CPSF6;CSTF2;DAZAP1;DCPS;DDX17;DDX23;DDX39A;DDX39B;DDX42;DDX46;DDX5;DHX15;DHX9;DKC1;DNAJC8;EDC4;EFTUD2;EIF3E;EIF4A3;ELAVL1;FIP1L1;HNRNPA0;HNRNPA1;HNRNPA2B1;HNRNPA3;HNRNPC;HNRNPD;HNRNPF;HNRNPH1;HNRNPK;HNRNPL;HNRNPM;HNRNPR;HNRNPU;HNRNPUL1;HSPA8;HTATSF1;KHDRBS1;KHSRP;LSM3;LSM4;LSM5;LSM8;LUC7L2;LUC7L3;MAGOHB;MFAP1;NONO;NPM…
GO:0006396	RNA processing	http://amigo.geneontology.org/amigo/term/GO:0006396	224	162	102.73	1.57695	0	0	16;103;988;1478;1655;1660;1665;1736;1994;2091;3178;3181;3183;3184;3185;3187;3190;3191;3192;3312;3669;3735;3921;4236;4670;4736;4841;4904;5036;5093;5094;5411;5430;5431;5434;5437;5530;5725;5936;6125;6129;6135;6154;6165;6187;6194;6201;6202;6203;6207;6208;6217;6223;6227;6229;6231;6232;6294;6421;6426;6427;6429;6627;6632;6633;6634;6635;6636;6637;6638;6741;7072;7536;7919;8106;8175;8241;8570;8761;8896;889…	AARS;ACIN1;ADAR;AHCYL1;AHNAK;ALYREF;BUD31;CCAR1;CCAR2;CDC5L;CHERP;CHTOP;CPSF6;CSTF2;DAZAP1;DCPS;DDX17;DDX21;DDX23;DDX39A;DDX39B;DDX42;DDX46;DDX5;DHX15;DHX9;DKC1;DNAJC8;EFTUD2;EIF4A3;ELAVL1;FBL;FIP1L1;HNRNPA0;HNRNPA1;HNRNPA2B1;HNRNPA3;HNRNPC;HNRNPD;HNRNPF;HNRNPH1;HNRNPK;HNRNPL;HNRNPM;HNRNPR;HNRNPU;HNRNPUL1;HSPA8;HTATSF1;ISG20;KARS;KHDRBS1;KHSRP;LSM3;LSM4;LSM5;LSM8;LUC7L2;LUC7L3;MAGOHB;MFAP1;NOLC1;…
GO:0006397	mRNA processing	http://amigo.geneontology.org/amigo/term/GO:0006397	157	119	72.0027	1.65272	4.21885e-15	4.4537e-12	103;988;1478;1655;1660;1665;1994;3178;3181;3183;3184;3185;3187;3190;3191;3192;3312;4236;4670;4841;4904;5093;5094;5411;5430;5431;5434;5437;5725;5936;6294;6421;6426;6427;6429;6627;6632;6633;6634;6635;6636;6637;6638;7072;7536;7919;8106;8175;8241;8570;8896;8899;9343;9416;9444;9584;9589;9667;9733;9775;9810;9877;9879;9967;10189;10212;10236;10291;10465;10492;10521;10523;10594;10657;10768;10946;10949;109…	ACIN1;ADAR;AHCYL1;ALYREF;BUD31;CCAR1;CCAR2;CDC5L;CHERP;CHTOP;CPSF6;CSTF2;DAZAP1;DCPS;DDX17;DDX23;DDX39A;DDX39B;DDX42;DDX46;DDX5;DHX15;DHX9;DNAJC8;EFTUD2;EIF4A3;ELAVL1;FIP1L1;HNRNPA0;HNRNPA1;HNRNPA2B1;HNRNPA3;HNRNPC;HNRNPD;HNRNPF;HNRNPH1;HNRNPK;HNRNPL;HNRNPM;HNRNPR;HNRNPU;HNRNPUL1;HSPA8;HTATSF1;KHDRBS1;KHSRP;LSM3;LSM4;LSM5;LSM8;LUC7L2;LUC7L3;MAGOHB;MFAP1;NONO;PABPC1;PABPN1;PCBP1;PCBP2;PDE12;PHF5A;…
GO:0006614	SRP-dependent cotranslational protein targeting to membrane	http://amigo.geneontology.org/amigo/term/GO:0006614	79	69	36.2307	1.90446	7.32747e-15	5.80153e-12	3921;4736;6122;6124;6125;6128;6129;6133;6134;6135;6136;6137;6138;6139;6141;6142;6146;6147;6152;6154;6156;6157;6158;6161;6164;6165;6168;6169;6175;6176;6181;6187;6188;6189;6191;6193;6194;6201;6202;6203;6204;6205;6206;6207;6208;6210;6217;6222;6223;6224;6227;6229;6230;6231;6232;6233;6726;6727;6728;6729;6730;6731;9045;10952;11224;11231;23471;23521;29927	RPL10;RPL10A;RPL11;RPL12;RPL13;RPL13A;RPL14;RPL15;RPL17;RPL18;RPL18A;RPL22;RPL23A;RPL24;RPL26;RPL27A;RPL28;RPL3;RPL30;RPL32;RPL34;RPL35;RPL35A;RPL37A;RPL38;RPL4;RPL5;RPL6;RPL7;RPL9;RPLP0;RPLP1;RPLP2;RPS10;RPS11;RPS12;RPS13;RPS14;RPS15A;RPS16;RPS18;RPS19;RPS2;RPS20;RPS21;RPS24;RPS25;RPS26;RPS27;RPS27A;RPS3;RPS3A;RPS4X;RPS5;RPS6;RPS7;RPS8;RPS9;RPSA;SEC61A1;SEC61B;SEC63;SRP14;SRP19;SRP54;SRP68;SRP72…
GO:0006613	cotranslational protein targeting to membrane	http://amigo.geneontology.org/amigo/term/GO:0006613	82	70	37.6065	1.86138	5.90639e-14	3.74111e-11	3921;4736;6122;6124;6125;6128;6129;6133;6134;6135;6136;6137;6138;6139;6141;6142;6146;6147;6152;6154;6156;6157;6158;6161;6164;6165;6168;6169;6175;6176;6181;6187;6188;6189;6191;6193;6194;6201;6202;6203;6204;6205;6206;6207;6208;6210;6217;6222;6223;6224;6227;6229;6230;6231;6232;6233;6726;6727;6728;6729;6730;6731;6745;9045;10952;11224;11231;23471;23521;29927	RPL10;RPL10A;RPL11;RPL12;RPL13;RPL13A;RPL14;RPL15;RPL17;RPL18;RPL18A;RPL22;RPL23A;RPL24;RPL26;RPL27A;RPL28;RPL3;RPL30;RPL32;RPL34;RPL35;RPL35A;RPL37A;RPL38;RPL4;RPL5;RPL6;RPL7;RPL9;RPLP0;RPLP1;RPLP2;RPS10;RPS11;RPS12;RPS13;RPS14;RPS15A;RPS16;RPS18;RPS19;RPS2;RPS20;RPS21;RPS24;RPS25;RPS26;RPS27;RPS27A;RPS3;RPS3A;RPS4X;RPS5;RPS6;RPS7;RPS8;RPS9;RPSA;SEC61A1;SEC61B;SEC63;SRP14;SRP19;SRP54;SRP68;SRP72…
GO:0008380	RNA splicing	http://amigo.geneontology.org/amigo/term/GO:0008380	148	111	67.8752	1.63536	1.39444e-13	7.36032e-11	988;1478;1655;1660;1665;1994;3178;3181;3183;3184;3185;3187;3190;3191;3192;3312;4236;4670;4841;4904;5093;5094;5411;5430;5431;5434;5437;5725;5936;6207;6231;6421;6426;6427;6429;6627;6632;6633;6634;6635;6636;6637;6638;7072;7536;7919;8106;8175;8241;8570;8896;8899;9343;9416;9444;9584;9589;9733;9775;9879;9967;10189;10212;10236;10291;10465;10492;10521;10523;10594;10657;10946;10949;10992;11100;11168;11325…	ACIN1;AHNAK;ALYREF;BUD31;CCAR1;CCAR2;CDC5L;CHERP;CSTF2;DAZAP1;DCPS;DDX17;DDX23;DDX39A;DDX39B;DDX42;DDX46;DDX5;DHX15;DHX9;DNAJC8;EFTUD2;EIF4A3;ELAVL1;FIP1L1;HNRNPA0;HNRNPA1;HNRNPA2B1;HNRNPA3;HNRNPC;HNRNPD;HNRNPF;HNRNPH1;HNRNPK;HNRNPL;HNRNPM;HNRNPR;HNRNPU;HNRNPUL1;HSPA8;HTATSF1;KHDRBS1;KHSRP;LSM3;LSM4;LSM5;LSM8;LUC7L2;LUC7L3;MAGOHB;MFAP1;NONO;PABPC1;PABPN1;PCBP1;PCBP2;PHF5A;PNN;POLR2A;POLR2B;POLR2E…
GO:0072599	establishment of protein localization to endoplasmic reticulum	http://amigo.geneontology.org/amigo/term/GO:0072599	92	76	42.1927	1.80126	1.74083e-13	7.87601e-11	3921;4736;6122;6124;6125;6128;6129;6133;6134;6135;6136;6137;6138;6139;6141;6142;6146;6147;6152;6154;6156;6157;6158;6161;6164;6165;6168;6169;6175;6176;6181;6187;6188;6189;6191;6193;6194;6201;6202;6203;6204;6205;6206;6207;6208;6210;6217;6222;6223;6224;6227;6229;6230;6231;6232;6233;6449;6726;6727;6728;6729;6730;6731;9045;9789;10890;10952;11224;11231;23471;23480;23521;25782;28972;29927;60559	RAB10;RAB3GAP2;RPL10;RPL10A;RPL11;RPL12;RPL13;RPL13A;RPL14;RPL15;RPL17;RPL18;RPL18A;RPL22;RPL23A;RPL24;RPL26;RPL27A;RPL28;RPL3;RPL30;RPL32;RPL34;RPL35;RPL35A;RPL37A;RPL38;RPL4;RPL5;RPL6;RPL7;RPL9;RPLP0;RPLP1;RPLP2;RPS10;RPS11;RPS12;RPS13;RPS14;RPS15A;RPS16;RPS18;RPS19;RPS2;RPS20;RPS21;RPS24;RPS25;RPS26;RPS27;RPS27A;RPS3;RPS3A;RPS4X;RPS5;RPS6;RPS7;RPS8;RPS9;RPSA;SEC61A1;SEC61B;SEC61G;SEC63;SGTA;SP…
GO:0002252	immune effector process	http://amigo.geneontology.org/amigo/term/GO:0002252	447	275	205.001	1.34145	3.99569e-13	1.51621e-10	2;12;47;60;71;100;103;161;164;226;240;290;302;335;353;387;427;566;567;671;684;695;715;716;718;720;722;725;727;729;730;731;735;820;847;929;948;960;961;967;972;1075;1116;1178;1191;1265;1315;1471;1508;1509;1511;1512;1522;1535;1536;1604;1650;1660;1668;1729;1794;1832;1915;1938;1991;1992;2171;2185;2207;2495;2512;2547;2548;2760;2799;2990;3074;3075;3101;3119;3134;3146;3163;3240;3251;3263;3310;3312;3320;3…	A2M;ACLY;ACTB;ACTG1;ACTR3;ADA;ADAR;ALDOA;ALOX5;ANPEP;ANXA2;AP1G1;AP1M1;AP2A2;APOA1;APRT;ARL8A;ARPC1B;ARPC2;ARPC3;ARPC4;ARPC5;ASAH1;ATG7;ATP6V1D;AZU1;B2M;BIN2;BPI;BRK1;BST2;BTK;C1R;C1S;C3;C4A;C4BPA;C4BPB;C5;C6;C7;C8A;C9;CAMP;CAP1;CAT;CCT2;CCT8;CD14;CD36;CD44;CD47;CD55;CD63;CD74;CFH;CFI;CHI3L1;CKAP4;CLC;CLU;CNN2;COMMD3;COPB1;CORO1A;COTL1;CPNE3;CST3;CTSB;CTSC;CTSD;CTSG;CTSH;CTSZ;CYBA;CYBB;CYFIP2;DBN…
GO:0002443	leukocyte mediated immunity	http://amigo.geneontology.org/amigo/term/GO:0002443	349	223	160.057	1.39325	4.30878e-13	1.51621e-10	12;47;161;164;226;240;290;302;353;387;427;566;567;671;684;695;715;716;718;720;722;725;727;729;730;731;735;820;847;929;948;960;961;967;972;1075;1116;1178;1191;1265;1315;1471;1508;1509;1511;1512;1522;1535;1536;1604;1650;1729;1794;1832;1915;1938;1991;1992;2171;2207;2495;2512;2547;2548;2760;2799;2990;3074;3101;3119;3134;3146;3163;3240;3251;3263;3310;3312;3320;3326;3329;3383;3417;3426;3482;3608;3615;3…	ACLY;ALDOA;ALOX5;ANPEP;ANXA2;AP1G1;AP1M1;AP2A2;APRT;ARL8A;ARPC5;ASAH1;ATG7;ATP6V1D;AZU1;B2M;BIN2;BPI;BST2;BTK;C1R;C1S;C3;C4A;C4BPA;C4BPB;C5;C6;C7;C8A;C9;CAMP;CAP1;CAT;CCT2;CCT8;CD14;CD36;CD44;CD47;CD55;CD63;CD74;CFI;CHI3L1;CKAP4;CLC;CLU;CNN2;COMMD3;COPB1;CORO1A;COTL1;CPNE3;CST3;CTSB;CTSC;CTSD;CTSG;CTSH;CTSZ;CYBA;CYBB;DBNL;DDOST;DDX21;DDX58;DIAPH1;DNAJC13;DOCK2;DPP7;DSP;EEF1A1;EEF2;ELANE;EPX;ERP44…
GO:0000375	RNA splicing, via transesterification reactions	http://amigo.geneontology.org/amigo/term/GO:0000375	133	101	60.9959	1.65585	4.93161e-13	1.56184e-10	988;1478;1655;1660;1665;1994;3178;3181;3183;3184;3185;3187;3190;3191;3192;3312;4236;4670;4904;5093;5094;5411;5430;5431;5434;5437;5725;5936;6421;6426;6427;6429;6627;6632;6633;6634;6635;6636;6637;6638;7072;7536;7919;8106;8175;8241;8570;8896;8899;9343;9416;9589;9733;9775;9879;9967;10189;10212;10236;10291;10465;10492;10521;10523;10594;10657;10946;10949;10992;11100;11168;11325;11338;22826;22827;22913;…	ALYREF;BUD31;CCAR1;CDC5L;CHERP;CSTF2;DAZAP1;DCPS;DDX17;DDX23;DDX39A;DDX39B;DDX42;DDX46;DDX5;DHX15;DHX9;DNAJC8;EFTUD2;EIF4A3;ELAVL1;FIP1L1;HNRNPA0;HNRNPA1;HNRNPA2B1;HNRNPA3;HNRNPC;HNRNPD;HNRNPF;HNRNPH1;HNRNPK;HNRNPL;HNRNPM;HNRNPR;HNRNPU;HNRNPUL1;HSPA8;HTATSF1;KHDRBS1;KHSRP;LSM3;LSM4;LSM5;LSM8;LUC7L2;LUC7L3;MAGOHB;MFAP1;PABPC1;PABPN1;PCBP1;PCBP2;PHF5A;PNN;POLR2A;POLR2B;POLR2E;POLR2H;PPIH;PRPF19;PRP…
GO:0045047	protein targeting to ER	http://amigo.geneontology.org/amigo/term/GO:0045047	90	74	41.2754	1.79283	5.96301e-13	1.7168e-10	3921;4736;6122;6124;6125;6128;6129;6133;6134;6135;6136;6137;6138;6139;6141;6142;6146;6147;6152;6154;6156;6157;6158;6161;6164;6165;6168;6169;6175;6176;6181;6187;6188;6189;6191;6193;6194;6201;6202;6203;6204;6205;6206;6207;6208;6210;6217;6222;6223;6224;6227;6229;6230;6231;6232;6233;6449;6726;6727;6728;6729;6730;6731;9045;9789;10952;11224;11231;23471;23480;23521;28972;29927;60559	RPL10;RPL10A;RPL11;RPL12;RPL13;RPL13A;RPL14;RPL15;RPL17;RPL18;RPL18A;RPL22;RPL23A;RPL24;RPL26;RPL27A;RPL28;RPL3;RPL30;RPL32;RPL34;RPL35;RPL35A;RPL37A;RPL38;RPL4;RPL5;RPL6;RPL7;RPL9;RPLP0;RPLP1;RPLP2;RPS10;RPS11;RPS12;RPS13;RPS14;RPS15A;RPS16;RPS18;RPS19;RPS2;RPS20;RPS21;RPS24;RPS25;RPS26;RPS27;RPS27A;RPS3;RPS3A;RPS4X;RPS5;RPS6;RPS7;RPS8;RPS9;RPSA;SEC61A1;SEC61B;SEC61G;SEC63;SGTA;SPCS1;SPCS2;SPCS3…
GO:0000377	RNA splicing, via transesterification reactions with bulged adenosine as nucleophile	http://amigo.geneontology.org/amigo/term/GO:0000377	132	100	60.5373	1.65187	8.45324e-13	2.05934e-10	988;1478;1655;1660;1665;1994;3178;3181;3183;3184;3185;3187;3190;3191;3192;3312;4236;4670;4904;5093;5094;5411;5430;5431;5434;5437;5725;5936;6421;6426;6427;6429;6627;6632;6633;6634;6635;6636;6637;6638;7072;7536;7919;8106;8175;8241;8896;8899;9343;9416;9589;9733;9775;9879;9967;10189;10212;10236;10291;10465;10492;10521;10523;10594;10657;10946;10949;10992;11100;11168;11325;11338;22826;22827;22913;23020…	ALYREF;BUD31;CCAR1;CDC5L;CHERP;CSTF2;DAZAP1;DCPS;DDX17;DDX23;DDX39A;DDX39B;DDX42;DDX46;DDX5;DHX15;DHX9;DNAJC8;EFTUD2;EIF4A3;ELAVL1;FIP1L1;HNRNPA0;HNRNPA1;HNRNPA2B1;HNRNPA3;HNRNPC;HNRNPD;HNRNPF;HNRNPH1;HNRNPK;HNRNPL;HNRNPM;HNRNPR;HNRNPU;HNRNPUL1;HSPA8;HTATSF1;KHDRBS1;LSM3;LSM4;LSM5;LSM8;LUC7L2;LUC7L3;MAGOHB;MFAP1;PABPC1;PABPN1;PCBP1;PCBP2;PHF5A;PNN;POLR2A;POLR2B;POLR2E;POLR2H;PPIH;PRPF19;PRPF4B;PR…
GO:0000398	mRNA splicing, via spliceosome	http://amigo.geneontology.org/amigo/term/GO:0000398	132	100	60.5373	1.65187	8.45324e-13	2.05934e-10	988;1478;1655;1660;1665;1994;3178;3181;3183;3184;3185;3187;3190;3191;3192;3312;4236;4670;4904;5093;5094;5411;5430;5431;5434;5437;5725;5936;6421;6426;6427;6429;6627;6632;6633;6634;6635;6636;6637;6638;7072;7536;7919;8106;8175;8241;8896;8899;9343;9416;9589;9733;9775;9879;9967;10189;10212;10236;10291;10465;10492;10521;10523;10594;10657;10946;10949;10992;11100;11168;11325;11338;22826;22827;22913;23020…	ALYREF;BUD31;CCAR1;CDC5L;CHERP;CSTF2;DAZAP1;DCPS;DDX17;DDX23;DDX39A;DDX39B;DDX42;DDX46;DDX5;DHX15;DHX9;DNAJC8;EFTUD2;EIF4A3;ELAVL1;FIP1L1;HNRNPA0;HNRNPA1;HNRNPA2B1;HNRNPA3;HNRNPC;HNRNPD;HNRNPF;HNRNPH1;HNRNPK;HNRNPL;HNRNPM;HNRNPR;HNRNPU;HNRNPUL1;HSPA8;HTATSF1;KHDRBS1;LSM3;LSM4;LSM5;LSM8;LUC7L2;LUC7L3;MAGOHB;MFAP1;PABPC1;PABPN1;PCBP1;PCBP2;PHF5A;PNN;POLR2A;POLR2B;POLR2E;POLR2H;PPIH;PRPF19;PRPF4B;PR…
GO:0070972	protein localization to endoplasmic reticulum	http://amigo.geneontology.org/amigo/term/GO:0070972	102	81	46.7788	1.73155	1.73539e-12	3.9257e-10	3309;3921;4736;6122;6124;6125;6128;6129;6133;6134;6135;6136;6137;6138;6139;6141;6142;6146;6147;6152;6154;6156;6157;6158;6161;6164;6165;6168;6169;6175;6176;6181;6187;6188;6189;6191;6193;6194;6201;6202;6203;6204;6205;6206;6207;6208;6210;6217;6222;6223;6224;6227;6229;6230;6231;6232;6233;6449;6726;6727;6728;6729;6730;6731;9045;9789;9919;10134;10890;10952;11079;11224;11231;23471;23480;23521;25782;2897…	BCAP31;DDRGK1;HSPA5;RAB10;RAB3GAP2;RER1;RPL10;RPL10A;RPL11;RPL12;RPL13;RPL13A;RPL14;RPL15;RPL17;RPL18;RPL18A;RPL22;RPL23A;RPL24;RPL26;RPL27A;RPL28;RPL3;RPL30;RPL32;RPL34;RPL35;RPL35A;RPL37A;RPL38;RPL4;RPL5;RPL6;RPL7;RPL9;RPLP0;RPLP1;RPLP2;RPS10;RPS11;RPS12;RPS13;RPS14;RPS15A;RPS16;RPS18;RPS19;RPS2;RPS20;RPS21;RPS24;RPS25;RPS26;RPS27;RPS27A;RPS3;RPS3A;RPS4X;RPS5;RPS6;RPS7;RPS8;RPS9;RPSA;SEC16A;SEC…
GO:0010629	negative regulation of gene expression	http://amigo.geneontology.org/amigo/term/GO:0010629	370	231	169.688	1.36132	5.76783e-12	1.21778e-09	2;103;142;165;199;310;328;348;722;725;811;948;952;1385;1487;1499;1522;1601;1604;1655;1660;1810;1965;1991;1994;2022;2023;2167;2203;2319;2547;2597;2734;3005;3006;3007;3008;3009;3020;3054;3059;3065;3068;3146;3148;3181;3183;3184;3190;3191;3192;3312;3428;3609;3646;3842;3921;3965;4076;4204;4670;4691;4736;4790;4830;4841;4869;4904;5036;5091;5176;5195;5245;5345;5371;5430;5431;5434;5437;5530;5641;5705;5725…	A2M;ADAR;ADIPOQ;AEBP1;AIF1;ANP32A;ANXA7;APEX1;APOE;BASP1;BCLAF1;C4BPA;C4BPB;CALR;CAPRIN1;CCAR2;CD36;CD38;CD55;CHCHD3;CNOT1;CNPY2;CREB1;CTBP1;CTCF;CTNNB1;CTSZ;CUL3;DAB2;DCPS;DDRGK1;DDX17;DDX5;DHX9;DR1;EDC4;EIF2S1;EIF3E;EIF4A3;ELANE;ELAVL1;EMILIN1;ENG;ENO1;ERP29;FABP4;FAM129B;FBP1;FLOT2;GAPDH;GATAD2A;GLG1;GREM1;H1F0;H1FX;H2AFY;H3F3A;HCFC1;HCLS1;HDAC1;HDGF;HIST1H1B;HIST1H1C;HIST1H1D;HIST1H1E;HMGB1;H…
GO:0006401	RNA catabolic process	http://amigo.geneontology.org/amigo/term/GO:0006401	149	108	68.3338	1.58048	1.30982e-11	2.59262e-09	328;1655;1660;1736;1994;3183;3184;3192;3312;3646;3669;3842;3921;4670;4736;4869;4904;5976;6036;6037;6122;6124;6125;6128;6129;6133;6134;6135;6136;6137;6138;6139;6141;6142;6146;6147;6152;6154;6156;6157;6158;6161;6164;6165;6168;6169;6175;6176;6181;6187;6188;6189;6191;6193;6194;6201;6202;6203;6204;6205;6206;6207;6208;6210;6217;6222;6223;6224;6227;6229;6230;6231;6232;6233;6418;6741;7431;7514;7534;8021;…	ANP32A;APEX1;CNOT1;DCPS;DDX5;DHX9;DKC1;EDC4;EIF3E;EIF4A3;ELAVL1;HNRNPA0;HNRNPC;HNRNPD;HNRNPM;HNRNPR;HNRNPU;HSPA8;ISG20;KHSRP;LSM3;LSM4;LSM5;MAGOHB;NPM1;NUP214;PABPC1;PABPC4;PDE12;PNPT1;RBM10;RNASE2;RNASE3;RNASET2;RPL10;RPL10A;RPL11;RPL12;RPL13;RPL13A;RPL14;RPL15;RPL17;RPL18;RPL18A;RPL22;RPL23A;RPL24;RPL26;RPL27A;RPL28;RPL3;RPL30;RPL32;RPL34;RPL35;RPL35A;RPL37A;RPL38;RPL4;RPL5;RPL6;RPL7;RPL9;RPLP0…
GO:0006402	mRNA catabolic process	http://amigo.geneontology.org/amigo/term/GO:0006402	139	102	63.7476	1.60006	1.47579e-11	2.7493e-09	328;1655;1660;1994;3183;3184;3192;3312;3646;3842;3921;4670;4736;4869;4904;5976;6122;6124;6125;6128;6129;6133;6134;6135;6136;6137;6138;6139;6141;6142;6146;6147;6152;6154;6156;6157;6158;6161;6164;6165;6168;6169;6175;6176;6181;6187;6188;6189;6191;6193;6194;6201;6202;6203;6204;6205;6206;6207;6208;6210;6217;6222;6223;6224;6227;6229;6230;6231;6232;6233;6418;6741;7431;7514;7534;8021;8125;8241;8570;8761;…	ANP32A;APEX1;CNOT1;DCPS;DDX5;DHX9;EDC4;EIF3E;EIF4A3;ELAVL1;HNRNPA0;HNRNPC;HNRNPD;HNRNPM;HNRNPR;HNRNPU;HSPA8;KHSRP;LSM3;LSM4;LSM5;MAGOHB;NPM1;NUP214;PABPC1;PABPC4;PDE12;PNPT1;RBM10;RPL10;RPL10A;RPL11;RPL12;RPL13;RPL13A;RPL14;RPL15;RPL17;RPL18;RPL18A;RPL22;RPL23A;RPL24;RPL26;RPL27A;RPL28;RPL3;RPL30;RPL32;RPL34;RPL35;RPL35A;RPL37A;RPL38;RPL4;RPL5;RPL6;RPL7;RPL9;RPLP0;RPLP1;RPLP2;RPS10;RPS11;RPS12;RP…
GO:0002274	myeloid leukocyte activation	http://amigo.geneontology.org/amigo/term/GO:0002274	309	197	141.712	1.39014	1.83986e-11	3.23713e-09	12;47;161;199;226;240;290;302;353;387;427;566;567;671;684;695;718;820;847;914;929;948;960;961;967;972;1075;1116;1191;1265;1315;1471;1508;1509;1511;1512;1522;1535;1536;1604;1650;1729;1794;1832;1915;1938;1991;1992;2171;2207;2495;2512;2547;2548;2760;2799;2990;3074;3101;3146;3163;3240;3310;3312;3320;3326;3329;3417;3482;3608;3615;3683;3684;3689;3735;3837;3916;3920;3929;3934;3937;3965;4048;4057;4067;40…	ACLY;AIF1;ALDOA;ALOX5;ANPEP;ANXA2;AP1M1;AP2A2;APRT;ARL8A;ARPC5;ASAH1;ATG7;ATP6V1D;AZU1;B2M;BIN2;BPI;BST2;BTK;C3;CAMP;CAP1;CAT;CCT2;CCT8;CD14;CD2;CD36;CD44;CD47;CD55;CD63;CD74;CHI3L1;CKAP4;CLU;CNN2;COMMD3;COPB1;COTL1;CPNE3;CST3;CTSB;CTSC;CTSD;CTSG;CTSH;CTSZ;CYBA;CYBB;DBNL;DDOST;DIAPH1;DNAJC13;DOCK2;DPP7;DSP;EEF1A1;EEF2;ELANE;EPX;ERP44;FABP5;FCER1G;FGL2;FRMPD3;FTH1;FTL;GAA;GCA;GGH;GM2A;GMFG;GNS;GSD…
GO:0043299	leukocyte degranulation	http://amigo.geneontology.org/amigo/term/GO:0043299	293	188	134.374	1.39908	2.51273e-11	4.18833e-09	12;47;161;164;226;240;290;302;353;387;427;566;567;671;684;695;718;820;847;929;948;960;961;967;1075;1116;1265;1315;1471;1508;1509;1511;1512;1522;1535;1536;1604;1650;1729;1794;1832;1915;1938;1991;1992;2171;2207;2495;2512;2547;2548;2760;2799;2990;3074;3101;3146;3163;3240;3310;3312;3320;3326;3417;3482;3608;3615;3683;3684;3689;3837;3916;3920;3934;3965;4048;4057;4067;4069;4125;4318;4332;4353;4790;4860;…	ACLY;ALDOA;ALOX5;ANPEP;ANXA2;AP1G1;AP1M1;AP2A2;APRT;ARL8A;ARPC5;ASAH1;ATG7;ATP6V1D;AZU1;B2M;BIN2;BPI;BST2;BTK;C3;CAMP;CAP1;CAT;CCT2;CCT8;CD14;CD36;CD44;CD47;CD55;CD63;CHI3L1;CKAP4;CNN2;COMMD3;COPB1;CORO1A;COTL1;CPNE3;CST3;CTSB;CTSC;CTSD;CTSG;CTSH;CTSZ;CYBA;CYBB;DBNL;DDOST;DIAPH1;DNAJC13;DOCK2;DPP7;DSP;EEF1A1;EEF2;ELANE;EPX;ERP44;FABP5;FCER1G;FGL2;FRMPD3;FTH1;FTL;GAA;GCA;GGH;GM2A;GMFG;GNS;GSDMD;GU…
GO:0044265	cellular macromolecule catabolic process	http://amigo.geneontology.org/amigo/term/GO:0044265	372	230	170.605	1.34814	2.78302e-11	4.40691e-09	161;163;302;328;348;581;824;836;1075;1175;1191;1211;1213;1471;1508;1512;1522;1601;1642;1655;1660;1736;1777;1861;1994;2185;2876;3005;3146;3148;3183;3184;3192;3309;3312;3320;3326;3646;3669;3837;3842;3920;3921;4035;4478;4670;4736;4869;4904;5094;5371;5538;5641;5682;5683;5684;5685;5686;5687;5688;5689;5690;5691;5692;5694;5696;5698;5699;5701;5702;5704;5705;5706;5707;5708;5710;5713;5717;5718;5719;5720;57…	ADRM1;ANP32A;ANXA2;AP2A2;AP2B1;AP2S1;APEX1;APOE;ARIH1;BAG6;BAX;BCAP31;BUB3;CAPN2;CASP3;CCAR2;CCDC22;CCDC47;CDK5RAP3;CLPP;CLTA;CLTC;CLU;CNOT1;CPVL;CST3;CTSB;CTSC;CTSH;CTSZ;CUL3;CUL4A;DAB2;DCPS;DDB1;DDRGK1;DDX5;DHX9;DKC1;DNASE2;DTX3L;EDC4;EIF3E;EIF4A3;ELAVL1;ERLEC1;GABARAPL2;GPX1;H1F0;HERPUD1;HM13;HMGB1;HMGB2;HNRNPA0;HNRNPC;HNRNPD;HNRNPM;HNRNPR;HNRNPU;HSP90AA1;HSP90AB1;HSP90B1;HSPA5;HSPA8;HUWE1;ISG…
GO:0002366	leukocyte activation involved in immune response	http://amigo.geneontology.org/amigo/term/GO:0002366	314	199	144.005	1.38189	3.21817e-11	4.85331e-09	12;47;100;161;164;226;240;290;302;353;387;427;566;567;671;684;695;718;820;847;929;948;960;961;967;1075;1116;1265;1315;1471;1508;1509;1511;1512;1522;1535;1536;1604;1650;1729;1794;1832;1915;1938;1991;1992;2171;2185;2207;2495;2512;2547;2548;2760;2799;2990;3074;3101;3146;3163;3240;3310;3312;3320;3326;3329;3383;3417;3482;3608;3615;3683;3684;3689;3735;3837;3916;3920;3929;3934;3936;3965;4048;4057;4067;4…	ACLY;ADA;ALDOA;ALOX5;ANPEP;ANXA2;AP1G1;AP1M1;AP2A2;APRT;ARL8A;ARPC5;ASAH1;ATG7;ATP6V1D;AZU1;B2M;BIN2;BPI;BST2;BTK;C3;CAMP;CAP1;CAT;CCT2;CCT8;CD14;CD36;CD44;CD47;CD55;CD63;CHI3L1;CKAP4;CNN2;COMMD3;COPB1;CORO1A;COTL1;CPNE3;CST3;CTSB;CTSC;CTSD;CTSG;CTSH;CTSZ;CYBA;CYBB;DBNL;DDOST;DIAPH1;DNAJC13;DOCK2;DPP7;DSP;EEF1A1;EEF2;ELANE;EPX;ERP44;FABP5;FCER1G;FGL2;FRMPD3;FTH1;FTL;GAA;GCA;GGH;GM2A;GMFG;GNS;GSDM…
GO:0002263	cell activation involved in immune response	http://amigo.geneontology.org/amigo/term/GO:0002263	316	200	144.923	1.38005	3.40908e-11	4.90753e-09	12;47;100;161;164;226;240;290;302;353;387;427;566;567;671;684;695;718;820;847;929;948;960;961;967;1075;1116;1265;1315;1471;1508;1509;1511;1512;1522;1535;1536;1604;1650;1729;1794;1832;1915;1938;1991;1992;2171;2185;2207;2495;2512;2547;2548;2760;2799;2990;3074;3101;3146;3163;3240;3310;3312;3320;3326;3329;3383;3417;3482;3608;3615;3683;3684;3689;3735;3837;3916;3920;3929;3934;3936;3965;4035;4048;4057;4…	ACLY;ADA;ALDOA;ALOX5;ANPEP;ANXA2;AP1G1;AP1M1;AP2A2;APRT;ARL8A;ARPC5;ASAH1;ATG7;ATP6V1D;AZU1;B2M;BIN2;BPI;BST2;BTK;C3;CAMP;CAP1;CAT;CCT2;CCT8;CD14;CD36;CD44;CD47;CD55;CD63;CHI3L1;CKAP4;CNN2;COMMD3;COPB1;CORO1A;COTL1;CPNE3;CST3;CTSB;CTSC;CTSD;CTSG;CTSH;CTSZ;CYBA;CYBB;DBNL;DDOST;DIAPH1;DNAJC13;DOCK2;DPP7;DSP;EEF1A1;EEF2;ELANE;EPX;ERP44;FABP5;FCER1G;FGL2;FRMPD3;FTH1;FTL;GAA;GCA;GGH;GM2A;GMFG;GNS;GSDM…
GO:0002275	myeloid cell activation involved in immune response	http://amigo.geneontology.org/amigo/term/GO:0002275	294	188	134.833	1.39432	3.94353e-11	5.43008e-09	12;47;161;226;240;290;302;353;387;427;566;567;671;684;695;718;820;847;929;948;960;961;967;1075;1116;1265;1315;1471;1508;1509;1511;1512;1522;1535;1536;1604;1650;1729;1794;1832;1915;1938;1991;1992;2171;2207;2495;2512;2547;2548;2760;2799;2990;3074;3101;3146;3163;3240;3310;3312;3320;3326;3417;3482;3608;3615;3683;3684;3689;3735;3837;3916;3920;3929;3934;3965;4048;4057;4067;4069;4125;4318;4332;4353;4790…	ACLY;ALDOA;ALOX5;ANPEP;ANXA2;AP1M1;AP2A2;APRT;ARL8A;ARPC5;ASAH1;ATG7;ATP6V1D;AZU1;B2M;BIN2;BPI;BST2;BTK;C3;CAMP;CAP1;CAT;CCT2;CCT8;CD14;CD36;CD44;CD47;CD55;CD63;CHI3L1;CKAP4;CNN2;COMMD3;COPB1;COTL1;CPNE3;CST3;CTSB;CTSC;CTSD;CTSG;CTSH;CTSZ;CYBA;CYBB;DBNL;DDOST;DIAPH1;DNAJC13;DOCK2;DPP7;DSP;EEF1A1;EEF2;ELANE;EPX;ERP44;FABP5;FCER1G;FGL2;FRMPD3;FTH1;FTL;GAA;GCA;GGH;GM2A;GMFG;GNS;GSDMD;GUSB;HEXB;HK3;H…
GO:0002444	myeloid leukocyte mediated immunity	http://amigo.geneontology.org/amigo/term/GO:0002444	299	190	137.126	1.38559	6.95735e-11	9.02875e-09	12;47;161;226;240;290;302;353;387;427;566;567;671;684;695;718;820;847;929;948;960;961;967;1075;1116;1265;1315;1471;1508;1509;1511;1512;1522;1535;1536;1604;1650;1729;1794;1832;1915;1938;1991;1992;2171;2207;2495;2512;2547;2548;2760;2799;2990;3074;3101;3146;3163;3240;3310;3312;3320;3326;3417;3482;3608;3615;3683;3684;3689;3837;3916;3920;3934;3965;4048;4057;4067;4069;4125;4318;4332;4353;4790;4860;5036…	ACLY;ALDOA;ALOX5;ANPEP;ANXA2;AP1M1;AP2A2;APRT;ARL8A;ARPC5;ASAH1;ATG7;ATP6V1D;AZU1;B2M;BIN2;BPI;BST2;BTK;C3;CAMP;CAP1;CAT;CCT2;CCT8;CD14;CD36;CD44;CD47;CD55;CD63;CHI3L1;CKAP4;CNN2;COMMD3;COPB1;COTL1;CPNE3;CST3;CTSB;CTSC;CTSD;CTSG;CTSH;CTSZ;CYBA;CYBB;DBNL;DDOST;DDX21;DDX58;DIAPH1;DNAJC13;DOCK2;DPP7;DSP;EEF1A1;EEF2;ELANE;EPX;ERP44;FABP5;FCER1G;FGL2;FRMPD3;FTH1;FTL;GAA;GCA;GGH;GM2A;GMFG;GNS;GSDMD;GUS…
GO:0045321	leukocyte activation	http://amigo.geneontology.org/amigo/term/GO:0045321	405	246	185.739	1.32444	7.12721e-11	9.02875e-09	12;47;100;161;164;199;226;240;290;302;353;387;427;566;567;581;671;684;695;718;820;836;847;914;929;931;948;952;960;961;967;972;1075;1116;1178;1191;1209;1265;1315;1445;1471;1499;1508;1509;1511;1512;1522;1535;1536;1604;1650;1729;1794;1803;1832;1915;1938;1991;1992;2171;2185;2207;2319;2495;2512;2547;2548;2760;2799;2990;3074;3101;3113;3146;3163;3240;3251;3310;3312;3320;3326;3329;3383;3417;3482;3608;361…	ACLY;ADA;AIF1;ALDOA;ALOX5;ANPEP;ANXA2;AP1G1;AP1M1;AP2A2;AP3B1;AP3D1;APRT;ARL8A;ARPC5;ASAH1;ATG7;ATP6V1D;AZU1;B2M;BAG6;BAX;BIN2;BPI;BST2;BTK;C3;CAMP;CAP1;CASP3;CAT;CCT2;CCT8;CD14;CD2;CD36;CD38;CD44;CD47;CD55;CD63;CD74;CHI3L1;CKAP4;CLC;CLPTM1;CLU;CNN2;COMMD3;COPB1;CORO1A;COTL1;CPNE3;CSK;CST3;CTNNB1;CTSB;CTSC;CTSD;CTSG;CTSH;CTSZ;CYBA;CYBB;DBNL;DDOST;DIAPH1;DNAJC13;DOCK2;DOCK8;DPP4;DPP7;DSP;EEF1A1;EE…
GO:0000184	nuclear-transcribed mRNA catabolic process, nonsense-mediated decay	http://amigo.geneontology.org/amigo/term/GO:0000184	79	64	36.2307	1.76646	8.45208e-11	1.02953e-08	3646;3921;4736;5976;6122;6124;6125;6128;6129;6133;6134;6135;6136;6137;6138;6139;6141;6142;6146;6147;6152;6154;6156;6157;6158;6161;6164;6165;6168;6169;6175;6176;6181;6187;6188;6189;6191;6193;6194;6201;6202;6203;6204;6205;6206;6207;6208;6210;6217;6222;6223;6224;6227;6229;6230;6231;6232;6233;9045;9775;11224;23521;26986;55110	EIF3E;EIF4A3;MAGOHB;PABPC1;RPL10;RPL10A;RPL11;RPL12;RPL13;RPL13A;RPL14;RPL15;RPL17;RPL18;RPL18A;RPL22;RPL23A;RPL24;RPL26;RPL27A;RPL28;RPL3;RPL30;RPL32;RPL34;RPL35;RPL35A;RPL37A;RPL38;RPL4;RPL5;RPL6;RPL7;RPL9;RPLP0;RPLP1;RPLP2;RPS10;RPS11;RPS12;RPS13;RPS14;RPS15A;RPS16;RPS18;RPS19;RPS2;RPS20;RPS21;RPS24;RPS25;RPS26;RPS27;RPS27A;RPS3;RPS3A;RPS4X;RPS5;RPS6;RPS7;RPS8;RPS9;RPSA;UPF1
GO:0002283	neutrophil activation involved in immune response	http://amigo.geneontology.org/amigo/term/GO:0002283	279	178	127.954	1.39113	1.90773e-10	2.08338e-08	12;47;161;226;240;290;302;353;387;427;566;567;671;684;718;820;847;929;948;960;961;967;1075;1116;1265;1315;1471;1508;1509;1511;1512;1522;1535;1536;1604;1650;1729;1794;1832;1915;1938;1991;1992;2171;2207;2495;2512;2547;2548;2760;2799;2990;3074;3101;3146;3163;3240;3310;3312;3320;3326;3417;3482;3608;3615;3683;3684;3689;3837;3916;3920;3934;4048;4057;4069;4125;4318;4332;4353;4790;4860;5036;5049;5175;521…	ACLY;ALDOA;ALOX5;ANPEP;ANXA2;AP1M1;AP2A2;APRT;ARL8A;ARPC5;ASAH1;ATG7;ATP6V1D;AZU1;B2M;BIN2;BPI;BST2;C3;CAMP;CAP1;CAT;CCT2;CCT8;CD14;CD36;CD44;CD47;CD55;CD63;CHI3L1;CKAP4;CNN2;COMMD3;COPB1;COTL1;CPNE3;CST3;CTSB;CTSC;CTSD;CTSG;CTSH;CTSZ;CYBA;CYBB;DBNL;DDOST;DIAPH1;DNAJC13;DOCK2;DPP7;DSP;EEF1A1;EEF2;ELANE;EPX;ERP44;FABP5;FCER1G;FGL2;FRMPD3;FTH1;FTL;GAA;GCA;GGH;GM2A;GMFG;GNS;GSDMD;GUSB;HEXB;HK3;HMGB1…
GO:0042119	neutrophil activation	http://amigo.geneontology.org/amigo/term/GO:0042119	279	178	127.954	1.39113	1.90773e-10	2.08338e-08	12;47;161;226;240;290;302;353;387;427;566;567;671;684;718;820;847;929;948;960;961;967;1075;1116;1265;1315;1471;1508;1509;1511;1512;1522;1535;1536;1604;1650;1729;1794;1832;1915;1938;1991;1992;2171;2207;2495;2512;2547;2548;2760;2799;2990;3074;3101;3146;3163;3240;3310;3312;3320;3326;3417;3482;3608;3615;3683;3684;3689;3837;3916;3920;3934;4048;4057;4069;4125;4318;4332;4353;4790;4860;5036;5049;5175;521…	ACLY;ALDOA;ALOX5;ANPEP;ANXA2;AP1M1;AP2A2;APRT;ARL8A;ARPC5;ASAH1;ATG7;ATP6V1D;AZU1;B2M;BIN2;BPI;BST2;C3;CAMP;CAP1;CAT;CCT2;CCT8;CD14;CD36;CD44;CD47;CD55;CD63;CHI3L1;CKAP4;CNN2;COMMD3;COPB1;COTL1;CPNE3;CST3;CTSB;CTSC;CTSD;CTSG;CTSH;CTSZ;CYBA;CYBB;DBNL;DDOST;DIAPH1;DNAJC13;DOCK2;DPP7;DSP;EEF1A1;EEF2;ELANE;EPX;ERP44;FABP5;FCER1G;FGL2;FRMPD3;FTH1;FTL;GAA;GCA;GGH;GM2A;GMFG;GNS;GSDMD;GUSB;HEXB;HK3;HMGB1…
GO:0043312	neutrophil degranulation	http://amigo.geneontology.org/amigo/term/GO:0043312	279	178	127.954	1.39113	1.90773e-10	2.08338e-08	12;47;161;226;240;290;302;353;387;427;566;567;671;684;718;820;847;929;948;960;961;967;1075;1116;1265;1315;1471;1508;1509;1511;1512;1522;1535;1536;1604;1650;1729;1794;1832;1915;1938;1991;1992;2171;2207;2495;2512;2547;2548;2760;2799;2990;3074;3101;3146;3163;3240;3310;3312;3320;3326;3417;3482;3608;3615;3683;3684;3689;3837;3916;3920;3934;4048;4057;4069;4125;4318;4332;4353;4790;4860;5036;5049;5175;521…	ACLY;ALDOA;ALOX5;ANPEP;ANXA2;AP1M1;AP2A2;APRT;ARL8A;ARPC5;ASAH1;ATG7;ATP6V1D;AZU1;B2M;BIN2;BPI;BST2;C3;CAMP;CAP1;CAT;CCT2;CCT8;CD14;CD36;CD44;CD47;CD55;CD63;CHI3L1;CKAP4;CNN2;COMMD3;COPB1;COTL1;CPNE3;CST3;CTSB;CTSC;CTSD;CTSG;CTSH;CTSZ;CYBA;CYBB;DBNL;DDOST;DIAPH1;DNAJC13;DOCK2;DPP7;DSP;EEF1A1;EEF2;ELANE;EPX;ERP44;FABP5;FCER1G;FGL2;FRMPD3;FTH1;FTL;GAA;GCA;GGH;GM2A;GMFG;GNS;GSDMD;GUSB;HEXB;HK3;HMGB1…
GO:0036230	granulocyte activation	http://amigo.geneontology.org/amigo/term/GO:0036230	281	179	128.871	1.38898	2.03279e-10	2.14595e-08	12;47;161;226;240;290;302;353;387;427;566;567;671;684;718;820;847;929;948;960;961;967;1075;1116;1265;1315;1471;1508;1509;1511;1512;1522;1535;1536;1604;1650;1729;1794;1832;1915;1938;1991;1992;2171;2207;2495;2512;2547;2548;2760;2799;2990;3074;3101;3146;3163;3240;3310;3312;3320;3326;3417;3482;3608;3615;3683;3684;3689;3735;3837;3916;3920;3934;4048;4057;4069;4125;4318;4332;4353;4790;4860;5036;5049;517…	ACLY;ALDOA;ALOX5;ANPEP;ANXA2;AP1M1;AP2A2;APRT;ARL8A;ARPC5;ASAH1;ATG7;ATP6V1D;AZU1;B2M;BIN2;BPI;BST2;C3;CAMP;CAP1;CAT;CCT2;CCT8;CD14;CD36;CD44;CD47;CD55;CD63;CHI3L1;CKAP4;CNN2;COMMD3;COPB1;COTL1;CPNE3;CST3;CTSB;CTSC;CTSD;CTSG;CTSH;CTSZ;CYBA;CYBB;DBNL;DDOST;DIAPH1;DNAJC13;DOCK2;DPP7;DSP;EEF1A1;EEF2;ELANE;EPX;ERP44;FABP5;FCER1G;FGL2;FRMPD3;FTH1;FTL;GAA;GCA;GGH;GM2A;GMFG;GNS;GSDMD;GUSB;HEXB;HK3;HMGB1…
GO:0000956	nuclear-transcribed mRNA catabolic process	http://amigo.geneontology.org/amigo/term/GO:0000956	98	75	44.9444	1.66873	3.14119e-10	3.11065e-08	1655;3646;3921;4736;5976;6122;6124;6125;6128;6129;6133;6134;6135;6136;6137;6138;6139;6141;6142;6146;6147;6152;6154;6156;6157;6158;6161;6164;6165;6168;6169;6175;6176;6181;6187;6188;6189;6191;6193;6194;6201;6202;6203;6204;6205;6206;6207;6208;6210;6217;6222;6223;6224;6227;6229;6230;6231;6232;6233;6741;9045;9775;9967;11224;23019;23521;23644;23658;25804;26986;27258;28960;55110;85456;201626	CNOT1;DCPS;DDX5;EDC4;EIF3E;EIF4A3;LSM3;LSM4;LSM5;MAGOHB;PABPC1;PDE12;RPL10;RPL10A;RPL11;RPL12;RPL13;RPL13A;RPL14;RPL15;RPL17;RPL18;RPL18A;RPL22;RPL23A;RPL24;RPL26;RPL27A;RPL28;RPL3;RPL30;RPL32;RPL34;RPL35;RPL35A;RPL37A;RPL38;RPL4;RPL5;RPL6;RPL7;RPL9;RPLP0;RPLP1;RPLP2;RPS10;RPS11;RPS12;RPS13;RPS14;RPS15A;RPS16;RPS18;RPS19;RPS2;RPS20;RPS21;RPS24;RPS25;RPS26;RPS27;RPS27A;RPS3;RPS3A;RPS4X;RPS5;RPS6;R…
GO:0002446	neutrophil mediated immunity	http://amigo.geneontology.org/amigo/term/GO:0002446	282	179	129.33	1.38406	3.14306e-10	3.11065e-08	12;47;161;226;240;290;302;353;387;427;566;567;671;684;718;820;847;929;948;960;961;967;1075;1116;1265;1315;1471;1508;1509;1511;1512;1522;1535;1536;1604;1650;1729;1794;1832;1915;1938;1991;1992;2171;2207;2495;2512;2547;2548;2760;2799;2990;3074;3101;3146;3163;3240;3310;3312;3320;3326;3417;3482;3608;3615;3683;3684;3689;3837;3916;3920;3934;4048;4057;4069;4125;4318;4332;4353;4790;4860;5036;5049;5175;521…	ACLY;ALDOA;ALOX5;ANPEP;ANXA2;AP1M1;AP2A2;APRT;ARL8A;ARPC5;ASAH1;ATG7;ATP6V1D;AZU1;B2M;BIN2;BPI;BST2;C3;CAMP;CAP1;CAT;CCT2;CCT8;CD14;CD36;CD44;CD47;CD55;CD63;CHI3L1;CKAP4;CNN2;COMMD3;COPB1;COTL1;CPNE3;CST3;CTSB;CTSC;CTSD;CTSG;CTSH;CTSZ;CYBA;CYBB;DBNL;DDOST;DIAPH1;DNAJC13;DOCK2;DPP7;DSP;EEF1A1;EEF2;ELANE;EPX;ERP44;FABP5;FCER1G;FGL2;FRMPD3;FTH1;FTL;GAA;GCA;GGH;GM2A;GMFG;GNS;GSDMD;GUSB;HEXB;HK3;HMGB1…
GO:0006886	intracellular protein transport	http://amigo.geneontology.org/amigo/term/GO:0006886	417	250	191.243	1.30724	3.32631e-10	3.19225e-08	141;161;162;164;183;347;372;375;378;381;400;637;811;847;948;950;972;1175;1191;1211;1213;1314;1315;2810;3059;3181;3192;3295;3308;3312;3320;3326;3329;3417;3684;3689;3837;3842;3920;3921;3936;3998;4000;4074;4218;4646;4736;4869;4905;4924;4927;5036;5058;5195;5371;5530;5770;5861;5862;5870;5873;5878;5880;5901;5903;5905;5976;6122;6124;6125;6128;6129;6133;6134;6135;6136;6137;6138;6139;6141;6142;6146;6147;6…	ADIPOQ;ADPRH;AGK;AGPS;AGT;AHCYL1;ALYREF;ANP32B;AP1B1;AP1G1;AP1M1;AP2A2;AP2S1;AP3B1;AP3D1;AP3M1;APOD;ARCN1;ARF1;ARF4;ARF5;ARHGEF2;ARL1;BCAP31;BID;CALR;CAT;CD36;CD74;CHP1;CHTOP;CLTA;CLTC;CLU;COPA;COPB1;COPB2;COPG1;COPG2;COPZ1;DDX39A;DDX39B;DHRS4;EIF4A3;ERLEC1;ERP29;EXOC4;FIP1L1;GOSR2;GRPEL1;GSTK1;HCLS1;HERPUD1;HID1;HM13;HNRNPA2B1;HNRNPU;HSD17B4;HSP90AA1;HSP90AB1;HSP90B1;HSPA4;HSPA8;HSPD1;HUWE1;IDH1…
GO:0006412	translation	http://amigo.geneontology.org/amigo/term/GO:0006412	229	150	105.023	1.42826	3.79238e-10	3.53249e-08	16;387;811;1615;1660;1915;1933;1936;1937;1938;1965;1968;1973;1975;1994;2185;2193;2597;2617;2687;3035;3184;3191;3376;3609;3646;3735;3921;4076;4141;4691;4736;4869;5036;5464;5499;5859;5917;5936;5976;6122;6124;6125;6128;6129;6133;6134;6135;6136;6137;6138;6139;6141;6142;6146;6147;6152;6154;6156;6157;6158;6161;6164;6165;6166;6168;6169;6175;6176;6181;6187;6188;6189;6191;6193;6194;6197;6201;6202;6203;620…	AARS;AIMP2;CALR;CAPRIN1;CNOT1;DARS;DARS2;DDX39B;DHX9;DNAJC1;EEF1A1;EEF1B2;EEF1D;EEF1G;EEF2;EEFSEC;EIF1;EIF2B2;EIF2S1;EIF2S2;EIF2S3;EIF3A;EIF3B;EIF3C;EIF3D;EIF3E;EIF3F;EIF3G;EIF3H;EIF3L;EIF4A1;EIF4A3;EIF4B;EIF5B;ELAVL1;FARSA;FARSB;GAPDH;GARS;GGT5;HARS;HNRNPD;HNRNPL;HNRNPR;IARS;IARS2;ILF3;KARS;KHDRBS1;KHSRP;LARS;MARS;MRPL37;MRPL38;MRPS22;MRPS27;NCL;NOLC1;NPM1;PA2G4;PABPC1;PABPC4;PPA1;PPP1CA;PTK2B;Q…
GO:0045055	regulated exocytosis	http://amigo.geneontology.org/amigo/term/GO:0045055	373	226	171.064	1.32114	7.30393e-10	6.60901e-08	2;12;47;81;161;164;226;240;290;302;308;335;353;375;387;427;488;566;567;671;684;695;718;820;847;929;948;960;961;967;1075;1116;1191;1265;1315;1471;1508;1509;1511;1512;1522;1535;1536;1604;1650;1729;1794;1832;1915;1938;1991;1992;2162;2171;2207;2243;2244;2266;2495;2512;2547;2548;2760;2771;2799;2990;3074;3101;3146;3163;3240;3310;3312;3320;3326;3417;3482;3608;3615;3683;3684;3689;3699;3827;3837;3916;3920…	A2M;ACLY;ACTN4;ALDOA;ALOX5;ANPEP;ANXA2;ANXA5;AP1G1;AP1M1;AP2A2;APOA1;APRT;ARF1;ARHGAP17;ARL8A;ARPC5;ASAH1;ATG7;ATP2A2;ATP6V1D;AZU1;B2M;BIN2;BPI;BST2;BTK;C3;CAMP;CAP1;CAT;CCT2;CCT8;CD14;CD36;CD44;CD47;CD55;CD63;CHI3L1;CHP1;CKAP4;CLU;CNN2;COMMD3;COPB1;CORO1A;COTL1;CPNE3;CST3;CTSB;CTSC;CTSD;CTSG;CTSH;CTSZ;CYBA;CYBB;DBNL;DDOST;DIAPH1;DNAJC13;DOCK2;DPP7;DSP;DTNBP1;EEF1A1;EEF2;ELANE;EPX;ERP44;F13A1;FAB…
GO:0009057	macromolecule catabolic process	http://amigo.geneontology.org/amigo/term/GO:0009057	450	265	206.377	1.28406	1.20718e-09	1.06198e-07	161;163;259;302;328;338;348;581;722;725;824;836;960;1075;1175;1191;1200;1211;1213;1462;1471;1508;1509;1512;1522;1601;1634;1642;1655;1660;1736;1777;1861;1915;1991;1994;2185;2331;2548;2799;2876;2990;3005;3073;3074;3146;3148;3183;3184;3192;3309;3312;3320;3326;3646;3669;3837;3842;3920;3921;4035;4060;4478;4670;4736;4869;4904;4905;5094;5245;5371;5499;5538;5641;5682;5683;5684;5685;5686;5687;5688;5689;56…	ADRM1;AGRN;AMBP;ANP32A;ANXA2;AP2A2;AP2B1;AP2S1;APEX1;APOB;APOE;ARIH1;ATG7;BAG6;BAX;BCAP31;BUB3;C4BPA;C4BPB;CAPN2;CASP3;CCAR2;CCDC22;CCDC47;CD44;CDK5RAP3;CHP1;CLPP;CLTA;CLTC;CLU;CNOT1;CPVL;CST3;CTSB;CTSC;CTSD;CTSH;CTSZ;CUL3;CUL4A;DAB2;DCN;DCPS;DDB1;DDRGK1;DDX5;DHX9;DKC1;DNASE2;DTX3L;EDC4;EEF1A1;EIF3E;EIF4A3;ELANE;ELAVL1;ERLEC1;FMOD;GAA;GABARAPL2;GNS;GPX1;GUSB;H1F0;HERPUD1;HEXA;HEXB;HM13;HMGB1;HMGB…
GO:0043043	peptide biosynthetic process	http://amigo.geneontology.org/amigo/term/GO:0043043	239	154	109.609	1.40499	1.33586e-09	1.14343e-07	16;387;811;1615;1660;1915;1933;1936;1937;1938;1965;1968;1973;1975;1991;1994;2185;2193;2597;2617;2687;3035;3184;3191;3376;3609;3646;3735;3921;4076;4141;4258;4691;4736;4869;5036;5464;5499;5859;5917;5936;5976;6122;6124;6125;6128;6129;6133;6134;6135;6136;6137;6138;6139;6141;6142;6146;6147;6152;6154;6156;6157;6158;6161;6164;6165;6166;6168;6169;6175;6176;6181;6187;6188;6189;6191;6193;6194;6197;6201;620…	AARS;AIMP2;BDH2;CALR;CAPRIN1;CNDP2;CNOT1;DARS;DARS2;DDX39B;DHX9;DNAJC1;EEF1A1;EEF1B2;EEF1D;EEF1G;EEF2;EEFSEC;EIF1;EIF2B2;EIF2S1;EIF2S2;EIF2S3;EIF3A;EIF3B;EIF3C;EIF3D;EIF3E;EIF3F;EIF3G;EIF3H;EIF3L;EIF4A1;EIF4A3;EIF4B;EIF5B;ELANE;ELAVL1;FARSA;FARSB;GAPDH;GARS;GGT5;HARS;HNRNPD;HNRNPL;HNRNPR;IARS;IARS2;ILF3;KARS;KHDRBS1;KHSRP;LARS;MARS;MGST2;MRPL37;MRPL38;MRPS22;MRPS27;NCL;NOLC1;NPM1;PA2G4;PABPC1;PAB…
GO:0006518	peptide metabolic process	http://amigo.geneontology.org/amigo/term/GO:0006518	307	190	140.795	1.34948	1.89692e-09	1.58094e-07	16;165;290;348;387;811;836;1191;1200;1215;1359;1511;1512;1522;1615;1660;1915;1933;1936;1937;1938;1965;1968;1973;1975;1991;1994;2185;2193;2539;2597;2617;2687;2876;2936;2944;3035;3184;3191;3312;3320;3376;3417;3609;3646;3735;3920;3921;4048;4076;4141;4258;4691;4736;4869;5036;5464;5499;5859;5917;5936;5976;6122;6124;6125;6128;6129;6133;6134;6135;6136;6137;6138;6139;6141;6142;6146;6147;6152;6154;6156;61…	AARS;AEBP1;AIMP2;ALDH5A1;ANPEP;APOE;ATG7;BDH2;CALR;CAPRIN1;CASP3;CLU;CMA1;CNDP2;CNOT1;CPA3;CPXM1;CTSG;CTSH;CTSZ;DARS;DARS2;DDX39B;DHX9;DNAJC1;DNPEP;EEF1A1;EEF1B2;EEF1D;EEF1G;EEF2;EEFSEC;EIF1;EIF2B2;EIF2S1;EIF2S2;EIF2S3;EIF3A;EIF3B;EIF3C;EIF3D;EIF3E;EIF3F;EIF3G;EIF3H;EIF3L;EIF4A1;EIF4A3;EIF4B;EIF5B;ELANE;ELAVL1;ERAP1;FARSA;FARSB;G6PD;GAPDH;GARS;GGT5;GPX1;GSR;GSTK1;GSTM1;HARS;HM13;HNRNPD;HNRNPL;HNR…
GO:0006612	protein targeting to membrane	http://amigo.geneontology.org/amigo/term/GO:0006612	106	78	48.6133	1.6045	3.46077e-09	2.81032e-07	3684;3689;3921;4736;5058;6122;6124;6125;6128;6129;6133;6134;6135;6136;6137;6138;6139;6141;6142;6146;6147;6152;6154;6156;6157;6158;6161;6164;6165;6168;6169;6175;6176;6181;6187;6188;6189;6191;6193;6194;6201;6202;6203;6204;6205;6206;6207;6208;6210;6217;6222;6223;6224;6227;6229;6230;6231;6232;6233;6449;6726;6727;6728;6729;6730;6731;6745;9045;10952;11224;11231;11261;23471;23521;27342;29927;51762;60412	CHP1;EXOC4;ITGAM;ITGB2;PAK1;RAB8B;RABGEF1;RPL10;RPL10A;RPL11;RPL12;RPL13;RPL13A;RPL14;RPL15;RPL17;RPL18;RPL18A;RPL22;RPL23A;RPL24;RPL26;RPL27A;RPL28;RPL3;RPL30;RPL32;RPL34;RPL35;RPL35A;RPL37A;RPL38;RPL4;RPL5;RPL6;RPL7;RPL9;RPLP0;RPLP1;RPLP2;RPS10;RPS11;RPS12;RPS13;RPS14;RPS15A;RPS16;RPS18;RPS19;RPS2;RPS20;RPS21;RPS24;RPS25;RPS26;RPS27;RPS27A;RPS3;RPS3A;RPS4X;RPS5;RPS6;RPS7;RPS8;RPS9;RPSA;SEC61A1;…
GO:0001775	cell activation	http://amigo.geneontology.org/amigo/term/GO:0001775	454	265	208.212	1.27274	4.27659e-09	3.38599e-07	12;47;60;71;100;161;164;199;226;240;290;302;348;353;387;427;566;567;581;671;684;695;718;820;836;847;914;929;931;948;952;960;961;967;972;1075;1116;1178;1191;1192;1209;1265;1277;1278;1281;1315;1445;1471;1499;1508;1509;1511;1512;1522;1535;1536;1604;1606;1650;1729;1794;1803;1832;1915;1938;1991;1992;2171;2185;2207;2243;2244;2266;2319;2495;2512;2547;2548;2760;2799;2990;3074;3101;3113;3146;3163;3240;325…	ACLY;ACTB;ACTG1;ADA;AIF1;ALDOA;ALOX5;ANPEP;ANXA2;AP1G1;AP1M1;AP2A2;AP3B1;AP3D1;APOE;APRT;ARL8A;ARPC5;ASAH1;ATG7;ATP6V1D;AZU1;B2M;BAG6;BAX;BIN2;BPI;BST2;BTK;C3;CAMP;CAP1;CASP3;CAT;CCT2;CCT8;CD14;CD2;CD36;CD38;CD44;CD47;CD55;CD63;CD74;CHI3L1;CKAP4;CLC;CLIC1;CLPTM1;CLU;CNN2;COL1A1;COL1A2;COL3A1;COMMD3;COPB1;CORO1A;COTL1;CPNE3;CSK;CST3;CTNNB1;CTSB;CTSC;CTSD;CTSG;CTSH;CTSZ;CYBA;CYBB;CYGB;DBNL;DDOST;DG…
GO:0090150	establishment of protein localization to membrane	http://amigo.geneontology.org/amigo/term/GO:0090150	154	105	70.6269	1.48669	8.05277e-09	6.22028e-07	581;637;1445;2810;3308;3320;3684;3689;3921;4218;4736;4836;4905;5058;6122;6124;6125;6128;6129;6133;6134;6135;6136;6137;6138;6139;6141;6142;6146;6147;6152;6154;6156;6157;6158;6161;6164;6165;6168;6169;6175;6176;6181;6187;6188;6189;6191;6193;6194;6201;6202;6203;6204;6205;6206;6207;6208;6210;6217;6222;6223;6224;6227;6229;6230;6231;6232;6233;6449;6711;6726;6727;6728;6729;6730;6731;6745;6809;7531;7532;7…	AGK;BAG6;BAX;BID;CHP1;CSK;EXOC4;GOLPH3;GORASP2;HSP90AA1;HSPA4;ITGAM;ITGB2;KIF13A;NMT1;NSF;PAK1;RAB10;RAB11B;RAB3GAP2;RAB8A;RAB8B;RABGEF1;RFTN1;RPL10;RPL10A;RPL11;RPL12;RPL13;RPL13A;RPL14;RPL15;RPL17;RPL18;RPL18A;RPL22;RPL23A;RPL24;RPL26;RPL27A;RPL28;RPL3;RPL30;RPL32;RPL34;RPL35;RPL35A;RPL37A;RPL38;RPL4;RPL5;RPL6;RPL7;RPL9;RPLP0;RPLP1;RPLP2;RPS10;RPS11;RPS12;RPS13;RPS14;RPS15A;RPS16;RPS18;RPS19;RP…
GO:0006952	defense response	http://amigo.geneontology.org/amigo/term/GO:0006952	373	221	171.064	1.29192	2.00293e-08	1.48473e-06	2;12;71;100;103;143;164;183;199;240;335;338;347;348;566;567;671;684;695;715;716;718;720;722;725;727;729;730;731;735;820;829;834;922;929;948;960;961;972;1003;1116;1191;1215;1471;1511;1535;1536;1604;1660;1668;1803;1991;2161;2167;2185;2207;2243;2244;2266;2317;2319;2350;2547;2597;2687;2788;2876;3075;3113;3119;3122;3123;3134;3146;3148;3240;3263;3326;3329;3383;3385;3426;3428;3609;3669;3683;3684;3689;37…	A2M;ACTG1;ACTR3;ADA;ADAR;ADIPOQ;AGT;AIF1;ALOX5;AP1G1;APOA1;APOB;APOD;APOE;APOL1;APOL2;APOL3;ARHGEF2;ATG7;AZU1;B2M;BPI;BRD4;BST2;BTK;C1R;C1S;C3;C4A;C4BPA;C4BPB;C5;C6;C7;C8A;C9;CAMP;CAPZA1;CASP1;CD14;CD163;CD36;CD44;CD47;CD55;CD5L;CD74;CDH5;CFH;CFI;CHI3L1;CLU;CMA1;CORO1A;COTL1;CST3;CTSG;CYBA;CYBB;DDX17;DDX21;DDX58;DEFA3;DHX9;DPP4;DTX3L;ELANE;EPX;ERAP1;EVL;F12;FABP4;FCER1G;FGA;FGB;FGG;FLNB;FLOT1;FLO…
GO:0034660	ncRNA metabolic process	http://amigo.geneontology.org/amigo/term/GO:0034660	100	73	45.8616	1.59175	2.01589e-08	1.48473e-06	16;103;1615;1736;2091;2193;2617;3035;3181;3376;3669;3735;3921;4141;4691;4736;4790;5036;5430;5431;5434;5437;5464;5859;5901;5917;5970;6125;6129;6135;6154;6165;6187;6194;6201;6202;6203;6208;6217;6223;6227;6229;6232;6741;7407;7453;7965;8565;8570;9045;9188;9221;9555;9775;10056;10521;10528;11224;22929;26156;27044;51493;51520;51593;51602;54888;54938;55157;55623;55644;55699;58490;87178	AARS;ADAR;AIMP2;DARS;DARS2;DDX17;DDX21;DKC1;EIF4A3;FARSA;FARSB;FBL;GARS;H2AFY;HARS;HNRNPA2B1;IARS;IARS2;ISG20;KARS;KHSRP;LARS;MARS;NCL;NFKB1;NOLC1;NOP56;NOP58;NSUN2;OSGEP;PA2G4;PNPT1;POLR2A;POLR2B;POLR2E;POLR2H;PPA1;QARS;RAN;RARS;RELA;RPL10A;RPL11;RPL14;RPL26;RPL35;RPL35A;RPL5;RPL7;RPRD1B;RPS14;RPS16;RPS19;RPS2;RPS21;RPS24;RPS27;RPS6;RPS7;RPS8;RPS9;RPSA;RSL1D1;RTCB;SARS2;SEPHS1;SND1;SRRT;SSB;THUM…
GO:0072594	establishment of protein localization to organelle	http://amigo.geneontology.org/amigo/term/GO:0072594	242	152	110.985	1.36955	2.42658e-08	1.74658e-06	183;347;581;637;847;948;950;1191;1736;2810;3009;3059;3295;3301;3308;3312;3320;3326;3329;3417;3837;3842;3916;3920;3921;3998;4000;4074;4736;4836;4927;5195;5371;5530;5880;5901;5903;6122;6124;6125;6128;6129;6133;6134;6135;6136;6137;6138;6139;6141;6142;6146;6147;6152;6154;6156;6157;6158;6161;6164;6165;6168;6169;6175;6176;6181;6187;6188;6189;6191;6193;6194;6201;6202;6203;6204;6205;6206;6207;6208;6210;6…	AGK;AGPS;AGT;AP3B1;AP3D1;AP3M1;APOD;BAX;BID;CAT;CCT2;CCT3;CCT4;CCT5;CCT8;CD36;CHP1;CLU;DHRS4;DKC1;DNAJA1;GOSR2;GRPEL1;GSTK1;H2AFY;HCLS1;HIST1H1B;HSD17B4;HSP90AA1;HSP90AB1;HSPA4;HSPA8;HSPD1;HUWE1;IDH1;KPNB1;LAMP1;LAMP2;LARS;LMAN1;LMNA;M6PR;NMT1;NOLC1;NUP155;NUP214;NUP62;NUP88;NUP93;PEX14;PHB2;PML;PPP3CA;RAB10;RAB3GAP2;RAB8B;RAC2;RAN;RANBP2;RGPD3;RPL10;RPL10A;RPL11;RPL12;RPL13;RPL13A;RPL14;RPL15;RP…
GO:0006413	translational initiation	http://amigo.geneontology.org/amigo/term/GO:0006413	120	84	55.0339	1.52633	4.27666e-08	3.00982e-06	1965;1968;1973;1975;3646;3921;4736;4869;5499;5936;6122;6124;6125;6128;6129;6133;6134;6135;6136;6137;6138;6139;6141;6142;6146;6147;6152;6154;6156;6157;6158;6161;6164;6165;6168;6169;6175;6176;6181;6187;6188;6189;6191;6193;6194;6201;6202;6203;6204;6205;6206;6207;6208;6210;6217;6222;6223;6224;6227;6229;6230;6231;6232;6233;7175;8661;8662;8663;8664;8665;8666;8667;8892;8894;9045;9669;10209;10657;11224;2…	EIF1;EIF2B2;EIF2S1;EIF2S2;EIF2S3;EIF3A;EIF3B;EIF3C;EIF3D;EIF3E;EIF3F;EIF3G;EIF3H;EIF3L;EIF4A1;EIF4B;EIF5B;KHDRBS1;NPM1;PABPC1;PPP1CA;RBM4;RPL10;RPL10A;RPL11;RPL12;RPL13;RPL13A;RPL14;RPL15;RPL17;RPL18;RPL18A;RPL22;RPL23A;RPL24;RPL26;RPL27A;RPL28;RPL3;RPL30;RPL32;RPL34;RPL35;RPL35A;RPL37A;RPL38;RPL4;RPL5;RPL6;RPL7;RPL9;RPLP0;RPLP1;RPLP2;RPS10;RPS11;RPS12;RPS13;RPS14;RPS15A;RPS16;RPS18;RPS19;RPS2;RP…
GO:0006887	exocytosis	http://amigo.geneontology.org/amigo/term/GO:0006887	418	242	191.701	1.26238	6.84205e-08	4.7106e-06	2;12;47;81;161;164;226;240;290;302;308;335;353;375;387;427;488;566;567;671;684;695;718;820;847;929;948;960;961;967;1075;1116;1191;1265;1315;1471;1508;1509;1511;1512;1522;1535;1536;1604;1650;1729;1731;1794;1832;1915;1938;1991;1992;2162;2171;2207;2243;2244;2266;2495;2512;2547;2548;2760;2771;2799;2990;3074;3101;3146;3163;3240;3310;3312;3320;3326;3417;3482;3608;3615;3683;3684;3689;3699;3827;3837;3916…	A2M;ACLY;ACTN4;ALDOA;ALOX5;ANPEP;ANXA2;ANXA5;AP1G1;AP1M1;AP2A2;APOA1;APRT;ARF1;ARHGAP17;ARL8A;ARPC5;ASAH1;ATG7;ATP2A2;ATP6V1D;AZU1;B2M;BIN2;BPI;BST2;BTK;C3;CAMP;CAP1;CAT;CCT2;CCT8;CD14;CD36;CD44;CD47;CD55;CD63;CHI3L1;CHP1;CKAP4;CLU;CNN2;COMMD3;COPB1;CORO1A;COTL1;CPNE3;CST3;CTSB;CTSC;CTSD;CTSG;CTSH;CTSZ;CYBA;CYBB;DBNL;DDOST;DIAPH1;DNAJC13;DOCK2;DPP7;DSP;DTNBP1;EEF1A1;EEF2;ELANE;EPX;ERP44;EXOC2;EXO…
GO:0034655	nucleobase-containing compound catabolic process	http://amigo.geneontology.org/amigo/term/GO:0034655	217	137	99.5197	1.37661	8.19216e-08	5.52012e-06	100;226;328;581;836;1655;1660;1736;1777;1890;1994;2023;2203;2584;2597;2819;2876;3005;3101;3146;3148;3183;3184;3192;3251;3312;3646;3669;3704;3837;3842;3921;4670;4736;4860;4869;4904;5211;5230;5315;5976;6036;6037;6122;6124;6125;6128;6129;6133;6134;6135;6136;6137;6138;6139;6141;6142;6146;6147;6152;6154;6156;6157;6158;6161;6164;6165;6168;6169;6175;6176;6181;6187;6188;6189;6191;6193;6194;6201;6202;6203…	ADA;ALDOA;ANP32A;APEX1;BAX;CASP3;CNOT1;DCPS;DCTPP1;DDX5;DHX9;DKC1;DNASE2;EDC4;EIF3E;EIF4A3;ELAVL1;ENO1;FBP1;GALK1;GAPDH;GPD1;GPX1;H1F0;HK3;HMGB1;HMGB2;HNRNPA0;HNRNPC;HNRNPD;HNRNPM;HNRNPR;HNRNPU;HPRT1;HSPA8;ISG20;ITPA;KHSRP;KPNB1;LSM3;LSM4;LSM5;MAGOHB;NPM1;NUDT5;NUP214;PABPC1;PABPC4;PDE12;PFKL;PGK1;PGM2L1;PKM;PNP;PNPT1;RBM10;RNASE2;RNASE3;RNASET2;RPL10;RPL10A;RPL11;RPL12;RPL13;RPL13A;RPL14;RPL15;R…
GO:0033365	protein localization to organelle	http://amigo.geneontology.org/amigo/term/GO:0033365	345	204	158.223	1.28932	9.9526e-08	6.56664e-06	142;183;347;378;400;581;637;811;847;948;950;1191;1277;1660;1729;1736;1861;2580;2804;2810;3009;3059;3192;3295;3301;3308;3309;3312;3320;3326;3329;3417;3837;3842;3916;3920;3921;3998;4000;4074;4478;4736;4836;4904;4926;4927;5195;5371;5530;5870;5880;5885;5901;5903;5905;6117;6122;6124;6125;6128;6129;6133;6134;6135;6136;6137;6138;6139;6141;6142;6146;6147;6152;6154;6156;6157;6158;6161;6164;6165;6168;6169;…	AGK;AGPS;AGT;AP3B1;AP3D1;AP3M1;APOD;ARF4;ARL1;ATP6V1D;BAG6;BAX;BCAP31;BICD2;BID;BUB3;CALR;CAT;CCT2;CCT3;CCT4;CCT5;CCT8;CD36;CDK5RAP3;CHP1;CLU;COL1A1;CTCF;DCLK1;DDRGK1;DHRS4;DHX9;DIAPH1;DKC1;DNAJA1;DTX3L;GAK;GOLGB1;GOLPH3;GOSR2;GRPEL1;GSTK1;H2AFY;HCLS1;HIST1H1B;HNRNPU;HSD17B4;HSP90AA1;HSP90AB1;HSPA4;HSPA5;HSPA8;HSPD1;HUWE1;IDH1;KPNB1;LAMP1;LAMP2;LARS;LMAN1;LMNA;M6PR;MAPRE2;MSN;MTCH2;NMT1;NOLC1;NRP…
GO:0022613	ribonucleoprotein complex biogenesis	http://amigo.geneontology.org/amigo/term/GO:0022613	140	94	64.2062	1.46403	1.64173e-07	1.06109e-05	103;1660;1736;1965;1968;1975;2091;3320;3326;3646;3669;3921;4736;4869;4927;5036;5901;6122;6125;6128;6129;6134;6135;6136;6147;6152;6154;6165;6169;6175;6187;6193;6194;6201;6202;6203;6204;6208;6217;6223;6227;6229;6232;6426;6632;6633;6634;6635;6636;6637;7514;7536;7919;8175;8607;8661;8662;8663;8664;8665;8666;8667;9045;9188;9221;9416;9733;9775;10146;10291;10521;10528;10594;10856;10946;11052;11168;11224;…	ADAR;ATXN2L;CNOT1;CPSF6;DDX17;DDX21;DDX23;DDX39B;DHX9;DKC1;EIF2S1;EIF2S3;EIF3A;EIF3B;EIF3C;EIF3D;EIF3E;EIF3F;EIF3G;EIF3H;EIF3L;EIF4A3;EIF4B;FBL;G3BP1;HSP90AA1;HSP90AB1;ISG20;LSM3;LSM4;LUC7L2;LUC7L3;NOLC1;NOP56;NOP58;NPM1;NUP88;PA2G4;PRPF19;PRPF6;PRPF8;PSIP1;RAN;RBMX;RPL10;RPL10A;RPL11;RPL12;RPL13A;RPL14;RPL23A;RPL24;RPL26;RPL3;RPL35;RPL35A;RPL38;RPL5;RPL6;RPL7;RPLP0;RPS10;RPS14;RPS16;RPS19;RPS2;R…
GO:0043604	amide biosynthetic process	http://amigo.geneontology.org/amigo/term/GO:0043604	272	165	124.744	1.32271	1.94774e-07	1.2337e-05	16;47;387;790;811;1615;1660;1915;1933;1936;1937;1938;1965;1968;1973;1975;1991;1994;2180;2185;2193;2194;2597;2617;2618;2687;3035;3184;3191;3376;3609;3646;3735;3921;4076;4141;4258;4691;4736;4869;5036;5464;5499;5538;5859;5917;5936;5976;6122;6124;6125;6128;6129;6133;6134;6135;6136;6137;6138;6139;6141;6142;6146;6147;6152;6154;6156;6157;6158;6161;6164;6165;6166;6168;6169;6175;6176;6181;6187;6188;6189;6…	AARS;ACLY;ACSL1;ACSS1;AGK;AIMP2;BDH2;CAD;CALR;CAPRIN1;CNDP2;CNOT1;DARS;DARS2;DDX39B;DHX9;DNAJC1;EEF1A1;EEF1B2;EEF1D;EEF1G;EEF2;EEFSEC;EIF1;EIF2B2;EIF2S1;EIF2S2;EIF2S3;EIF3A;EIF3B;EIF3C;EIF3D;EIF3E;EIF3F;EIF3G;EIF3H;EIF3L;EIF4A1;EIF4A3;EIF4B;EIF5B;ELANE;ELAVL1;FARSA;FARSB;FASN;GAPDH;GARS;GART;GGT5;HARS;HNRNPD;HNRNPL;HNRNPR;IARS;IARS2;ILF3;KARS;KHDRBS1;KHSRP;LARS;MARS;MGST2;MRPL37;MRPL38;MRPS22;MRP…
GO:0006403	RNA localization	http://amigo.geneontology.org/amigo/term/GO:0006403	83	61	38.0651	1.60252	2.07283e-07	1.28718e-05	1660;1736;2091;3178;3181;3192;3921;4600;4869;4927;5036;5901;5903;5976;6396;6421;6426;6427;6429;6741;6950;7175;7203;7514;7919;8021;8106;8570;8607;9444;9631;9688;9775;9804;9877;9961;10189;10211;10212;10575;10576;10657;10694;10856;11052;11338;22948;23039;23165;23180;23299;23636;24148;26097;51602;55110;64062;81608;84324;87178;220988	ALYREF;BICD2;CCT2;CCT3;CCT4;CCT5;CCT8;CHTOP;CPSF6;DDX39A;DDX39B;DHX9;DKC1;EIF4A3;FBL;FIP1L1;FLOT1;HNRNPA1;HNRNPA2B1;HNRNPA3;HNRNPU;KHDRBS1;KHSRP;MAGOHB;MVP;MX2;NOP58;NPM1;NUP155;NUP205;NUP214;NUP62;NUP88;NUP93;PA2G4;PABPN1;PNPT1;PRPF6;QKI;RAN;RANBP2;RBM26;RFTN1;RPSA;RUVBL1;RUVBL2;SARNP;SEC13;SFPQ;SRSF1;SRSF2;SRSF4;SSB;TCP1;TOMM20;TPR;U2AF2;UPF1;XPO1;XPO7;ZC3H11A
GO:0045087	innate immune response	http://amigo.geneontology.org/amigo/term/GO:0045087	220	137	100.896	1.35784	2.75704e-07	1.67914e-05	2;71;103;164;199;338;348;567;684;695;715;716;718;720;722;725;727;729;730;731;735;820;829;834;929;948;960;961;1191;1535;1536;1604;1660;1668;2161;2207;2243;2244;2266;2317;2319;2547;2597;3075;3113;3119;3122;3123;3134;3146;3148;3263;3326;3329;3383;3385;3426;3428;3669;3684;3689;3916;3929;3934;3965;4057;4067;4332;4599;4600;4688;4790;4841;4940;5052;5058;5062;5094;5272;5336;5371;5537;5591;5696;5770;5777;…	A2M;ACTG1;ACTR3;ADAR;AIF1;AP1G1;APOB;APOE;APOL1;ARHGEF2;B2M;BST2;BTK;C1R;C1S;C3;C4A;C4BPA;C4BPB;C5;C6;C7;C8A;C9;CAMP;CAPZA1;CASP1;CD14;CD36;CD44;CD47;CD55;CFH;CFI;CLU;CORO1A;CYBA;CYBB;DDX21;DDX58;DEFA3;DHX9;DTX3L;ERAP1;EVL;F12;FCER1G;FGA;FGB;FGG;FLNB;FLOT1;FLOT2;GAPDH;GSDMD;HLA-DPA1;HLA-DQB1;HLA-DRA;HLA-DRB1;HLA-F;HMGB1;HMGB2;HPX;HSP90AB1;HSP90B1;HSPD1;ICAM1;ICAM3;IFI16;IFI30;IGLL5;ISG20;ITGAM;IT…
GO:0006605	protein targeting	http://amigo.geneontology.org/amigo/term/GO:0006605	189	120	86.6784	1.38443	3.61119e-07	2.15786e-05	637;847;950;1191;3295;3308;3312;3320;3329;3417;3684;3689;3920;3921;3998;4074;4736;4924;5058;5195;5873;5880;6122;6124;6125;6128;6129;6133;6134;6135;6136;6137;6138;6139;6141;6142;6146;6147;6152;6154;6156;6157;6158;6161;6164;6165;6168;6169;6175;6176;6181;6187;6188;6189;6191;6193;6194;6201;6202;6203;6204;6205;6206;6207;6208;6210;6217;6222;6223;6224;6227;6229;6230;6231;6232;6233;6342;6449;6726;6727;67…	AGK;AGPS;AP3B1;AP3D1;AP3M1;BID;CAT;CHP1;CLU;DHRS4;EXOC4;GOSR2;GRPEL1;GSTK1;HSD17B4;HSP90AA1;HSPA4;HSPA8;HSPD1;HUWE1;IDH1;ITGAM;ITGB2;KIF13B;LAMP2;LARS;LMAN1;M6PR;NUCB1;PAK1;PEX14;RAB27A;RAB8B;RABGEF1;RAC2;RPL10;RPL10A;RPL11;RPL12;RPL13;RPL13A;RPL14;RPL15;RPL17;RPL18;RPL18A;RPL22;RPL23A;RPL24;RPL26;RPL27A;RPL28;RPL3;RPL30;RPL32;RPL34;RPL35;RPL35A;RPL37A;RPL38;RPL4;RPL5;RPL6;RPL7;RPL9;RPLP0;RPLP1;R…
GO:0050776	regulation of immune response	http://amigo.geneontology.org/amigo/term/GO:0050776	246	150	112.82	1.32956	4.80843e-07	2.82005e-05	2;60;71;100;164;259;335;338;348;567;581;684;695;715;716;718;720;722;725;727;729;730;731;735;929;948;952;961;972;1178;1191;1277;1278;1281;1445;1511;1512;1535;1604;1660;1777;1991;2207;2243;2244;2266;2319;2547;2876;3075;3113;3119;3122;3123;3134;3146;3148;3263;3320;3326;3329;3383;3385;3426;3428;3635;3683;3684;3689;3735;3916;3929;3932;3937;3965;4057;4067;4267;4332;4790;4841;5058;5062;5245;5272;5336;55…	A2M;ACTB;ACTG1;ACTR3;ADA;AMBP;AP1G1;APOA1;APOB;APOE;ARPC1B;ARPC2;ARPC3;ARPC4;ARPC5;B2M;BAG6;BAX;BRK1;BST2;BTK;C1R;C1S;C3;C4A;C4BPA;C4BPB;C5;C6;C7;C8A;C9;CD14;CD36;CD38;CD47;CD55;CD74;CD99;CFH;CFI;CLC;CLU;COL1A1;COL1A2;COL3A1;CSK;CTSG;CTSH;CYBA;CYFIP2;DDX21;DDX58;DHX9;DNASE2;EIF2B2;ELANE;ELMO1;ERAP1;FAM49B;FCER1G;FGA;FGB;FGG;FLOT1;FLOT2;GPX1;HLA-DPA1;HLA-DQB1;HLA-DRA;HLA-DRB1;HLA-F;HMGB1;HMGB2;HPX…
GO:0031347	regulation of defense response	http://amigo.geneontology.org/amigo/term/GO:0031347	185	117	84.844	1.379	6.94742e-07	4.00045e-05	2;100;164;183;335;338;347;348;695;715;716;718;720;722;725;727;729;730;731;735;929;948;961;1003;1191;1215;1535;1604;1660;1991;2161;2167;2207;2243;2244;2266;2319;2547;2876;3075;3146;3148;3263;3326;3329;3385;3426;3428;3684;3689;3735;3916;3929;3965;4057;4067;4258;4318;4332;4790;4841;5058;5062;5094;5176;5245;5272;5336;5591;5627;5687;5692;5770;5777;5788;5970;6197;6223;6233;6279;6280;6283;6288;6421;6772…	A2M;ADA;ADIPOQ;AGT;AP1G1;APOA1;APOB;APOD;APOE;BRD4;BTK;C1R;C1S;C3;C4A;C4BPA;C4BPB;C5;C6;C7;C8A;C9;CD14;CD36;CD47;CD55;CDH5;CFH;CFI;CLU;CMA1;CYBA;DDX58;DHX9;DTX3L;ELANE;ERAP1;F12;FABP4;FCER1G;FGA;FGB;FGG;FLOT1;FLOT2;GPX1;HMGB1;HMGB2;HPX;HSP90AB1;HSP90B1;HSPD1;ICAM3;IFI16;ITGAM;ITGB2;KARS;LAMP1;LBP;LGALS9;LTF;LYN;MATR3;MGST2;MMP9;MNDA;NFKB1;NONO;PAK1;PAK2;PARK7;PARP9;PCBP2;PDCD4;PGLYRP1;PHB;PHB2;PL…
GO:0071345	cellular response to cytokine stimulus	http://amigo.geneontology.org/amigo/term/GO:0071345	267	160	122.45	1.30665	9.35602e-07	5.29116e-05	71;81;103;199;240;302;335;338;375;387;567;684;695;821;824;829;834;836;948;960;961;972;988;1116;1265;1277;1278;1385;1535;1660;2162;2167;2180;2185;2194;2207;2244;2266;2317;2597;2819;2923;3059;3068;3113;3119;3122;3123;3134;3146;3181;3185;3192;3263;3309;3312;3313;3320;3326;3329;3383;3428;3603;3615;3635;3669;3684;3689;3735;3929;3934;3936;3965;4001;4313;4318;4332;4478;4599;4600;4691;4790;4940;5034;5062…	ACSL1;ACTG1;ACTN4;ACTR3;ADAR;ADIPOQ;AGPAT1;AIF1;ALOX5;ANXA2;APOA1;APOB;ARF1;ARHGEF2;B2M;BCLAF1;BOLA2;BST2;BTK;CANX;CAPN2;CAPZA1;CASP1;CASP3;CD36;CD44;CD47;CD74;CDC5L;CHI3L1;CNN2;COL1A1;COL1A2;CORO1A;CREB1;CYBA;DHX9;DOCK8;EVL;F13A1;FABP4;FASN;FCER1G;FGB;FGG;FLNB;FSCN1;GAPDH;GPD1;HCLS1;HDGF;HLA-DPA1;HLA-DQB1;HLA-DRA;HLA-DRB1;HLA-F;HMGB1;HNRNPA2B1;HNRNPF;HNRNPU;HPX;HSP90AA1;HSP90AB1;HSP90B1;HSPA5;HS…
GO:0046700	heterocycle catabolic process	http://amigo.geneontology.org/amigo/term/GO:0046700	229	140	105.023	1.33304	9.76882e-07	5.42769e-05	100;226;259;328;581;836;1655;1660;1736;1777;1890;1994;2023;2203;2584;2597;2819;2876;3005;3101;3146;3148;3163;3183;3184;3192;3251;3312;3646;3669;3704;3837;3842;3921;4329;4670;4736;4860;4869;4904;5211;5230;5315;5976;6036;6037;6122;6124;6125;6128;6129;6133;6134;6135;6136;6137;6138;6139;6141;6142;6146;6147;6152;6154;6156;6157;6158;6161;6164;6165;6168;6169;6175;6176;6181;6187;6188;6189;6191;6193;6194;…	ADA;ALDH6A1;ALDOA;AMBP;ANP32A;APEX1;BAX;CASP3;CNOT1;DCPS;DCTPP1;DDX5;DHX9;DKC1;DNASE2;EDC4;EIF3E;EIF4A3;ELAVL1;ENO1;FBP1;GALK1;GAPDH;GPD1;GPX1;H1F0;HK3;HMGB1;HMGB2;HMOX2;HNRNPA0;HNRNPC;HNRNPD;HNRNPM;HNRNPR;HNRNPU;HPRT1;HSPA8;ISG20;ITPA;KHSRP;KPNB1;LSM3;LSM4;LSM5;MAGOHB;NPM1;NUDT5;NUP214;PABPC1;PABPC4;PDE12;PFKL;PGK1;PGM2L1;PKM;PNP;PNPT1;RBM10;RNASE2;RNASE3;RNASET2;RPL10;RPL10A;RPL11;RPL12;RPL13;R…
GO:0044270	cellular nitrogen compound catabolic process	http://amigo.geneontology.org/amigo/term/GO:0044270	231	141	105.94	1.33094	1.01482e-06	5.54129e-05	100;226;259;328;581;836;1655;1660;1736;1777;1890;1994;2023;2203;2584;2597;2819;2876;3005;3101;3146;3148;3163;3183;3184;3192;3251;3312;3646;3669;3704;3837;3842;3921;4329;4670;4736;4860;4869;4904;5211;5230;5315;5447;5976;6036;6037;6122;6124;6125;6128;6129;6133;6134;6135;6136;6137;6138;6139;6141;6142;6146;6147;6152;6154;6156;6157;6158;6161;6164;6165;6168;6169;6175;6176;6181;6187;6188;6189;6191;6193;…	ADA;ALDH6A1;ALDOA;AMBP;ANP32A;APEX1;BAX;CASP3;CNOT1;DCPS;DCTPP1;DDX5;DHX9;DKC1;DNASE2;EDC4;EIF3E;EIF4A3;ELAVL1;ENO1;FBP1;GALK1;GAPDH;GPD1;GPX1;H1F0;HK3;HMGB1;HMGB2;HMOX2;HNRNPA0;HNRNPC;HNRNPD;HNRNPM;HNRNPR;HNRNPU;HPRT1;HSPA8;ISG20;ITPA;KHSRP;KPNB1;LSM3;LSM4;LSM5;MAGOHB;NPM1;NUDT5;NUP214;PABPC1;PABPC4;PDE12;PFKL;PGK1;PGM2L1;PKM;PNP;PNPT1;POR;RBM10;RNASE2;RNASE3;RNASET2;RPL10;RPL10A;RPL11;RPL12;RPL…
GO:0043603	cellular amide metabolic process	http://amigo.geneontology.org/amigo/term/GO:0043603	374	214	171.522	1.24765	1.6221e-06	8.70711e-05	16;47;165;290;348;387;427;790;811;836;1191;1200;1215;1359;1511;1512;1522;1615;1622;1660;1915;1933;1936;1937;1938;1965;1968;1973;1975;1991;1994;2180;2185;2193;2194;2350;2539;2597;2617;2618;2687;2760;2876;2936;2944;3035;3074;3184;3191;3295;3312;3320;3376;3417;3609;3646;3735;3920;3921;4048;4076;4141;4258;4668;4691;4736;4869;5036;5091;5464;5499;5538;5660;5859;5917;5936;5976;6122;6124;6125;6128;6129;6…	AARS;ACLY;ACSF2;ACSL1;ACSS1;AEBP1;AGK;AIMP2;ALDH5A1;ANPEP;APOE;ASAH1;ATG7;BDH2;CAD;CALR;CAPRIN1;CASP3;CLU;CMA1;CNDP2;CNOT1;COL4A3BP;CPA3;CPXM1;CTSG;CTSH;CTSZ;DARS;DARS2;DBI;DDX39B;DHX9;DNAJC1;DNPEP;EEF1A1;EEF1B2;EEF1D;EEF1G;EEF2;EEFSEC;EIF1;EIF2B2;EIF2S1;EIF2S2;EIF2S3;EIF3A;EIF3B;EIF3C;EIF3D;EIF3E;EIF3F;EIF3G;EIF3H;EIF3L;EIF4A1;EIF4A3;EIF4B;EIF5B;ELANE;ELAVL1;ERAP1;FARSA;FARSB;FASN;FOLR2;G6PD;GAP…
GO:0045088	regulation of innate immune response	http://amigo.geneontology.org/amigo/term/GO:0045088	88	62	40.3582	1.53624	1.92151e-06	0.000101424	2;164;338;348;695;929;948;1535;1660;2207;2243;2244;2266;2319;2547;3146;3148;3263;3326;3329;3385;3428;3684;3689;3916;3929;3965;4057;4067;4332;4790;4841;5058;5062;5272;5336;5591;5770;5777;5970;6197;6223;6233;6279;6280;6421;6772;7184;7341;7520;8993;9782;10211;23180;23586;25939;29108;29979;51752;55269;57590;83666	A2M;AP1G1;APOB;APOE;BTK;CD14;CD36;CYBA;DDX58;DHX9;ERAP1;FCER1G;FGA;FGB;FGG;FLOT1;FLOT2;HMGB1;HMGB2;HPX;HSP90AB1;HSP90B1;HSPD1;ICAM3;IFI16;ITGAM;ITGB2;LAMP1;LBP;LGALS9;LTF;LYN;MATR3;MNDA;NFKB1;NONO;PAK1;PAK2;PARP9;PGLYRP1;PLCG2;PRKDC;PSPC1;PTPN1;PTPN6;PYCARD;RELA;RFTN1;RPS19;RPS27A;RPS6KA3;S100A8;S100A9;SAMHD1;SERPINB9;SFPQ;STAT1;SUMO1;UBQLN1;WDFY1;XRCC5;XRCC6
GO:0034728	nucleosome organization	http://amigo.geneontology.org/amigo/term/GO:0034728	31	27	14.2171	1.89912	1.98391e-06	0.000103	3005;3006;3007;3008;3009;3020;3148;4678;4869;5757;5928;6418;6599;6603;6605;8340;8467;8607;8971;9555;9733;10541;10664;11198;50809;55193;81611	ANP32B;ANP32E;CTCF;H1F0;H1FX;H2AFY;H3F3A;HIST1H1B;HIST1H1C;HIST1H1D;HIST1H1E;HIST1H2BL;HMGB2;HP1BP3;NASP;NPM1;PBRM1;PTMA;RBBP4;RUVBL1;SART3;SET;SMARCA5;SMARCC1;SMARCD2;SMARCE1;SUPT16H
GO:0045089	positive regulation of innate immune response	http://amigo.geneontology.org/amigo/term/GO:0045089	71	52	32.5617	1.59697	2.03147e-06	0.000103255	164;338;695;929;948;1535;1660;2207;2243;2244;2266;2319;2547;3146;3148;3263;3329;3385;3428;3684;3689;3916;3929;3965;4057;4067;4332;4790;4841;5058;5062;5336;5591;5970;6197;6223;6233;6279;6280;6421;7184;7520;8993;9782;10211;23180;23586;29108;29979;55269;57590;83666	AP1G1;APOB;BTK;CD14;CD36;CYBA;DDX58;DHX9;FCER1G;FGA;FGB;FGG;FLOT1;FLOT2;HMGB1;HMGB2;HPX;HSP90B1;HSPD1;ICAM3;IFI16;ITGAM;ITGB2;LAMP1;LBP;LGALS9;LTF;LYN;MATR3;MNDA;NFKB1;NONO;PAK1;PAK2;PARP9;PGLYRP1;PLCG2;PRKDC;PSPC1;PYCARD;RELA;RFTN1;RPS19;RPS27A;RPS6KA3;S100A8;S100A9;SFPQ;UBQLN1;WDFY1;XRCC5;XRCC6
GO:0042254	ribosome biogenesis	http://amigo.geneontology.org/amigo/term/GO:0042254	61	46	27.9756	1.64429	2.05401e-06	0.000103255	1736;2091;3669;3921;4736;4869;4927;5036;5901;6122;6125;6128;6129;6134;6135;6136;6147;6152;6154;6165;6169;6175;6187;6193;6194;6201;6202;6203;6204;6208;6217;6223;6227;6229;6232;7514;9045;9188;9221;9775;10521;10528;11224;26156;51602;55623	DDX17;DDX21;DKC1;EIF4A3;FBL;ISG20;NOLC1;NOP56;NOP58;NPM1;NUP88;PA2G4;RAN;RPL10;RPL10A;RPL11;RPL12;RPL14;RPL23A;RPL24;RPL26;RPL3;RPL35;RPL35A;RPL38;RPL5;RPL6;RPL7;RPLP0;RPS10;RPS14;RPS16;RPS19;RPS2;RPS21;RPS24;RPS27;RPS5;RPS6;RPS7;RPS8;RPS9;RPSA;RSL1D1;THUMPD1;XPO1
GO:0071824	protein-DNA complex subunit organization	http://amigo.geneontology.org/amigo/term/GO:0071824	53	41	24.3066	1.68678	2.4036e-06	0.000118941	142;1385;1642;1810;3005;3006;3007;3008;3009;3020;3146;3148;4678;4869;5701;5702;5704;5705;5706;5757;5887;5928;6117;6233;6418;6599;6603;6605;8340;8451;8467;8607;8971;9555;9733;10541;10664;11198;50809;55193;81611	ANP32B;ANP32E;CREB1;CTCF;CUL4A;DDB1;DR1;H1F0;H1FX;H2AFY;H3F3A;HIST1H1B;HIST1H1C;HIST1H1D;HIST1H1E;HIST1H2BL;HMGB1;HMGB2;HP1BP3;NASP;NPM1;PARP1;PBRM1;PSMC2;PSMC3;PSMC4;PSMC5;PSMC6;PTMA;RAD23B;RBBP4;RPA1;RPS27A;RUVBL1;SART3;SET;SMARCA5;SMARCC1;SMARCD2;SMARCE1;SUPT16H
GO:0002218	activation of innate immune response	http://amigo.geneontology.org/amigo/term/GO:0002218	60	45	27.517	1.63536	3.44813e-06	0.000168004	338;695;929;948;1535;2207;2243;2244;2266;2319;2547;3146;3329;3385;3428;3684;3689;3929;3965;4057;4067;4332;4790;4841;5058;5062;5336;5591;5970;6197;6233;6279;6280;6421;7184;7520;8993;9782;10211;23180;23586;29108;29979;55269;57590	APOB;BTK;CD14;CD36;CYBA;DDX58;FCER1G;FGA;FGB;FGG;FLOT1;FLOT2;HMGB1;HSP90B1;HSPD1;ICAM3;IFI16;ITGAM;ITGB2;LBP;LGALS9;LTF;LYN;MATR3;MNDA;NFKB1;NONO;PAK1;PAK2;PGLYRP1;PLCG2;PRKDC;PSPC1;PYCARD;RELA;RFTN1;RPS27A;RPS6KA3;S100A8;S100A9;SFPQ;UBQLN1;WDFY1;XRCC5;XRCC6
GO:0006333	chromatin assembly or disassembly	http://amigo.geneontology.org/amigo/term/GO:0006333	33	28	15.1343	1.8501	3.81284e-06	0.000182958	3005;3006;3007;3008;3009;3020;3146;3148;4678;4869;5928;6418;6599;6603;6605;7175;8340;8467;8607;8971;9219;9555;9733;10541;10664;11198;50809;55193	ANP32B;CTCF;H1F0;H1FX;H2AFY;H3F3A;HIST1H1B;HIST1H1C;HIST1H1D;HIST1H1E;HIST1H2BL;HMGB1;HMGB2;HP1BP3;MTA2;NASP;NPM1;PBRM1;RBBP4;RUVBL1;SART3;SET;SMARCA5;SMARCC1;SMARCD2;SMARCE1;SUPT16H;TPR
GO:0002682	regulation of immune system process	http://amigo.geneontology.org/amigo/term/GO:0002682	342	196	156.847	1.24963	4.20562e-06	0.000196343	2;60;71;100;164;199;259;335;338;347;348;387;567;581;671;684;695;715;716;718;720;722;725;727;729;730;731;735;811;836;914;929;948;952;961;972;1178;1191;1209;1277;1278;1281;1385;1445;1499;1511;1512;1535;1604;1660;1777;1803;1991;2185;2200;2207;2243;2244;2266;2319;2547;2876;3020;3059;3065;3075;3113;3119;3122;3123;3134;3146;3148;3263;3276;3313;3320;3326;3329;3383;3385;3426;3428;3635;3683;3684;3689;3735…	A2M;ACIN1;ACTB;ACTG1;ACTR3;ADA;ADIPOQ;AIF1;AMBP;AP1G1;AP3B1;AP3D1;APOA1;APOB;APOD;APOE;ARPC1B;ARPC2;ARPC3;ARPC4;ARPC5;B2M;BAG6;BAX;BPI;BRK1;BST2;BTK;C1R;C1S;C3;C4A;C4BPA;C4BPB;C5;C6;C7;C8A;C9;CALR;CASP3;CD14;CD2;CD36;CD38;CD47;CD55;CD74;CD99;CFH;CFI;CLC;CLPTM1;CLU;COL1A1;COL1A2;COL3A1;CORO1A;CREB1;CSK;CTNNB1;CTSG;CTSH;CUL4A;CYBA;CYFIP2;DDX21;DDX58;DHX9;DNASE2;DOCK8;DPP4;DPY30;DTX3L;EIF2B2;ELANE;E…
GO:0051236	establishment of RNA localization	http://amigo.geneontology.org/amigo/term/GO:0051236	67	49	30.7273	1.59467	4.33976e-06	0.000196343	1660;3178;3181;3192;3921;4600;4869;4927;5036;5901;5903;5976;6396;6421;6426;6427;6429;6741;7175;7514;7919;8021;8106;8570;9444;9631;9688;9775;9804;9877;9961;10189;10211;10212;10657;11052;11338;23039;23165;23180;23299;23636;26097;55110;64062;81608;84324;87178;220988	ALYREF;BICD2;CHTOP;CPSF6;DDX39A;DDX39B;DHX9;EIF4A3;FIP1L1;FLOT1;HNRNPA1;HNRNPA2B1;HNRNPA3;HNRNPU;KHDRBS1;KHSRP;MAGOHB;MVP;MX2;NPM1;NUP155;NUP205;NUP214;NUP62;NUP88;NUP93;PA2G4;PABPN1;PNPT1;QKI;RAN;RANBP2;RBM26;RFTN1;RPSA;SARNP;SEC13;SFPQ;SRSF1;SRSF2;SRSF4;SSB;TOMM20;TPR;U2AF2;UPF1;XPO1;XPO7;ZC3H11A
GO:0050657	nucleic acid transport	http://amigo.geneontology.org/amigo/term/GO:0050657	67	49	30.7273	1.59467	4.33976e-06	0.000196343	1660;3178;3181;3192;3921;4600;4869;4927;5036;5901;5903;5976;6396;6421;6426;6427;6429;6741;7175;7514;7919;8021;8106;8570;9444;9631;9688;9775;9804;9877;9961;10189;10211;10212;10657;11052;11338;23039;23165;23180;23299;23636;26097;55110;64062;81608;84324;87178;220988	ALYREF;BICD2;CHTOP;CPSF6;DDX39A;DDX39B;DHX9;EIF4A3;FIP1L1;FLOT1;HNRNPA1;HNRNPA2B1;HNRNPA3;HNRNPU;KHDRBS1;KHSRP;MAGOHB;MVP;MX2;NPM1;NUP155;NUP205;NUP214;NUP62;NUP88;NUP93;PA2G4;PABPN1;PNPT1;QKI;RAN;RANBP2;RBM26;RFTN1;RPSA;SARNP;SEC13;SFPQ;SRSF1;SRSF2;SRSF4;SSB;TOMM20;TPR;U2AF2;UPF1;XPO1;XPO7;ZC3H11A
GO:0050658	RNA transport	http://amigo.geneontology.org/amigo/term/GO:0050658	67	49	30.7273	1.59467	4.33976e-06	0.000196343	1660;3178;3181;3192;3921;4600;4869;4927;5036;5901;5903;5976;6396;6421;6426;6427;6429;6741;7175;7514;7919;8021;8106;8570;9444;9631;9688;9775;9804;9877;9961;10189;10211;10212;10657;11052;11338;23039;23165;23180;23299;23636;26097;55110;64062;81608;84324;87178;220988	ALYREF;BICD2;CHTOP;CPSF6;DDX39A;DDX39B;DHX9;EIF4A3;FIP1L1;FLOT1;HNRNPA1;HNRNPA2B1;HNRNPA3;HNRNPU;KHDRBS1;KHSRP;MAGOHB;MVP;MX2;NPM1;NUP155;NUP205;NUP214;NUP62;NUP88;NUP93;PA2G4;PABPN1;PNPT1;QKI;RAN;RANBP2;RBM26;RFTN1;RPSA;SARNP;SEC13;SFPQ;SRSF1;SRSF2;SRSF4;SSB;TOMM20;TPR;U2AF2;UPF1;XPO1;XPO7;ZC3H11A
GO:0006259	DNA metabolic process	http://amigo.geneontology.org/amigo/term/GO:0006259	186	115	85.3026	1.34814	4.55483e-06	0.000203171	86;142;143;328;581;836;988;1499;1642;1660;1736;1777;2185;2547;3005;3006;3007;3008;3009;3065;3146;3148;3150;3178;3181;3183;3184;3192;3320;3326;3329;3669;3837;4172;4204;4678;4830;4841;4869;5111;5245;5371;5430;5431;5434;5437;5478;5591;5788;5885;5887;5901;5928;5965;5976;6117;6188;6233;6282;6418;6421;6672;6917;6950;7037;7155;7203;7247;7341;7415;7454;7520;7706;7913;7919;8243;8451;8607;8815;8971;9126;92…	ACTL6A;ADIPOQ;ALYREF;APEX1;ATG7;BANF1;BAX;BOD1L1;CASP3;CCT2;CCT3;CCT4;CCT5;CCT8;CDC5L;CTCF;CTNNB1;CUL4A;DCTPP1;DDB1;DDX39B;DEK;DHX9;DKC1;DNASE2;DTX3L;FAM129B;GATAD2A;GREM1;H1F0;H1FX;HDAC1;HIST1H1B;HIST1H1C;HIST1H1D;HIST1H1E;HMGB1;HMGB2;HMGN1;HNRNPA1;HNRNPA2B1;HNRNPC;HNRNPD;HNRNPU;HSP90AA1;HSP90AB1;HSPD1;HUWE1;ISG20;KPNB1;LONP1;MCM3;MECP2;MTA2;MYO18A;NASP;NME1;NONO;NPM1;PARK7;PARP1;PARP4;PARP9;PCN…
GO:1903311	regulation of mRNA metabolic process	http://amigo.geneontology.org/amigo/term/GO:1903311	86	60	39.441	1.52126	4.73649e-06	0.00020834	328;1655;1660;1994;3178;3181;3183;3184;3190;3191;3192;3312;3842;4670;4869;4904;5725;5936;5976;6233;6294;6418;6426;6427;6429;7072;7431;7514;7534;8021;8106;8125;8241;8570;8761;9589;9667;9733;9810;9967;10236;10492;10521;10657;10768;10949;11052;11338;23019;23435;26528;26986;27316;27339;51441;55234;58517;87178;201626;253943	AHCYL1;ANP32A;APEX1;CNOT1;CPSF6;DAZAP1;DDX17;DDX5;DHX9;ELAVL1;HNRNPA0;HNRNPA1;HNRNPA2B1;HNRNPC;HNRNPD;HNRNPK;HNRNPL;HNRNPM;HNRNPR;HNRNPU;HSPA8;KHDRBS1;KHSRP;NPM1;NUP214;PABPC1;PABPC4;PABPN1;PDE12;PNPT1;PRPF19;PTBP1;RBM10;RBM25;RBM4;RBMX;RNF40;RPS27A;SAFB;SAFB2;SART3;SET;SMU1;SRSF1;SRSF2;SRSF4;SYNCRIP;TARDBP;THRAP3;TIA1;TNPO1;U2AF2;UPF1;VIM;WTAP;XPO1;YBX1;YTHDF2;YTHDF3;YWHAZ
GO:0050778	positive regulation of immune response	http://amigo.geneontology.org/amigo/term/GO:0050778	200	122	91.7232	1.33009	6.10776e-06	0.000262039	2;60;71;100;164;338;567;581;695;715;716;718;720;722;725;727;729;730;731;735;929;948;952;961;972;1191;1445;1511;1535;1604;1660;1991;2207;2243;2244;2266;2319;2547;3075;3113;3119;3122;3123;3134;3146;3148;3263;3320;3326;3329;3385;3426;3428;3635;3684;3689;3735;3916;3929;3932;3937;3965;4057;4067;4332;4790;4841;5058;5062;5245;5336;5591;5627;5777;5788;5970;6188;6197;6223;6233;6279;6280;6421;7037;7184;744…	A2M;ACTB;ACTG1;ACTR3;ADA;AP1G1;APOB;ARPC1B;ARPC2;ARPC3;ARPC4;ARPC5;B2M;BAG6;BAX;BRK1;BTK;C1R;C1S;C3;C4A;C4BPA;C4BPB;C5;C6;C7;C8A;C9;CD14;CD36;CD38;CD47;CD55;CD74;CFH;CFI;CLU;CSK;CTSG;CYBA;CYFIP2;DDX21;DDX58;DHX9;EIF2B2;ELANE;ELMO1;FAM49B;FCER1G;FGA;FGB;FGG;FLOT1;FLOT2;HLA-DPA1;HLA-DQB1;HLA-DRA;HLA-DRB1;HLA-F;HMGB1;HMGB2;HPX;HSP90AA1;HSP90AB1;HSP90B1;HSPD1;ICAM3;IFI16;IGLL5;INPP5D;ITGAM;ITGB2;KARS…
GO:1901361	organic cyclic compound catabolic process	http://amigo.geneontology.org/amigo/term/GO:1901361	242	144	110.985	1.29747	6.12279e-06	0.000262039	100;226;259;328;348;581;836;1655;1660;1736;1777;1890;1994;2023;2184;2203;2584;2597;2819;2876;3005;3101;3146;3148;3163;3183;3184;3192;3251;3312;3646;3669;3704;3837;3842;3921;4329;4670;4736;4860;4869;4904;5211;5230;5315;5976;6036;6037;6122;6124;6125;6128;6129;6133;6134;6135;6136;6137;6138;6139;6141;6142;6146;6147;6152;6154;6156;6157;6158;6161;6164;6165;6168;6169;6175;6176;6181;6187;6188;6189;6191;6…	ADA;ALDH6A1;ALDOA;AMBP;ANP32A;APEX1;APOE;BAX;CASP3;CNOT1;DCPS;DCTPP1;DDX5;DHX9;DKC1;DNASE2;EDC4;EIF3E;EIF4A3;ELAVL1;ENO1;FAH;FBP1;GALK1;GAPDH;GPD1;GPX1;H1F0;HK3;HMGB1;HMGB2;HMOX2;HNRNPA0;HNRNPC;HNRNPD;HNRNPM;HNRNPR;HNRNPU;HPRT1;HSD17B11;HSPA8;ISG20;ITPA;KHSRP;KPNB1;LSM3;LSM4;LSM5;MAGOHB;NPM1;NUDT5;NUP214;PABPC1;PABPC4;PDE12;PFKL;PGK1;PGM2L1;PKM;PNP;PNPT1;RBM10;RNASE2;RNASE3;RNASET2;RPL10;RPL10A;R…
GO:0010628	positive regulation of gene expression	http://amigo.geneontology.org/amigo/term/GO:0010628	312	180	143.088	1.25797	6.26028e-06	0.000263189	60;72;142;183;338;348;378;387;566;718;729;811;948;952;972;988;1191;1272;1277;1385;1499;1512;1601;1634;1655;1660;1810;1938;1994;2022;2023;2161;2185;2547;3005;3006;3007;3008;3009;3054;3059;3065;3074;3146;3148;3150;3182;3183;3184;3190;3191;3192;3309;3312;3428;3608;3609;3646;3655;3735;3934;3965;4000;4060;4141;4204;4478;4627;4646;4691;4790;4869;4904;5093;5245;5272;5345;5430;5434;5437;5530;5534;5591;57…	ACTB;ACTG2;ACTR3;AGRN;AGT;ALYREF;APOB;APOE;ARF4;ARHGEF2;AZU1;BCLAF1;BRD4;C3;C6;CALR;CD36;CD38;CD74;CDC5L;CDK5RAP3;CLU;CNTN1;COL1A1;CREB1;CRLF3;CTCF;CTNNB1;CTSH;DAB2;DAZAP1;DCN;DDRGK1;DDX17;DDX21;DDX39B;DDX5;DDX58;DEK;DHX9;DR1;DTNBP1;DTX3L;EEF2;EIF3C;EIF3D;EIF3E;EIF4A3;ELAVL1;EMILIN1;ENG;ENO1;ERP29;F12;FAM129B;FAM98B;FUBP1;FUBP3;GREM1;H1F0;H1FX;H2AFY;HCFC1;HCLS1;HDAC1;HEXB;HIST1H1B;HIST1H1C;HIST1H…
GO:0071103	DNA conformation change	http://amigo.geneontology.org/amigo/term/GO:0071103	46	36	21.0963	1.70646	6.31587e-06	0.000263189	1108;1660;2547;3005;3006;3007;3008;3009;3020;3146;3148;3181;4678;4869;5928;5965;6117;6418;7155;7175;7273;7520;8260;8340;8467;8607;8971;9555;9733;10111;10146;10541;10664;10856;22985;50809	ACIN1;ANP32B;CHD4;CTCF;DHX9;G3BP1;H1F0;H1FX;H2AFY;H3F3A;HIST1H1B;HIST1H1C;HIST1H1D;HIST1H1E;HIST1H2BL;HMGB1;HMGB2;HNRNPA2B1;HP1BP3;NAA10;NASP;NPM1;RAD50;RBBP4;RECQL;RPA1;RUVBL1;RUVBL2;SART3;SET;SMARCA5;TOP2B;TPR;TTN;XRCC5;XRCC6
GO:0006338	chromatin remodeling	http://amigo.geneontology.org/amigo/term/GO:0006338	29	25	13.2999	1.87972	7.32034e-06	0.000301085	60;86;1108;1499;1810;3020;3065;3146;3148;3183;4678;4869;5757;5928;6599;6603;6605;7175;8467;8607;9219;10856;11164;55193;81611	ACTB;ACTL6A;ANP32E;CHD4;CTNNB1;DR1;H3F3A;HDAC1;HMGB1;HMGB2;HNRNPC;MTA2;NASP;NPM1;NUDT5;PBRM1;PTMA;RBBP4;RUVBL1;RUVBL2;SMARCA5;SMARCC1;SMARCD2;SMARCE1;TPR
GO:0009891	positive regulation of biosynthetic process	http://amigo.geneontology.org/amigo/term/GO:0009891	321	184	147.216	1.24987	8.59153e-06	0.000348838	81;86;142;183;199;328;335;348;378;387;566;824;948;952;972;988;1191;1277;1385;1499;1535;1536;1601;1634;1660;1736;1810;1938;1991;1994;2022;2023;2185;2547;2801;2819;3005;3006;3007;3008;3009;3054;3059;3065;3074;3146;3148;3150;3178;3181;3182;3184;3190;3191;3192;3276;3309;3320;3326;3383;3428;3608;3609;3646;3655;3689;3735;3929;4060;4141;4204;4646;4691;4790;4869;4904;5093;5111;5245;5345;5371;5447;5530;55…	ACTL6A;ACTN4;ACTR3;AGRN;AGT;AIF1;ALYREF;APEX1;APOA1;APOE;ARF4;ARHGEF2;AZU1;BCLAF1;BRD4;BUD31;CAPN2;CCAR1;CCAR2;CCT2;CCT3;CCT4;CCT5;CCT8;CD36;CD38;CD74;CDC5L;CDK5RAP3;CHP1;CLU;CNPY2;COL1A1;CREB1;CRLF3;CTCF;CTNNB1;CYBA;CYBB;DAB2;DCN;DDRGK1;DDX17;DDX39B;DDX58;DHX9;DKC1;DR1;DTX3L;EEF2;EIF3C;EIF3D;EIF3E;EIF4A3;ELANE;ELAVL1;ENG;ENO1;FAM129B;FUBP3;GOLGA2;GPD1;GREM1;H1F0;H1FX;HCFC1;HCLS1;HDAC1;HEXB;HIST1…
GO:0006364	rRNA processing	http://amigo.geneontology.org/amigo/term/GO:0006364	40	32	18.3446	1.74438	9.15071e-06	0.000366839	1736;2091;3669;3921;4736;5036;6125;6129;6135;6154;6165;6187;6194;6201;6202;6203;6208;6217;6223;6227;6229;6232;9045;9188;9221;9775;10521;10528;11224;26156;51602;55623	DDX17;DDX21;DKC1;EIF4A3;FBL;ISG20;NOLC1;NOP56;NOP58;PA2G4;RPL10A;RPL11;RPL14;RPL26;RPL35;RPL35A;RPL5;RPL7;RPS14;RPS16;RPS19;RPS2;RPS21;RPS24;RPS27;RPS6;RPS7;RPS8;RPS9;RPSA;RSL1D1;THUMPD1
GO:0031349	positive regulation of defense response	http://amigo.geneontology.org/amigo/term/GO:0031349	96	65	44.0271	1.47636	9.44295e-06	0.000373823	164;183;338;695;718;929;948;961;1535;1660;2161;2167;2207;2243;2244;2266;2319;2547;3146;3148;3263;3329;3385;3428;3684;3689;3735;3916;3929;3965;4057;4067;4258;4332;4790;4841;5058;5062;5336;5591;5970;6197;6223;6233;6279;6280;6283;6421;7052;7184;7520;8673;8723;8993;9782;10211;11315;23180;23586;27250;29108;29979;55269;57590;83666	AGT;AP1G1;APOB;BTK;C3;CD14;CD36;CD47;CYBA;DDX58;DHX9;F12;FABP4;FCER1G;FGA;FGB;FGG;FLOT1;FLOT2;HMGB1;HMGB2;HPX;HSP90B1;HSPD1;ICAM3;IFI16;ITGAM;ITGB2;KARS;LAMP1;LBP;LGALS9;LTF;LYN;MATR3;MGST2;MNDA;NFKB1;NONO;PAK1;PAK2;PARK7;PARP9;PDCD4;PGLYRP1;PLCG2;PRKDC;PSPC1;PYCARD;RELA;RFTN1;RPS19;RPS27A;RPS6KA3;S100A12;S100A8;S100A9;SFPQ;SNX4;TGM2;UBQLN1;VAMP8;WDFY1;XRCC5;XRCC6
GO:0006405	RNA export from nucleus	http://amigo.geneontology.org/amigo/term/GO:0006405	45	35	20.6377	1.69592	1.0978e-05	0.000429228	1660;3178;3181;3921;4869;4927;5036;5901;5903;5976;6426;6427;6429;6741;7175;7514;7919;8021;8106;9631;9688;9775;9877;10189;10212;10657;11052;11338;23165;23636;26097;55110;64062;81608;84324	ALYREF;CHTOP;CPSF6;DDX39A;DDX39B;DHX9;EIF4A3;FIP1L1;HNRNPA1;HNRNPA2B1;KHDRBS1;MAGOHB;NPM1;NUP155;NUP205;NUP214;NUP62;NUP88;NUP93;PA2G4;PABPN1;RAN;RANBP2;RBM26;RPSA;SARNP;SRSF1;SRSF2;SRSF4;SSB;TPR;U2AF2;UPF1;XPO1;ZC3H11A
GO:0010608	posttranscriptional regulation of gene expression	http://amigo.geneontology.org/amigo/term/GO:0010608	153	96	70.1682	1.36814	1.21452e-05	0.000464764	16;103;328;387;811;1655;1660;1736;1938;1965;1975;1994;2185;2597;3020;3181;3183;3184;3191;3192;3312;3609;3646;3842;4076;4670;4691;4869;4904;5036;5430;5431;5434;5437;5499;5530;5901;5936;5976;6125;6134;6154;6169;6188;6191;6197;6203;6208;6233;6418;6470;6472;6726;6949;7072;7175;7431;7514;7534;7919;8021;8125;8241;8570;8662;8663;8664;8667;8761;8892;9221;9444;9669;9775;9782;9967;10131;10209;10236;10269;1…	AARS;ADAR;ANP32A;APEX1;CALR;CAPRIN1;CNOT1;DDX39B;DDX5;DHX9;DKC1;DNAJC1;EEF2;EEFSEC;EIF1;EIF2B2;EIF2S1;EIF3B;EIF3C;EIF3D;EIF3E;EIF3H;EIF4A3;EIF4B;EIF5B;ELAVL1;GAPDH;H3F3A;HNRNPA0;HNRNPA2B1;HNRNPC;HNRNPD;HNRNPL;HNRNPM;HNRNPR;HNRNPU;HSPA8;ILF3;KHDRBS1;KHSRP;MATR3;MRPS27;NCL;NOLC1;NPM1;NUP214;PA2G4;PABPC1;PABPC4;PARP9;PDE12;POLR2A;POLR2B;POLR2E;POLR2H;PPP1CA;PPP3CA;PTK2B;QKI;RAN;RBM10;RBM4;RHOA;RPL10…
GO:0006890	retrograde vesicle-mediated transport, Golgi to ER	http://amigo.geneontology.org/amigo/term/GO:0006890	34	28	15.5929	1.79568	1.21804e-05	0.000464764	372;378;381;1314;1315;3064;4905;5861;5870;6892;9276;9554;10959;10960;10972;11079;11316;22818;22820;23256;23299;26958;51614;54732;55850;57410;64083;84364	ARCN1;ARF4;ARF5;ARFGAP2;BICD2;COPA;COPB1;COPB2;COPE;COPG1;COPG2;COPZ1;ERGIC3;GOLPH3;HTT;LMAN2;NSF;RAB1A;RAB6A;RER1;SCFD1;SCYL1;SEC22B;TAPBP;TMED10;TMED2;TMED9;USE1
GO:0002224	toll-like receptor signaling pathway	http://amigo.geneontology.org/amigo/term/GO:0002224	31	26	14.2171	1.82878	1.33703e-05	0.0005037	338;695;929;948;1535;2243;2244;2266;2319;3146;3329;3684;3689;3929;3965;4057;4067;6197;6233;6279;6280;7184;10211;23180;29979;57590	APOB;BTK;CD14;CD36;CYBA;FGA;FGB;FGG;FLOT1;FLOT2;HMGB1;HSP90B1;HSPD1;ITGAM;ITGB2;LBP;LGALS9;LTF;LYN;RFTN1;RPS27A;RPS6KA3;S100A8;S100A9;UBQLN1;WDFY1
GO:0031497	chromatin assembly	http://amigo.geneontology.org/amigo/term/GO:0031497	25	22	11.4654	1.91882	1.35189e-05	0.0005037	3005;3006;3007;3008;3009;3020;3146;3148;4678;4869;5928;6418;7175;8340;8467;8607;8971;9555;9733;10541;10664;50809	ANP32B;CTCF;H1F0;H1FX;H2AFY;H3F3A;HIST1H1B;HIST1H1C;HIST1H1D;HIST1H1E;HIST1H2BL;HMGB1;HMGB2;HP1BP3;NASP;NPM1;RBBP4;RUVBL1;SART3;SET;SMARCA5;TPR
GO:0034097	response to cytokine	http://amigo.geneontology.org/amigo/term/GO:0034097	290	167	132.999	1.25565	1.6525e-05	0.000608128	71;81;103;199;240;302;335;338;375;387;567;684;695;821;824;829;834;836;929;948;952;960;961;972;988;1116;1265;1277;1278;1281;1385;1535;1650;1660;2162;2167;2180;2185;2194;2207;2244;2266;2317;2597;2819;2923;3059;3068;3113;3119;3122;3123;3134;3146;3181;3185;3192;3263;3309;3312;3313;3320;3326;3329;3383;3428;3603;3615;3635;3669;3684;3689;3735;3929;3934;3936;3965;4001;4313;4318;4332;4478;4599;4600;4691;4…	ACSL1;ACTG1;ACTN4;ACTR3;ADAR;ADIPOQ;AGPAT1;AIF1;ALOX5;ANXA2;APOA1;APOB;ARF1;ARHGEF2;B2M;BCLAF1;BOLA2;BST2;BTK;CANX;CAPN2;CAPZA1;CASP1;CASP3;CD14;CD36;CD38;CD44;CD47;CD74;CDC5L;CHI3L1;CNN2;COL1A1;COL1A2;COL3A1;CORO1A;CREB1;CYBA;DDOST;DDX58;DHX9;DOCK8;EVL;F13A1;FABP4;FASN;FCER1G;FGB;FGG;FLNB;FSCN1;GAPDH;GPD1;HCLS1;HDGF;HLA-DPA1;HLA-DQB1;HLA-DRA;HLA-DRB1;HLA-F;HMGB1;HNRNPA2B1;HNRNPF;HNRNPU;HPX;HSP90…
GO:0010557	positive regulation of macromolecule biosynthetic process	http://amigo.geneontology.org/amigo/term/GO:0010557	292	168	133.916	1.25452	1.67058e-05	0.000608128	81;86;142;183;328;348;378;387;566;952;972;988;1277;1385;1499;1536;1601;1634;1660;1736;1810;1938;1991;1994;2022;2185;2547;2801;3005;3006;3007;3008;3009;3054;3059;3065;3074;3146;3148;3150;3178;3181;3182;3184;3190;3191;3192;3276;3309;3320;3326;3428;3608;3609;3646;3655;3735;3929;4060;4141;4204;4646;4691;4790;4869;4904;5093;5111;5245;5345;5371;5530;5534;5585;5591;5701;5702;5704;5705;5706;5788;5901;597…	ACTL6A;ACTN4;ACTR3;AGRN;AGT;ALYREF;APEX1;APOE;ARF4;ARHGEF2;AZU1;BCLAF1;BRD4;BUD31;CCAR1;CCAR2;CCT2;CCT3;CCT4;CCT5;CCT8;CD38;CD74;CDC5L;CDK5RAP3;CHP1;CNPY2;COL1A1;CREB1;CRLF3;CTCF;CTNNB1;CYBB;DAB2;DCN;DDRGK1;DDX17;DDX39B;DDX58;DHX9;DKC1;DR1;DTX3L;EEF2;EIF3C;EIF3D;EIF3E;EIF4A3;ELANE;ELAVL1;ENG;FAM129B;FUBP3;GOLGA2;GREM1;H1F0;H1FX;HCFC1;HCLS1;HDAC1;HEXB;HIST1H1B;HIST1H1C;HIST1H1D;HIST1H1E;HMGB1;HMGB…
GO:0019439	aromatic compound catabolic process	http://amigo.geneontology.org/amigo/term/GO:0019439	238	140	109.151	1.28263	1.9592e-05	0.00070456	100;226;259;328;581;836;1655;1660;1736;1777;1890;1994;2023;2184;2203;2584;2597;2819;2876;3005;3101;3146;3148;3163;3183;3184;3192;3251;3312;3646;3669;3704;3837;3842;3921;4670;4736;4860;4869;4904;5211;5230;5315;5976;6036;6037;6122;6124;6125;6128;6129;6133;6134;6135;6136;6137;6138;6139;6141;6142;6146;6147;6152;6154;6156;6157;6158;6161;6164;6165;6168;6169;6175;6176;6181;6187;6188;6189;6191;6193;6194;…	ADA;ALDOA;AMBP;ANP32A;APEX1;BAX;CASP3;CNOT1;DCPS;DCTPP1;DDX5;DHX9;DKC1;DNASE2;EDC4;EIF3E;EIF4A3;ELAVL1;ENO1;FAH;FBP1;GALK1;GAPDH;GPD1;GPX1;H1F0;HK3;HMGB1;HMGB2;HMOX2;HNRNPA0;HNRNPC;HNRNPD;HNRNPM;HNRNPR;HNRNPU;HPRT1;HSPA8;ISG20;ITPA;KHSRP;KPNB1;LSM3;LSM4;LSM5;MAGOHB;NPM1;NUDT5;NUP214;PABPC1;PABPC4;PDE12;PFKL;PGK1;PGM2L1;PKM;PNP;PNPT1;RBM10;RNASE2;RNASE3;RNASET2;RPL10;RPL10A;RPL11;RPL12;RPL13;RPL13…
GO:0006325	chromatin organization	http://amigo.geneontology.org/amigo/term/GO:0006325	101	67	46.3202	1.44645	1.97998e-05	0.00070456	60;86;1108;1487;1499;1642;1810;2091;3005;3006;3007;3008;3009;3020;3054;3065;3146;3148;3150;3183;3192;3276;4000;4204;4678;4869;5245;5585;5757;5928;5970;6294;6418;6421;6599;6603;6605;7175;7913;7917;8338;8340;8467;8607;8971;9219;9555;9647;9733;9810;10075;10155;10269;10541;10664;10856;11164;11198;23476;26097;50809;55193;79718;81611;84661;94239;151636	ACTB;ACTL6A;ANP32B;ANP32E;BAG6;BRD4;CHD4;CHTOP;CTBP1;CTCF;CTNNB1;DDB1;DEK;DPY30;DR1;DTX3L;FBL;H1F0;H1FX;H2AFV;H2AFY;H3F3A;HCFC1;HDAC1;HIST1H1B;HIST1H1C;HIST1H1D;HIST1H1E;HIST1H2BL;HIST2H2AC;HMGB1;HMGB2;HMGN1;HNRNPC;HNRNPU;HP1BP3;HUWE1;LMNA;MECP2;MTA2;NASP;NPM1;NUDT5;PBRM1;PHB;PKN1;PPM1F;PRMT1;PTMA;RBBP4;RELA;RNF40;RUVBL1;RUVBL2;SAFB;SART3;SET;SFPQ;SMARCA5;SMARCC1;SMARCD2;SMARCE1;SUPT16H;TBL1XR1;T…
GO:0051168	nuclear export	http://amigo.geneontology.org/amigo/term/GO:0051168	66	47	30.2687	1.55276	2.23197e-05	0.000785404	811;1660;2810;3178;3181;3921;4869;4927;5036;5901;5903;5905;5976;6426;6427;6429;6672;6741;7175;7514;7531;7919;8021;8106;8498;9631;9688;9775;9877;10189;10212;10541;10657;10768;11052;11214;11261;11315;11338;23039;23165;23636;26097;55110;64062;81608;84324	AHCYL1;AKAP13;ALYREF;ANP32B;CALR;CHP1;CHTOP;CPSF6;DDX39A;DDX39B;DHX9;EIF4A3;FIP1L1;HNRNPA1;HNRNPA2B1;KHDRBS1;MAGOHB;NPM1;NUP155;NUP205;NUP214;NUP62;NUP88;NUP93;PA2G4;PABPN1;PARK7;RAN;RANBP2;RANBP3;RANGAP1;RBM26;RPSA;SARNP;SFN;SP100;SRSF1;SRSF2;SRSF4;SSB;TPR;U2AF2;UPF1;XPO1;XPO7;YWHAE;ZC3H11A
GO:0002684	positive regulation of immune system process	http://amigo.geneontology.org/amigo/term/GO:0002684	260	151	119.24	1.26635	2.36719e-05	0.000823835	2;60;71;100;164;199;338;387;567;581;695;715;716;718;720;722;725;727;729;730;731;735;811;914;929;948;952;961;972;1191;1385;1445;1511;1535;1604;1660;1803;1991;2185;2207;2243;2244;2266;2319;2547;3059;3075;3113;3119;3122;3123;3134;3146;3148;3263;3276;3320;3326;3329;3383;3385;3426;3428;3635;3684;3689;3735;3916;3929;3932;3937;3965;4057;4067;4332;4790;4841;4860;5058;5062;5245;5336;5591;5627;5641;5777;57…	A2M;ACIN1;ACTB;ACTG1;ACTR3;ADA;AIF1;AP1G1;AP3B1;AP3D1;APOB;ARPC1B;ARPC2;ARPC3;ARPC4;ARPC5;B2M;BAG6;BAX;BRK1;BTK;C1R;C1S;C3;C4A;C4BPA;C4BPB;C5;C6;C7;C8A;C9;CALR;CD14;CD2;CD36;CD38;CD47;CD55;CD74;CFH;CFI;CLU;CORO1A;CREB1;CSK;CTSG;CYBA;CYFIP2;DDX21;DDX58;DHX9;DOCK8;DPP4;EIF2B2;ELANE;ELMO1;FAM49B;FCER1G;FGA;FGB;FGG;FLOT1;FLOT2;HCLS1;HLA-DPA1;HLA-DQB1;HLA-DRA;HLA-DRB1;HLA-F;HMGB1;HMGB2;HPX;HSP90AA1;HS…
GO:0000041	transition metal ion transport	http://amigo.geneontology.org/amigo/term/GO:0000041	30	25	13.7585	1.81706	2.482e-05	0.000845214	475;523;526;528;529;567;1213;1356;2288;2495;2512;6341;7018;7037;7922;8301;9114;9230;9296;9550;51382;51606;57130;79689;94081	ATOX1;ATP13A1;ATP6V0D1;ATP6V1A;ATP6V1B2;ATP6V1C1;ATP6V1D;ATP6V1E1;ATP6V1F;ATP6V1G1;ATP6V1H;B2M;CLTC;CP;FKBP4;FTH1;FTL;PICALM;RAB11B;SCO1;SFXN1;SLC39A7;STEAP4;TF;TFRC
GO:0006323	DNA packaging	http://amigo.geneontology.org/amigo/term/GO:0006323	30	25	13.7585	1.81706	2.482e-05	0.000845214	3005;3006;3007;3008;3009;3020;3146;3148;4678;4869;5928;6418;7175;7273;8260;8340;8467;8607;8971;9555;9733;10541;10664;22985;50809	ACIN1;ANP32B;CTCF;H1F0;H1FX;H2AFY;H3F3A;HIST1H1B;HIST1H1C;HIST1H1D;HIST1H1E;HIST1H2BL;HMGB1;HMGB2;HP1BP3;NAA10;NASP;NPM1;RBBP4;RUVBL1;SART3;SET;SMARCA5;TPR;TTN
GO:0016072	rRNA metabolic process	http://amigo.geneontology.org/amigo/term/GO:0016072	46	35	21.0963	1.65906	2.58123e-05	0.000869653	1736;2091;3669;3921;4141;4691;4736;5036;6125;6129;6135;6154;6165;6187;6194;6201;6202;6203;6208;6217;6223;6227;6229;6232;9045;9188;9221;9555;9775;10521;10528;11224;26156;51602;55623	DDX17;DDX21;DKC1;EIF4A3;FBL;H2AFY;ISG20;MARS;NCL;NOLC1;NOP56;NOP58;PA2G4;RPL10A;RPL11;RPL14;RPL26;RPL35;RPL35A;RPL5;RPL7;RPS14;RPS16;RPS19;RPS2;RPS21;RPS24;RPS27;RPS6;RPS7;RPS8;RPS9;RPSA;RSL1D1;THUMPD1
GO:0001649	osteoblast differentiation	http://amigo.geneontology.org/amigo/term/GO:0001649	51	38	23.3894	1.62467	2.64864e-05	0.000882973	847;1192;1213;1277;1291;1462;1499;1655;1660;2091;2194;3020;3183;3192;3295;3336;3376;4057;5245;5701;6238;7171;9188;9902;10189;10457;10492;23020;23317;23376;26156;26585;27044;27316;57003;57665;285590;338773	ALYREF;CAT;CCDC47;CLIC1;CLTC;COL1A1;COL6A1;CTNNB1;DDX21;DDX5;DHX9;DNAJC13;FASN;FBL;GPNMB;GREM1;H3F3A;HNRNPC;HNRNPU;HSD17B4;HSPE1;IARS;LTF;MRC2;PHB;PSMC2;RBMX;RDH14;RRBP1;RSL1D1;SH3PXD2B;SND1;SNRNP200;SYNCRIP;TMEM119;TPM4;UFL1;VCAN
GO:0051276	chromosome organization	http://amigo.geneontology.org/amigo/term/GO:0051276	195	117	89.4301	1.30828	2.89001e-05	0.000953401	60;86;142;328;1108;1487;1499;1642;1660;1736;1810;2091;2547;3005;3006;3007;3008;3009;3020;3054;3065;3146;3148;3150;3178;3181;3183;3184;3192;3276;3320;3326;3704;3837;4000;4204;4678;4869;4926;5111;5245;5371;5585;5591;5757;5885;5887;5901;5928;5965;5970;5976;6117;6233;6294;6418;6421;6599;6603;6605;6672;6950;7155;7175;7203;7273;7520;7756;7913;7917;8243;8260;8338;8340;8451;8452;8467;8607;8971;9126;9184;…	ACIN1;ACTB;ACTL6A;ANP32B;ANP32E;APEX1;BAG6;BRD4;BUB3;CCT2;CCT3;CCT4;CCT5;CCT8;CHD4;CHTOP;CTBP1;CTCF;CTNNB1;CUL3;CUL4A;DDB1;DEK;DHX9;DKC1;DPY30;DR1;DTX3L;FBL;G3BP1;H1F0;H1FX;H2AFV;H2AFY;H3F3A;HCFC1;HDAC1;HIST1H1B;HIST1H1C;HIST1H1D;HIST1H1E;HIST1H2BL;HIST2H2AC;HMGB1;HMGB2;HMGN1;HNRNPA1;HNRNPA2B1;HNRNPC;HNRNPD;HNRNPU;HP1BP3;HSP90AA1;HSP90AB1;HUWE1;ITPA;KPNB1;LMNA;MECP2;MTA2;NAA10;NASP;NPM1;NUDT5;NUM…
GO:0034976	response to endoplasmic reticulum stress	http://amigo.geneontology.org/amigo/term/GO:0034976	100	66	45.8616	1.43911	2.93793e-05	0.000959219	37;488;581;811;1191;1200;1861;1938;1965;2673;2923;3068;3309;4000;5034;5371;5706;5770;6396;6400;6449;6745;7184;7415;7706;7873;7917;9114;9354;9570;9601;9709;9919;10087;10130;10134;10211;10525;10952;10954;10961;11315;22872;23071;23190;23376;23435;23753;26003;26608;27248;29979;51060;51465;51726;55161;56005;56886;57003;57333;58477;65992;80279;81502;81542;201595	ACADVL;ATP2A2;ATP6V0D1;BAG6;BAX;BCAP31;CALR;CCDC47;CDK5RAP3;CLU;COL4A3BP;DDRGK1;DNAJB11;EEF2;EIF2S1;ERLEC1;ERP29;ERP44;FLOT1;GFPT1;GORASP2;GOSR2;HDGF;HERPUD1;HM13;HSP90B1;HSPA5;HYOU1;LMNA;MANF;MYDGF;P4HB;PARK7;PDIA3;PDIA4;PDIA5;PDIA6;PML;PSMC6;PTPN1;RCN3;SDF2L1;SEC13;SEC16A;SEC31A;SEC61B;SEL1L;SGTA;SRPRB;SSR1;STT3B;TARDBP;TBL2;TMEM33;TMX1;TOR1A;TPP1;TRIM25;TXNDC12;UBE2J1;UBE4A;UBQLN1;UBXN4;UFL1;U…
GO:0031328	positive regulation of cellular biosynthetic process	http://amigo.geneontology.org/amigo/term/GO:0031328	312	177	143.088	1.237	3.06423e-05	0.000990246	81;86;142;183;199;328;348;378;387;566;824;948;952;972;988;1191;1277;1385;1499;1536;1601;1634;1660;1736;1810;1938;1991;1994;2022;2023;2185;2547;2801;2819;3005;3006;3007;3008;3009;3054;3059;3065;3074;3146;3148;3150;3178;3181;3182;3184;3190;3191;3192;3276;3309;3320;3326;3383;3428;3608;3609;3646;3655;3689;3735;3929;4060;4141;4204;4646;4691;4790;4869;4904;5093;5111;5245;5345;5371;5447;5530;5534;5585;5…	ACTL6A;ACTN4;ACTR3;AGRN;AGT;AIF1;ALYREF;APEX1;APOE;ARF4;ARHGEF2;AZU1;BCLAF1;BRD4;BUD31;CAPN2;CCAR1;CCAR2;CCT2;CCT3;CCT4;CCT5;CCT8;CD36;CD38;CD74;CDC5L;CDK5RAP3;CHP1;CLU;COL1A1;CREB1;CRLF3;CTCF;CTNNB1;CYBB;DAB2;DCN;DDRGK1;DDX17;DDX39B;DDX58;DHX9;DKC1;DR1;DTX3L;EEF2;EIF3C;EIF3D;EIF3E;EIF4A3;ELANE;ELAVL1;ENG;ENO1;FAM129B;FUBP3;GOLGA2;GPD1;GREM1;H1F0;H1FX;HCFC1;HCLS1;HDAC1;HEXB;HIST1H1B;HIST1H1C;HIST…
GO:0065004	protein-DNA complex assembly	http://amigo.geneontology.org/amigo/term/GO:0065004	43	33	19.7205	1.67339	3.25529e-05	0.00104136	142;1385;1642;1810;3005;3006;3007;3008;3009;3020;3146;3148;4678;4869;5701;5702;5704;5705;5706;5887;5928;6117;6233;6418;8340;8451;8467;8607;8971;9555;9733;10541;50809	ANP32B;CREB1;CUL4A;DDB1;DR1;H1F0;H1FX;H2AFY;H3F3A;HIST1H1B;HIST1H1C;HIST1H1D;HIST1H1E;HIST1H2BL;HMGB1;HMGB2;HP1BP3;NASP;NPM1;PARP1;PSMC2;PSMC3;PSMC4;PSMC5;PSMC6;RAD23B;RBBP4;RPA1;RPS27A;RUVBL1;SART3;SET;SMARCA5
GO:0002253	activation of immune response	http://amigo.geneontology.org/amigo/term/GO:0002253	167	102	76.5889	1.33179	3.43978e-05	0.00108938	2;60;71;100;338;581;695;715;716;718;720;722;725;727;729;730;731;735;929;948;952;961;1191;1445;1535;1604;2207;2243;2244;2266;2319;2547;3075;3113;3119;3122;3123;3146;3320;3326;3329;3385;3426;3428;3635;3684;3689;3929;3932;3937;3965;4057;4067;4332;4790;4841;5058;5062;5245;5336;5591;5627;5777;5788;5970;6188;6197;6233;6279;6280;6421;7184;7448;7454;7456;7520;7917;8892;8993;9473;9782;9844;10092;10093;100…	A2M;ACTB;ACTG1;ACTR3;ADA;APOB;ARPC1B;ARPC2;ARPC3;ARPC4;ARPC5;BAG6;BAX;BRK1;BTK;C1R;C1S;C3;C4A;C4BPA;C4BPB;C5;C6;C7;C8A;C9;CD14;CD36;CD38;CD47;CD55;CFH;CFI;CLU;CSK;CYBA;CYFIP2;DDX58;EIF2B2;ELMO1;FCER1G;FGA;FGB;FGG;FLOT1;FLOT2;HLA-DPA1;HLA-DQB1;HLA-DRA;HLA-DRB1;HMGB1;HSP90AA1;HSP90AB1;HSP90B1;HSPD1;ICAM3;IFI16;IGLL5;INPP5D;ITGAM;ITGB2;LBP;LCK;LCP2;LGALS9;LTF;LYN;MATR3;MNDA;MYO1G;NFKB1;NONO;PAK1;PAK…
GO:0051252	regulation of RNA metabolic process	http://amigo.geneontology.org/amigo/term/GO:0051252	493	266	226.098	1.17648	4.88365e-05	0.00153134	81;86;142;165;183;328;348;378;387;695;811;847;948;952;972;988;1108;1191;1277;1385;1487;1499;1545;1601;1634;1655;1660;1736;1810;1991;1994;2022;2023;2167;2200;2202;2203;2547;2804;2969;3005;3006;3007;3008;3009;3020;3054;3059;3065;3068;3074;3146;3148;3150;3178;3181;3182;3183;3184;3185;3187;3190;3191;3192;3276;3309;3312;3329;3383;3428;3608;3609;3655;3689;3735;3842;3965;4057;4060;4141;4204;4646;4670;46…	ACTL6A;ACTN4;ACTR3;ADIPOQ;AEBP1;AGRN;AGT;AHCYL1;AHNAK;ALYREF;ANP32A;APEX1;APOE;ARF4;ARHGEF2;BASP1;BCLAF1;BOLA2;BRD4;BTK;BUD31;CALR;CAT;CCAR1;CCAR2;CCDC22;CD36;CD38;CD74;CDC5L;CDK5RAP3;CHCHD3;CHD4;CHP1;CLU;CNOT1;COL1A1;COMMD6;CPSF6;CREB1;CRLF3;CTBP1;CTCF;CTNNB1;CUL3;CYP1B1;DAB2;DAZAP1;DCN;DDRGK1;DDX17;DDX39B;DDX5;DDX58;DEK;DHX9;DKC1;DNAJC1;DR1;DTX3L;EFEMP1;ELANE;ELAVL1;ENG;ENO1;FABP4;FAM129B;FBN1;…
GO:0045934	negative regulation of nucleobase-containing compound metabolic process	http://amigo.geneontology.org/amigo/term/GO:0045934	214	126	98.1438	1.28383	4.97549e-05	0.00153148	142;165;328;387;811;948;952;1385;1487;1499;1601;1655;1660;1736;1810;1991;1994;2023;2167;2203;2547;3005;3006;3007;3008;3009;3020;3054;3059;3065;3068;3146;3148;3178;3181;3183;3184;3190;3191;3192;3312;3428;3609;4204;4790;4841;4904;5036;5195;5245;5371;5530;5705;5725;5859;5970;6134;6188;6207;6208;6231;6233;6282;6418;6421;6427;6429;6605;6672;6772;7175;7329;7341;7514;7520;7536;8241;8243;8452;8467;8878;8…	ADIPOQ;AEBP1;APEX1;ATG7;BASP1;BCLAF1;CALR;CCAR1;CCAR2;CD36;CD38;CHCHD3;CNOT1;CREB1;CTBP1;CTCF;CTNNB1;CUL3;DAB2;DDX5;DHX9;DKC1;DR1;ELANE;ELAVL1;ENO1;FABP4;FAM129B;FBP1;GATAD2A;GREM1;H1F0;H1FX;H2AFY;H3F3A;HCFC1;HCLS1;HDAC1;HDGF;HIST1H1B;HIST1H1C;HIST1H1D;HIST1H1E;HMGB1;HMGB2;HNRNPA0;HNRNPA1;HNRNPA2B1;HNRNPC;HNRNPD;HNRNPK;HNRNPL;HNRNPU;HSPA8;IFI16;ILF3;KHDRBS1;LMCD1;LRRFIP1;MECP2;MTA2;MTDH;NFKB1;NON…
GO:0002474	antigen processing and presentation of peptide antigen via MHC class I	http://amigo.geneontology.org/amigo/term/GO:0002474	26	22	11.924	1.84502	4.98083e-05	0.00153148	567;811;821;948;2207;2923;3134;6396;6890;6891;6892;8673;8773;9341;9554;9632;9871;10134;10437;22872;51128;51752	B2M;BCAP31;CALR;CANX;CD36;ERAP1;FCER1G;HLA-F;IFI30;PDIA3;SAR1B;SEC13;SEC22B;SEC24C;SEC24D;SEC31A;SNAP23;TAP1;TAP2;TAPBP;VAMP3;VAMP8
GO:0051028	mRNA transport	http://amigo.geneontology.org/amigo/term/GO:0051028	47	35	21.555	1.62376	5.68702e-05	0.00173181	1660;3178;3181;4600;4927;5903;5976;6396;6426;6427;6429;7175;7514;7919;8021;8106;8570;9444;9631;9688;9775;9877;9961;10189;10212;11338;23039;23165;23299;23636;26097;55110;81608;84324;220988	ALYREF;BICD2;CHTOP;DDX39A;DDX39B;DHX9;EIF4A3;FIP1L1;HNRNPA1;HNRNPA2B1;HNRNPA3;KHSRP;MAGOHB;MVP;MX2;NUP155;NUP205;NUP214;NUP62;NUP88;NUP93;PABPN1;QKI;RANBP2;SARNP;SEC13;SRSF1;SRSF2;SRSF4;TPR;U2AF2;UPF1;XPO1;XPO7;ZC3H11A
GO:0045935	positive regulation of nucleobase-containing compound metabolic process	http://amigo.geneontology.org/amigo/term/GO:0045935	287	163	131.623	1.23839	6.06471e-05	0.00182923	81;86;142;183;328;348;378;581;952;972;988;1277;1385;1499;1601;1634;1655;1660;1736;1810;2022;2023;2185;2547;2819;3005;3006;3007;3008;3009;3054;3059;3065;3074;3146;3148;3150;3178;3181;3182;3184;3190;3192;3309;3312;3320;3326;3428;3608;3609;3655;3735;4060;4141;4204;4646;4691;4790;4869;4904;5093;5111;5245;5345;5371;5430;5530;5534;5585;5591;5701;5702;5704;5705;5706;5788;5901;5970;5976;6188;6197;6233;62…	ACTL6A;ACTN4;ACTR3;AGRN;AGT;ALYREF;APEX1;APOE;ARF4;ARHGEF2;BAX;BCLAF1;BRD4;BUD31;CCAR1;CCAR2;CCT2;CCT3;CCT4;CCT5;CCT8;CD38;CD74;CDC5L;CDK5RAP3;CNOT1;COL1A1;CREB1;CRLF3;CTCF;CTNNB1;DAB2;DAZAP1;DCN;DDRGK1;DDX17;DDX39B;DDX5;DDX58;DHX9;DKC1;DR1;DTX3L;ENG;ENO1;FAM129B;FUBP3;GPD1;GREM1;H1F0;H1FX;HCFC1;HCLS1;HDAC1;HEXB;HIST1H1B;HIST1H1C;HIST1H1D;HIST1H1E;HMGB1;HMGB2;HMGN1;HNRNPA1;HNRNPA2B1;HNRNPAB;HNRNP…
GO:0015931	nucleobase-containing compound transport	http://amigo.geneontology.org/amigo/term/GO:0015931	73	50	33.479	1.49347	6.52944e-05	0.00195082	1660;3178;3181;3192;3921;4600;4869;4927;5036;5901;5903;5976;6396;6421;6426;6427;6429;6741;7175;7514;7919;8021;8106;8570;9444;9631;9688;9775;9804;9877;9961;10189;10211;10212;10657;11052;11338;23039;23165;23180;23299;23636;26097;29957;55110;64062;81608;84324;87178;220988	ALYREF;BICD2;CHTOP;CPSF6;DDX39A;DDX39B;DHX9;EIF4A3;FIP1L1;FLOT1;HNRNPA1;HNRNPA2B1;HNRNPA3;HNRNPU;KHDRBS1;KHSRP;MAGOHB;MVP;MX2;NPM1;NUP155;NUP205;NUP214;NUP62;NUP88;NUP93;PA2G4;PABPN1;PNPT1;QKI;RAN;RANBP2;RBM26;RFTN1;RPSA;SARNP;SEC13;SFPQ;SLC25A24;SRSF1;SRSF2;SRSF4;SSB;TOMM20;TPR;U2AF2;UPF1;XPO1;XPO7;ZC3H11A
GO:0006487	protein N-linked glycosylation	http://amigo.geneontology.org/amigo/term/GO:0006487	16	15	7.33786	2.04419	7.33477e-05	0.00217095	1603;1650;2673;3703;5238;6184;6185;7415;7841;9526;51465;55858;56886;84061;201595	DAD1;DDOST;GFPT1;MAGT1;MOGS;MPDU1;PGM3;RPN1;RPN2;STT3A;STT3B;TMEM165;UBE2J1;UGGT1;VCP
GO:0002449	lymphocyte mediated immunity	http://amigo.geneontology.org/amigo/term/GO:0002449	68	47	31.1859	1.50709	7.61442e-05	0.00223286	164;567;695;715;716;718;720;722;725;727;729;730;731;735;972;1075;1178;1191;1512;1604;2207;3119;3134;3146;3251;3263;3329;3383;3426;3635;3916;3965;5052;5272;5777;5788;5873;7037;7264;7454;8417;11151;23075;23180;51571;64005;100423062	AP1G1;B2M;BTK;C1R;C1S;C3;C4A;C4BPA;C4BPB;C5;C6;C7;C8A;C9;CD55;CD74;CFI;CLC;CLU;CORO1A;CTSC;CTSH;FAM49B;FCER1G;HLA-DQB1;HLA-F;HMGB1;HPRT1;HPX;HSPD1;ICAM1;IGLL5;INPP5D;LAMP1;LGALS9;MYO1G;PRDX1;PTPN6;PTPRC;RAB27A;RFTN1;SERPINB9;STX7;SWAP70;TFRC;TSTA3;WAS
GO:0009607	response to biotic stimulus	http://amigo.geneontology.org/amigo/term/GO:0009607	202	119	92.6404	1.28454	7.8956e-05	0.00229407	103;338;375;387;488;566;567;671;684;695;718;820;824;834;836;929;931;948;961;1191;1511;1535;1604;1634;1660;1668;1937;1991;2023;2167;2207;2243;2244;2289;2597;2876;3146;3148;3240;3309;3329;3383;3428;3609;3669;3925;3929;3934;3965;4057;4067;4069;4258;4353;4599;4600;4790;4940;5094;5272;5336;5371;5553;5657;5683;5788;5836;5861;5970;5976;6036;6037;6156;6197;6210;6223;6279;6280;6283;6772;7431;7456;7706;810…	ADAR;ADIPOQ;APOB;ARF1;ATG7;ATP2A2;AZU1;B2M;BANF1;BPI;BST2;BTK;C3;CAMP;CAPN2;CASP1;CASP3;CCDC47;CCT5;CD14;CD36;CD47;CD55;CLU;COTL1;CTSG;CYBA;DCLK1;DCN;DDX17;DDX21;DDX58;DEFA3;DHX9;DTX3L;EEF1G;ELANE;ENO1;EPX;ERAP1;FABP4;FCER1G;FGA;FGB;FKBP5;GAPDH;GPX1;GSDMD;HMGB1;HMGB2;HNRNPA0;HNRNPUL1;HP;HSPA5;HSPD1;ICAM1;IFI16;IGLL5;ILF3;ISG20;JAGN1;LBP;LCN2;LGALS9;LRG1;LSM5;LTF;LYN;LYZ;MGST2;MPO;MS4A1;MTDH;MX1;M…
GO:0040029	regulation of gene expression, epigenetic	http://amigo.geneontology.org/amigo/term/GO:0040029	56	40	25.6825	1.55748	8.29092e-05	0.00238703	60;103;1499;1655;1660;1994;2876;3005;3006;3007;3008;3009;3020;3065;3146;3181;3192;3428;4204;5430;5431;5434;5437;5530;5901;5928;5936;5976;7913;8467;8971;9188;9555;10155;10209;10269;10664;23019;23451;51593	ACTB;ADAR;CNOT1;CTCF;CTNNB1;DDX21;DDX5;DEK;DHX9;EIF1;ELAVL1;GPX1;H1F0;H1FX;H2AFY;H3F3A;HDAC1;HIST1H1B;HIST1H1C;HIST1H1D;HIST1H1E;HMGB1;HNRNPA2B1;HNRNPU;IFI16;MECP2;POLR2A;POLR2B;POLR2E;POLR2H;PPP3CA;RAN;RBBP4;RBM4;SF3B1;SMARCA5;SRRT;TRIM28;UPF1;ZMPSTE24
GO:0016925	protein sumoylation	http://amigo.geneontology.org/amigo/term/GO:0016925	12	12	5.50339	2.18047	8.43073e-05	0.00240542	1499;5371;5903;5970;6613;7329;7341;10054;10055;10155;11315;54472	CTNNB1;PARK7;PML;RANBP2;RELA;SAE1;SUMO1;SUMO2;TOLLIP;TRIM28;UBA2;UBE2I
GO:0043044	ATP-dependent chromatin remodeling	http://amigo.geneontology.org/amigo/term/GO:0043044	19	17	8.7137	1.95095	9.24683e-05	0.00258981	60;86;1108;3065;3183;4678;4869;5757;5928;6599;6603;6605;8467;8607;9219;55193;81611	ACTB;ACTL6A;ANP32E;CHD4;HDAC1;HNRNPC;MTA2;NASP;NPM1;PBRM1;PTMA;RBBP4;RUVBL1;SMARCA5;SMARCC1;SMARCD2;SMARCE1
GO:0000380	alternative mRNA splicing, via spliceosome	http://amigo.geneontology.org/amigo/term/GO:0000380	25	21	11.4654	1.8316	9.32137e-05	0.00258981	1655;1660;3178;3191;3192;4670;5725;5936;6421;6426;6427;6429;8241;9589;9733;9967;10521;10657;27316;55234;58517	DDX17;DDX5;DHX9;HNRNPA1;HNRNPL;HNRNPM;HNRNPU;KHDRBS1;PTBP1;RBM10;RBM25;RBM4;RBMX;SART3;SFPQ;SMU1;SRSF1;SRSF2;SRSF4;THRAP3;WTAP
GO:2001252	positive regulation of chromosome organization	http://amigo.geneontology.org/amigo/term/GO:2001252	41	31	18.8033	1.64865	9.39673e-05	0.00258981	1487;1499;1736;3009;3178;3181;3184;3192;4000;4204;4926;5371;5885;6421;6950;7175;7203;7520;8452;9555;9733;9810;10111;10155;10575;10576;10694;10856;22948;23476;26097	BRD4;CCT2;CCT3;CCT4;CCT5;CCT8;CHTOP;CTBP1;CTNNB1;CUL3;DKC1;H2AFY;HIST1H1B;HNRNPA1;HNRNPA2B1;HNRNPD;HNRNPU;LMNA;MECP2;NUMA1;PML;RAD21;RAD50;RNF40;RUVBL2;SART3;SFPQ;TCP1;TPR;TRIM28;XRCC5
GO:0050727	regulation of inflammatory response	http://amigo.geneontology.org/amigo/term/GO:0050727	108	69	49.5305	1.39308	9.40411e-05	0.00258981	2;100;183;335;347;348;695;715;716;718;720;722;725;727;729;730;731;735;961;1003;1191;1215;1604;1660;1991;2161;2167;2207;2876;3075;3329;3426;3684;3689;3735;3929;4067;4258;4318;4790;5176;5245;5627;5687;5692;5788;5970;6223;6279;6280;6283;6288;7052;7114;7448;8673;8723;8993;9341;9370;11315;11331;23476;23729;27250;29108;55737;58533;140885	A2M;ADA;ADIPOQ;AGT;APOA1;APOD;APOE;BRD4;BTK;C1R;C1S;C3;C4A;C4BPA;C4BPB;C5;C6;C7;C8A;C9;CD47;CD55;CDH5;CFH;CFI;CLU;CMA1;DHX9;ELANE;F12;FABP4;FCER1G;GPX1;HSPD1;ITGAM;ITGB2;KARS;LBP;LYN;MGST2;MMP9;NFKB1;PARK7;PDCD4;PGLYRP1;PHB;PHB2;PROS1;PSMA6;PSMB4;PTPRC;PYCARD;RELA;RPS19;S100A12;S100A8;S100A9;SAA1;SERPINF1;SHPK;SIRPA;SNX4;SNX6;TGM2;TMSB4X;VAMP3;VAMP8;VPS35;VTN
GO:0006334	nucleosome assembly	http://amigo.geneontology.org/amigo/term/GO:0006334	22	19	10.0896	1.88314	9.7496e-05	0.00266181	3005;3006;3007;3008;3009;3020;3148;4678;4869;5928;6418;8340;8467;8607;8971;9555;9733;10541;50809	ANP32B;H1F0;H1FX;H2AFY;H3F3A;HIST1H1B;HIST1H1C;HIST1H1D;HIST1H1E;HIST1H2BL;HMGB2;HP1BP3;NASP;NPM1;RBBP4;RUVBL1;SART3;SET;SMARCA5
GO:0034470	ncRNA processing	http://amigo.geneontology.org/amigo/term/GO:0034470	60	42	27.517	1.52633	0.000117029	0.00316778	16;103;1736;2091;3181;3669;3735;3921;4736;5036;6125;6129;6135;6154;6165;6187;6194;6201;6202;6203;6208;6217;6223;6227;6229;6232;6741;9045;9188;9221;9775;10521;10528;11224;22929;26156;51493;51593;51602;54888;55623;55644	AARS;ADAR;DDX17;DDX21;DKC1;EIF4A3;FBL;HNRNPA2B1;ISG20;KARS;NOLC1;NOP56;NOP58;NSUN2;OSGEP;PA2G4;RPL10A;RPL11;RPL14;RPL26;RPL35;RPL35A;RPL5;RPL7;RPS14;RPS16;RPS19;RPS2;RPS21;RPS24;RPS27;RPS6;RPS7;RPS8;RPS9;RPSA;RSL1D1;RTCB;SEPHS1;SRRT;SSB;THUMPD1
GO:0006310	DNA recombination	http://amigo.geneontology.org/amigo/term/GO:0006310	43	32	19.7205	1.62268	0.000122264	0.00328145	86;142;328;2547;3005;3006;3007;3008;3009;3146;3148;3329;4841;5591;5788;5885;5965;6117;6421;7037;7155;7247;7454;7520;8607;8971;10111;10189;10856;23075;25939;54386	ACTL6A;ALYREF;APEX1;H1F0;H1FX;HIST1H1B;HIST1H1C;HIST1H1D;HIST1H1E;HMGB1;HMGB2;HSPD1;NONO;PARP1;PRKDC;PTPRC;RAD21;RAD50;RECQL;RPA1;RUVBL1;RUVBL2;SAMHD1;SFPQ;SWAP70;TERF2IP;TFRC;TOP2B;TSN;WAS;XRCC5;XRCC6
GO:2000113	negative regulation of cellular macromolecule biosynthetic process	http://amigo.geneontology.org/amigo/term/GO:2000113	194	114	88.9715	1.28131	0.000130365	0.00346945	142;165;811;948;952;1385;1487;1499;1601;1655;1810;1965;1991;2023;2167;2203;2547;2597;3005;3006;3007;3008;3009;3020;3054;3059;3065;3068;3146;3148;3178;3181;3183;3184;3192;3312;3428;3609;3646;4076;4204;4691;4790;4841;5036;5195;5245;5371;5705;5859;5936;5970;5976;6134;6188;6208;6233;6282;6418;6421;6470;6605;6672;6726;6772;7072;7175;7329;7341;7514;7520;8241;8243;8452;8467;8570;8878;8971;9126;9208;9219…	ADIPOQ;AEBP1;ATG7;BASP1;BCLAF1;CALR;CAPRIN1;CCAR2;CD36;CD38;CHCHD3;CNOT1;CREB1;CTBP1;CTCF;CTNNB1;CUL3;DAB2;DDX5;DR1;EIF2S1;EIF3E;EIF4A3;ELANE;ENO1;FABP4;FAM129B;FBP1;GAPDH;GATAD2A;GREM1;H1F0;H1FX;H2AFY;H3F3A;HCFC1;HCLS1;HDAC1;HDGF;HIST1H1B;HIST1H1C;HIST1H1D;HIST1H1E;HMGB1;HMGB2;HNRNPA1;HNRNPA2B1;HNRNPC;HNRNPD;HNRNPR;HNRNPU;HSPA8;IFI16;ILF3;KHDRBS1;KHSRP;LMCD1;LRRFIP1;MECP2;MTA2;MTDH;NCL;NFKB1;NON…
GO:0033044	regulation of chromosome organization	http://amigo.geneontology.org/amigo/term/GO:0033044	69	47	31.6445	1.48525	0.000133985	0.00352079	142;1487;1499;1736;3005;3006;3007;3008;3009;3020;3178;3181;3183;3184;3192;4000;4204;4926;5371;5885;5976;6418;6421;6950;7175;7203;7520;7756;8260;8452;8971;9184;9555;9733;9810;10111;10155;10269;10575;10576;10664;10694;10856;22948;23476;26097;54386	BRD4;BUB3;CCT2;CCT3;CCT4;CCT5;CCT8;CHTOP;CTBP1;CTCF;CTNNB1;CUL3;DKC1;H1F0;H1FX;H2AFY;H3F3A;HIST1H1B;HIST1H1C;HIST1H1D;HIST1H1E;HNRNPA1;HNRNPA2B1;HNRNPC;HNRNPD;HNRNPU;LMNA;MECP2;NAA10;NUMA1;PARP1;PML;RAD21;RAD50;RNF40;RUVBL2;SART3;SET;SFPQ;TCP1;TERF2IP;TPR;TRIM28;UPF1;XRCC5;ZMPSTE24;ZNF207
GO:0043207	response to external biotic stimulus	http://amigo.geneontology.org/amigo/term/GO:0043207	198	116	90.806	1.27745	0.000135629	0.00352079	103;338;375;387;488;566;567;671;684;695;718;820;824;834;836;929;931;948;961;1191;1511;1535;1604;1634;1660;1668;1937;1991;2023;2167;2207;2243;2244;2289;2597;2876;3146;3148;3240;3329;3383;3428;3609;3669;3925;3929;3934;3965;4057;4067;4069;4258;4353;4599;4600;4790;4940;5094;5272;5336;5371;5553;5657;5683;5788;5836;5861;5970;5976;6036;6037;6156;6197;6210;6223;6279;6280;6283;6772;7431;7456;7706;8106;828…	ADAR;ADIPOQ;APOB;ARF1;ATG7;ATP2A2;AZU1;B2M;BANF1;BPI;BST2;BTK;C3;CAMP;CAPN2;CASP1;CASP3;CCT5;CD14;CD36;CD47;CD55;CLU;COTL1;CTSG;CYBA;DCLK1;DCN;DDX17;DDX21;DDX58;DEFA3;DHX9;DTX3L;EEF1G;ELANE;ENO1;EPX;ERAP1;FABP4;FCER1G;FGA;FGB;FKBP5;GAPDH;GPX1;GSDMD;HMGB1;HMGB2;HNRNPA0;HNRNPUL1;HP;HSPD1;ICAM1;IFI16;IGLL5;ILF3;ISG20;JAGN1;LBP;LCN2;LGALS9;LRG1;LSM5;LTF;LYN;LYZ;MGST2;MPO;MS4A1;MTDH;MX1;MX2;NFKB1;NPC2…
GO:0051707	response to other organism	http://amigo.geneontology.org/amigo/term/GO:0051707	198	116	90.806	1.27745	0.000135629	0.00352079	103;338;375;387;488;566;567;671;684;695;718;820;824;834;836;929;931;948;961;1191;1511;1535;1604;1634;1660;1668;1937;1991;2023;2167;2207;2243;2244;2289;2597;2876;3146;3148;3240;3329;3383;3428;3609;3669;3925;3929;3934;3965;4057;4067;4069;4258;4353;4599;4600;4790;4940;5094;5272;5336;5371;5553;5657;5683;5788;5836;5861;5970;5976;6036;6037;6156;6197;6210;6223;6279;6280;6283;6772;7431;7456;7706;8106;828…	ADAR;ADIPOQ;APOB;ARF1;ATG7;ATP2A2;AZU1;B2M;BANF1;BPI;BST2;BTK;C3;CAMP;CAPN2;CASP1;CASP3;CCT5;CD14;CD36;CD47;CD55;CLU;COTL1;CTSG;CYBA;DCLK1;DCN;DDX17;DDX21;DDX58;DEFA3;DHX9;DTX3L;EEF1G;ELANE;ENO1;EPX;ERAP1;FABP4;FCER1G;FGA;FGB;FKBP5;GAPDH;GPX1;GSDMD;HMGB1;HMGB2;HNRNPA0;HNRNPUL1;HP;HSPD1;ICAM1;IFI16;IGLL5;ILF3;ISG20;JAGN1;LBP;LCN2;LGALS9;LRG1;LSM5;LTF;LYN;LYZ;MGST2;MPO;MS4A1;MTDH;MX1;MX2;NFKB1;NPC2…
GO:0051254	positive regulation of RNA metabolic process	http://amigo.geneontology.org/amigo/term/GO:0051254	243	139	111.444	1.24727	0.000141536	0.00364425	81;86;142;183;328;348;378;952;972;988;1277;1385;1499;1601;1634;1655;1660;1810;2022;2547;3005;3006;3007;3008;3009;3054;3059;3065;3074;3146;3148;3150;3182;3184;3190;3192;3309;3312;3428;3608;3609;3655;3735;4060;4141;4204;4646;4691;4790;4869;4904;5093;5245;5345;5371;5430;5530;5534;5585;5591;5701;5702;5704;5705;5706;5901;5970;5976;6197;6233;6294;6396;6421;6426;6599;6603;6605;6613;6672;6772;6917;7454;7…	ACTL6A;ACTN4;ACTR3;AGRN;AGT;ALYREF;APEX1;APOE;ARF4;ARHGEF2;BCLAF1;BRD4;BUD31;CCAR1;CCAR2;CD38;CD74;CDC5L;CDK5RAP3;CNOT1;COL1A1;CREB1;CRLF3;CTCF;CTNNB1;DAB2;DAZAP1;DCN;DDRGK1;DDX17;DDX39B;DDX5;DDX58;DHX9;DR1;DTX3L;ENG;FAM129B;FUBP3;GREM1;H1F0;H1FX;HCFC1;HCLS1;HDAC1;HEXB;HIST1H1B;HIST1H1C;HIST1H1D;HIST1H1E;HMGB1;HMGB2;HMGN1;HNRNPAB;HNRNPD;HNRNPK;HNRNPR;HNRNPU;HSPA5;HSPA8;IFI16;ILF2;ILF3;ITGA6;KARS;…
GO:0006352	DNA-templated transcription, initiation	http://amigo.geneontology.org/amigo/term/GO:0006352	27	22	12.3826	1.77668	0.000152621	0.0038933	581;1385;1499;1810;2969;3146;4204;5430;5431;5434;5437;5701;5702;5704;5705;5706;8467;9774;9967;10155;10923;29959	BAX;BCLAF1;CREB1;CTNNB1;DR1;GTF2I;HMGB1;MECP2;NRBP1;POLR2A;POLR2B;POLR2E;POLR2H;PSMC2;PSMC3;PSMC4;PSMC5;PSMC6;SMARCA5;SUB1;THRAP3;TRIM28
GO:0009100	glycoprotein metabolic process	http://amigo.geneontology.org/amigo/term/GO:0009100	45	33	20.6377	1.59901	0.000154896	0.0038933	1462;1471;1499;1603;1634;1650;2673;2801;3073;3074;3703;4125;5238;5351;5589;5861;6184;6185;6400;7415;7841;8813;9526;11261;11315;23071;23193;51465;55858;56886;64083;84061;201595	CHP1;CST3;CTNNB1;DAD1;DCN;DDOST;DPM1;ERP44;GANAB;GFPT1;GOLGA2;GOLPH3;HEXA;HEXB;MAGT1;MAN2B1;MOGS;MPDU1;PARK7;PGM3;PLOD1;PRKCSH;RAB1A;RPN1;RPN2;SEL1L;STT3A;STT3B;TMEM165;UBE2J1;UGGT1;VCAN;VCP
GO:0002703	regulation of leukocyte mediated immunity	http://amigo.geneontology.org/amigo/term/GO:0002703	45	33	20.6377	1.59901	0.000154896	0.0038933	164;567;684;695;718;722;725;1178;2207;3134;3146;3263;3329;3684;3689;3916;3965;4067;5272;5777;5788;5880;6813;7037;7454;8417;8673;8723;9188;9341;23586;51571;58533	AP1G1;B2M;BST2;BTK;C3;C4BPA;C4BPB;CLC;DDX21;DDX58;FAM49B;FCER1G;HLA-F;HMGB1;HPX;HSPD1;ITGAM;ITGB2;LAMP1;LGALS9;LYN;PTPN6;PTPRC;RAC2;SERPINB9;SNX4;SNX6;STX7;STXBP2;TFRC;VAMP3;VAMP8;WAS
GO:0071426	ribonucleoprotein complex export from nucleus	http://amigo.geneontology.org/amigo/term/GO:0071426	40	30	18.3446	1.63536	0.00015792	0.00393804	3181;3921;4869;4927;5036;5901;5903;5976;6426;6427;6429;6741;7175;7514;7919;8021;8106;9631;9688;9775;9877;10189;10212;11338;23165;23636;26097;55110;81608;84324	ALYREF;CHTOP;DDX39A;DDX39B;EIF4A3;FIP1L1;HNRNPA2B1;MAGOHB;NPM1;NUP155;NUP205;NUP214;NUP62;NUP88;NUP93;PA2G4;PABPN1;RAN;RANBP2;RPSA;SARNP;SRSF1;SRSF2;SRSF4;SSB;TPR;U2AF2;UPF1;XPO1;ZC3H11A
GO:0002819	regulation of adaptive immune response	http://amigo.geneontology.org/amigo/term/GO:0002819	24	20	11.0068	1.81706	0.000173224	0.00428595	100;567;695;718;722;725;1178;2207;3134;3146;3263;3329;5585;5777;5788;7037;7454;8417;29108;51571	ADA;B2M;BTK;C3;C4BPA;C4BPB;CLC;FAM49B;FCER1G;HLA-F;HMGB1;HPX;HSPD1;PKN1;PTPN6;PTPRC;PYCARD;STX7;TFRC;WAS
GO:0051253	negative regulation of RNA metabolic process	http://amigo.geneontology.org/amigo/term/GO:0051253	197	115	90.3474	1.27287	0.000178704	0.00438726	142;165;328;811;948;952;1385;1487;1499;1601;1655;1660;1736;1810;1991;1994;2023;2167;2203;2547;3005;3006;3007;3008;3009;3020;3054;3059;3065;3068;3146;3148;3181;3183;3184;3190;3191;3192;3312;3428;3609;4204;4790;4841;4904;5036;5195;5245;5371;5530;5705;5725;5859;5970;6134;6207;6208;6231;6233;6418;6421;6427;6429;6605;6672;6772;7175;7329;7341;7514;7520;7536;8241;8452;8467;8878;8971;9208;9219;9370;9555;…	ADIPOQ;AEBP1;APEX1;BASP1;BCLAF1;CALR;CCAR1;CCAR2;CD36;CD38;CHCHD3;CNOT1;CREB1;CTBP1;CTCF;CTNNB1;CUL3;DAB2;DDX5;DHX9;DKC1;DR1;ELANE;ELAVL1;ENO1;FABP4;FAM129B;FBP1;GATAD2A;GREM1;H1F0;H1FX;H2AFY;H3F3A;HCFC1;HCLS1;HDAC1;HDGF;HIST1H1B;HIST1H1C;HIST1H1D;HIST1H1E;HMGB1;HMGB2;HNRNPA0;HNRNPA2B1;HNRNPC;HNRNPD;HNRNPK;HNRNPL;HNRNPU;HSPA8;IFI16;ILF3;KHDRBS1;LMCD1;LRRFIP1;MECP2;MTA2;MTDH;NFKB1;NONO;PA2G4;PABPC…
GO:0042273	ribosomal large subunit biogenesis	http://amigo.geneontology.org/amigo/term/GO:0042273	21	18	9.63094	1.86898	0.000186023	0.00453182	4736;4869;6122;6125;6128;6129;6134;6135;6136;6147;6152;6154;6165;6169;6175;9045;11224;26156	NPM1;RPL10;RPL10A;RPL11;RPL12;RPL14;RPL23A;RPL24;RPL26;RPL3;RPL35;RPL35A;RPL38;RPL5;RPL6;RPL7;RPLP0;RSL1D1
GO:0032774	RNA biosynthetic process	http://amigo.geneontology.org/amigo/term/GO:0032774	451	242	206.836	1.17001	0.000190113	0.00456662	81;86;142;165;183;328;348;378;387;581;689;695;811;847;948;952;972;988;1108;1191;1277;1385;1478;1487;1499;1545;1601;1634;1655;1660;1810;1991;2022;2023;2167;2200;2202;2203;2547;2804;2969;3005;3006;3007;3008;3009;3020;3054;3059;3065;3068;3074;3146;3148;3150;3181;3182;3184;3190;3192;3276;3309;3312;3329;3383;3428;3608;3609;3655;3689;3735;3965;4057;4060;4141;4204;4646;4691;4733;4790;4841;4869;4904;4926…	ACTL6A;ACTN4;ACTR3;ADIPOQ;ADRM1;AEBP1;AGRN;AGT;ALYREF;APEX1;APOE;ARF4;ARHGEF2;BASP1;BAX;BCLAF1;BOLA2;BRD4;BTF3;BTK;BUD31;CALR;CAT;CCAR1;CCAR2;CCDC22;CD36;CD38;CD74;CDC5L;CDK5RAP3;CHCHD3;CHD4;CHP1;CLU;CNOT1;COL1A1;COMMD6;CREB1;CRLF3;CSTF2;CTBP1;CTCF;CTNNB1;CUL3;CYP1B1;DAB2;DCN;DDRGK1;DDX17;DDX21;DDX39B;DDX5;DDX58;DEK;DHX9;DNAJC1;DR1;DRG1;DTX3L;EFEMP1;ELANE;ENG;ENO1;FABP4;FAM129B;FBN1;FBP1;FIP1L1;F…
GO:0051169	nuclear transport	http://amigo.geneontology.org/amigo/term/GO:0051169	119	74	54.5753	1.35592	0.000190336	0.00456662	183;347;811;948;1660;2810;3059;3178;3181;3326;3837;3842;3921;4000;4600;4869;4927;5036;5371;5530;5901;5903;5905;5936;5976;6426;6427;6429;6632;6633;6634;6635;6636;6637;6672;6741;7175;7514;7531;7919;8021;8106;8125;8498;8815;9221;9631;9688;9775;9877;10155;10189;10212;10541;10657;10768;10952;11052;11168;11214;11261;11315;11331;11338;23039;23165;23435;23636;26097;55110;64062;81608;84324;653489	AGT;AHCYL1;AKAP13;ALYREF;ANP32A;ANP32B;APOD;BANF1;CALR;CD36;CHP1;CHTOP;CPSF6;DDX39A;DDX39B;DHX9;EIF4A3;FIP1L1;HCLS1;HNRNPA1;HNRNPA2B1;HSP90AB1;KHDRBS1;KPNB1;LMNA;MAGOHB;MX2;NOLC1;NPM1;NUP155;NUP205;NUP214;NUP62;NUP88;NUP93;PA2G4;PABPN1;PARK7;PHB2;PML;PPP3CA;PSIP1;RAN;RANBP2;RANBP3;RANGAP1;RBM26;RBM4;RGPD3;RPSA;SARNP;SEC61B;SFN;SNRPD1;SNRPD2;SNRPD3;SNRPE;SNRPF;SNRPG;SP100;SRSF1;SRSF2;SRSF4;SSB;TAR…
GO:0001906	cell killing	http://amigo.geneontology.org/amigo/term/GO:0001906	47	34	21.555	1.57736	0.000191818	0.00456759	164;566;567;735;820;1075;1511;1512;1668;1991;2597;3134;3251;3326;3383;3916;3965;4057;4069;5052;5272;5777;5788;5873;6156;6223;6283;6813;7264;8417;8542;8993;11151;51571	AP1G1;APOL1;AZU1;B2M;C9;CAMP;CORO1A;CTSC;CTSG;CTSH;DEFA3;ELANE;FAM49B;GAPDH;HLA-F;HPRT1;HSP90AB1;ICAM1;LAMP1;LGALS9;LTF;LYZ;PGLYRP1;PRDX1;PTPN6;PTPRC;RAB27A;RPL30;RPS19;S100A12;SERPINB9;STX7;STXBP2;TSTA3
GO:0044419	interspecies interaction between organisms	http://amigo.geneontology.org/amigo/term/GO:0044419	328	181	150.426	1.20325	0.000208797	0.00493477	103;161;162;163;164;259;290;302;348;375;387;566;567;581;684;735;820;948;950;972;1104;1175;1315;1385;1487;1499;1508;1511;1604;1642;1655;1660;1668;1794;1803;1973;1991;2060;2547;2597;2876;3054;3065;3075;3122;3178;3190;3263;3312;3326;3329;3383;3428;3603;3609;3669;3735;3837;3842;3916;3921;3929;3932;3965;4057;4067;4069;4204;4353;4599;4869;4927;4940;5034;5062;5091;5093;5094;5111;5272;5371;5434;5478;5479…	ADAR;ALYREF;AMBP;ANPEP;ANXA2;AP1B1;AP1G1;AP1M1;AP2A2;AP2B1;AP2S1;AP3M1;APOE;APOL1;ARF1;ATG7;ATP6V1H;AZU1;B2M;BANF1;BAX;BRD4;BST2;C9;CAMP;CD36;CD55;CD74;CFH;COPB1;CREB1;CTBP1;CTNNB1;CTSB;CTSG;CUL4A;DDB1;DDX39B;DDX5;DDX58;DEFA3;DEK;DHX9;DOCK2;DPP4;EEA1;EIF3A;EIF3B;EIF3D;EIF3F;EIF3G;EIF3L;EIF4A1;ELANE;ELMO1;EPS15;EXOC2;GAPDH;GPX1;GSDMD;HCFC1;HDAC1;HLA-DRA;HNRNPA1;HNRNPK;HPX;HSP90AB1;HSPA8;HSPD1;HTAT…
GO:0022409	positive regulation of cell-cell adhesion	http://amigo.geneontology.org/amigo/term/GO:0022409	61	42	27.9756	1.50131	0.000211091	0.00495205	100;199;387;960;961;972;1445;1604;1803;1991;2243;2244;2266;2319;3113;3146;3329;3383;3655;3932;3965;4067;4860;5058;5062;5345;5777;5788;5970;6188;7037;8546;8943;10211;10808;11151;25930;29108;51571;64926;81704;140885	ADA;AIF1;AP3B1;AP3D1;CD44;CD47;CD55;CD74;CORO1A;CSK;DOCK8;DPP4;ELANE;FAM49B;FGA;FGB;FGG;FLOT1;FLOT2;HLA-DPA1;HMGB1;HSPD1;HSPH1;ICAM1;ITGA6;LCK;LGALS9;LYN;PAK1;PAK2;PNP;PTPN23;PTPN6;PTPRC;PYCARD;RASAL3;RELA;RHOA;RPS3;SERPINF2;SIRPA;TFRC
GO:0002697	regulation of immune effector process	http://amigo.geneontology.org/amigo/term/GO:0002697	110	69	50.4478	1.36775	0.000215355	0.00501492	2;164;335;567;684;695;715;716;718;720;722;725;727;729;730;731;735;948;961;972;1178;1191;1604;1660;2207;3075;3134;3146;3263;3329;3426;3684;3689;3735;3916;3929;3965;4067;5094;5245;5272;5585;5591;5627;5777;5788;5880;6223;6772;6813;7037;7448;7454;8417;8673;8723;8993;9188;9341;10269;11331;23586;29108;51237;51571;58533;83666;151636;399687	A2M;AP1G1;APOA1;B2M;BST2;BTK;C1R;C1S;C3;C4A;C4BPA;C4BPB;C5;C6;C7;C8A;C9;CD36;CD47;CD55;CD74;CFH;CFI;CLC;CLU;DDX21;DDX58;DHX9;DTX3L;FAM49B;FCER1G;HLA-F;HMGB1;HPX;HSPD1;ITGAM;ITGB2;KARS;LAMP1;LBP;LGALS9;LYN;MYO18A;MZB1;PARP9;PCBP2;PGLYRP1;PHB;PHB2;PKN1;PRKDC;PROS1;PTPN6;PTPRC;PYCARD;RAC2;RPS19;SERPINB9;SNX4;SNX6;STAT1;STX7;STXBP2;TFRC;VAMP3;VAMP8;VTN;WAS;ZMPSTE24
GO:0097659	nucleic acid-templated transcription	http://amigo.geneontology.org/amigo/term/GO:0097659	450	241	206.377	1.16776	0.000231633	0.00534546	81;86;142;165;183;328;348;378;387;581;689;695;811;847;948;952;972;988;1108;1191;1277;1385;1478;1487;1499;1545;1601;1634;1655;1660;1810;1991;2022;2023;2167;2200;2202;2203;2547;2804;2969;3005;3006;3007;3008;3009;3020;3054;3059;3065;3068;3074;3146;3148;3150;3181;3182;3184;3190;3192;3276;3309;3312;3329;3383;3428;3608;3609;3655;3689;3735;3965;4057;4060;4141;4204;4646;4691;4733;4790;4841;4869;4904;4926…	ACTL6A;ACTN4;ACTR3;ADIPOQ;ADRM1;AEBP1;AGRN;AGT;ALYREF;APEX1;APOE;ARF4;ARHGEF2;BASP1;BAX;BCLAF1;BOLA2;BRD4;BTF3;BTK;BUD31;CALR;CAT;CCAR1;CCAR2;CCDC22;CD36;CD38;CD74;CDC5L;CDK5RAP3;CHCHD3;CHD4;CHP1;CLU;CNOT1;COL1A1;COMMD6;CREB1;CRLF3;CSTF2;CTBP1;CTCF;CTNNB1;CUL3;CYP1B1;DAB2;DCN;DDRGK1;DDX17;DDX21;DDX39B;DDX5;DDX58;DEK;DHX9;DNAJC1;DR1;DRG1;DTX3L;EFEMP1;ELANE;ENG;ENO1;FABP4;FAM129B;FBN1;FBP1;FIP1L1;F…
GO:0002758	innate immune response-activating signal transduction	http://amigo.geneontology.org/amigo/term/GO:0002758	49	35	22.4722	1.55748	0.000232925	0.00534546	338;695;929;948;1535;2207;2243;2244;2266;2319;3146;3329;3385;3684;3689;3929;3965;4057;4067;4790;5058;5062;5336;5970;6197;6233;6279;6280;7184;8993;10211;23180;23586;29979;57590	APOB;BTK;CD14;CD36;CYBA;DDX58;FCER1G;FGA;FGB;FGG;FLOT1;FLOT2;HMGB1;HSP90B1;HSPD1;ICAM3;ITGAM;ITGB2;LBP;LGALS9;LTF;LYN;NFKB1;PAK1;PAK2;PGLYRP1;PLCG2;RELA;RFTN1;RPS27A;RPS6KA3;S100A8;S100A9;UBQLN1;WDFY1
GO:0006351	transcription, DNA-templated	http://amigo.geneontology.org/amigo/term/GO:0006351	438	235	200.874	1.16989	0.000242681	0.00552929	86;142;165;183;348;378;387;581;689;695;811;847;948;952;972;988;1108;1191;1277;1385;1478;1487;1499;1545;1601;1634;1655;1660;1810;1991;2022;2023;2167;2200;2202;2203;2547;2804;2969;3005;3006;3007;3008;3009;3020;3054;3059;3065;3068;3074;3146;3148;3150;3181;3182;3184;3190;3192;3276;3309;3312;3329;3383;3428;3608;3609;3655;3689;3735;3965;4057;4060;4141;4204;4646;4691;4733;4790;4841;4869;4904;4926;5036;5…	ACTL6A;ACTR3;ADIPOQ;ADRM1;AEBP1;AGRN;AGT;ALYREF;APOE;ARF4;ARHGEF2;BASP1;BAX;BCLAF1;BOLA2;BRD4;BTF3;BTK;BUD31;CALR;CAT;CCAR1;CCAR2;CCDC22;CD36;CD38;CD74;CDC5L;CDK5RAP3;CHCHD3;CHD4;CHP1;CLU;CNOT1;COL1A1;COMMD6;CREB1;CRLF3;CSTF2;CTBP1;CTCF;CTNNB1;CUL3;CYP1B1;DAB2;DCN;DDRGK1;DDX17;DDX21;DDX39B;DDX5;DDX58;DEK;DHX9;DNAJC1;DR1;DRG1;DTX3L;EFEMP1;ELANE;ENG;ENO1;FABP4;FAM129B;FBN1;FBP1;FIP1L1;FUBP1;FUBP3;G…
GO:0071897	DNA biosynthetic process	http://amigo.geneontology.org/amigo/term/GO:0071897	44	32	20.1791	1.5858	0.000252791	0.0056666	143;1499;1736;2185;3178;3181;3183;3184;3192;3320;3326;5111;5245;5478;6117;6233;6950;7203;7415;7520;7706;7919;9370;10111;10575;10576;10694;22948;26585;54386;64855;85456	ADIPOQ;CCT2;CCT3;CCT4;CCT5;CCT8;CTNNB1;DDX39B;DKC1;FAM129B;GREM1;HNRNPA1;HNRNPA2B1;HNRNPC;HNRNPD;HNRNPU;HSP90AA1;HSP90AB1;PARP4;PCNA;PHB;PPIA;PTK2B;RAD50;RPA1;RPS27A;TCP1;TERF2IP;TNKS1BP1;TRIM25;VCP;XRCC5
GO:0043487	regulation of RNA stability	http://amigo.geneontology.org/amigo/term/GO:0043487	44	32	20.1791	1.5858	0.000252791	0.0056666	328;1660;1736;1994;3183;3184;3192;3312;3842;4670;4869;4904;5976;6233;6418;7431;7514;7534;8021;8125;8241;8570;8761;9967;10236;10492;10949;23435;26986;51441;201626;253943	ANP32A;APEX1;DHX9;DKC1;ELAVL1;HNRNPA0;HNRNPC;HNRNPD;HNRNPM;HNRNPR;HNRNPU;HSPA8;KHSRP;NPM1;NUP214;PABPC1;PABPC4;PDE12;RBM10;RPS27A;SET;SYNCRIP;TARDBP;THRAP3;TNPO1;UPF1;VIM;XPO1;YBX1;YTHDF2;YTHDF3;YWHAZ
GO:0002250	adaptive immune response	http://amigo.geneontology.org/amigo/term/GO:0002250	81	53	37.1479	1.42673	0.000254076	0.0056666	100;567;695;715;716;718;720;722;725;727;729;730;731;735;972;1075;1178;1191;1445;1512;1604;2185;2207;2243;2244;3119;3134;3146;3251;3263;3329;3383;3426;3635;4067;5585;5777;5788;5873;6890;6891;7037;7264;7454;8417;23075;23180;28988;29108;51571;51752;64005;100423062	ADA;B2M;BTK;C1R;C1S;C3;C4A;C4BPA;C4BPB;C5;C6;C7;C8A;C9;CD55;CD74;CFI;CLC;CLU;CSK;CTSC;CTSH;DBNL;ERAP1;FAM49B;FCER1G;FGA;FGB;HLA-DQB1;HLA-F;HMGB1;HPRT1;HPX;HSPD1;ICAM1;IGLL5;INPP5D;LYN;MYO1G;PKN1;PTK2B;PTPN6;PTPRC;PYCARD;RAB27A;RFTN1;STX7;SWAP70;TAP1;TAP2;TFRC;TSTA3;WAS
GO:0010558	negative regulation of macromolecule biosynthetic process	http://amigo.geneontology.org/amigo/term/GO:0010558	212	122	97.2266	1.2548	0.000262915	0.0057918	142;165;328;811;948;952;1213;1385;1487;1499;1601;1655;1810;1965;1991;2023;2167;2203;2547;2597;3005;3006;3007;3008;3009;3020;3054;3059;3065;3068;3146;3148;3178;3181;3183;3184;3192;3312;3428;3609;3635;3646;4076;4204;4691;4790;4841;5036;5195;5245;5371;5705;5788;5859;5936;5970;5976;6134;6188;6208;6233;6282;6418;6421;6427;6470;6605;6672;6726;6772;7072;7175;7329;7341;7514;7520;7536;8241;8243;8452;8467;…	ADIPOQ;AEBP1;APEX1;ATG7;BASP1;BCLAF1;CALR;CAPRIN1;CCAR1;CCAR2;CD36;CD38;CHCHD3;CLTC;CNOT1;CREB1;CTBP1;CTCF;CTNNB1;CUL3;DAB2;DDX5;DR1;EIF2S1;EIF3E;EIF4A3;ELANE;ENO1;FABP4;FAM129B;FBP1;GAPDH;GATAD2A;GREM1;H1F0;H1FX;H2AFY;H3F3A;HCFC1;HCLS1;HDAC1;HDGF;HIST1H1B;HIST1H1C;HIST1H1D;HIST1H1E;HMGB1;HMGB2;HNRNPA1;HNRNPA2B1;HNRNPC;HNRNPD;HNRNPR;HNRNPU;HSPA8;IFI16;ILF3;INPP5D;KHDRBS1;KHSRP;LMCD1;LRRFIP1;MECP2…
GO:0002221	pattern recognition receptor signaling pathway	http://amigo.geneontology.org/amigo/term/GO:0002221	39	29	17.886	1.62138	0.000263347	0.0057918	338;695;929;948;1535;2243;2244;2266;2319;3146;3329;3684;3689;3929;3965;4057;4067;5970;6197;6233;6279;6280;7184;8993;10211;23180;23586;29979;57590	APOB;BTK;CD14;CD36;CYBA;DDX58;FGA;FGB;FGG;FLOT1;FLOT2;HMGB1;HSP90B1;HSPD1;ITGAM;ITGB2;LBP;LGALS9;LTF;LYN;PGLYRP1;RELA;RFTN1;RPS27A;RPS6KA3;S100A8;S100A9;UBQLN1;WDFY1
GO:0002706	regulation of lymphocyte mediated immunity	http://amigo.geneontology.org/amigo/term/GO:0002706	26	21	11.924	1.76115	0.000275516	0.00601766	164;567;695;718;722;725;1178;2207;3134;3146;3263;3329;3916;3965;5272;5777;5788;7037;7454;8417;51571	AP1G1;B2M;BTK;C3;C4BPA;C4BPB;CLC;FAM49B;FCER1G;HLA-F;HMGB1;HPX;HSPD1;LAMP1;LGALS9;PTPN6;PTPRC;SERPINB9;STX7;TFRC;WAS
GO:0006897	endocytosis	http://amigo.geneontology.org/amigo/term/GO:0006897	238	135	109.151	1.23682	0.000297981	0.00646216	60;71;81;161;163;199;259;302;335;338;348;375;566;567;718;720;722;725;811;821;922;929;948;950;961;967;1175;1191;1211;1213;1445;1535;1601;1794;1808;1861;1991;2060;2207;2350;2580;3146;3190;3240;3263;3320;3326;3385;3426;3482;3683;3684;3689;3929;3959;4035;4043;4067;4074;4627;4646;4688;4689;4830;5058;5175;5336;5530;5538;5657;5770;5788;5861;5873;5878;6272;6288;6642;7018;7037;7052;7184;7448;7454;7456;830…	ACTB;ACTG1;ACTN4;ACTR3;ADIPOQ;AIF1;AMBP;ANKFY1;ANXA2;AP2A2;AP2B1;AP2S1;APOA1;APOB;APOBR;APOE;APOL1;ARF1;ARHGAP25;ARPC1B;ARPC2;ARPC3;ARPC4;ARPC5;ATP6V1H;AZU1;B2M;BIN2;BRK1;C3;C4A;C4BPA;C4BPB;CALR;CANX;CAP1;CD14;CD163;CD36;CD47;CD5L;CD63;CFI;CLINT1;CLTA;CLTC;CLU;CORO1A;CSK;CYBA;CYFIP2;DAB2;DBNL;DNAJC13;DOCK2;DPYSL2;EEA1;EHD4;ELANE;ELMO1;EPS15;EPS15L1;FCER1G;FKBP15;FLOT1;FOLR2;GAK;GREM1;HMGB1;HNRNPK…
GO:0098542	defense response to other organism	http://amigo.geneontology.org/amigo/term/GO:0098542	96	61	44.0271	1.38551	0.000299949	0.00646216	103;566;671;684;820;948;1511;1535;1660;1668;1991;2207;2243;2244;2597;3148;3240;3428;3609;3669;3929;3934;4057;4069;4353;4599;4600;4940;5094;5371;5553;5788;5861;5970;6036;6037;6156;6223;6279;6280;6283;6772;7706;8288;8993;9188;10269;10521;10533;23166;23406;23586;25939;29108;51552;79792;83666;84522;151636;201626;100423062	ADAR;ATG7;AZU1;BPI;BST2;CAMP;CD36;COTL1;CTSG;CYBA;DDX17;DDX21;DDX58;DEFA3;DHX9;DTX3L;ELANE;EPX;FCER1G;FGA;FGB;GAPDH;GSDMD;HMGB2;HP;IFI16;IGLL5;ILF3;ISG20;JAGN1;LBP;LCN2;LTF;LYZ;MPO;MX1;MX2;OAS3;PARP9;PCBP2;PDE12;PGLYRP1;PML;PRG2;PTPRC;PYCARD;RAB14;RAB1A;RELA;RNASE2;RNASE3;RPL30;RPS19;S100A12;S100A8;S100A9;SAMHD1;STAB1;STAT1;TRIM25;ZMPSTE24
GO:0002822	regulation of adaptive immune response based on somatic recombination of immune receptors built from immunoglobulin superfamily domains	http://amigo.geneontology.org/amigo/term/GO:0002822	23	19	10.5482	1.80126	0.00031948	0.00673731	100;567;695;718;722;725;1178;2207;3134;3146;3263;3329;5585;5777;5788;7037;7454;8417;51571	ADA;B2M;BTK;C3;C4BPA;C4BPB;CLC;FAM49B;FCER1G;HLA-F;HMGB1;HPX;HSPD1;PKN1;PTPN6;PTPRC;STX7;TFRC;WAS
GO:0006367	transcription initiation from RNA polymerase II promoter	http://amigo.geneontology.org/amigo/term/GO:0006367	23	19	10.5482	1.80126	0.00031948	0.00673731	581;1385;1810;2969;3146;4204;5430;5431;5434;5437;5701;5702;5704;5705;5706;9967;10155;10923;29959	BAX;CREB1;DR1;GTF2I;HMGB1;MECP2;NRBP1;POLR2A;POLR2B;POLR2E;POLR2H;PSMC2;PSMC3;PSMC4;PSMC5;PSMC6;SUB1;THRAP3;TRIM28
GO:0006826	iron ion transport	http://amigo.geneontology.org/amigo/term/GO:0006826	23	19	10.5482	1.80126	0.00031948	0.00673731	523;526;528;529;567;1213;2495;2512;7018;7037;8301;9114;9230;9296;9550;51382;51606;79689;94081	ATP6V0D1;ATP6V1A;ATP6V1B2;ATP6V1C1;ATP6V1D;ATP6V1E1;ATP6V1F;ATP6V1G1;ATP6V1H;B2M;CLTC;FTH1;FTL;PICALM;RAB11B;SFXN1;STEAP4;TF;TFRC
GO:0006611	protein export from nucleus	http://amigo.geneontology.org/amigo/term/GO:0006611	60	41	27.517	1.48999	0.000324239	0.00673731	811;2810;3181;3921;4869;4927;5036;5901;5903;5905;5976;6426;6427;6429;6672;6741;7175;7514;7531;7919;8021;8106;8498;9631;9688;9775;9877;10189;10212;10541;10768;11261;11315;11338;23039;23165;23636;26097;55110;81608;84324	AHCYL1;ALYREF;ANP32B;CALR;CHP1;CHTOP;DDX39A;DDX39B;EIF4A3;FIP1L1;HNRNPA2B1;MAGOHB;NPM1;NUP155;NUP205;NUP214;NUP62;NUP88;NUP93;PA2G4;PABPN1;PARK7;RAN;RANBP2;RANBP3;RANGAP1;RPSA;SARNP;SFN;SP100;SRSF1;SRSF2;SRSF4;SSB;TPR;U2AF2;UPF1;XPO1;XPO7;YWHAE;ZC3H11A
GO:0006406	mRNA export from nucleus	http://amigo.geneontology.org/amigo/term/GO:0006406	31	24	14.2171	1.68811	0.000325484	0.00673731	3181;4927;5903;5976;6426;6427;6429;7175;7919;8021;8106;9631;9688;9775;9877;10189;10212;11338;23165;23636;26097;55110;81608;84324	ALYREF;CHTOP;DDX39A;DDX39B;EIF4A3;FIP1L1;HNRNPA2B1;MAGOHB;NUP155;NUP205;NUP214;NUP62;NUP88;NUP93;PABPN1;RANBP2;SARNP;SRSF1;SRSF2;SRSF4;TPR;U2AF2;UPF1;ZC3H11A
GO:0071427	mRNA-containing ribonucleoprotein complex export from nucleus	http://amigo.geneontology.org/amigo/term/GO:0071427	31	24	14.2171	1.68811	0.000325484	0.00673731	3181;4927;5903;5976;6426;6427;6429;7175;7919;8021;8106;9631;9688;9775;9877;10189;10212;11338;23165;23636;26097;55110;81608;84324	ALYREF;CHTOP;DDX39A;DDX39B;EIF4A3;FIP1L1;HNRNPA2B1;MAGOHB;NUP155;NUP205;NUP214;NUP62;NUP88;NUP93;PABPN1;RANBP2;SARNP;SRSF1;SRSF2;SRSF4;TPR;U2AF2;UPF1;ZC3H11A
GO:0071166	ribonucleoprotein complex localization	http://amigo.geneontology.org/amigo/term/GO:0071166	41	30	18.8033	1.59547	0.000332335	0.00683445	3181;3921;4869;4927;5036;5901;5903;5976;6426;6427;6429;6741;7175;7514;7919;8021;8106;9631;9688;9775;9877;10189;10212;11338;23165;23636;26097;55110;81608;84324	ALYREF;CHTOP;DDX39A;DDX39B;EIF4A3;FIP1L1;HNRNPA2B1;MAGOHB;NPM1;NUP155;NUP205;NUP214;NUP62;NUP88;NUP93;PA2G4;PABPN1;RAN;RANBP2;RPSA;SARNP;SRSF1;SRSF2;SRSF4;SSB;TPR;U2AF2;UPF1;XPO1;ZC3H11A
GO:0045815	positive regulation of gene expression, epigenetic	http://amigo.geneontology.org/amigo/term/GO:0045815	17	15	7.79647	1.92395	0.000357716	0.00721584	60;1499;3005;3006;3007;3008;3009;5434;5437;7913;8467;8971;9188;9555;23451	ACTB;CTNNB1;DDX21;DEK;H1F0;H1FX;H2AFY;HIST1H1B;HIST1H1C;HIST1H1D;HIST1H1E;POLR2E;POLR2H;SF3B1;SMARCA5
GO:0006354	DNA-templated transcription, elongation	http://amigo.geneontology.org/amigo/term/GO:0006354	17	15	7.79647	1.92395	0.000357716	0.00721584	3150;3192;5430;5431;5434;5437;6917;7919;10189;11047;11198;23476;27336;55193;57805	ADRM1;ALYREF;BRD4;CCAR2;DDX39B;HMGN1;HNRNPU;HTATSF1;PBRM1;POLR2A;POLR2B;POLR2E;POLR2H;SUPT16H;TCEA1
GO:0010499	proteasomal ubiquitin-independent protein catabolic process	http://amigo.geneontology.org/amigo/term/GO:0010499	17	15	7.79647	1.92395	0.000357716	0.00721584	5682;5683;5684;5685;5686;5687;5688;5689;5690;5691;5692;5694;5696;5698;5699	PSMA1;PSMA2;PSMA3;PSMA4;PSMA5;PSMA6;PSMA7;PSMB1;PSMB10;PSMB2;PSMB3;PSMB4;PSMB6;PSMB8;PSMB9
GO:0006913	nucleocytoplasmic transport	http://amigo.geneontology.org/amigo/term/GO:0006913	117	72	53.6581	1.34183	0.000367489	0.00736605	183;347;811;948;1660;2810;3059;3178;3181;3326;3837;3842;3921;4000;4600;4869;4927;5036;5371;5530;5901;5903;5905;5936;5976;6426;6427;6429;6632;6633;6634;6635;6636;6637;6672;6741;7175;7514;7531;7919;8021;8106;8125;8498;9221;9631;9688;9775;9877;10155;10189;10212;10541;10657;10768;10952;11052;11214;11261;11315;11331;11338;23039;23165;23435;23636;26097;55110;64062;81608;84324;653489	AGT;AHCYL1;AKAP13;ALYREF;ANP32A;ANP32B;APOD;CALR;CD36;CHP1;CHTOP;CPSF6;DDX39A;DDX39B;DHX9;EIF4A3;FIP1L1;HCLS1;HNRNPA1;HNRNPA2B1;HSP90AB1;KHDRBS1;KPNB1;LMNA;MAGOHB;MX2;NOLC1;NPM1;NUP155;NUP205;NUP214;NUP62;NUP88;NUP93;PA2G4;PABPN1;PARK7;PHB2;PML;PPP3CA;RAN;RANBP2;RANBP3;RANGAP1;RBM26;RBM4;RGPD3;RPSA;SARNP;SEC61B;SFN;SNRPD1;SNRPD2;SNRPD3;SNRPE;SNRPF;SNRPG;SP100;SRSF1;SRSF2;SRSF4;SSB;TARDBP;TNPO1;TP…
GO:0042742	defense response to bacterium	http://amigo.geneontology.org/amigo/term/GO:0042742	48	34	22.0136	1.5445	0.000370653	0.00738275	566;671;820;948;1511;1535;1668;1991;2207;2243;2244;3148;3240;3929;3934;4057;4069;4353;5553;5861;6036;6037;6156;6223;6279;6280;6283;8288;8993;23166;29108;51552;79792;100423062	AZU1;BPI;CAMP;CD36;CTSG;CYBA;DEFA3;ELANE;EPX;FCER1G;FGA;FGB;GSDMD;HMGB2;HP;IGLL5;LBP;LCN2;LTF;LYZ;MPO;PGLYRP1;PRG2;PYCARD;RAB14;RAB1A;RNASE2;RNASE3;RPL30;RPS19;S100A12;S100A8;S100A9;STAB1
GO:0001816	cytokine production	http://amigo.geneontology.org/amigo/term/GO:0001816	157	93	72.0027	1.29162	0.000376249	0.00741	183;335;347;566;567;671;684;695;718;727;824;834;914;929;948;961;972;1116;1178;1191;1215;1385;1445;1499;1535;1536;1545;1604;1660;1991;2167;2207;2547;2597;3113;3146;3148;3326;3329;3428;3635;3735;3929;3937;3965;4052;4057;4060;4067;4790;4860;5094;5336;5345;5371;5591;5777;5788;5861;5970;6188;6279;6280;6283;6284;6288;6711;6772;7072;7114;7520;7706;8288;8710;8826;8993;9181;9188;9208;9370;10211;10457;1055…	ADIPOQ;AGPAT1;AGT;APOA1;APOD;ARHGEF2;AZU1;B2M;BPI;BST2;BTK;C3;C5;CAPN2;CASP1;CD14;CD2;CD36;CD47;CD55;CD74;CHI3L1;CLC;CLU;CMA1;CREB1;CSK;CTNNB1;CYBA;CYBB;CYP1B1;DDX21;DDX58;DHX9;ELANE;EPX;FABP4;FAM49B;FCER1G;FLOT1;GAPDH;GPNMB;GSDMD;HLA-DPA1;HMGB1;HMGB2;HSP90AB1;HSPD1;IFI16;INPP5D;IQGAP1;KARS;LBP;LCP2;LGALS9;LRRFIP1;LTBP1;LTF;LUM;LYN;NFKB1;PARK7;PCBP2;PDCD4;PGLYRP1;PLCG2;PML;PNP;PRKDC;PTPN6;PTPRC;P…
GO:0006954	inflammatory response	http://amigo.geneontology.org/amigo/term/GO:0006954	186	108	85.3026	1.26608	0.0003767	0.00741	2;12;100;143;183;199;240;335;347;348;566;695;715;716;718;720;722;725;727;729;730;731;735;922;929;948;960;961;1003;1116;1191;1215;1535;1536;1604;1660;1991;2161;2167;2207;2350;2687;2876;3075;3146;3148;3240;3329;3383;3426;3428;3683;3684;3689;3735;3827;3929;3965;4035;4067;4069;4258;4318;4790;5176;5245;5265;5345;5547;5627;5687;5692;5788;5970;6223;6279;6280;6283;6288;6382;7052;7114;7448;8673;8723;8773;…	A2M;ADA;ADIPOQ;AGT;AIF1;ALOX5;APOA1;APOD;APOE;APOL2;APOL3;AZU1;BRD4;BTK;C1R;C1S;C3;C4A;C4BPA;C4BPB;C5;C6;C7;C8A;C9;CD14;CD163;CD36;CD44;CD47;CD55;CD5L;CDH5;CFH;CFI;CHI3L1;CLU;CMA1;CYBA;CYBB;DHX9;ELANE;F12;FABP4;FCER1G;FOLR2;GGT5;GPX1;GSDMD;HMGB1;HMGB2;HNRNPA0;HP;HSPD1;ICAM1;IFI16;ITGAL;ITGAM;ITGB2;KARS;KNG1;LBP;LGALS9;LRP1;LXN;LYN;LYZ;MGST2;MMP9;NAMPT;NFKB1;PARK7;PARP4;PDCD4;PGLYRP1;PHB;PHB2;PRCP…
GO:0022618	ribonucleoprotein complex assembly	http://amigo.geneontology.org/amigo/term/GO:0022618	104	65	47.6961	1.3628	0.000380923	0.00744681	103;1660;1965;1968;1975;3320;3326;3646;3921;4869;6122;6125;6128;6134;6135;6136;6147;6152;6169;6175;6193;6204;6208;6223;6232;6426;6632;6633;6634;6635;6636;6637;7536;7919;8175;8607;8661;8662;8663;8664;8665;8666;8667;9416;9733;10146;10291;10594;10856;10946;11052;11168;11273;23019;23020;23451;23521;24148;25804;27258;27316;27339;51386;51631;51747	ADAR;ATXN2L;CNOT1;CPSF6;DDX23;DDX39B;DHX9;EIF2S1;EIF2S3;EIF3A;EIF3B;EIF3C;EIF3D;EIF3E;EIF3F;EIF3G;EIF3H;EIF3L;EIF4B;G3BP1;HSP90AA1;HSP90AB1;LSM3;LSM4;LUC7L2;LUC7L3;NPM1;PRPF19;PRPF6;PRPF8;PSIP1;RBMX;RPL10;RPL11;RPL12;RPL13A;RPL23A;RPL24;RPL3;RPL38;RPL5;RPL6;RPLP0;RPS10;RPS14;RPS19;RPS27;RPS5;RPSA;RUVBL1;RUVBL2;SART3;SF1;SF3A1;SF3A2;SF3A3;SF3B1;SNRNP200;SNRPD1;SNRPD2;SNRPD3;SNRPE;SNRPF;SNRPG;SRSF1
GO:0018196	peptidyl-asparagine modification	http://amigo.geneontology.org/amigo/term/GO:0018196	10	10	4.58616	2.18047	0.00040424	0.00776621	1603;1650;3703;6184;6185;7415;51465;56886;84061;201595	DAD1;DDOST;MAGT1;RPN1;RPN2;STT3A;STT3B;UBE2J1;UGGT1;VCP
GO:0018279	protein N-linked glycosylation via asparagine	http://amigo.geneontology.org/amigo/term/GO:0018279	10	10	4.58616	2.18047	0.00040424	0.00776621	1603;1650;3703;6184;6185;7415;51465;56886;84061;201595	DAD1;DDOST;MAGT1;RPN1;RPN2;STT3A;STT3B;UBE2J1;UGGT1;VCP
GO:0051053	negative regulation of DNA metabolic process	http://amigo.geneontology.org/amigo/term/GO:0051053	28	22	12.8412	1.71323	0.000404618	0.00776621	142;3005;3006;3007;3008;3009;3178;3183;3192;6188;6282;7520;8243;8971;9126;9370;10111;10155;10533;23244;54386;64855	ADIPOQ;ATG7;FAM129B;H1F0;H1FX;HIST1H1B;HIST1H1C;HIST1H1D;HIST1H1E;HNRNPA1;HNRNPC;HNRNPU;PARP1;PDS5A;RAD50;RPS3;S100A11;SMC1A;SMC3;TERF2IP;TRIM28;XRCC5
GO:0043488	regulation of mRNA stability	http://amigo.geneontology.org/amigo/term/GO:0043488	43	31	19.7205	1.57197	0.000409305	0.00780884	328;1660;1994;3183;3184;3192;3312;3842;4670;4869;4904;5976;6233;6418;7431;7514;7534;8021;8125;8241;8570;8761;9967;10236;10492;10949;23435;26986;51441;201626;253943	ANP32A;APEX1;DHX9;ELAVL1;HNRNPA0;HNRNPC;HNRNPD;HNRNPM;HNRNPR;HNRNPU;HSPA8;KHSRP;NPM1;NUP214;PABPC1;PABPC4;PDE12;RBM10;RPS27A;SET;SYNCRIP;TARDBP;THRAP3;TNPO1;UPF1;VIM;XPO1;YBX1;YTHDF2;YTHDF3;YWHAZ
GO:0002460	adaptive immune response based on somatic recombination of immune receptors built from immunoglobulin superfamily domains	http://amigo.geneontology.org/amigo/term/GO:0002460	64	43	29.3514	1.46501	0.000413562	0.00784282	100;567;695;715;716;718;720;722;725;727;729;730;731;735;972;1075;1178;1191;1512;1604;2207;3119;3134;3146;3251;3263;3329;3383;3426;3635;5585;5777;5788;5873;7037;7264;7454;8417;23075;23180;51571;64005;100423062	ADA;B2M;BTK;C1R;C1S;C3;C4A;C4BPA;C4BPB;C5;C6;C7;C8A;C9;CD55;CD74;CFI;CLC;CLU;CTSC;CTSH;FAM49B;FCER1G;HLA-DQB1;HLA-F;HMGB1;HPRT1;HPX;HSPD1;ICAM1;IGLL5;INPP5D;MYO1G;PKN1;PTPN6;PTPRC;RAB27A;RFTN1;STX7;SWAP70;TFRC;TSTA3;WAS
GO:0009617	response to bacterium	http://amigo.geneontology.org/amigo/term/GO:0009617	123	75	56.4098	1.32956	0.000416686	0.00785503	338;387;488;566;567;671;718;820;824;834;836;929;931;948;961;1511;1535;1604;1634;1668;1991;2167;2207;2243;2244;2289;2876;3146;3148;3240;3329;3383;3929;3934;3965;4057;4067;4069;4258;4353;4790;5272;5336;5553;5836;5861;5970;5976;6036;6037;6156;6197;6223;6279;6280;6283;7431;8106;8288;8993;9370;10594;10949;23166;23658;23729;27250;29108;51552;51752;79792;92140;116844;140885;100423062	ADIPOQ;APOB;ATP2A2;AZU1;B2M;BPI;C3;CAMP;CAPN2;CASP1;CASP3;CD14;CD36;CD47;CD55;CTSG;CYBA;DCN;DEFA3;ELANE;EPX;ERAP1;FABP4;FCER1G;FGA;FGB;FKBP5;GPX1;GSDMD;HMGB1;HMGB2;HNRNPA0;HP;HSPD1;ICAM1;IGLL5;LBP;LCN2;LGALS9;LRG1;LSM5;LTF;LYN;LYZ;MGST2;MPO;MS4A1;MTDH;NFKB1;PABPN1;PDCD4;PGLYRP1;PLCG2;PRG2;PRPF8;PYCARD;PYGL;RAB14;RAB1A;RELA;RHOA;RNASE2;RNASE3;RPL30;RPS19;RPS6KA3;S100A12;S100A8;S100A9;SERPINB9;SHPK…
GO:0031123	RNA 3'-end processing	http://amigo.geneontology.org/amigo/term/GO:0031123	33	25	15.1343	1.65187	0.000438707	0.00822122	1478;1736;2091;3921;6227;6426;6427;6429;6741;7919;8106;9775;9810;9877;10189;10212;10768;11052;11338;26097;26986;55110;81608;84324;87178	AHCYL1;ALYREF;CHTOP;CPSF6;CSTF2;DDX39A;DDX39B;DKC1;EIF4A3;FBL;FIP1L1;MAGOHB;PABPC1;PABPN1;PNPT1;RNF40;RPS21;RPSA;SARNP;SRSF1;SRSF2;SRSF4;SSB;U2AF2;ZC3H11A
GO:0050684	regulation of mRNA processing	http://amigo.geneontology.org/amigo/term/GO:0050684	45	32	20.6377	1.55056	0.000493764	0.00919852	1655;1660;3178;3181;3190;3191;3192;3312;5725;5936;6294;6426;6427;6429;7072;8106;8241;9589;9667;9733;9810;9967;10521;10657;10768;11052;11338;26528;27316;27339;55234;58517	AHCYL1;CPSF6;DAZAP1;DDX17;DDX5;DHX9;HNRNPA1;HNRNPA2B1;HNRNPK;HNRNPL;HNRNPU;HSPA8;KHDRBS1;PABPN1;PRPF19;PTBP1;RBM10;RBM25;RBM4;RBMX;RNF40;SAFB;SAFB2;SART3;SMU1;SRSF1;SRSF2;SRSF4;THRAP3;TIA1;U2AF2;WTAP
GO:0002757	immune response-activating signal transduction	http://amigo.geneontology.org/amigo/term/GO:0002757	120	73	55.0339	1.32645	0.000548596	0.0101603	60;71;100;338;581;695;929;948;952;961;1445;1535;2207;2243;2244;2266;2319;3113;3119;3122;3123;3146;3320;3326;3329;3385;3635;3684;3689;3929;3932;3937;3965;4057;4067;4332;4790;5058;5062;5336;5777;5788;5970;6188;6197;6233;6279;6280;7184;7454;7456;7917;8892;8993;9473;9844;10092;10093;10094;10095;10096;10109;10211;23180;23586;26999;29979;30968;55845;57590;64005;65125;100423062	ACTB;ACTG1;ACTR3;ADA;APOB;ARPC1B;ARPC2;ARPC3;ARPC4;ARPC5;BAG6;BAX;BRK1;BTK;CD14;CD36;CD38;CD47;CSK;CYBA;CYFIP2;DDX58;EIF2B2;ELMO1;FCER1G;FGA;FGB;FGG;FLOT1;FLOT2;HLA-DPA1;HLA-DQB1;HLA-DRA;HLA-DRB1;HMGB1;HSP90AA1;HSP90AB1;HSP90B1;HSPD1;ICAM3;IGLL5;INPP5D;ITGAM;ITGB2;LBP;LCK;LCP2;LGALS9;LTF;LYN;MNDA;MYO1G;NFKB1;PAK1;PAK2;PGLYRP1;PLCG2;PTPN6;PTPRC;RELA;RFTN1;RPS27A;RPS3;RPS6KA3;S100A8;S100A9;STOML2;T…
GO:2001251	negative regulation of chromosome organization	http://amigo.geneontology.org/amigo/term/GO:2001251	30	23	13.7585	1.6717	0.000559635	0.0103044	142;1487;3005;3006;3007;3008;3009;3020;3178;3183;3192;4204;5885;6418;7175;7520;7756;8260;8971;9184;9555;10111;54386	BUB3;CTBP1;H1F0;H1FX;H2AFY;H3F3A;HIST1H1B;HIST1H1C;HIST1H1D;HIST1H1E;HNRNPA1;HNRNPC;HNRNPU;MECP2;NAA10;PARP1;RAD21;RAD50;SET;TERF2IP;TPR;XRCC5;ZNF207
GO:0002456	T cell mediated immunity	http://amigo.geneontology.org/amigo/term/GO:0002456	22	18	10.0896	1.78402	0.000584397	0.0105895	567;1075;1178;1512;1604;3134;3146;3251;3329;3383;5788;5873;7264;7454;8417;23180;51571;64005	B2M;CD55;CLC;CTSC;CTSH;FAM49B;HLA-F;HMGB1;HPRT1;HSPD1;ICAM1;MYO1G;PTPRC;RAB27A;RFTN1;STX7;TSTA3;WAS
GO:0000381	regulation of alternative mRNA splicing, via spliceosome	http://amigo.geneontology.org/amigo/term/GO:0000381	22	18	10.0896	1.78402	0.000584397	0.0105895	1655;3178;3191;3192;5725;5936;6426;6427;6429;8241;9589;9733;9967;10521;10657;27316;55234;58517	DDX17;DDX5;HNRNPA1;HNRNPL;HNRNPU;KHDRBS1;PTBP1;RBM10;RBM25;RBM4;RBMX;SART3;SMU1;SRSF1;SRSF2;SRSF4;THRAP3;WTAP
GO:0061013	regulation of mRNA catabolic process	http://amigo.geneontology.org/amigo/term/GO:0061013	47	33	21.555	1.53097	0.000585146	0.0105895	328;1660;1994;3183;3184;3192;3312;3842;4670;4869;4904;5976;6233;6418;7431;7514;7534;8021;8125;8241;8570;8761;9967;10236;10492;10949;23019;23435;26986;51441;87178;201626;253943	ANP32A;APEX1;CNOT1;DHX9;ELAVL1;HNRNPA0;HNRNPC;HNRNPD;HNRNPM;HNRNPR;HNRNPU;HSPA8;KHSRP;NPM1;NUP214;PABPC1;PABPC4;PDE12;PNPT1;RBM10;RPS27A;SET;SYNCRIP;TARDBP;THRAP3;TNPO1;UPF1;VIM;XPO1;YBX1;YTHDF2;YTHDF3;YWHAZ
GO:0031327	negative regulation of cellular biosynthetic process	http://amigo.geneontology.org/amigo/term/GO:0031327	223	126	102.271	1.23202	0.000595037	0.0107073	37;142;165;328;811;948;952;1213;1385;1487;1499;1601;1655;1810;1965;1991;2023;2167;2203;2547;2597;3005;3006;3007;3008;3009;3020;3054;3059;3065;3068;3146;3148;3178;3181;3183;3184;3192;3312;3428;3609;3635;3646;4076;4204;4691;4790;4841;5036;5195;5245;5371;5705;5788;5859;5936;5970;5976;6134;6188;6208;6233;6282;6418;6421;6427;6470;6605;6672;6726;6772;7072;7175;7329;7341;7514;7520;7536;8241;8243;8452;84…	ACADVL;ADIPOQ;AEBP1;APEX1;ATG7;BASP1;BCLAF1;CALR;CAPRIN1;CCAR1;CCAR2;CD36;CD38;CHCHD3;CLTC;CNOT1;CREB1;CTBP1;CTCF;CTNNB1;CUL3;DAB2;DDX5;DR1;EIF2S1;EIF3E;EIF4A3;ELANE;ENO1;FABP4;FAM129B;FAM3C;FBP1;GAPDH;GATAD2A;GREM1;H1F0;H1FX;H2AFY;H3F3A;HCFC1;HCLS1;HDAC1;HDGF;HIST1H1B;HIST1H1C;HIST1H1D;HIST1H1E;HMGB1;HMGB2;HNRNPA1;HNRNPA2B1;HNRNPC;HNRNPD;HNRNPR;HNRNPU;HSPA8;IFI16;ILF3;INPP5D;KHDRBS1;KHSRP;LMCD1;…
GO:0002764	immune response-regulating signaling pathway	http://amigo.geneontology.org/amigo/term/GO:0002764	126	76	57.7856	1.31521	0.000610703	0.0109271	60;71;100;338;581;695;929;948;952;961;1445;1512;1535;2207;2243;2244;2266;2319;3113;3119;3122;3123;3146;3320;3326;3329;3385;3635;3684;3689;3929;3932;3937;3965;4057;4067;4332;4790;5058;5062;5336;5530;5534;5777;5788;5970;6188;6197;6233;6279;6280;7184;7454;7456;7917;8892;8993;9473;9844;10092;10093;10094;10095;10096;10109;10211;23180;23586;26999;29979;30968;55845;57590;64005;65125;100423062	ACTB;ACTG1;ACTR3;ADA;APOB;ARPC1B;ARPC2;ARPC3;ARPC4;ARPC5;BAG6;BAX;BRK1;BTK;CD14;CD36;CD38;CD47;CSK;CTSH;CYBA;CYFIP2;DDX58;EIF2B2;ELMO1;FCER1G;FGA;FGB;FGG;FLOT1;FLOT2;HLA-DPA1;HLA-DQB1;HLA-DRA;HLA-DRB1;HMGB1;HSP90AA1;HSP90AB1;HSP90B1;HSPD1;ICAM3;IGLL5;INPP5D;ITGAM;ITGB2;LBP;LCK;LCP2;LGALS9;LTF;LYN;MNDA;MYO1G;NFKB1;PAK1;PAK2;PGLYRP1;PLCG2;PPP3CA;PPP3R1;PTPN6;PTPRC;RELA;RFTN1;RPS27A;RPS3;RPS6KA3;S10…
GO:0009890	negative regulation of biosynthetic process	http://amigo.geneontology.org/amigo/term/GO:0009890	237	133	108.692	1.22364	0.000617433	0.0109855	37;142;165;328;348;387;811;948;952;1213;1385;1487;1499;1601;1655;1810;1965;1991;2023;2167;2203;2547;2597;3005;3006;3007;3008;3009;3020;3054;3059;3065;3068;3146;3148;3178;3181;3183;3184;3192;3312;3329;3428;3609;3635;3646;4076;4204;4691;4790;4841;5036;5195;5245;5371;5705;5788;5859;5936;5970;5976;6134;6188;6208;6233;6282;6418;6421;6427;6470;6605;6672;6726;6772;7072;7175;7329;7341;7514;7520;7536;8241…	ACADVL;ADIPOQ;AEBP1;APEX1;APOE;ATG7;BASP1;BCLAF1;CALR;CAPRIN1;CCAR1;CCAR2;CD36;CD38;CHCHD3;CLTC;CNOT1;CREB1;CTBP1;CTCF;CTNNB1;CUL3;CYGB;DAB2;DDX5;DR1;EIF2S1;EIF3E;EIF4A3;ELANE;EMILIN1;ENO1;FABP4;FAM129B;FAM3C;FBP1;GAPDH;GATAD2A;GREM1;H1F0;H1FX;H2AFY;H3F3A;HCFC1;HCLS1;HDAC1;HDGF;HIST1H1B;HIST1H1C;HIST1H1D;HIST1H1E;HMGB1;HMGB2;HNRNPA1;HNRNPA2B1;HNRNPC;HNRNPD;HNRNPR;HNRNPU;HSPA8;HSPD1;IFI16;ILF3;INP…
GO:0044403	symbiont process	http://amigo.geneontology.org/amigo/term/GO:0044403	315	172	144.464	1.19061	0.000621081	0.0109886	103;161;162;163;164;259;290;302;348;375;387;566;567;581;684;735;820;948;950;972;1104;1175;1315;1385;1487;1499;1508;1511;1604;1642;1655;1660;1794;1803;1973;1991;2060;2547;2597;2876;3054;3065;3075;3122;3178;3190;3263;3312;3326;3329;3383;3428;3603;3609;3669;3735;3837;3842;3916;3921;3929;3932;3965;4057;4067;4353;4599;4869;4927;4940;5034;5062;5091;5093;5094;5111;5272;5371;5434;5478;5479;5684;5685;5688…	ADAR;ALYREF;AMBP;ANPEP;ANXA2;AP1B1;AP1G1;AP1M1;AP2A2;AP2B1;AP2S1;AP3M1;APOE;ARF1;ATG7;ATP6V1H;AZU1;B2M;BANF1;BAX;BRD4;BST2;C9;CAMP;CD36;CD55;CD74;CFH;COPB1;CREB1;CTBP1;CTNNB1;CTSB;CTSG;CUL4A;DDB1;DDX39B;DDX5;DDX58;DEK;DHX9;DOCK2;DPP4;EEA1;EIF3A;EIF3B;EIF3D;EIF3F;EIF3G;EIF3L;EIF4A1;ELANE;ELMO1;EPS15;EXOC2;GAPDH;GPX1;HCFC1;HDAC1;HLA-DRA;HNRNPA1;HNRNPK;HPX;HSP90AB1;HSPA8;HSPD1;HTATSF1;ICAM1;IFI16;IL…
GO:0002479	antigen processing and presentation of exogenous peptide antigen via MHC class I, TAP-dependent	http://amigo.geneontology.org/amigo/term/GO:0002479	13	12	5.96201	2.01274	0.000634257	0.0111593	567;811;948;2923;3134;6890;6891;6892;8673;8773;9341;9554	B2M;CALR;CD36;HLA-F;PDIA3;SEC22B;SNAP23;TAP1;TAP2;TAPBP;VAMP3;VAMP8
GO:0006366	transcription by RNA polymerase II	http://amigo.geneontology.org/amigo/term/GO:0006366	291	160	133.457	1.19889	0.000637775	0.0111593	86;142;165;348;378;387;581;689;811;948;988;1108;1385;1478;1487;1499;1634;1655;1660;1810;1991;2022;2023;2200;2203;2547;2969;3005;3006;3007;3008;3009;3054;3059;3065;3068;3074;3146;3148;3150;3181;3190;3192;3309;3329;3428;3655;4060;4204;4646;4691;4790;4841;4869;4904;4926;5093;5245;5345;5430;5431;5434;5437;5530;5534;5585;5591;5701;5702;5704;5705;5706;5885;5970;6134;6197;6208;6233;6294;6421;6599;6603;6…	ACTL6A;ACTR3;ADRM1;AEBP1;AGRN;APOE;ARF4;ARHGEF2;BAX;BOLA2;BRD4;BTF3;BUD31;CALR;CD36;CDC5L;CDK5RAP3;CHCHD3;CHD4;CNOT1;CREB1;CRLF3;CSTF2;CTBP1;CTCF;CTNNB1;CUL3;DCN;DDRGK1;DDX17;DDX21;DDX5;DDX58;DEK;DHX9;DNAJC1;DR1;ELANE;ENG;ENO1;FBN1;FBP1;FIP1L1;FUBP1;FUBP3;GATAD2A;GREM1;GTF2I;H1F0;H2AFY;HCFC1;HCLS1;HDAC1;HDGF;HEXB;HIST1H1B;HIST1H1C;HIST1H1D;HIST1H1E;HMGB1;HMGB2;HMGN1;HNRNPA2B1;HNRNPK;HNRNPU;HSPA5;…
GO:0035966	response to topologically incorrect protein	http://amigo.geneontology.org/amigo/term/GO:0035966	74	48	33.9376	1.41436	0.00066866	0.0116354	37;581;811;871;1191;1200;1861;1965;2161;2673;3068;3301;3308;3309;3310;3312;3313;3320;3326;3329;3336;4000;5770;6745;7184;7415;7873;7917;8452;9114;9570;9709;10130;10525;10808;10954;22872;23071;23190;23753;26608;51726;55161;56005;56886;58477;80279;201595	ACADVL;ATP6V0D1;BAG6;BAX;CALR;CDK5RAP3;CLU;CUL3;DNAJA1;DNAJB11;EIF2S1;ERP44;F12;GFPT1;GOSR2;HDGF;HERPUD1;HSP90AA1;HSP90AB1;HSP90B1;HSPA4;HSPA5;HSPA6;HSPA8;HSPA9;HSPD1;HSPE1;HSPH1;HYOU1;LMNA;MANF;MYDGF;PDIA5;PDIA6;PTPN1;SDF2L1;SEC31A;SERPINH1;SRPRB;SSR1;STT3B;TBL2;TMEM33;TOR1A;TPP1;UBXN4;UGGT1;VCP
GO:0033059	cellular pigmentation	http://amigo.geneontology.org/amigo/term/GO:0033059	16	14	7.33786	1.90791	0.000696492	0.0118591	164;967;4644;5861;5873;8546;8907;8943;9230;23557;57619;63915;63971;84062	AP1G1;AP1M1;AP3B1;AP3D1;BLOC1S5;CD63;DTNBP1;KIF13A;MYO5A;RAB11B;RAB1A;RAB27A;SHROOM3;SNAPIN
GO:0030521	androgen receptor signaling pathway	http://amigo.geneontology.org/amigo/term/GO:0030521	16	14	7.33786	1.90791	0.000696492	0.0118591	387;1499;1601;1655;2288;3065;3301;5245;5901;8896;9667;9967;10521;11315	BUD31;CTNNB1;DAB2;DDX17;DDX5;DNAJA1;FKBP4;HDAC1;PARK7;PHB;RAN;RHOA;SAFB2;THRAP3
GO:0042590	antigen processing and presentation of exogenous peptide antigen via MHC class I	http://amigo.geneontology.org/amigo/term/GO:0042590	16	14	7.33786	1.90791	0.000696492	0.0118591	567;811;948;2207;2923;3134;6890;6891;6892;8673;8773;9341;9554;10437	B2M;CALR;CD36;FCER1G;HLA-F;IFI30;PDIA3;SEC22B;SNAP23;TAP1;TAP2;TAPBP;VAMP3;VAMP8
GO:0042274	ribosomal small subunit biogenesis	http://amigo.geneontology.org/amigo/term/GO:0042274	16	14	7.33786	1.90791	0.000696492	0.0118591	3921;4869;6169;6193;6194;6201;6202;6204;6208;6217;6223;6227;6229;6232	NPM1;RPL38;RPS10;RPS14;RPS16;RPS19;RPS21;RPS24;RPS27;RPS5;RPS6;RPS7;RPS8;RPSA
GO:2001233	regulation of apoptotic signaling pathway	http://amigo.geneontology.org/amigo/term/GO:2001233	117	71	53.6581	1.32319	0.000721476	0.0122188	142;183;581;637;960;972;1075;1191;1495;1499;1512;2023;2243;2244;2266;2771;2773;2810;2876;2923;3064;3065;3148;3190;3301;3383;3655;3932;3965;4000;4318;4836;4841;5034;5062;5371;5499;5770;5788;5859;5970;6135;6154;6188;6201;6279;6280;6421;6648;6672;6789;7417;7531;7532;7534;8829;9181;9368;9709;9774;10131;10134;10525;10961;11315;29108;29979;50484;51060;57805;64114	AGT;ARHGEF2;BAX;BCAP31;BCLAF1;BID;CCAR2;CD44;CD74;CLU;CTNNA1;CTNNB1;CTSC;CTSH;DNAJA1;ENO1;ERP29;FGA;FGB;FGG;GNAI2;GNAI3;GPX1;HDAC1;HERPUD1;HMGB2;HNRNPK;HTT;HYOU1;ICAM1;ITGA6;LCK;LGALS9;LMNA;MMP9;NMT1;NONO;NRP1;P4HB;PAK2;PARK7;PARP1;PDIA3;PML;PPP1CA;PTPN1;PTPRC;PYCARD;QARS;RELA;RPL11;RPL26;RPS3;RPS7;RRM2B;S100A8;S100A9;SFN;SFPQ;SLC9A3R1;SOD2;SP100;STK4;TMBIM1;TRAP1;TXNDC12;UBQLN1;VDAC2;YWHAE;YWHAG…
GO:1902680	positive regulation of RNA biosynthetic process	http://amigo.geneontology.org/amigo/term/GO:1902680	218	123	99.9783	1.23027	0.000747878	0.0125319	81;86;142;183;328;348;378;952;972;988;1277;1385;1499;1601;1634;1660;1810;2022;2547;3005;3006;3007;3008;3009;3054;3059;3065;3074;3146;3148;3150;3182;3184;3190;3192;3309;3428;3608;3609;3655;3735;4060;4141;4204;4646;4691;4790;4869;4904;5093;5245;5345;5371;5530;5534;5585;5591;5701;5702;5704;5705;5706;5901;5970;6197;6233;6294;6396;6421;6599;6603;6605;6613;6672;6772;7454;7919;8301;8467;8607;8878;8896;8…	ACTL6A;ACTN4;ACTR3;AGRN;AGT;ALYREF;APEX1;APOE;ARF4;ARHGEF2;BCLAF1;BRD4;BUD31;CCAR1;CCAR2;CD38;CD74;CDC5L;CDK5RAP3;COL1A1;CREB1;CRLF3;CTCF;CTNNB1;DAB2;DCN;DDRGK1;DDX17;DDX39B;DDX58;DHX9;DR1;DTX3L;ENG;FAM129B;FUBP3;GREM1;H1F0;H1FX;HCFC1;HCLS1;HDAC1;HEXB;HIST1H1B;HIST1H1C;HIST1H1D;HIST1H1E;HMGB1;HMGB2;HMGN1;HNRNPAB;HNRNPD;HNRNPK;HNRNPU;HSPA5;IFI16;ILF2;ILF3;ITGA6;KARS;LUM;MARS;MECP2;MTA2;MTDH;MYDGF;…
GO:1903508	positive regulation of nucleic acid-templated transcription	http://amigo.geneontology.org/amigo/term/GO:1903508	218	123	99.9783	1.23027	0.000747878	0.0125319	81;86;142;183;328;348;378;952;972;988;1277;1385;1499;1601;1634;1660;1810;2022;2547;3005;3006;3007;3008;3009;3054;3059;3065;3074;3146;3148;3150;3182;3184;3190;3192;3309;3428;3608;3609;3655;3735;4060;4141;4204;4646;4691;4790;4869;4904;5093;5245;5345;5371;5530;5534;5585;5591;5701;5702;5704;5705;5706;5901;5970;6197;6233;6294;6396;6421;6599;6603;6605;6613;6672;6772;7454;7919;8301;8467;8607;8878;8896;8…	ACTL6A;ACTN4;ACTR3;AGRN;AGT;ALYREF;APEX1;APOE;ARF4;ARHGEF2;BCLAF1;BRD4;BUD31;CCAR1;CCAR2;CD38;CD74;CDC5L;CDK5RAP3;COL1A1;CREB1;CRLF3;CTCF;CTNNB1;DAB2;DCN;DDRGK1;DDX17;DDX39B;DDX58;DHX9;DR1;DTX3L;ENG;FAM129B;FUBP3;GREM1;H1F0;H1FX;HCFC1;HCLS1;HDAC1;HEXB;HIST1H1B;HIST1H1C;HIST1H1D;HIST1H1E;HMGB1;HMGB2;HMGN1;HNRNPAB;HNRNPD;HNRNPK;HNRNPU;HSPA5;IFI16;ILF2;ILF3;ITGA6;KARS;LUM;MARS;MECP2;MTA2;MTDH;MYDGF;…
GO:0051052	regulation of DNA metabolic process	http://amigo.geneontology.org/amigo/term/GO:0051052	89	56	40.8168	1.37198	0.000757392	0.0126245	142;143;581;1499;1660;1736;2185;3005;3006;3007;3008;3009;3146;3178;3181;3183;3184;3192;3320;3326;4204;4869;5111;5371;5788;5976;6188;6282;6950;7037;7203;7454;7520;7913;7919;8243;8451;8971;9126;9370;10111;10155;10189;10269;10533;10575;10576;10694;22948;23244;26585;30968;54386;64855;83666;151636	ADIPOQ;ALYREF;ATG7;BAX;CCT2;CCT3;CCT4;CCT5;CCT8;CTNNB1;CUL4A;DDX39B;DEK;DHX9;DKC1;DTX3L;FAM129B;GREM1;H1F0;H1FX;HIST1H1B;HIST1H1C;HIST1H1D;HIST1H1E;HMGB1;HNRNPA1;HNRNPA2B1;HNRNPC;HNRNPD;HNRNPU;HSP90AA1;HSP90AB1;MECP2;NPM1;PARP1;PARP4;PARP9;PCNA;PDS5A;PML;PTK2B;PTPRC;RAD50;RPS3;S100A11;SMC1A;SMC3;STOML2;TCP1;TERF2IP;TFRC;TRIM28;UPF1;WAS;XRCC5;ZMPSTE24
GO:0043484	regulation of RNA splicing	http://amigo.geneontology.org/amigo/term/GO:0043484	44	31	20.1791	1.53624	0.000782529	0.0129752	1655;3178;3181;3185;3187;3190;3191;3192;3312;5430;5725;5936;6207;6231;6426;6427;6429;7072;8241;9589;9733;9967;10521;10657;11338;26528;27316;27339;55234;58517;79026	AHNAK;DAZAP1;DDX17;DDX5;HNRNPA1;HNRNPA2B1;HNRNPF;HNRNPH1;HNRNPK;HNRNPL;HNRNPU;HSPA8;KHDRBS1;POLR2A;PRPF19;PTBP1;RBM10;RBM25;RBM4;RBMX;RPS13;RPS26;SART3;SMU1;SRSF1;SRSF2;SRSF4;THRAP3;TIA1;U2AF2;WTAP
GO:0072657	protein localization to membrane	http://amigo.geneontology.org/amigo/term/GO:0072657	250	139	114.654	1.21234	0.000793974	0.0130964	60;163;302;348;483;581;637;1213;1445;1601;2207;2319;2580;2810;3308;3320;3683;3684;3689;3921;4035;4218;4644;4736;4836;4905;5058;6122;6124;6125;6128;6129;6133;6134;6135;6136;6137;6138;6139;6141;6142;6146;6147;6152;6154;6156;6157;6158;6161;6164;6165;6168;6169;6175;6176;6181;6187;6188;6189;6191;6193;6194;6201;6202;6203;6204;6205;6206;6207;6208;6210;6217;6222;6223;6224;6227;6229;6230;6231;6232;6233;62…	ACTB;ADIPOQ;AGK;AGRN;ANXA2;AP2B1;AP3D1;APOE;ATP1B3;BAG6;BAX;BID;CHP1;CLTC;CSK;DAB2;EXOC4;EXOC5;FCER1G;FLOT1;FLOT2;GAK;GOLPH3;GORASP2;GPHN;HSP90AA1;HSPA4;ITGAL;ITGAM;ITGB2;KIF13A;LRP1;MYO5A;NMT1;NSF;NUP155;PAK1;PICALM;RAB10;RAB11B;RAB3D;RAB3GAP2;RAB8A;RAB8B;RABGEF1;RER1;RFTN1;RPL10;RPL10A;RPL11;RPL12;RPL13;RPL13A;RPL14;RPL15;RPL17;RPL18;RPL18A;RPL22;RPL23A;RPL24;RPL26;RPL27A;RPL28;RPL3;RPL30;RPL32…
GO:0071826	ribonucleoprotein complex subunit organization	http://amigo.geneontology.org/amigo/term/GO:0071826	108	66	49.5305	1.33251	0.00084561	0.0138759	103;1660;1965;1968;1975;3320;3326;3646;3921;4869;6122;6125;6128;6134;6135;6136;6147;6152;6169;6175;6193;6204;6208;6223;6232;6426;6632;6633;6634;6635;6636;6637;7415;7536;7919;8175;8607;8661;8662;8663;8664;8665;8666;8667;9416;9733;10146;10291;10594;10856;10946;11052;11168;11273;23019;23020;23451;23521;24148;25804;27258;27316;27339;51386;51631;51747	ADAR;ATXN2L;CNOT1;CPSF6;DDX23;DDX39B;DHX9;EIF2S1;EIF2S3;EIF3A;EIF3B;EIF3C;EIF3D;EIF3E;EIF3F;EIF3G;EIF3H;EIF3L;EIF4B;G3BP1;HSP90AA1;HSP90AB1;LSM3;LSM4;LUC7L2;LUC7L3;NPM1;PRPF19;PRPF6;PRPF8;PSIP1;RBMX;RPL10;RPL11;RPL12;RPL13A;RPL23A;RPL24;RPL3;RPL38;RPL5;RPL6;RPLP0;RPS10;RPS14;RPS19;RPS27;RPS5;RPSA;RUVBL1;RUVBL2;SART3;SF1;SF3A1;SF3A2;SF3A3;SF3B1;SNRNP200;SNRPD1;SNRPD2;SNRPD3;SNRPE;SNRPF;SNRPG;SRSF1…
GO:0080134	regulation of response to stress	http://amigo.geneontology.org/amigo/term/GO:0080134	345	186	158.223	1.17556	0.000871023	0.0139996	2;100;142;164;183;259;302;308;335;338;347;348;581;637;695;715;716;718;720;722;725;727;729;730;731;735;929;948;960;961;972;1003;1191;1215;1499;1535;1604;1655;1660;1991;2023;2161;2167;2185;2207;2243;2244;2266;2288;2319;2547;2876;3075;3146;3148;3190;3263;3276;3301;3309;3312;3320;3326;3329;3385;3426;3428;3684;3689;3735;3827;3916;3929;3965;4000;4057;4067;4258;4318;4332;4790;4841;4869;5034;5052;5058;50…	A2M;ADA;ADIPOQ;AGT;AMBP;ANXA2;ANXA5;AP1G1;APOA1;APOB;APOD;APOE;ARHGEF2;ATG7;BAG6;BAX;BCAP31;BCLAF1;BID;BRD4;BTK;C1R;C1S;C3;C4A;C4BPA;C4BPB;C5;C6;C7;C8A;C9;CCAR2;CD14;CD36;CD44;CD47;CD55;CD74;CDH5;CFH;CFI;CLU;CMA1;CTNNB1;CUL4A;CYBA;DBNL;DDX39B;DDX5;DDX58;DEK;DHX9;DNAJA1;DTNBP1;DTX3L;ELANE;ENO1;ERAP1;ERLEC1;ERP29;F12;FABP4;FCER1G;FGA;FGB;FGG;FKBP4;FLOT1;FLOT2;GPX1;GREM1;H2AFY;HERPUD1;HMGB1;HMGB2;HN…
GO:0006486	protein glycosylation	http://amigo.geneontology.org/amigo/term/GO:0006486	24	19	11.0068	1.72621	0.000875253	0.0139996	1603;1650;2673;2801;3703;5238;5351;6184;6185;7415;7841;8813;9526;11261;51465;55858;56886;84061;201595	CHP1;DAD1;DDOST;DPM1;GFPT1;GOLGA2;MAGT1;MOGS;MPDU1;PGM3;PLOD1;RPN1;RPN2;STT3A;STT3B;TMEM165;UBE2J1;UGGT1;VCP
GO:0043413	macromolecule glycosylation	http://amigo.geneontology.org/amigo/term/GO:0043413	24	19	11.0068	1.72621	0.000875253	0.0139996	1603;1650;2673;2801;3703;5238;5351;6184;6185;7415;7841;8813;9526;11261;51465;55858;56886;84061;201595	CHP1;DAD1;DDOST;DPM1;GFPT1;GOLGA2;MAGT1;MOGS;MPDU1;PGM3;PLOD1;RPN1;RPN2;STT3A;STT3B;TMEM165;UBE2J1;UGGT1;VCP
GO:0070085	glycosylation	http://amigo.geneontology.org/amigo/term/GO:0070085	24	19	11.0068	1.72621	0.000875253	0.0139996	1603;1650;2673;2801;3703;5238;5351;6184;6185;7415;7841;8813;9526;11261;51465;55858;56886;84061;201595	CHP1;DAD1;DDOST;DPM1;GFPT1;GOLGA2;MAGT1;MOGS;MPDU1;PGM3;PLOD1;RPN1;RPN2;STT3A;STT3B;TMEM165;UBE2J1;UGGT1;VCP
GO:0000245	spliceosomal complex assembly	http://amigo.geneontology.org/amigo/term/GO:0000245	24	19	11.0068	1.72621	0.000875253	0.0139996	6426;6632;6633;6635;6637;7536;7919;8175;9416;10291;10946;11168;23020;23451;24148;27316;27339;51631;51747	DDX23;DDX39B;LUC7L2;LUC7L3;PRPF19;PRPF6;PSIP1;RBMX;SF1;SF3A1;SF3A2;SF3A3;SF3B1;SNRNP200;SNRPD1;SNRPD2;SNRPE;SNRPG;SRSF1
GO:0046649	lymphocyte activation	http://amigo.geneontology.org/amigo/term/GO:0046649	133	79	60.9959	1.29517	0.000925218	0.0147244	100;164;199;387;567;581;684;695;836;914;931;952;961;972;1178;1209;1445;1499;1604;1650;1794;1803;2185;2207;2319;3113;3146;3251;3329;3383;3615;3635;3683;3689;3916;3932;3936;3965;4067;4332;4478;4627;4860;5052;5058;5062;5336;5530;5585;5591;5699;5777;5788;5873;5880;6188;6194;7037;7163;7454;7917;8546;8943;8993;10457;10808;11151;23075;23303;23385;29108;30968;51237;51571;64926;81609;81704;140885;100423062	ADA;AIF1;AP1G1;AP3B1;AP3D1;B2M;BAG6;BAX;BST2;BTK;CASP3;CD2;CD38;CD47;CD55;CD74;CLC;CLPTM1;CORO1A;CSK;CTNNB1;DDOST;DOCK2;DOCK8;DPP4;FAM49B;FCER1G;FLOT2;GPNMB;HLA-DPA1;HMGB1;HPRT1;HSPD1;HSPH1;ICAM1;IGLL5;IMPDH2;INPP5D;ITGAL;ITGB2;KIF13B;LAMP1;LCK;LCP1;LGALS9;LYN;MNDA;MS4A1;MSN;MYH9;MZB1;NCSTN;PAK1;PAK2;PGLYRP1;PKN1;PLCG2;PNP;PPP3CA;PRDX1;PRKDC;PSMB10;PTK2B;PTPN6;PTPRC;PYCARD;RAB27A;RAC2;RASAL3;RHOA…
GO:0048024	regulation of mRNA splicing, via spliceosome	http://amigo.geneontology.org/amigo/term/GO:0048024	34	25	15.5929	1.60329	0.000940112	0.0148867	1655;3178;3181;3190;3191;3192;3312;5725;5936;6426;6427;6429;7072;8241;9589;9733;9967;10521;10657;11338;26528;27316;27339;55234;58517	DAZAP1;DDX17;DDX5;HNRNPA1;HNRNPA2B1;HNRNPK;HNRNPL;HNRNPU;HSPA8;KHDRBS1;PRPF19;PTBP1;RBM10;RBM25;RBM4;RBMX;SART3;SMU1;SRSF1;SRSF2;SRSF4;THRAP3;TIA1;U2AF2;WTAP
GO:0019221	cytokine-mediated signaling pathway	http://amigo.geneontology.org/amigo/term/GO:0019221	164	95	75.213	1.26308	0.000950289	0.014907	81;103;240;302;335;375;567;684;821;829;834;836;948;960;972;1265;1278;2162;2180;2185;2207;3113;3119;3122;3123;3134;3181;3185;3263;3312;3313;3320;3326;3383;3603;3635;3669;3684;3689;3735;3929;3934;3936;4001;4313;4318;4478;4599;4600;4790;4940;5034;5062;5371;5478;5657;5696;5721;5770;5777;5788;5970;6175;6233;6288;6382;6624;6627;6648;6672;6772;6776;6809;6888;6950;7114;7184;7341;7431;7534;7706;7837;8878;…	ACSL1;ACTN4;ADAR;ADIPOQ;AGPAT1;ALOX5;ANXA2;APOA1;ARF1;B2M;BOLA2;BST2;CANX;CAPZA1;CASP1;CASP3;CD36;CD44;CD74;CNN2;COL1A2;F13A1;FCER1G;FSCN1;HLA-DPA1;HLA-DQB1;HLA-DRA;HLA-DRB1;HLA-F;HNRNPA2B1;HNRNPF;HPX;HSP90AA1;HSP90AB1;HSP90B1;HSPA8;HSPA9;ICAM1;IFI30;IL16;INPP5D;ISG20;ITGAM;ITGB2;JAGN1;KARS;LBP;LCN2;LCP1;LMNB1;MMP2;MMP9;MSN;MX1;MX2;NFKB1;OAS3;OXSR1;P4HB;PAK2;PARP9;PDCD4;PML;PPIA;PRTN3;PSMB8;PSME2…
GO:0019882	antigen processing and presentation	http://amigo.geneontology.org/amigo/term/GO:0019882	84	53	38.5237	1.37577	0.000950808	0.014907	161;162;163;164;375;567;811;821;829;832;948;972;1175;1211;1213;1509;1512;2207;2923;3113;3119;3122;3123;3134;3383;5641;5696;5720;5870;5873;6396;6890;6891;6892;7454;8546;8673;8773;8907;8943;9341;9554;9632;9871;10134;10437;10890;22872;23180;29108;51128;51752;51762	AP1B1;AP1G1;AP1M1;AP2A2;AP2B1;AP2S1;AP3B1;AP3D1;ARF1;B2M;BCAP31;CALR;CANX;CAPZA1;CAPZB;CD36;CD74;CLTA;CLTC;CTSD;CTSH;ERAP1;FCER1G;HLA-DPA1;HLA-DQB1;HLA-DRA;HLA-DRB1;HLA-F;ICAM1;IFI30;LGMN;PDIA3;PSMB8;PSME1;PYCARD;RAB10;RAB27A;RAB6A;RAB8B;RFTN1;SAR1B;SEC13;SEC22B;SEC24C;SEC24D;SEC31A;SNAP23;TAP1;TAP2;TAPBP;VAMP3;VAMP8;WAS
GO:0032200	telomere organization	http://amigo.geneontology.org/amigo/term/GO:0032200	41	29	18.8033	1.54229	0.00104627	0.0163228	142;328;1499;1736;2547;3020;3178;3181;3183;3184;3192;3320;3326;5111;5371;5591;5976;6117;6672;6950;7203;7520;10111;10575;10576;10694;22948;54386;85456	APEX1;CCT2;CCT3;CCT4;CCT5;CCT8;CTNNB1;DKC1;H3F3A;HNRNPA1;HNRNPA2B1;HNRNPC;HNRNPD;HNRNPU;HSP90AA1;HSP90AB1;PARP1;PCNA;PML;PRKDC;RAD50;RPA1;SP100;TCP1;TERF2IP;TNKS1BP1;UPF1;XRCC5;XRCC6
GO:0002532	production of molecular mediator involved in inflammatory response	http://amigo.geneontology.org/amigo/term/GO:0002532	21	17	9.63094	1.76515	0.00105946	0.0163674	240;347;695;948;2207;3735;3929;4067;6223;8673;8723;8773;9341;27250;29108;58533;140885	ALOX5;APOD;BTK;CD36;FCER1G;KARS;LBP;LYN;PDCD4;PYCARD;RPS19;SIRPA;SNAP23;SNX4;SNX6;VAMP3;VAMP8
GO:0030199	collagen fibril organization	http://amigo.geneontology.org/amigo/term/GO:0030199	21	17	9.63094	1.76515	0.00105946	0.0163674	165;302;871;1277;1278;1281;1289;1545;1805;2331;4060;5033;5345;5351;7373;11117;26585	AEBP1;ANXA2;COL14A1;COL1A1;COL1A2;COL3A1;COL5A1;CYP1B1;DPT;EMILIN1;FMOD;GREM1;LUM;P4HA1;PLOD1;SERPINF2;SERPINH1
GO:0006959	humoral immune response	http://amigo.geneontology.org/amigo/term/GO:0006959	79	50	36.2307	1.38005	0.00119246	0.0183327	2;566;671;684;715;716;718;720;722;725;727;729;730;731;735;820;931;1191;1511;1604;1668;1991;2243;2244;2597;3075;3119;3263;3426;3934;4057;4069;5245;5627;5657;5699;5777;5788;6036;6037;6156;6223;6279;6280;6283;7448;8993;11331;51441;100423062	A2M;AZU1;BPI;BST2;C1R;C1S;C3;C4A;C4BPA;C4BPB;C5;C6;C7;C8A;C9;CAMP;CD55;CFH;CFI;CLU;CTSG;DEFA3;ELANE;FGA;FGB;GAPDH;HLA-DQB1;HPX;IGLL5;LCN2;LTF;LYZ;MS4A1;PGLYRP1;PHB;PHB2;PROS1;PRTN3;PSMB10;PTPN6;PTPRC;RNASE2;RNASE3;RPL30;RPS19;S100A12;S100A8;S100A9;VTN;YTHDF2
GO:0006355	regulation of transcription, DNA-templated	http://amigo.geneontology.org/amigo/term/GO:0006355	410	217	188.033	1.15406	0.00119905	0.0183356	86;142;165;183;348;378;387;695;811;847;948;952;972;988;1108;1191;1277;1385;1487;1499;1545;1601;1634;1655;1660;1810;1991;2022;2023;2167;2200;2202;2203;2547;2804;2969;3005;3006;3007;3008;3009;3020;3054;3059;3065;3068;3074;3146;3148;3150;3181;3182;3184;3190;3192;3276;3309;3312;3329;3383;3428;3608;3609;3655;3689;3735;3965;4057;4060;4141;4204;4646;4691;4790;4841;4869;4904;4926;5036;5093;5111;5195;5245…	ACTL6A;ACTR3;ADIPOQ;AEBP1;AGRN;AGT;ALYREF;APOE;ARF4;ARHGEF2;BASP1;BCLAF1;BOLA2;BRD4;BTK;BUD31;CALR;CAT;CCAR1;CCAR2;CCDC22;CD36;CD38;CD74;CDC5L;CDK5RAP3;CHCHD3;CHD4;CHP1;CLU;CNOT1;COL1A1;COMMD6;CREB1;CRLF3;CTBP1;CTCF;CTNNB1;CUL3;CYP1B1;DAB2;DCN;DDRGK1;DDX17;DDX39B;DDX5;DDX58;DEK;DHX9;DNAJC1;DR1;DTX3L;EFEMP1;ELANE;ENG;ENO1;FABP4;FAM129B;FBN1;FBP1;FUBP1;FUBP3;GATAD2A;GOLGB1;GREM1;GTF2I;H1F0;H1FX;H2A…
GO:0018205	peptidyl-lysine modification	http://amigo.geneontology.org/amigo/term/GO:0018205	50	34	22.9308	1.48272	0.00120423	0.0183356	86;1487;1499;1810;3006;3007;3008;3009;3054;4000;4204;5351;5371;5447;5903;5970;6418;6613;7052;7329;7341;7917;8607;9555;10054;10055;10155;10269;10664;10856;11315;23476;54472;84661	ACTL6A;BAG6;BRD4;CTBP1;CTCF;CTNNB1;DPY30;DR1;H2AFY;HCFC1;HIST1H1B;HIST1H1C;HIST1H1D;HIST1H1E;LMNA;MECP2;PARK7;PLOD1;PML;POR;RANBP2;RELA;RUVBL1;RUVBL2;SAE1;SET;SUMO1;SUMO2;TGM2;TOLLIP;TRIM28;UBA2;UBE2I;ZMPSTE24
GO:0048193	Golgi vesicle transport	http://amigo.geneontology.org/amigo/term/GO:0048193	161	93	73.8372	1.25953	0.00121871	0.0184106	164;372;375;378;381;400;829;832;1075;1314;1315;1445;1522;1604;2060;2159;2580;2801;2802;2804;3064;3482;3916;3998;4218;4430;4644;4905;5265;5537;5627;5861;5862;5870;6272;6396;6642;6709;6711;6892;7415;8452;8615;8773;8943;9276;9341;9554;9570;9632;9871;9919;10066;10134;10342;10483;10490;10525;10640;10890;10959;10960;10972;11079;11316;11345;22818;22820;22870;22872;23256;23299;26958;28952;29959;50999;511…	ANKFY1;AP1G1;AP3D1;ARCN1;ARF1;ARF4;ARF5;ARFGAP2;ARL1;BCAP31;BICD2;CAPZA1;CAPZB;CCDC22;CCDC93;CD55;COPA;COPB1;COPB2;COPE;COPG1;COPG2;COPZ1;CORO7;CSK;CTSC;CTSZ;CUL3;EPS15;ERGIC3;EXOC2;EXOC4;EXOC5;F10;GABARAPL2;GAK;GOLGA2;GOLGA3;GOLGB1;GOLPH3;GOSR2;HTT;HYOU1;IGF2R;KIF13A;LAMP1;LMAN1;LMAN2;MYO18A;MYO1B;MYO5A;NRBP1;NSF;PPP6C;PPP6R1;PROS1;RAB10;RAB14;RAB1A;RAB2A;RAB6A;RAB8A;RAB8B;RER1;SAR1B;SCAMP2;SCFD…
GO:0018193	peptidyl-amino acid modification	http://amigo.geneontology.org/amigo/term/GO:0018193	226	126	103.647	1.21566	0.00122079	0.0184106	86;142;183;335;444;566;581;695;790;948;960;972;1116;1272;1445;1487;1499;1603;1634;1650;1810;2185;2202;2286;2288;2289;2597;3006;3007;3008;3009;3054;3059;3145;3263;3276;3320;3326;3383;3689;3703;3932;4000;4067;4204;4836;5033;5034;5058;5062;5175;5351;5371;5447;5478;5479;5585;5591;5770;5777;5788;5870;5903;5970;6184;6185;6197;6279;6280;6418;6613;6776;6789;7052;7273;7329;7341;7415;7448;7917;8260;8607;88…	ABI3;ACTL6A;ADIPOQ;AGT;APOA1;ARHGEF2;ASPH;AZU1;BAG6;BAX;BRD4;BTK;CAD;CD36;CD44;CD74;CHI3L1;CNTN1;CSK;CTBP1;CTCF;CTNNB1;DAD1;DCLK1;DCN;DDOST;DOCK7;DPY30;DR1;EFEMP1;EHD4;FKBP10;FKBP11;FKBP2;FKBP4;FKBP5;FKBP9;GAPDH;GREM1;H2AFY;HCFC1;HCLS1;HIST1H1B;HIST1H1C;HIST1H1D;HIST1H1E;HMBS;HPX;HSP90AA1;HSP90AB1;ICAM1;IQGAP1;ITGB2;LCK;LMNA;LYN;MAGT1;MECP2;METAP2;MVP;NAA10;NAA15;NMT1;NRP1;OXR1;OXSR1;P4HA1;P4HA2;…
GO:0032527	protein exit from endoplasmic reticulum	http://amigo.geneontology.org/amigo/term/GO:0032527	18	15	8.25509	1.81706	0.00123407	0.0184873	3998;6396;6400;7184;7415;9709;9919;10134;10952;27248;51128;51465;54732;55754;81502	BCAP31;ERLEC1;HERPUD1;HM13;HSP90B1;LMAN1;SAR1B;SEC13;SEC16A;SEC61B;SEL1L;TMED9;TMEM30A;UBE2J1;VCP
GO:0045807	positive regulation of endocytosis	http://amigo.geneontology.org/amigo/term/GO:0045807	59	39	27.0583	1.44133	0.00124339	0.0184873	81;163;302;348;375;566;567;718;720;811;929;948;961;967;1191;1535;1601;1794;1861;2207;3190;3684;4035;5336;5530;5538;5788;5873;7018;7448;8301;9779;10211;10960;26585;29108;51479;140885;399687	ACTN4;ANKFY1;ANXA2;AP2B1;APOE;ARF1;AZU1;B2M;C3;C4A;CALR;CD14;CD36;CD47;CD63;CLU;CYBA;DAB2;DOCK2;FCER1G;FLOT1;GREM1;HNRNPK;ITGAM;LMAN2;LRP1;MYO18A;PICALM;PLCG2;PPP3CA;PPT1;PTPRC;PYCARD;RAB27A;SIRPA;TBC1D5;TF;TOR1A;VTN
GO:2001242	regulation of intrinsic apoptotic signaling pathway	http://amigo.geneontology.org/amigo/term/GO:2001242	59	39	27.0583	1.44133	0.00124339	0.0184873	142;581;637;960;972;1191;2023;2876;3065;3190;3301;3932;4318;4841;5034;5770;6135;6154;6188;6201;6279;6280;6421;6648;7417;9181;9368;9709;9774;10131;10134;10525;10961;11315;29108;29979;50484;51060;57805	ARHGEF2;BAX;BCAP31;BCLAF1;BID;CCAR2;CD44;CD74;CLU;DNAJA1;ENO1;ERP29;GPX1;HDAC1;HERPUD1;HNRNPK;HYOU1;LCK;MMP9;NONO;P4HB;PARK7;PARP1;PTPN1;PYCARD;RPL11;RPL26;RPS3;RPS7;RRM2B;S100A8;S100A9;SFPQ;SLC9A3R1;SOD2;TRAP1;TXNDC12;UBQLN1;VDAC2
GO:0034121	regulation of toll-like receptor signaling pathway	http://amigo.geneontology.org/amigo/term/GO:0034121	12	11	5.50339	1.99877	0.00128837	0.0189142	929;948;1535;2319;3146;3929;4057;4067;10211;29979;57590	CD14;CD36;CYBA;FLOT1;FLOT2;HMGB1;LBP;LTF;LYN;UBQLN1;WDFY1
GO:2000142	regulation of DNA-templated transcription, initiation	http://amigo.geneontology.org/amigo/term/GO:2000142	12	11	5.50339	1.99877	0.00128837	0.0189142	1385;1499;1810;3146;5701;5702;5704;5705;5706;9774;10923	BCLAF1;CREB1;CTNNB1;DR1;HMGB1;PSMC2;PSMC3;PSMC4;PSMC5;PSMC6;SUB1
GO:0010498	proteasomal protein catabolic process	http://amigo.geneontology.org/amigo/term/GO:0010498	136	80	62.3718	1.28263	0.00129001	0.0189142	348;1191;1601;1642;1861;2876;3309;3326;5094;5371;5682;5683;5684;5685;5686;5687;5688;5689;5690;5691;5692;5694;5696;5698;5699;5701;5702;5704;5705;5706;5707;5708;5710;5713;5718;5720;5721;5887;6135;6233;6341;6396;6400;6449;6599;6613;7184;7329;7337;7341;7415;7706;7917;8451;8452;9184;9354;9709;9810;9861;10134;10952;11315;11345;23190;23376;23753;25820;27248;27339;29979;51465;56886;57003;57333;57805;6599…	APOE;ARIH1;BAG6;BCAP31;BUB3;CCAR2;CCDC47;CLU;CUL3;CUL4A;DAB2;DDB1;DDRGK1;ERLEC1;GABARAPL2;GPX1;HERPUD1;HM13;HSP90AB1;HSP90B1;HSPA5;PARK7;PCBP2;PML;PRPF19;PSMA1;PSMA2;PSMA3;PSMA4;PSMA5;PSMA6;PSMA7;PSMB1;PSMB10;PSMB2;PSMB3;PSMB4;PSMB6;PSMB8;PSMB9;PSMC2;PSMC3;PSMC4;PSMC5;PSMC6;PSMD1;PSMD12;PSMD2;PSMD4;PSMD6;PSMD7;PSME1;PSME2;RAD23B;RCN3;RNF40;RPL11;RPS27A;SCO1;SDF2L1;SEC13;SEC61B;SEL1L;SGTA;SMARCC1;…
GO:0006342	chromatin silencing	http://amigo.geneontology.org/amigo/term/GO:0006342	15	13	6.87924	1.88974	0.00134558	0.0196381	3005;3006;3007;3008;3009;3020;3065;3146;4204;8467;8971;9555;10155	H1F0;H1FX;H2AFY;H3F3A;HDAC1;HIST1H1B;HIST1H1C;HIST1H1D;HIST1H1E;HMGB1;MECP2;SMARCA5;TRIM28
GO:0016458	gene silencing	http://amigo.geneontology.org/amigo/term/GO:0016458	45	31	20.6377	1.5021	0.00142194	0.0206572	103;1655;1660;1994;3005;3006;3007;3008;3009;3020;3065;3146;3181;4204;5430;5431;5434;5437;5530;5901;5936;8467;8971;9555;10155;10269;10521;23019;26986;27044;51593	ADAR;CNOT1;DDX17;DDX5;DHX9;ELAVL1;H1F0;H1FX;H2AFY;H3F3A;HDAC1;HIST1H1B;HIST1H1C;HIST1H1D;HIST1H1E;HMGB1;HNRNPA2B1;MECP2;PABPC1;POLR2A;POLR2B;POLR2E;POLR2H;PPP3CA;RAN;RBM4;SMARCA5;SND1;SRRT;TRIM28;ZMPSTE24
GO:0045893	positive regulation of transcription, DNA-templated	http://amigo.geneontology.org/amigo/term/GO:0045893	193	109	88.5129	1.23146	0.00143423	0.0207406	142;183;348;378;952;972;988;1277;1385;1499;1601;1634;1660;1810;2022;2547;3005;3006;3007;3008;3009;3054;3059;3065;3074;3146;3148;3150;3182;3184;3190;3192;3309;3428;3608;3609;3655;3735;4060;4141;4204;4646;4691;4790;4869;4904;5093;5245;5345;5530;5534;5591;5701;5702;5704;5705;5706;5901;5970;6197;6233;6294;6396;6421;6599;6613;6672;6772;7454;7919;8301;8467;8878;8939;8971;9181;9219;9221;9774;9967;10096;…	ACTR3;AGRN;AGT;ALYREF;APOE;ARF4;ARHGEF2;BCLAF1;BRD4;CD38;CD74;CDC5L;CDK5RAP3;COL1A1;CREB1;CRLF3;CTCF;CTNNB1;DAB2;DCN;DDRGK1;DDX17;DDX39B;DDX58;DHX9;DR1;DTX3L;ENG;FAM129B;FUBP3;GREM1;H1F0;H1FX;HCFC1;HCLS1;HDAC1;HEXB;HIST1H1B;HIST1H1C;HIST1H1D;HIST1H1E;HMGB1;HMGB2;HMGN1;HNRNPAB;HNRNPD;HNRNPK;HNRNPU;HSPA5;IFI16;ILF2;ILF3;ITGA6;KARS;LUM;MARS;MECP2;MTA2;MYDGF;MYO6;NAA15;NAMPT;NCL;NFKB1;NOLC1;NPM1;NUP6…
GO:0016032	viral process	http://amigo.geneontology.org/amigo/term/GO:0016032	287	156	131.623	1.18521	0.00147997	0.0213048	103;161;162;163;164;259;290;302;348;375;387;567;581;684;950;972;1104;1175;1315;1385;1487;1499;1508;1604;1642;1655;1660;1794;1803;1973;2060;2547;3054;3065;3075;3122;3178;3190;3263;3312;3326;3329;3383;3428;3603;3609;3669;3735;3837;3842;3916;3921;3932;3965;4057;4067;4599;4869;4927;4940;5034;5062;5091;5093;5094;5111;5371;5434;5478;5479;5684;5685;5688;5689;5690;5691;5692;5694;5696;5698;5699;5702;5725;…	ADAR;ALYREF;AMBP;ANPEP;ANXA2;AP1B1;AP1G1;AP1M1;AP2A2;AP2B1;AP2S1;AP3M1;APOE;ARF1;ATG7;ATP6V1H;B2M;BANF1;BAX;BRD4;BST2;CD55;CD74;CFH;COPB1;CREB1;CTBP1;CTNNB1;CTSB;CUL4A;DDB1;DDX5;DDX58;DEK;DHX9;DOCK2;DPP4;EEA1;EIF3A;EIF3B;EIF3D;EIF3F;EIF3G;EIF3L;EIF4A1;ELMO1;EPS15;HCFC1;HDAC1;HLA-DRA;HNRNPA1;HNRNPK;HPX;HSP90AB1;HSPA8;HSPD1;HTATSF1;ICAM1;IFI16;IL16;ILF3;ISG20;KARS;KPNB1;LAMP1;LCK;LGALS9;LTF;LYN;MX1…
GO:0006281	DNA repair	http://amigo.geneontology.org/amigo/term/GO:0006281	91	56	41.7341	1.34183	0.0016407	0.0235118	86;142;143;328;988;1642;1660;2547;3146;3148;3150;4841;4869;5111;5371;5430;5431;5434;5437;5591;5885;5887;5965;5976;6117;6188;6233;6421;6917;7341;7415;7454;7520;7706;7913;8243;8451;8607;9126;10075;10111;10155;10269;10856;11198;11315;23047;23244;25939;27339;50484;54386;83666;85456;151636;259282	ACTL6A;APEX1;BOD1L1;CDC5L;CUL4A;DDB1;DEK;DHX9;DTX3L;HMGB1;HMGB2;HMGN1;HUWE1;NONO;NPM1;PARK7;PARP1;PARP4;PARP9;PCNA;PDS5A;PDS5B;PML;POLR2A;POLR2B;POLR2E;POLR2H;PRKDC;PRPF19;RAD21;RAD23B;RAD50;RECQL;RPA1;RPS27A;RPS3;RRM2B;RUVBL1;RUVBL2;SAMHD1;SFPQ;SMC1A;SMC3;SUMO1;SUPT16H;TCEA1;TERF2IP;TNKS1BP1;TRIM25;TRIM28;UPF1;VCP;WAS;XRCC5;XRCC6;ZMPSTE24
GO:0000723	telomere maintenance	http://amigo.geneontology.org/amigo/term/GO:0000723	40	28	18.3446	1.52633	0.00165041	0.0235444	142;328;1499;1736;2547;3178;3181;3183;3184;3192;3320;3326;5111;5371;5591;5976;6117;6672;6950;7203;7520;10111;10575;10576;10694;22948;54386;85456	APEX1;CCT2;CCT3;CCT4;CCT5;CCT8;CTNNB1;DKC1;HNRNPA1;HNRNPA2B1;HNRNPC;HNRNPD;HNRNPU;HSP90AA1;HSP90AB1;PARP1;PCNA;PML;PRKDC;RAD50;RPA1;SP100;TCP1;TERF2IP;TNKS1BP1;UPF1;XRCC5;XRCC6
GO:1903506	regulation of nucleic acid-templated transcription	http://amigo.geneontology.org/amigo/term/GO:1903506	425	223	194.912	1.14411	0.00187461	0.0265039	81;86;142;165;183;328;348;378;387;695;811;847;948;952;972;988;1108;1191;1277;1385;1487;1499;1545;1601;1634;1655;1660;1810;1991;2022;2023;2167;2200;2202;2203;2547;2804;2969;3005;3006;3007;3008;3009;3020;3054;3059;3065;3068;3074;3146;3148;3150;3181;3182;3184;3190;3192;3276;3309;3312;3329;3383;3428;3608;3609;3655;3689;3735;3965;4057;4060;4141;4204;4646;4691;4790;4841;4869;4904;4926;5036;5093;5111;51…	ACTL6A;ACTN4;ACTR3;ADIPOQ;AEBP1;AGRN;AGT;ALYREF;APEX1;APOE;ARF4;ARHGEF2;BASP1;BCLAF1;BOLA2;BRD4;BTK;BUD31;CALR;CAT;CCAR1;CCAR2;CCDC22;CD36;CD38;CD74;CDC5L;CDK5RAP3;CHCHD3;CHD4;CHP1;CLU;CNOT1;COL1A1;COMMD6;CREB1;CRLF3;CTBP1;CTCF;CTNNB1;CUL3;CYP1B1;DAB2;DCN;DDRGK1;DDX17;DDX39B;DDX5;DDX58;DEK;DHX9;DNAJC1;DR1;DTX3L;EFEMP1;ELANE;ENG;ENO1;FABP4;FAM129B;FBN1;FBP1;FUBP1;FUBP3;GATAD2A;GOLGB1;GREM1;GTF2I;H…
GO:2001141	regulation of RNA biosynthetic process	http://amigo.geneontology.org/amigo/term/GO:2001141	425	223	194.912	1.14411	0.00187461	0.0265039	81;86;142;165;183;328;348;378;387;695;811;847;948;952;972;988;1108;1191;1277;1385;1487;1499;1545;1601;1634;1655;1660;1810;1991;2022;2023;2167;2200;2202;2203;2547;2804;2969;3005;3006;3007;3008;3009;3020;3054;3059;3065;3068;3074;3146;3148;3150;3181;3182;3184;3190;3192;3276;3309;3312;3329;3383;3428;3608;3609;3655;3689;3735;3965;4057;4060;4141;4204;4646;4691;4790;4841;4869;4904;4926;5036;5093;5111;51…	ACTL6A;ACTN4;ACTR3;ADIPOQ;AEBP1;AGRN;AGT;ALYREF;APEX1;APOE;ARF4;ARHGEF2;BASP1;BCLAF1;BOLA2;BRD4;BTK;BUD31;CALR;CAT;CCAR1;CCAR2;CCDC22;CD36;CD38;CD74;CDC5L;CDK5RAP3;CHCHD3;CHD4;CHP1;CLU;CNOT1;COL1A1;COMMD6;CREB1;CRLF3;CTBP1;CTCF;CTNNB1;CUL3;CYP1B1;DAB2;DCN;DDRGK1;DDX17;DDX39B;DDX5;DDX58;DEK;DHX9;DNAJC1;DR1;DTX3L;EFEMP1;ELANE;ENG;ENO1;FABP4;FAM129B;FBN1;FBP1;FUBP1;FUBP3;GATAD2A;GOLGB1;GREM1;GTF2I;H…
GO:0050829	defense response to Gram-negative bacterium	http://amigo.geneontology.org/amigo/term/GO:0050829	20	16	9.17232	1.74438	0.00190202	0.0267719	566;671;820;1511;1668;1991;3148;3929;4057;4069;6036;6037;6156;6223;29108;79792	AZU1;BPI;CAMP;CTSG;DEFA3;ELANE;GSDMD;HMGB2;LBP;LTF;LYZ;PYCARD;RNASE2;RNASE3;RPL30;RPS19
GO:2000278	regulation of DNA biosynthetic process	http://amigo.geneontology.org/amigo/term/GO:2000278	30	22	13.7585	1.59901	0.00203659	0.0283407	143;1499;1736;2185;3178;3181;3183;3184;3192;3320;3326;6950;7203;7520;7919;9370;10575;10576;10694;22948;26585;64855	ADIPOQ;CCT2;CCT3;CCT4;CCT5;CCT8;CTNNB1;DDX39B;DKC1;FAM129B;GREM1;HNRNPA1;HNRNPA2B1;HNRNPC;HNRNPD;HNRNPU;HSP90AA1;HSP90AB1;PARP4;PTK2B;TCP1;XRCC5
GO:0001909	leukocyte mediated cytotoxicity	http://amigo.geneontology.org/amigo/term/GO:0001909	30	22	13.7585	1.59901	0.00203659	0.0283407	164;566;567;1075;1511;1512;1991;3134;3251;3383;3916;3965;5052;5272;5777;5788;5873;6813;7264;8417;11151;51571	AP1G1;AZU1;B2M;CORO1A;CTSC;CTSG;CTSH;ELANE;FAM49B;HLA-F;HPRT1;ICAM1;LAMP1;LGALS9;PRDX1;PTPN6;PTPRC;RAB27A;SERPINB9;STX7;STXBP2;TSTA3
GO:0035967	cellular response to topologically incorrect protein	http://amigo.geneontology.org/amigo/term/GO:0035967	51	34	23.3894	1.45365	0.00204032	0.0283407	37;581;811;1200;1861;1965;2673;3068;3309;3310;3312;3313;4000;5770;6745;7184;7415;7917;8452;9114;9570;9709;10130;10525;10954;22872;23753;26608;51726;55161;56005;56886;58477;80279	ACADVL;ATP6V0D1;BAG6;BAX;CALR;CDK5RAP3;CUL3;DNAJB11;EIF2S1;GFPT1;GOSR2;HDGF;HERPUD1;HSP90B1;HSPA5;HSPA6;HSPA8;HSPA9;HYOU1;LMNA;MYDGF;PDIA5;PDIA6;PTPN1;SDF2L1;SEC31A;SRPRB;SSR1;TBL2;TMEM33;TOR1A;TPP1;UGGT1;VCP
GO:0050728	negative regulation of inflammatory response	http://amigo.geneontology.org/amigo/term/GO:0050728	25	19	11.4654	1.65716	0.00208488	0.0288085	100;335;347;348;1003;1991;2876;4790;5176;5692;5788;6223;6288;8993;9370;27250;29108;55737;140885	ADA;ADIPOQ;APOA1;APOD;APOE;CDH5;ELANE;GPX1;NFKB1;PDCD4;PGLYRP1;PSMB4;PTPRC;PYCARD;RPS19;SAA1;SERPINF1;SIRPA;VPS35
GO:0031324	negative regulation of cellular metabolic process	http://amigo.geneontology.org/amigo/term/GO:0031324	496	257	227.474	1.1298	0.00209218	0.0288085	2;12;37;103;142;165;183;259;302;328;347;348;387;581;684;718;720;722;725;727;811;836;871;948;952;960;1191;1213;1293;1385;1445;1471;1487;1499;1522;1601;1604;1655;1660;1736;1810;1965;1991;1992;1994;2022;2023;2167;2203;2539;2547;2597;2734;2771;2801;2810;2876;3005;3006;3007;3008;3009;3020;3053;3054;3059;3065;3068;3146;3148;3178;3181;3183;3184;3190;3191;3192;3240;3301;3312;3326;3329;3428;3609;3635;3646…	A2M;ACADVL;ADAR;ADIPOQ;AEBP1;AGT;AMBP;ANXA2;APEX1;APOD;APOE;ATG7;BAG6;BASP1;BAX;BCLAF1;BST2;C3;C4A;C4BPA;C4BPB;C5;CALR;CAPRIN1;CASP3;CCAR1;CCAR2;CD36;CD38;CD44;CD55;CDK5RAP3;CHCHD3;CHP1;CLTC;CLU;CNOT1;COL6A3;CREB1;CSK;CST3;CTBP1;CTCF;CTNNB1;CTSZ;CUL3;DAB2;DDRGK1;DDX5;DHX9;DKC1;DNAJA1;DNAJC1;DR1;DTNBP1;DTX3L;EIF2S1;EIF3A;EIF3E;EIF4A3;ELANE;ELAVL1;EMILIN1;ENG;ENO1;ERLEC1;FABP4;FAM129B;FAM3C;FBP1;FK…
GO:0001503	ossification	http://amigo.geneontology.org/amigo/term/GO:0001503	73	46	33.479	1.374	0.00212357	0.0291141	387;847;1192;1213;1277;1291;1462;1499;1655;1660;2091;2185;2194;3020;3183;3192;3295;3336;3376;4057;4313;4318;5245;5701;6169;6238;6272;7171;9188;9902;10189;10269;10457;10492;23020;23317;23376;26156;26578;26585;27044;27316;57003;57665;285590;338773	ALYREF;CAT;CCDC47;CLIC1;CLTC;COL1A1;COL6A1;CTNNB1;DDX21;DDX5;DHX9;DNAJC13;FASN;FBL;GPNMB;GREM1;H3F3A;HNRNPC;HNRNPU;HSD17B4;HSPE1;IARS;LTF;MMP2;MMP9;MRC2;OSTF1;PHB;PSMC2;PTK2B;RBMX;RDH14;RHOA;RPL38;RRBP1;RSL1D1;SH3PXD2B;SND1;SNRNP200;SORT1;SYNCRIP;TMEM119;TPM4;UFL1;VCAN;ZMPSTE24
GO:0070661	leukocyte proliferation	http://amigo.geneontology.org/amigo/term/GO:0070661	62	40	28.4342	1.40676	0.00216833	0.0295996	100;199;581;695;836;931;952;972;1178;1191;1499;1604;1794;3113;3146;3251;3329;3615;3635;3965;4067;4332;4478;4860;5585;5699;5777;5788;5880;6188;6194;7037;10457;11151;23385;26585;29108;51237;64926;81704	ADA;AIF1;BAX;BTK;CASP3;CD38;CD55;CD74;CLC;CLU;CORO1A;CTNNB1;DOCK2;DOCK8;GPNMB;GREM1;HLA-DPA1;HMGB1;HPRT1;HSPD1;IMPDH2;INPP5D;LGALS9;LYN;MNDA;MS4A1;MSN;MZB1;NCSTN;PKN1;PNP;PSMB10;PTPN6;PTPRC;PYCARD;RAC2;RASAL3;RPS3;RPS6;TFRC
GO:0006901	vesicle coating	http://amigo.geneontology.org/amigo/term/GO:0006901	37	26	16.9688	1.53222	0.0022163	0.0299959	1075;1522;2801;3998;4905;5265;5537;5861;6396;8452;8615;9554;9570;9632;9871;9919;10342;10483;10959;10972;22870;22872;23256;51128;54732;84364	ARFGAP2;CTSC;CTSZ;CUL3;GOLGA2;GOSR2;LMAN1;NSF;PPP6C;PPP6R1;RAB1A;SAR1B;SCFD1;SEC13;SEC16A;SEC22B;SEC23B;SEC24C;SEC24D;SEC31A;SERPINA1;TFG;TMED10;TMED2;TMED9;USO1
GO:0048199	vesicle targeting, to, from or within Golgi	http://amigo.geneontology.org/amigo/term/GO:0048199	37	26	16.9688	1.53222	0.0022163	0.0299959	1075;1522;2801;3998;4905;5265;5537;5861;6396;8452;8615;9554;9570;9632;9871;9919;10342;10483;10959;10972;22870;22872;23256;51128;54732;84364	ARFGAP2;CTSC;CTSZ;CUL3;GOLGA2;GOSR2;LMAN1;NSF;PPP6C;PPP6R1;RAB1A;SAR1B;SCFD1;SEC13;SEC16A;SEC22B;SEC23B;SEC24C;SEC24D;SEC31A;SERPINA1;TFG;TMED10;TMED2;TMED9;USO1
GO:1903039	positive regulation of leukocyte cell-cell adhesion	http://amigo.geneontology.org/amigo/term/GO:1903039	53	35	24.3066	1.43994	0.00225548	0.0303054	100;199;387;960;961;972;1445;1604;1803;1991;2319;3113;3146;3329;3383;3932;3965;4067;4860;5058;5062;5777;5788;5970;6188;7037;8546;8943;10808;11151;29108;51571;64926;81704;140885	ADA;AIF1;AP3B1;AP3D1;CD44;CD47;CD55;CD74;CORO1A;CSK;DOCK8;DPP4;ELANE;FAM49B;FLOT2;HLA-DPA1;HMGB1;HSPD1;HSPH1;ICAM1;LCK;LGALS9;LYN;PAK1;PAK2;PNP;PTPN6;PTPRC;PYCARD;RASAL3;RELA;RHOA;RPS3;SIRPA;TFRC
GO:0045814	negative regulation of gene expression, epigenetic	http://amigo.geneontology.org/amigo/term/GO:0045814	17	14	7.79647	1.79568	0.00227745	0.0303054	3005;3006;3007;3008;3009;3020;3065;3146;4204;5928;8467;8971;9555;10155	H1F0;H1FX;H2AFY;H3F3A;HDAC1;HIST1H1B;HIST1H1C;HIST1H1D;HIST1H1E;HMGB1;MECP2;RBBP4;SMARCA5;TRIM28
GO:0015682	ferric iron transport	http://amigo.geneontology.org/amigo/term/GO:0015682	17	14	7.79647	1.79568	0.00227745	0.0303054	523;526;528;529;1213;7018;7037;9114;9230;9296;9550;51382;51606;79689	ATP6V0D1;ATP6V1A;ATP6V1B2;ATP6V1C1;ATP6V1D;ATP6V1E1;ATP6V1F;ATP6V1G1;ATP6V1H;CLTC;RAB11B;STEAP4;TF;TFRC
GO:0072512	trivalent inorganic cation transport	http://amigo.geneontology.org/amigo/term/GO:0072512	17	14	7.79647	1.79568	0.00227745	0.0303054	523;526;528;529;1213;7018;7037;9114;9230;9296;9550;51382;51606;79689	ATP6V0D1;ATP6V1A;ATP6V1B2;ATP6V1C1;ATP6V1D;ATP6V1E1;ATP6V1F;ATP6V1G1;ATP6V1H;CLTC;RAB11B;STEAP4;TF;TFRC
GO:0098657	import into cell	http://amigo.geneontology.org/amigo/term/GO:0098657	257	140	117.864	1.18781	0.00232892	0.0308607	60;71;81;161;163;183;199;259;302;335;338;348;375;483;566;567;718;720;722;725;811;821;922;929;948;950;961;967;1175;1191;1211;1213;1445;1535;1601;1794;1808;1861;1991;2060;2207;2350;2580;2752;3146;3190;3240;3263;3320;3326;3385;3426;3482;3683;3684;3689;3929;3959;4035;4043;4067;4074;4627;4646;4688;4689;4830;5058;5175;5336;5530;5538;5657;5770;5788;5861;5873;5878;6272;6288;6520;6642;7018;7037;7052;7184;…	ACTB;ACTG1;ACTN4;ACTR3;ADIPOQ;AGT;AIF1;AMBP;ANKFY1;ANXA2;AP2A2;AP2B1;AP2S1;APOA1;APOB;APOBR;APOE;APOL1;ARF1;ARHGAP25;ARPC1B;ARPC2;ARPC3;ARPC4;ARPC5;ATP1B3;ATP6V1H;AZU1;B2M;BIN2;BRK1;C3;C4A;C4BPA;C4BPB;CALR;CANX;CAP1;CD14;CD163;CD36;CD47;CD5L;CD63;CFI;CLINT1;CLTA;CLTC;CLU;CORO1A;CSK;CYBA;CYFIP2;DAB2;DBNL;DNAJC13;DOCK2;DPYSL2;EEA1;EHD4;ELANE;ELMO1;EPS15;EPS15L1;FCER1G;FKBP15;FLOT1;FOLR2;GAK;GLUL;GR…
GO:0042110	T cell activation	http://amigo.geneontology.org/amigo/term/GO:0042110	94	57	43.1099	1.3222	0.00244366	0.0322461	100;199;387;567;581;836;914;961;972;1178;1209;1445;1499;1604;1650;1794;1803;2207;2319;3113;3146;3329;3383;3683;3932;3936;3965;4067;4478;4627;4860;5058;5062;5530;5591;5699;5777;5788;5873;5880;6188;6194;7037;7454;8546;8943;10457;10808;11151;23303;23385;29108;30968;51571;64926;81704;140885	ADA;AIF1;AP3B1;AP3D1;B2M;BAX;CASP3;CD2;CD47;CD55;CD74;CLC;CLPTM1;CORO1A;CSK;CTNNB1;DDOST;DOCK2;DOCK8;DPP4;FAM49B;FCER1G;FLOT2;GPNMB;HLA-DPA1;HMGB1;HSPD1;HSPH1;ICAM1;ITGAL;KIF13B;LCK;LCP1;LGALS9;LYN;MSN;MYH9;NCSTN;PAK1;PAK2;PNP;PPP3CA;PRKDC;PSMB10;PTPN6;PTPRC;PYCARD;RAB27A;RAC2;RASAL3;RHOA;RPS3;RPS6;SIRPA;STOML2;TFRC;WAS
GO:0009101	glycoprotein biosynthetic process	http://amigo.geneontology.org/amigo/term/GO:0009101	32	23	14.6757	1.56722	0.00249513	0.0325286	1462;1499;1603;1634;1650;2673;2801;3703;5238;5351;6184;6185;7415;7841;8813;9526;11261;51465;55858;56886;64083;84061;201595	CHP1;CTNNB1;DAD1;DCN;DDOST;DPM1;GFPT1;GOLGA2;GOLPH3;MAGT1;MOGS;MPDU1;PGM3;PLOD1;RPN1;RPN2;STT3A;STT3B;TMEM165;UBE2J1;UGGT1;VCAN;VCP
GO:0050729	positive regulation of inflammatory response	http://amigo.geneontology.org/amigo/term/GO:0050729	32	23	14.6757	1.56722	0.00249513	0.0325286	183;695;718;961;1660;2161;2167;2207;3329;3684;3689;3735;3929;4258;6223;6279;6280;6283;7052;8673;8723;11315;27250	AGT;BTK;C3;CD47;DHX9;F12;FABP4;FCER1G;HSPD1;ITGAM;ITGB2;KARS;LBP;MGST2;PARK7;PDCD4;RPS19;S100A12;S100A8;S100A9;SNX4;TGM2;VAMP8
GO:0051172	negative regulation of nitrogen compound metabolic process	http://amigo.geneontology.org/amigo/term/GO:0051172	464	241	212.798	1.13253	0.00249588	0.0325286	2;12;103;142;165;183;259;302;328;347;348;387;581;684;718;720;722;725;727;811;836;871;948;952;960;1191;1213;1293;1385;1445;1471;1487;1499;1522;1601;1604;1655;1660;1736;1810;1965;1991;1992;1994;2022;2023;2167;2203;2319;2539;2547;2597;2734;2771;2810;2876;3005;3006;3007;3008;3009;3020;3053;3054;3059;3065;3068;3146;3148;3178;3181;3183;3184;3190;3191;3192;3301;3312;3326;3428;3609;3635;3646;3684;3689;36…	A2M;ADAR;ADIPOQ;AEBP1;AGT;AMBP;ANXA2;APEX1;APOD;APOE;ATG7;BAG6;BASP1;BAX;BCLAF1;BST2;C3;C4A;C4BPA;C4BPB;C5;CALR;CAPRIN1;CASP3;CCAR1;CCAR2;CD36;CD38;CD44;CD55;CDK5RAP3;CHCHD3;CHP1;CLTC;CLU;CNOT1;COL6A3;CREB1;CSK;CST3;CTBP1;CTCF;CTNNB1;CTSZ;CUL3;DAB2;DDRGK1;DDX5;DHX9;DKC1;DNAJA1;DNAJC1;DR1;DTNBP1;DTX3L;EIF2S1;EIF3A;EIF3E;EIF4A3;ELANE;ELAVL1;EMILIN1;ENG;ENO1;ERLEC1;FABP4;FAM129B;FBP1;FLOT2;G6PD;GABA…
GO:0051092	positive regulation of NF-kappaB transcription factor activity	http://amigo.geneontology.org/amigo/term/GO:0051092	39	27	17.886	1.50956	0.00257855	0.0332047	183;695;847;948;1191;1660;3383;3689;3965;4057;4790;4869;5687;5970;6188;6233;6279;6280;6283;7706;9181;9208;26585;29108;54386;65992;92140	AGT;ARHGEF2;BTK;CAT;CD36;CLU;DDRGK1;DHX9;GREM1;ICAM1;ITGB2;LGALS9;LRRFIP1;LTF;MTDH;NFKB1;NPM1;PSMA6;PYCARD;RELA;RPS27A;RPS3;S100A12;S100A8;S100A9;TERF2IP;TRIM25
GO:0048584	positive regulation of response to stimulus	http://amigo.geneontology.org/amigo/term/GO:0048584	485	251	222.429	1.12845	0.00259777	0.0332047	2;60;71;81;100;142;164;183;199;231;335;338;348;387;393;566;567;581;637;684;695;715;716;718;720;722;725;727;729;730;731;735;811;834;847;929;948;952;960;961;967;972;1075;1116;1191;1277;1281;1445;1495;1499;1511;1512;1535;1545;1601;1604;1634;1655;1660;1936;1991;2022;2159;2161;2167;2171;2185;2207;2243;2244;2266;2319;2547;2771;2810;2876;2923;3059;3064;3075;3113;3119;3122;3123;3134;3146;3148;3263;3276;3…	A2M;ACTB;ACTG1;ACTN4;ACTR3;ADA;ADIPOQ;AGPAT1;AGT;AIF1;AKAP13;AKR1B1;AP1G1;APOA1;APOB;APOE;APOL3;ARHGAP4;ARPC1B;ARPC2;ARPC3;ARPC4;ARPC5;AZU1;B2M;BAG6;BAX;BCAP31;BCLAF1;BID;BRD4;BRK1;BST2;BTK;BUD31;C1R;C1S;C3;C4A;C4BPA;C4BPB;C5;C6;C7;C8A;C9;CALR;CASP1;CAT;CCAR2;CCDC22;CD14;CD36;CD38;CD44;CD47;CD55;CD63;CD74;CDK5RAP3;CDKN2AIP;CFH;CFI;CHERP;CHI3L1;CLU;COL1A1;COL3A1;CRLF3;CSK;CTNNA1;CTNNB1;CTSC;CTSG;C…
GO:0006368	transcription elongation from RNA polymerase II promoter	http://amigo.geneontology.org/amigo/term/GO:0006368	11	10	5.04478	1.98225	0.00260018	0.0332047	3192;5430;5431;5434;5437;6917;11047;11198;23476;55193	ADRM1;BRD4;HNRNPU;PBRM1;POLR2A;POLR2B;POLR2E;POLR2H;SUPT16H;TCEA1
GO:0034142	toll-like receptor 4 signaling pathway	http://amigo.geneontology.org/amigo/term/GO:0034142	11	10	5.04478	1.98225	0.00260018	0.0332047	929;3146;3684;3689;3929;3965;4057;4067;10211;57590	CD14;FLOT1;HMGB1;ITGAM;ITGB2;LBP;LGALS9;LTF;LYN;WDFY1
GO:0000027	ribosomal large subunit assembly	http://amigo.geneontology.org/amigo/term/GO:0000027	11	10	5.04478	1.98225	0.00260018	0.0332047	6122;6125;6128;6134;6135;6136;6147;6152;6169;6175	RPL10;RPL11;RPL12;RPL23A;RPL24;RPL3;RPL38;RPL5;RPL6;RPLP0
GO:0034502	protein localization to chromosome	http://amigo.geneontology.org/amigo/term/GO:0034502	22	17	10.0896	1.68491	0.00267468	0.0334917	1736;3009;5885;6117;6950;7203;7520;9184;9555;10575;10576;10664;10694;10856;22948;54386;55920	BUB3;CCT2;CCT3;CCT4;CCT5;CCT8;CTCF;DKC1;H2AFY;HIST1H1B;RAD21;RCC2;RPA1;RUVBL2;TCP1;TERF2IP;XRCC5
GO:0006418	tRNA aminoacylation for protein translation	http://amigo.geneontology.org/amigo/term/GO:0006418	27	20	12.3826	1.61517	0.0026861	0.0334917	16;1615;2193;2617;3035;3376;3735;4141;5464;5859;5917;7407;7453;7965;8565;10056;51520;54938;55157;55699	AARS;AIMP2;DARS;DARS2;FARSA;FARSB;GARS;HARS;IARS;IARS2;KARS;LARS;MARS;PPA1;QARS;RARS;SARS2;VARS;WARS;YARS
GO:0043038	amino acid activation	http://amigo.geneontology.org/amigo/term/GO:0043038	27	20	12.3826	1.61517	0.0026861	0.0334917	16;1615;2193;2617;3035;3376;3735;4141;5464;5859;5917;7407;7453;7965;8565;10056;51520;54938;55157;55699	AARS;AIMP2;DARS;DARS2;FARSA;FARSB;GARS;HARS;IARS;IARS2;KARS;LARS;MARS;PPA1;QARS;RARS;SARS2;VARS;WARS;YARS
GO:0043039	tRNA aminoacylation	http://amigo.geneontology.org/amigo/term/GO:0043039	27	20	12.3826	1.61517	0.0026861	0.0334917	16;1615;2193;2617;3035;3376;3735;4141;5464;5859;5917;7407;7453;7965;8565;10056;51520;54938;55157;55699	AARS;AIMP2;DARS;DARS2;FARSA;FARSB;GARS;HARS;IARS;IARS2;KARS;LARS;MARS;PPA1;QARS;RARS;SARS2;VARS;WARS;YARS
GO:1903312	negative regulation of mRNA metabolic process	http://amigo.geneontology.org/amigo/term/GO:1903312	27	20	12.3826	1.61517	0.0026861	0.0334917	1660;1994;3181;3183;3184;3190;3191;3192;4904;5725;6429;8241;9810;9967;10492;10949;11338;23435;26986;27316	DHX9;ELAVL1;HNRNPA0;HNRNPA2B1;HNRNPC;HNRNPD;HNRNPK;HNRNPL;HNRNPU;PABPC1;PTBP1;RBM10;RBMX;RNF40;SRSF4;SYNCRIP;TARDBP;THRAP3;U2AF2;YBX1
GO:0031124	mRNA 3'-end processing	http://amigo.geneontology.org/amigo/term/GO:0031124	27	20	12.3826	1.61517	0.0026861	0.0334917	1478;6426;6427;6429;7919;8106;9775;9810;9877;10189;10212;10768;11052;11338;26097;26986;55110;81608;84324;87178	AHCYL1;ALYREF;CHTOP;CPSF6;CSTF2;DDX39A;DDX39B;EIF4A3;FIP1L1;MAGOHB;PABPC1;PABPN1;PNPT1;RNF40;SARNP;SRSF1;SRSF2;SRSF4;U2AF2;ZC3H11A
GO:0034504	protein localization to nucleus	http://amigo.geneontology.org/amigo/term/GO:0034504	85	52	38.9824	1.33394	0.00286451	0.0355761	142;183;347;811;948;1277;1736;1861;3059;3192;3326;3837;3842;4000;4927;5371;5530;5901;5903;5905;6135;6672;6950;7175;7203;7341;7514;7531;8021;9201;9221;9631;9688;10155;10575;10576;10694;10952;11261;11315;11331;22948;23345;23435;23636;25777;26092;80279;83666;114882;151636;653489	AGT;APOD;CALR;CCT2;CCT3;CCT4;CCT5;CCT8;CD36;CDK5RAP3;CHP1;COL1A1;DCLK1;DKC1;DTX3L;HCLS1;HNRNPU;HSP90AB1;KPNB1;LMNA;NOLC1;NUP155;NUP214;NUP62;NUP88;NUP93;OSBPL8;PARK7;PARP1;PARP9;PHB2;PML;PPP3CA;RAN;RANBP2;RANGAP1;RGPD3;RPL11;SEC61B;SP100;SUMO1;SUN2;SYNE1;TARDBP;TCP1;TNPO1;TOR1A;TOR1AIP1;TPR;TRIM28;XPO1;YWHAE
GO:0032943	mononuclear cell proliferation	http://amigo.geneontology.org/amigo/term/GO:0032943	59	38	27.0583	1.40437	0.00291163	0.0358799	100;199;581;695;836;931;952;972;1178;1499;1604;1794;3113;3146;3251;3329;3615;3635;3965;4067;4332;4478;4860;5585;5699;5777;5788;5880;6188;6194;7037;10457;11151;23385;29108;51237;64926;81704	ADA;AIF1;BAX;BTK;CASP3;CD38;CD55;CD74;CLC;CORO1A;CTNNB1;DOCK2;DOCK8;GPNMB;HLA-DPA1;HMGB1;HPRT1;HSPD1;IMPDH2;INPP5D;LGALS9;LYN;MNDA;MS4A1;MSN;MZB1;NCSTN;PKN1;PNP;PSMB10;PTPN6;PTPRC;PYCARD;RAC2;RASAL3;RPS3;RPS6;TFRC
GO:0046651	lymphocyte proliferation	http://amigo.geneontology.org/amigo/term/GO:0046651	59	38	27.0583	1.40437	0.00291163	0.0358799	100;199;581;695;836;931;952;972;1178;1499;1604;1794;3113;3146;3251;3329;3615;3635;3965;4067;4332;4478;4860;5585;5699;5777;5788;5880;6188;6194;7037;10457;11151;23385;29108;51237;64926;81704	ADA;AIF1;BAX;BTK;CASP3;CD38;CD55;CD74;CLC;CORO1A;CTNNB1;DOCK2;DOCK8;GPNMB;HLA-DPA1;HMGB1;HPRT1;HSPD1;IMPDH2;INPP5D;LGALS9;LYN;MNDA;MS4A1;MSN;MZB1;NCSTN;PKN1;PNP;PSMB10;PTPN6;PTPRC;PYCARD;RAC2;RASAL3;RPS3;RPS6;TFRC
GO:0002696	positive regulation of leukocyte activation	http://amigo.geneontology.org/amigo/term/GO:0002696	72	45	33.0204	1.3628	0.00299638	0.0367812	100;164;199;387;695;914;952;961;972;1445;1604;1803;2207;2319;3113;3146;3329;3635;3684;3689;3735;3916;3929;3932;3965;4067;4860;5058;5062;5777;5788;6188;7037;8546;8673;8723;8943;10808;11151;29108;51571;64926;81704;140885;100423062	ADA;AIF1;AP1G1;AP3B1;AP3D1;BTK;CD2;CD38;CD47;CD55;CD74;CORO1A;CSK;DOCK8;DPP4;FAM49B;FCER1G;FLOT2;HLA-DPA1;HMGB1;HSPD1;HSPH1;IGLL5;INPP5D;ITGAM;ITGB2;KARS;LAMP1;LBP;LCK;LGALS9;LYN;PAK1;PAK2;PNP;PTPN6;PTPRC;PYCARD;RASAL3;RHOA;RPS3;SIRPA;SNX4;TFRC;VAMP8
GO:0001817	regulation of cytokine production	http://amigo.geneontology.org/amigo/term/GO:0001817	139	80	63.7476	1.25495	0.00304882	0.0372803	183;335;347;566;567;671;684;695;718;727;824;834;914;929;948;961;972;1178;1191;1385;1445;1499;1535;1536;1545;1660;1991;2207;2547;2597;3113;3146;3148;3326;3329;3428;3635;3735;3929;3965;4052;4057;4060;4067;4790;5094;5336;5345;5371;5591;5777;5788;5970;6188;6288;6711;6772;7072;7114;7520;7706;8288;8710;8826;8993;9181;9188;9208;9370;10211;10457;10554;11315;23586;27250;29108;51465;51571;79792;140885	ADIPOQ;AGPAT1;AGT;APOA1;APOD;ARHGEF2;AZU1;B2M;BPI;BST2;BTK;C3;C5;CAPN2;CASP1;CD14;CD2;CD36;CD47;CD74;CLC;CLU;CREB1;CSK;CTNNB1;CYBA;CYBB;CYP1B1;DDX21;DDX58;DHX9;ELANE;EPX;FAM49B;FCER1G;FLOT1;GAPDH;GPNMB;GSDMD;HLA-DPA1;HMGB1;HMGB2;HSP90AB1;HSPD1;IFI16;INPP5D;IQGAP1;KARS;LBP;LGALS9;LRRFIP1;LTBP1;LTF;LUM;LYN;NFKB1;PARK7;PCBP2;PDCD4;PGLYRP1;PLCG2;PML;PRKDC;PTPN6;PTPRC;PYCARD;RELA;RPS3;SAA1;SERPINB7;SE…
GO:0001819	positive regulation of cytokine production	http://amigo.geneontology.org/amigo/term/GO:0001819	89	54	40.8168	1.32298	0.00309762	0.0377314	183;566;567;718;727;834;914;929;948;972;1191;1385;1499;1535;1536;1545;1660;1991;2207;2547;2597;3113;3146;3148;3329;3428;3735;3929;3965;4060;4790;5336;5345;5591;5788;5970;6188;6288;6711;6772;7520;8288;8710;9181;9188;9208;9370;10211;10554;11315;23586;29108;51571;79792	ADIPOQ;AGPAT1;AGT;ARHGEF2;AZU1;B2M;C3;C5;CASP1;CD14;CD2;CD36;CD74;CLU;CREB1;CTNNB1;CYBA;CYBB;CYP1B1;DDX21;DDX58;DHX9;ELANE;EPX;FAM49B;FCER1G;FLOT1;GAPDH;GSDMD;HLA-DPA1;HMGB1;HMGB2;HSPD1;IFI16;KARS;LBP;LGALS9;LRRFIP1;LUM;NFKB1;PARK7;PLCG2;PRKDC;PTPRC;PYCARD;RELA;RPS3;SAA1;SERPINB7;SERPINF2;SPTBN1;STAT1;XRCC5;XRCC6
GO:0002699	positive regulation of immune effector process	http://amigo.geneontology.org/amigo/term/GO:0002699	52	34	23.848	1.42569	0.00333148	0.0404245	164;567;695;718;729;948;972;2207;3134;3263;3329;3684;3689;3735;3916;3929;3965;4067;5245;5788;5880;6223;6813;7037;8417;8673;8723;9188;9341;23586;51237;51571;58533;399687	AP1G1;B2M;BTK;C3;C6;CD36;CD74;DDX21;DDX58;FAM49B;FCER1G;HLA-F;HPX;HSPD1;ITGAM;ITGB2;KARS;LAMP1;LBP;LGALS9;LYN;MYO18A;MZB1;PHB;PTPRC;RAC2;RPS19;SNX4;SNX6;STX7;STXBP2;TFRC;VAMP3;VAMP8
GO:0032635	interleukin-6 production	http://amigo.geneontology.org/amigo/term/GO:0032635	24	18	11.0068	1.63536	0.00352663	0.0424671	671;824;948;961;1445;1535;1660;2207;3146;3329;3635;3929;3965;5777;9181;23586;29108;140885	ARHGEF2;BPI;CAPN2;CD36;CD47;CSK;CYBA;DDX58;DHX9;FCER1G;HMGB1;HSPD1;INPP5D;LBP;LGALS9;PTPN6;PYCARD;SIRPA
GO:0032675	regulation of interleukin-6 production	http://amigo.geneontology.org/amigo/term/GO:0032675	24	18	11.0068	1.63536	0.00352663	0.0424671	671;824;948;961;1445;1535;1660;2207;3146;3329;3635;3929;3965;5777;9181;23586;29108;140885	ARHGEF2;BPI;CAPN2;CD36;CD47;CSK;CYBA;DDX58;DHX9;FCER1G;HMGB1;HSPD1;INPP5D;LBP;LGALS9;PTPN6;PYCARD;SIRPA
GO:0002181	cytoplasmic translation	http://amigo.geneontology.org/amigo/term/GO:0002181	54	35	24.7653	1.41327	0.00362195	0.0434497	16;1660;1938;1968;1975;3646;4736;5936;6128;6133;6135;6138;6139;6141;6142;6152;6154;6156;6161;6165;6169;6175;6176;6227;6231;8661;8662;8663;8664;8665;8666;8667;23521;51386;51441	AARS;DHX9;EEF2;EIF2S3;EIF3A;EIF3B;EIF3C;EIF3D;EIF3E;EIF3F;EIF3G;EIF3H;EIF3L;EIF4B;RBM4;RPL10A;RPL11;RPL13A;RPL15;RPL17;RPL18;RPL18A;RPL24;RPL26;RPL30;RPL32;RPL35A;RPL38;RPL6;RPL9;RPLP0;RPLP1;RPS21;RPS26;YTHDF2
GO:0006909	phagocytosis	http://amigo.geneontology.org/amigo/term/GO:0006909	103	61	47.2374	1.29135	0.00383613	0.045673	60;71;199;566;718;720;722;725;811;929;948;961;1445;1535;1794;1991;2207;3146;3320;3326;3385;3683;3684;3689;3929;4035;4067;4627;4688;4689;5058;5175;5336;5657;5788;5873;7052;7454;7456;9370;9844;9938;10092;10093;10094;10095;10096;10109;10960;11151;23616;26999;29108;51411;51552;55845;64005;81567;140885;399687;100423062	ACTB;ACTG1;ACTR3;ADIPOQ;AIF1;ARHGAP25;ARPC1B;ARPC2;ARPC3;ARPC4;ARPC5;AZU1;BIN2;BRK1;C3;C4A;C4BPA;C4BPB;CALR;CD14;CD36;CD47;CORO1A;CSK;CYBA;CYFIP2;DOCK2;ELANE;ELMO1;FCER1G;HMGB1;HSP90AA1;HSP90AB1;ICAM3;IGLL5;ITGAL;ITGAM;ITGB2;LBP;LMAN2;LRP1;LYN;MYH9;MYO18A;MYO1G;NCF2;NCF4;PAK1;PECAM1;PLCG2;PRTN3;PTPRC;PYCARD;RAB14;RAB27A;SH3BP1;SIRPA;TGM2;TXNDC5;WAS;WIPF1
GO:0002694	regulation of leukocyte activation	http://amigo.geneontology.org/amigo/term/GO:0002694	103	61	47.2374	1.29135	0.00383613	0.045673	100;164;199;387;671;695;836;914;952;961;972;1178;1209;1445;1499;1604;1803;2207;2319;3113;3146;3329;3635;3684;3689;3735;3916;3929;3932;3965;4067;4332;4860;5058;5062;5585;5777;5788;5880;6188;6813;7037;8546;8673;8723;8943;8993;9341;10457;10808;11151;23729;29108;51237;51571;58533;64926;81704;140885;399687;100423062	ADA;AIF1;AP1G1;AP3B1;AP3D1;BPI;BTK;CASP3;CD2;CD38;CD47;CD55;CD74;CLC;CLPTM1;CORO1A;CSK;CTNNB1;DOCK8;DPP4;FAM49B;FCER1G;FLOT2;GPNMB;HLA-DPA1;HMGB1;HSPD1;HSPH1;IGLL5;INPP5D;ITGAM;ITGB2;KARS;LAMP1;LBP;LCK;LGALS9;LYN;MNDA;MYO18A;MZB1;PAK1;PAK2;PGLYRP1;PKN1;PNP;PTPN6;PTPRC;PYCARD;RAC2;RASAL3;RHOA;RPS3;SHPK;SIRPA;SNX4;SNX6;STXBP2;TFRC;VAMP3;VAMP8
GO:0043414	macromolecule methylation	http://amigo.geneontology.org/amigo/term/GO:0043414	38	26	17.4274	1.4919	0.00398821	0.0469345	142;1499;2091;3006;3007;3008;3009;3276;4000;4204;5870;6634;9219;9545;9555;9589;10155;10269;10664;23476;26097;54815;54888;64855;84661;283742	BRD4;CHTOP;CTCF;CTNNB1;DPY30;FAM129B;FAM98B;FBL;GATAD2A;H2AFY;HIST1H1B;HIST1H1C;HIST1H1D;HIST1H1E;LMNA;MECP2;MTA2;NSUN2;PARP1;PRMT1;RAB3D;RAB6A;SNRPD3;TRIM28;WTAP;ZMPSTE24
GO:0016064	immunoglobulin mediated immune response	http://amigo.geneontology.org/amigo/term/GO:0016064	38	26	17.4274	1.4919	0.00398821	0.0469345	695;715;716;718;720;722;725;727;729;730;731;735;972;1191;1604;2207;3119;3263;3329;3426;3635;5777;5788;7037;23075;100423062	BTK;C1R;C1S;C3;C4A;C4BPA;C4BPB;C5;C6;C7;C8A;C9;CD55;CD74;CFI;CLU;FCER1G;HLA-DQB1;HPX;HSPD1;IGLL5;INPP5D;PTPN6;PTPRC;SWAP70;TFRC
GO:0019724	B cell mediated immunity	http://amigo.geneontology.org/amigo/term/GO:0019724	38	26	17.4274	1.4919	0.00398821	0.0469345	695;715;716;718;720;722;725;727;729;730;731;735;972;1191;1604;2207;3119;3263;3329;3426;3635;5777;5788;7037;23075;100423062	BTK;C1R;C1S;C3;C4A;C4BPA;C4BPB;C5;C6;C7;C8A;C9;CD55;CD74;CFI;CLU;FCER1G;HLA-DQB1;HPX;HSPD1;IGLL5;INPP5D;PTPN6;PTPRC;SWAP70;TFRC
GO:0019730	antimicrobial humoral response	http://amigo.geneontology.org/amigo/term/GO:0019730	31	22	14.2171	1.54743	0.00400136	0.0469345	566;671;820;1191;1511;1668;1991;2243;2244;2597;3934;4057;4069;5657;6036;6037;6156;6223;6279;6280;6283;8993	AZU1;BPI;CAMP;CLU;CTSG;DEFA3;ELANE;FGA;FGB;GAPDH;LCN2;LTF;LYZ;PGLYRP1;PRTN3;RNASE2;RNASE3;RPL30;RPS19;S100A12;S100A8;S100A9
GO:0071216	cellular response to biotic stimulus	http://amigo.geneontology.org/amigo/term/GO:0071216	47	31	21.555	1.43818	0.0041046	0.047715	387;695;824;834;929;948;1511;1604;1668;3146;3148;3309;3383;3929;3934;4057;4067;4790;5970;5976;7431;8106;8243;10269;10594;23729;27250;29108;57003;92140;140885	BTK;CAPN2;CASP1;CCDC47;CD14;CD36;CD55;CTSG;DEFA3;HMGB1;HMGB2;HSPA5;ICAM1;LBP;LCN2;LTF;LYN;MTDH;NFKB1;PABPN1;PDCD4;PRPF8;PYCARD;RELA;RHOA;SHPK;SIRPA;SMC1A;UPF1;VIM;ZMPSTE24
GO:0002821	positive regulation of adaptive immune response	http://amigo.geneontology.org/amigo/term/GO:0002821	16	13	7.33786	1.77163	0.0041583	0.047715	100;567;695;718;2207;3134;3263;3329;5788;7037;8417;29108;51571	ADA;B2M;BTK;C3;FAM49B;FCER1G;HLA-F;HPX;HSPD1;PTPRC;PYCARD;STX7;TFRC
GO:0010332	response to gamma radiation	http://amigo.geneontology.org/amigo/term/GO:0010332	16	13	7.33786	1.77163	0.0041583	0.047715	142;581;1535;2547;2876;3309;5371;5591;5788;6154;7520;10269;79073	BAX;CYBA;GPX1;HSPA5;PARP1;PML;PRKDC;PTPRC;RPL26;TMEM109;XRCC5;XRCC6;ZMPSTE24
GO:0002708	positive regulation of lymphocyte mediated immunity	http://amigo.geneontology.org/amigo/term/GO:0002708	16	13	7.33786	1.77163	0.0041583	0.047715	164;567;695;718;2207;3134;3263;3329;3916;5788;7037;8417;51571	AP1G1;B2M;BTK;C3;FAM49B;FCER1G;HLA-F;HPX;HSPD1;LAMP1;PTPRC;STX7;TFRC
GO:0033572	transferrin transport	http://amigo.geneontology.org/amigo/term/GO:0033572	16	13	7.33786	1.77163	0.0041583	0.047715	523;526;528;529;1213;7018;7037;9114;9230;9296;9550;51382;51606	ATP6V0D1;ATP6V1A;ATP6V1B2;ATP6V1C1;ATP6V1D;ATP6V1E1;ATP6V1F;ATP6V1G1;ATP6V1H;CLTC;RAB11B;TF;TFRC
GO:0019080	viral gene expression	http://amigo.geneontology.org/amigo/term/GO:0019080	16	13	7.33786	1.77163	0.0041583	0.047715	1660;3065;5094;5702;5725;6741;8661;8662;8664;8665;8666;23435;51386	DHX9;EIF3A;EIF3B;EIF3D;EIF3F;EIF3G;EIF3L;HDAC1;PCBP2;PSMC3;PTBP1;SSB;TARDBP
GO:1902679	negative regulation of RNA biosynthetic process	http://amigo.geneontology.org/amigo/term/GO:1902679	166	93	76.1303	1.22159	0.00439433	0.0499354	142;165;328;811;948;952;1385;1487;1499;1601;1655;1810;1991;2023;2167;2203;2547;3005;3006;3007;3008;3009;3020;3054;3059;3065;3068;3146;3148;3181;3192;3312;3428;3609;4204;4790;4841;5036;5195;5245;5371;5705;5859;5970;6134;6208;6233;6418;6421;6427;6605;6672;6772;7175;7329;7341;7514;7520;7536;8241;8452;8467;8878;8971;9208;9219;9370;9555;9647;9774;10155;10174;10409;10657;10664;10856;10915;11331;23019;2…	ADIPOQ;AEBP1;APEX1;BASP1;BCLAF1;CALR;CCAR1;CCAR2;CD36;CD38;CHCHD3;CNOT1;CREB1;CTBP1;CTCF;CTNNB1;CUL3;DAB2;DDX5;DR1;ELANE;ENO1;FABP4;FAM129B;FBP1;GATAD2A;GREM1;H1F0;H1FX;H2AFY;H3F3A;HCFC1;HCLS1;HDAC1;HDGF;HIST1H1B;HIST1H1C;HIST1H1D;HIST1H1E;HMGB1;HMGB2;HNRNPA2B1;HNRNPU;HSPA8;IFI16;ILF3;KHDRBS1;LMCD1;LRRFIP1;MECP2;MTA2;MTDH;NFKB1;NONO;PA2G4;PARP1;PARP9;PDCD4;PEX14;PHB;PHB2;PML;PPM1F;PSMC5;PSPC1;QAR…
GO:1903507	negative regulation of nucleic acid-templated transcription	http://amigo.geneontology.org/amigo/term/GO:1903507	166	93	76.1303	1.22159	0.00439433	0.0499354	142;165;328;811;948;952;1385;1487;1499;1601;1655;1810;1991;2023;2167;2203;2547;3005;3006;3007;3008;3009;3020;3054;3059;3065;3068;3146;3148;3181;3192;3312;3428;3609;4204;4790;4841;5036;5195;5245;5371;5705;5859;5970;6134;6208;6233;6418;6421;6427;6605;6672;6772;7175;7329;7341;7514;7520;7536;8241;8452;8467;8878;8971;9208;9219;9370;9555;9647;9774;10155;10174;10409;10657;10664;10856;10915;11331;23019;2…	ADIPOQ;AEBP1;APEX1;BASP1;BCLAF1;CALR;CCAR1;CCAR2;CD36;CD38;CHCHD3;CNOT1;CREB1;CTBP1;CTCF;CTNNB1;CUL3;DAB2;DDX5;DR1;ELANE;ENO1;FABP4;FAM129B;FBP1;GATAD2A;GREM1;H1F0;H1FX;H2AFY;H3F3A;HCFC1;HCLS1;HDAC1;HDGF;HIST1H1B;HIST1H1C;HIST1H1D;HIST1H1E;HMGB1;HMGB2;HNRNPA2B1;HNRNPU;HSPA8;IFI16;ILF3;KHDRBS1;LMCD1;LRRFIP1;MECP2;MTA2;MTDH;NFKB1;NONO;PA2G4;PARP1;PARP9;PDCD4;PEX14;PHB;PHB2;PML;PPM1F;PSMC5;PSPC1;QAR…
GO:0050867	positive regulation of cell activation	http://amigo.geneontology.org/amigo/term/GO:0050867	73	45	33.479	1.34413	0.00439911	0.0499354	100;164;199;387;695;914;952;961;972;1445;1604;1803;2207;2319;3113;3146;3329;3635;3684;3689;3735;3916;3929;3932;3965;4067;4860;5058;5062;5777;5788;6188;7037;8546;8673;8723;8943;10808;11151;29108;51571;64926;81704;140885;100423062	ADA;AIF1;AP1G1;AP3B1;AP3D1;BTK;CD2;CD38;CD47;CD55;CD74;CORO1A;CSK;DOCK8;DPP4;FAM49B;FCER1G;FLOT2;HLA-DPA1;HMGB1;HSPD1;HSPH1;IGLL5;INPP5D;ITGAM;ITGB2;KARS;LAMP1;LBP;LCK;LGALS9;LYN;PAK1;PAK2;PNP;PTPN6;PTPRC;PYCARD;RASAL3;RHOA;RPS3;SIRPA;SNX4;TFRC;VAMP8
GO:0002705	positive regulation of leukocyte mediated immunity	http://amigo.geneontology.org/amigo/term/GO:0002705	26	19	11.924	1.59342	0.00443484	0.0499827	164;567;695;718;2207;3134;3263;3329;3684;3689;3916;5788;7037;8417;8673;8723;9188;23586;51571	AP1G1;B2M;BTK;C3;DDX21;DDX58;FAM49B;FCER1G;HLA-F;HPX;HSPD1;ITGAM;ITGB2;LAMP1;PTPRC;SNX4;STX7;TFRC;VAMP8
GO:0071806	protein transmembrane transport	http://amigo.geneontology.org/amigo/term/GO:0071806	26	19	11.924	1.59342	0.00443484	0.0499827	563;1191;3312;3329;5195;6726;6728;6729;6731;9804;10452;10952;11231;23471;23480;29927;55750;56993;80273	AGK;AZGP1;CLU;GRPEL1;HSPA8;HSPD1;PEX14;SEC61A1;SEC61B;SEC61G;SEC63;SRP19;SRP54;SRP72;SRP9;TOMM20;TOMM22;TOMM40;TRAM1

## Sheet: moduleSummary
moduleName	numG	fc	p	numKegg	kegg	numGO	go
brown	490	-0.36916	2.16502e-05	7	Non-alcoholic fatty liver disease (NAFLD);Oxidative phosphorylation;Alzheimer disease;Retrograde endocannabinoid signaling;Parkinson disease;Thermogenesis;Huntington disease	10	NADH dehydrogenase complex assembly;mitochondrial respiratory chain complex I assembly;mitochondrial respiratory chain complex assembly;mitochondrial electron transport, NADH to ubiquinone;ATP synthesis coupled electron transport;mitochondrial ATP synthesis coupled electron transport;respiratory electron transport chain;oxidative phosphorylation;electron transport chain;cellular respiration
blue	1005	-0.251227	0.00298772	93	Vascular smooth muscle contraction;Focal adhesion;Oxytocin signaling pathway;Pathways in cancer;Apelin signaling pathway;PI3K-Akt signaling pathway;Proteoglycans in cancer;Dopaminergic synapse;Hypertrophic cardiomyopathy (HCM);Adrenergic signaling in cardiomyocytes;Circadian entrainment;GnRH signaling pathway;Ras signaling pathway;Thyroid hormone signaling pathway;Insulin signaling pathway;Dilate…	100	nervous system development;cell development;cell projection organization;plasma membrane bounded cell projection organization;generation of neurons;cytoskeleton organization;neurogenesis;neuron projection development;neuron differentiation;neuron development;cellular component morphogenesis;muscle contraction;muscle system process;cell morphogenesis involved in differentiation;anatomical structur…
yellow	178	-0.140007	0.0349867	7	Metabolic pathways;Fatty acid metabolism;Fatty acid degradation;Valine, leucine and isoleucine degradation;Butanoate metabolism;Carbon metabolism;Fatty acid elongation	50	oxidation-reduction process;oxoacid metabolic process;organic acid metabolic process;organic acid catabolic process;carboxylic acid catabolic process;carboxylic acid metabolic process;small molecule catabolic process;fatty acid beta-oxidation;cellular lipid catabolic process;fatty acid metabolic process;fatty acid catabolic process;lipid metabolic process;fatty acid oxidation;lipid oxidation;lipi…
turquoise	1441	0.323941	0.000649505	10	Ribosome;Spliceosome;Lysosome;Antigen processing and presentation;Proteasome;RNA transport;Protein processing in endoplasmic reticulum;Protein export;Epstein-Barr virus infection;Rheumatoid arthritis	281	mRNA metabolic process;RNA processing;mRNA processing;SRP-dependent cotranslational protein targeting to membrane;cotranslational protein targeting to membrane;RNA splicing;establishment of protein localization to endoplasmic reticulum;immune effector process;leukocyte mediated immunity;RNA splicing, via transesterification reactions;protein targeting to ER;RNA splicing, via transesterification r…
