# Supplementary material for: Multi-Omics Characterization of Colon Mucosa and Submucosa/Wall from Crohn’s Disease Patients
Source: Int J Mol Sci. 2024 May 8;25(10):5108. doi: 10.3390/ijms25105108 (PMC11121447; doi:10.3390/ijms25105108)
Supplement: Supplementary file 1 [file ijms-25-05108-s001.zip › Supplementary Data S8.xlsx]

## Sheet: mucosa
CellType

## Sheet: wall
CellType
