# Supplementary material for: Multi-Omics Characterization of Colon Mucosa and Submucosa/Wall from Crohn’s Disease Patients
Source: Int J Mol Sci. 2024 May 8;25(10):5108. doi: 10.3390/ijms25105108 (PMC11121447; doi:10.3390/ijms25105108)
Supplement: Supplementary file 1 [file ijms-25-05108-s001.zip › Supplementary Data S9.xlsx]

## Sheet: mucosa_protein isoforms
Gene.symbol	ENSP	ENST	ENSG	Description	logFC	P.Value	adj.P.Val
INADL	ENSP00000360200	ENST00000371158	ENSG00000132849	InaD-like (Drosophila) [Source:HGNC Symbol;Acc:28881]	-3.23279	8.59731e-08	0.000249408
MARS2	ENSP00000282276	ENST00000282276	ENSG00000247626	methionyl-tRNA synthetase 2, mitochondrial [Source:HGNC Symbol;Acc:25133]	-4.41801	1.21455e-06	0.00176171
ITIH3	ENSP00000415769	ENST00000449956	ENSG00000162267	inter-alpha-trypsin inhibitor heavy chain 3 [Source:HGNC Symbol;Acc:6168]	2.49876	2.59557e-06	0.00250991
IGHV3OR16-9	ENSP00000474363	ENST00000354689	ENSG00000270472	immunoglobulin heavy variable 3/OR16-9 (non-functional) [Source:HGNC Symbol;Acc:5644]	1.50764	1.00808e-05	0.00526859
RETN	ENSP00000221515	ENST00000221515	ENSG00000104918	resistin [Source:HGNC Symbol;Acc:20389]	6.31412	1.02295e-05	0.00526859
PSMB7	ENSP00000259457	ENST00000259457	ENSG00000136930	proteasome (prosome, macropain) subunit, beta type, 7 [Source:HGNC Symbol;Acc:9544]	-1.12797	1.08968e-05	0.00526859
ICAM1	ENSP00000264832	ENST00000264832	ENSG00000090339	intercellular adhesion molecule 1 [Source:HGNC Symbol;Acc:5344]	1.66544	1.85553e-05	0.00768987
S100A9	ENSP00000357727	ENST00000368738	ENSG00000163220	S100 calcium binding protein A9 [Source:HGNC Symbol;Acc:10499]	2.71623	2.65345e-05	0.00942141
RELL1	ENSP00000398778	ENST00000454158	ENSG00000181826	RELT-like 1 [Source:HGNC Symbol;Acc:27379]	-4.9749	3.43915e-05	0.00942141
SURF6	ENSP00000361092	ENST00000372022	ENSG00000148296	surfeit 6 [Source:HGNC Symbol;Acc:11478]	-4.72528	3.64654e-05	0.00942141
FERMT3	ENSP00000339950	ENST00000345728	ENSG00000149781	fermitin family member 3 [Source:HGNC Symbol;Acc:23151]	1.19308	3.92728e-05	0.00942141
PSMB6	ENSP00000270586	ENST00000270586	ENSG00000142507	proteasome (prosome, macropain) subunit, beta type, 6 [Source:HGNC Symbol;Acc:9543]	-1.83431	4.30927e-05	0.00942141
PADI4	ENSP00000364597	ENST00000375448	ENSG00000159339	peptidyl arginine deiminase, type IV [Source:HGNC Symbol;Acc:18368]	5.03913	4.70062e-05	0.00942141
FA2H	ENSP00000219368	ENST00000219368	ENSG00000103089	fatty acid 2-hydroxylase [Source:HGNC Symbol;Acc:21197]	-4.31889	4.79628e-05	0.00942141
MRPL2	ENSP00000373404	ENST00000388752	ENSG00000112651	mitochondrial ribosomal protein L2 [Source:HGNC Symbol;Acc:14056]	-4.35187	5.18382e-05	0.00942141
DPYD	ENSP00000359211	ENST00000370192	ENSG00000188641	dihydropyrimidine dehydrogenase [Source:HGNC Symbol;Acc:3012]	1.92189	5.46372e-05	0.00942141
CYP7B1	ENSP00000310721	ENST00000310193	ENSG00000172817	cytochrome P450, family 7, subfamily B, polypeptide 1 [Source:HGNC Symbol;Acc:2652]	4.36163	5.70362e-05	0.00942141
MNDA	ENSP00000357123	ENST00000368141	ENSG00000163563	myeloid cell nuclear differentiation antigen [Source:HGNC Symbol;Acc:7183]	2.7008	5.84575e-05	0.00942141
PLCD3	ENSP00000313731	ENST00000322765	ENSG00000161714	phospholipase C, delta 3 [Source:HGNC Symbol;Acc:9061]	-4.58446	6.67626e-05	0.00998621
FMN1	ENSP00000333950	ENST00000334528	ENSG00000248905	formin 1 [Source:HGNC Symbol;Acc:3768]	-4.54051	6.88467e-05	0.00998621
FAP	ENSP00000188790	ENST00000188790	ENSG00000078098	fibroblast activation protein, alpha [Source:HGNC Symbol;Acc:3590]	4.72559	7.33049e-05	0.0101265
ORM1	ENSP00000259396	ENST00000259396	ENSG00000229314	orosomucoid 1 [Source:HGNC Symbol;Acc:8498]	2.42465	8.26993e-05	0.0106414
ZFP91	ENSP00000339030	ENST00000316059	ENSG00000186660	ZFP91 zinc finger protein [Source:HGNC Symbol;Acc:14983]	-4.43495	8.4368e-05	0.0106414
IGHV3-7	ENSP00000375007	ENST00000390598	ENSG00000211938	immunoglobulin heavy variable 3-7 [Source:HGNC Symbol;Acc:5620]	1.55185	0.000101765	0.0123008
CD55	ENSP00000356030	ENST00000367063	ENSG00000196352	CD55 molecule, decay accelerating factor for complement (Cromer blood group) [Source:HGNC Symbol;Acc:2665]	-4.0713	0.000119531	0.0138704
MMP9	ENSP00000361405	ENST00000372330	ENSG00000100985	matrix metallopeptidase 9 (gelatinase B, 92kDa gelatinase, 92kDa type IV collagenase) [Source:HGNC Symbol;Acc:7176]	5.58965	0.000178775	0.0196341
BOP1	ENSP00000304151	ENST00000307404	ENSG00000170727	block of proliferation 1 [Source:HGNC Symbol;Acc:15519]	-4.0672	0.000182737	0.0196341
VWA8	ENSP00000368612	ENST00000379310	ENSG00000102763	von Willebrand factor A domain containing 8 [Source:HGNC Symbol;Acc:29071]	-1.16135	0.0001983	0.019873
AADAC	ENSP00000232892	ENST00000232892	ENSG00000114771	arylacetamide deacetylase [Source:HGNC Symbol;Acc:17]	5.89235	0.000198662	0.019873
GBP1	ENSP00000359504	ENST00000370473	ENSG00000117228	guanylate binding protein 1, interferon-inducible [Source:HGNC Symbol;Acc:4182]	1.86013	0.000217316	0.0203409
NOS2	ENSP00000327251	ENST00000313735	ENSG00000007171	nitric oxide synthase 2, inducible [Source:HGNC Symbol;Acc:7873]	5.47852	0.000217363	0.0203409
MX2	ENSP00000333657	ENST00000330714	ENSG00000183486	myxovirus (influenza virus) resistance 2 (mouse) [Source:HGNC Symbol;Acc:7533]	4.40009	0.00023077	0.0204367
ZADH2	ENSP00000323678	ENST00000322342	ENSG00000180011	zinc binding alcohol dehydrogenase domain containing 2 [Source:HGNC Symbol;Acc:28697]	-4.31121	0.000234662	0.0204367
PTP4A1	ENSP00000359685	ENST00000370651	ENSG00000112245	protein tyrosine phosphatase type IVA, member 1 [Source:HGNC Symbol;Acc:9634]	-2.4599	0.000246125	0.0204367
TSPAN7	ENSP00000367743	ENST00000378482	ENSG00000156298	tetraspanin 7 [Source:HGNC Symbol;Acc:11854]	-3.61247	0.000246564	0.0204367
CYBB	ENSP00000367851	ENST00000378588	ENSG00000165168	cytochrome b-245, beta polypeptide [Source:HGNC Symbol;Acc:2578]	1.40359	0.000254603	0.0205167
ETHE1	ENSP00000292147	ENST00000292147	ENSG00000105755	ethylmalonic encephalopathy 1 [Source:HGNC Symbol;Acc:23287]	-4.99469	0.000282674	0.0217855
TXN	ENSP00000363641	ENST00000374517	ENSG00000136810	thioredoxin [Source:HGNC Symbol;Acc:12435]	-1.20536	0.000285366	0.0217855
DDX28	ENSP00000332340	ENST00000332395	ENSG00000182810	DEAD (Asp-Glu-Ala-Asp) box polypeptide 28 [Source:HGNC Symbol;Acc:17330]	-3.27205	0.000306607	0.0228069
SLC26A3	ENSP00000345873	ENST00000340010	ENSG00000091138	solute carrier family 26 (anion exchanger), member 3 [Source:HGNC Symbol;Acc:3018]	-5.69538	0.000333474	0.0241405
FUCA1	ENSP00000363603	ENST00000374479	ENSG00000179163	fucosidase, alpha-L- 1, tissue [Source:HGNC Symbol;Acc:4006]	-3.09254	0.000347403	0.0241405
SORBS2	ENSP00000409158	ENST00000448662	ENSG00000154556	sorbin and SH3 domain containing 2 [Source:HGNC Symbol;Acc:24098]	-2.18089	0.000352521	0.0241405
FAM84B	ENSP00000302578	ENST00000304916	ENSG00000168672	family with sequence similarity 84, member B [Source:HGNC Symbol;Acc:24166]	-4.0502	0.000357822	0.0241405
PSTPIP2	ENSP00000387261	ENST00000409746	ENSG00000152229	proline-serine-threonine phosphatase interacting protein 2 [Source:HGNC Symbol;Acc:9581]	3.61335	0.000374432	0.0243257
ELANE	ENSP00000466090	ENST00000590230	ENSG00000197561	elastase, neutrophil expressed [Source:HGNC Symbol;Acc:3309]	5.45287	0.000377338	0.0243257
TBC1D4	ENSP00000366852	ENST00000377625	ENSG00000136111	TBC1 domain family, member 4 [Source:HGNC Symbol;Acc:19165]	-3.53891	0.000389779	0.0245815
S100A12	ENSP00000357726	ENST00000368737	ENSG00000163221	S100 calcium binding protein A12 [Source:HGNC Symbol;Acc:10489]	5.72513	0.000452027	0.0279006
PTPRJ	ENSP00000400010	ENST00000418331	ENSG00000149177	protein tyrosine phosphatase, receptor type, J [Source:HGNC Symbol;Acc:9673]	2.34295	0.000473805	0.0285787
VNN1	ENSP00000356905	ENST00000367928	ENSG00000112299	vanin 1 [Source:HGNC Symbol;Acc:12705]	4.96718	0.000482714	0.0285787
ITGB3	ENSP00000452786	ENST00000559488	ENSG00000259207	integrin, beta 3 (platelet glycoprotein IIIa, antigen CD61) [Source:HGNC Symbol;Acc:6156]	1.34515	0.00049824	0.0289079
IGHV3-15	ENSP00000375012	ENST00000390603	ENSG00000211943	immunoglobulin heavy variable 3-15 [Source:HGNC Symbol;Acc:5582]	5.77263	0.000519594	0.0295558
CEBPZ	ENSP00000234170	ENST00000234170	ENSG00000115816	CCAAT/enhancer binding protein (C/EBP), zeta [Source:HGNC Symbol;Acc:24218]	-3.24107	0.000573205	0.0314745
DSC2	ENSP00000280904	ENST00000280904	ENSG00000134755	desmocollin 2 [Source:HGNC Symbol;Acc:3036]	-4.00093	0.000575025	0.0314745
LTN1	ENSP00000354977	ENST00000361371	ENSG00000198862	listerin E3 ubiquitin protein ligase 1 [Source:HGNC Symbol;Acc:13082]	-2.28291	0.000637739	0.0342607
ZDHHC13	ENSP00000400113	ENST00000446113	ENSG00000177054	zinc finger, DHHC-type containing 13 [Source:HGNC Symbol;Acc:18413]	-2.77008	0.000658461	0.034455
SSU72	ENSP00000291386	ENST00000291386	ENSG00000160075	SSU72 RNA polymerase II CTD phosphatase homolog (S. cerevisiae) [Source:HGNC Symbol;Acc:25016]	-3.6099	0.000665109	0.034455
IGHV3-23	ENSP00000375018	ENST00000390609	ENSG00000211949	immunoglobulin heavy variable 3-23 [Source:HGNC Symbol;Acc:5588]	1.29222	0.000695362	0.034519
ERAL1	ENSP00000254928	ENST00000254928	ENSG00000132591	Era-like 12S mitochondrial rRNA chaperone 1 [Source:HGNC Symbol;Acc:3424]	-2.63355	0.00070153	0.034519
SLC26A2	ENSP00000286298	ENST00000286298	ENSG00000155850	solute carrier family 26 (anion exchanger), member 2 [Source:HGNC Symbol;Acc:10994]	-5.43361	0.000702041	0.034519
DENND4C	ENSP00000473469	ENST00000434457	ENSG00000137145	DENN/MADD domain containing 4C [Source:HGNC Symbol;Acc:26079]	-3.93961	0.000726147	0.0351092
SOD1	ENSP00000270142	ENST00000270142	ENSG00000142168	superoxide dismutase 1, soluble [Source:HGNC Symbol;Acc:11179]	1.1174	0.000751405	0.0357348
RRS1	ENSP00000322396	ENST00000320270	ENSG00000179041	RRS1 ribosome biogenesis regulator homolog (S. cerevisiae) [Source:HGNC Symbol;Acc:17083]	-1.19158	0.000857627	0.0401287
MRPS10	ENSP00000053468	ENST00000053468	ENSG00000048544	mitochondrial ribosomal protein S10 [Source:HGNC Symbol;Acc:14502]	-2.06559	0.000899041	0.0413987
IGKV4-1	ENSP00000374778	ENST00000390243	ENSG00000211598	immunoglobulin kappa variable 4-1 [Source:HGNC Symbol;Acc:5834]	1.39438	0.000948525	0.0429949
IGHV3-35	ENSP00000375026	ENST00000390617	ENSG00000211957	immunoglobulin heavy variable 3-35 (non-functional) [Source:HGNC Symbol;Acc:5598]	6.45238	0.00101405	0.0452579
PLEKHO2	ENSP00000326706	ENST00000323544	ENSG00000241839	pleckstrin homology domain containing, family O member 2 [Source:HGNC Symbol;Acc:30026]	1.36208	0.00105141	0.0461166
CD2AP	ENSP00000352264	ENST00000359314	ENSG00000198087	CD2-associated protein [Source:HGNC Symbol;Acc:14258]	-1.88986	0.00106509	0.0461166
RPS18	ENSP00000393241	ENST00000439602	ENSG00000231500	ribosomal protein S18 [Source:HGNC Symbol;Acc:10401]	-1.19428	0.00110813	0.0472749
AIM1	ENSP00000358062	ENST00000369066	ENSG00000112297	absent in melanoma 1 [Source:HGNC Symbol;Acc:356]	-1.2223	0.0011655	0.0490016
SLC16A1	ENSP00000358640	ENST00000369626	ENSG00000155380	solute carrier family 16 (monocarboxylate transporter), member 1 [Source:HGNC Symbol;Acc:10922]	-2.09592	0.00120086	0.049767
LXN	ENSP00000264265	ENST00000264265	ENSG00000079257	latexin [Source:HGNC Symbol;Acc:13347]	1.18811	0.00125392	0.0512341
DOPEY2	ENSP00000382104	ENST00000399151	ENSG00000142197	dopey family member 2 [Source:HGNC Symbol;Acc:1291]	-1.30542	0.00129053	0.0519975
SOWAHC	ENSP00000365830	ENST00000356454	ENSG00000198142	sosondowah ankyrin repeat domain family member C [Source:HGNC Symbol;Acc:26149]	-3.33206	0.00133501	0.0530531
FCN1	ENSP00000360871	ENST00000371806	ENSG00000085265	ficolin (collagen/fibrinogen domain containing) 1 [Source:HGNC Symbol;Acc:3623]	3.86516	0.00144241	0.0562528
MRPS23	ENSP00000320184	ENST00000313608	ENSG00000181610	mitochondrial ribosomal protein S23 [Source:HGNC Symbol;Acc:14509]	-4.85993	0.00145431	0.0562528
CADM4	ENSP00000222374	ENST00000222374	ENSG00000105767	cell adhesion molecule 4 [Source:HGNC Symbol;Acc:30825]	-4.28259	0.00147822	0.056425
WAS	ENSP00000365891	ENST00000376701	ENSG00000015285	Wiskott-Aldrich syndrome [Source:HGNC Symbol;Acc:12731]	2.5254	0.00158623	0.0597617
IGHM	ENSP00000375001	ENST00000390559	ENSG00000211899	immunoglobulin heavy constant mu [Source:HGNC Symbol;Acc:5541]	1.95471	0.00163234	0.0604813
SKAP2	ENSP00000005587	ENST00000345317	ENSG00000005020	src kinase associated phosphoprotein 2 [Source:HGNC Symbol;Acc:15687]	3.44108	0.00164703	0.0604813
F5	ENSP00000356771	ENST00000367797	ENSG00000198734	coagulation factor V (proaccelerin, labile factor) [Source:HGNC Symbol;Acc:3542]	3.10233	0.00167984	0.0609152
ACAT1	ENSP00000265838	ENST00000265838	ENSG00000075239	acetyl-CoA acetyltransferase 1 [Source:HGNC Symbol;Acc:93]	-1.17786	0.00176699	0.0631575
GTF2E1	ENSP00000283875	ENST00000283875	ENSG00000153767	general transcription factor IIE, polypeptide 1, alpha 56kDa [Source:HGNC Symbol;Acc:4650]	-3.38414	0.00180529	0.0631575
IGHG2	ENSP00000374987	ENST00000390545	ENSG00000211893	immunoglobulin heavy constant gamma 2 (G2m marker) [Source:HGNC Symbol;Acc:5526]	2.26128	0.00180699	0.0631575
ANK2	ENSP00000421067	ENST00000506722	ENSG00000145362	ankyrin 2, neuronal [Source:HGNC Symbol;Acc:493]	-3.50176	0.00185527	0.0637642
PPP1R10	ENSP00000365694	ENST00000376511	ENSG00000204569	protein phosphatase 1, regulatory subunit 10 [Source:HGNC Symbol;Acc:9284]	-2.42396	0.00186831	0.0637642
FKBP4	ENSP00000001008	ENST00000001008	ENSG00000004478	FK506 binding protein 4, 59kDa [Source:HGNC Symbol;Acc:3720]	-1.09843	0.00195172	0.0647507
POFUT1	ENSP00000364902	ENST00000375749	ENSG00000101346	protein O-fucosyltransferase 1 [Source:HGNC Symbol;Acc:14988]	-2.82686	0.00195729	0.0647507
SLC9A2	ENSP00000233969	ENST00000233969	ENSG00000115616	solute carrier family 9, subfamily A (NHE2, cation proton antiporter 2), member 2 [Source:HGNC Symbol;Acc:11072]	-3.34418	0.00196417	0.0647507
SLC2A3	ENSP00000075120	ENST00000075120	ENSG00000059804	solute carrier family 2 (facilitated glucose transporter), member 3 [Source:HGNC Symbol;Acc:11007]	2.26715	0.00202645	0.066053
FAM83B	ENSP00000304078	ENST00000306858	ENSG00000168143	family with sequence similarity 83, member B [Source:HGNC Symbol;Acc:21357]	-2.89608	0.00219002	0.0705915
AHNAK	ENSP00000367263	ENST00000378024	ENSG00000124942	AHNAK nucleoprotein [Source:HGNC Symbol;Acc:347]	-1.38644	0.00223047	0.0711053
MIF	ENSP00000215754	ENST00000215754	ENSG00000240972	macrophage migration inhibitory factor (glycosylation-inhibiting factor) [Source:HGNC Symbol;Acc:7097]	0.596392	0.00228208	0.07196
MRPL54	ENSP00000331849	ENST00000330133	ENSG00000183617	mitochondrial ribosomal protein L54 [Source:HGNC Symbol;Acc:16685]	-3.4527	0.00243204	0.0756084
EGFR	ENSP00000275493	ENST00000275493	ENSG00000146648	epidermal growth factor receptor [Source:HGNC Symbol;Acc:3236]	-1.17862	0.00244991	0.0756084
CD2	ENSP00000358490	ENST00000369478	ENSG00000116824	CD2 molecule [Source:HGNC Symbol;Acc:1639]	2.31065	0.00248198	0.0757918
LETM1	ENSP00000305653	ENST00000302787	ENSG00000168924	leucine zipper-EF-hand containing transmembrane protein 1 [Source:HGNC Symbol;Acc:6556]	-1.24396	0.00254092	0.0763406
IGLV3-9	ENSP00000374851	ENST00000390316	ENSG00000211670	immunoglobulin lambda variable 3-9 (gene/pseudogene) [Source:HGNC Symbol;Acc:5918]	2.86087	0.00257699	0.0763406
SFN	ENSP00000340989	ENST00000339276	ENSG00000175793	stratifin [Source:HGNC Symbol;Acc:10773]	-1.10036	0.0025789	0.0763406
SRSF6	ENSP00000244020	ENST00000244020	ENSG00000124193	serine/arginine-rich splicing factor 6 [Source:HGNC Symbol;Acc:10788]	-1.84859	0.00261913	0.0766728
PSMB9	ENSP00000363993	ENST00000374859	ENSG00000240065	proteasome (prosome, macropain) subunit, beta type, 9 [Source:HGNC Symbol;Acc:9546]	1.19625	0.00264347	0.0766728
MRPS6	ENSP00000382250	ENST00000399312	ENSG00000243927	mitochondrial ribosomal protein S6 [Source:HGNC Symbol;Acc:14051]	-3.61166	0.00266941	0.0766728
LGALS3	ENSP00000254301	ENST00000254301	ENSG00000131981	lectin, galactoside-binding, soluble, 3 [Source:HGNC Symbol;Acc:6563]	-1.56868	0.0027088	0.0766917
MRPL12	ENSP00000333837	ENST00000333676	ENSG00000262814	mitochondrial ribosomal protein L12 [Source:HGNC Symbol;Acc:10378]	-1.71706	0.00272294	0.0766917
LRRC19	ENSP00000369395	ENST00000380055	ENSG00000184434	leucine rich repeat containing 19 [Source:HGNC Symbol;Acc:23379]	-2.96276	0.00295984	0.082181
CLMN	ENSP00000298912	ENST00000298912	ENSG00000165959	calmin (calponin-like, transmembrane) [Source:HGNC Symbol;Acc:19972]	-1.98681	0.00299395	0.082181
FLNB	ENSP00000420213	ENST00000490882	ENSG00000136068	filamin B, beta [Source:HGNC Symbol;Acc:3755]	-3.70907	0.00300282	0.082181
FIS1	ENSP00000223136	ENST00000223136	ENSG00000214253	fission 1 (mitochondrial outer membrane) homolog (S. cerevisiae) [Source:HGNC Symbol;Acc:21689]	-0.736088	0.0030762	0.0828073
NUDT15	ENSP00000258662	ENST00000258662	ENSG00000136159	nudix (nucleoside diphosphate linked moiety X)-type motif 15 [Source:HGNC Symbol;Acc:23063]	-3.53979	0.0030828	0.0828073
SCGN	ENSP00000367197	ENST00000377961	ENSG00000079689	secretagogin, EF-hand calcium binding protein [Source:HGNC Symbol;Acc:16941]	-1.57365	0.00313603	0.0834058
PATL1	ENSP00000300146	ENST00000300146	ENSG00000166889	protein associated with topoisomerase II homolog 1 (yeast) [Source:HGNC Symbol;Acc:26721]	-2.49322	0.00319435	0.0834058
XPNPEP3	ENSP00000349658	ENST00000357137	ENSG00000196236	X-prolyl aminopeptidase (aminopeptidase P) 3, putative [Source:HGNC Symbol;Acc:28052]	-2.66615	0.00321646	0.0834058
DSG2	ENSP00000261590	ENST00000261590	ENSG00000046604	desmoglein 2 [Source:HGNC Symbol;Acc:3049]	-2.84442	0.00322652	0.0834058
IQGAP2	ENSP00000274364	ENST00000274364	ENSG00000145703	IQ motif containing GTPase activating protein 2 [Source:HGNC Symbol;Acc:6111]	-3.80524	0.00324883	0.0834058
PRTFDC1	ENSP00000318602	ENST00000320152	ENSG00000099256	phosphoribosyl transferase domain containing 1 [Source:HGNC Symbol;Acc:23333]	-3.46194	0.00331379	0.0843272
CD40	ENSP00000361359	ENST00000372285	ENSG00000101017	CD40 molecule, TNF receptor superfamily member 5 [Source:HGNC Symbol;Acc:11919]	3.74562	0.00339801	0.0852724
NES	ENSP00000357206	ENST00000368223	ENSG00000132688	nestin [Source:HGNC Symbol;Acc:7756]	-1.59129	0.00340972	0.0852724
MARCKS	ENSP00000357624	ENST00000368635	ENSG00000155130	myristoylated alanine-rich protein kinase C substrate [Source:HGNC Symbol;Acc:6759]	-1.51796	0.00344052	0.0853073
HDAC1	ENSP00000362649	ENST00000373548	ENSG00000116478	histone deacetylase 1 [Source:HGNC Symbol;Acc:4852]	-0.814279	0.00348881	0.0857714
PDE3A	ENSP00000351957	ENST00000359062	ENSG00000172572	phosphodiesterase 3A, cGMP-inhibited [Source:HGNC Symbol;Acc:8778]	-1.09935	0.00354016	0.0861258
GGH	ENSP00000260118	ENST00000260118	ENSG00000137563	gamma-glutamyl hydrolase (conjugase, folylpolygammaglutamyl hydrolase) [Source:HGNC Symbol;Acc:4248]	-1.20289	0.0035626	0.0861258
CAMSAP3	ENSP00000160298	ENST00000160298	ENSG00000076826	calmodulin regulated spectrin-associated protein family, member 3 [Source:HGNC Symbol;Acc:29307]	-2.84091	0.00359283	0.0861388
CA2	ENSP00000285379	ENST00000285379	ENSG00000104267	carbonic anhydrase II [Source:HGNC Symbol;Acc:1373]	-2.00081	0.00364202	0.0861934
NUMA1	ENSP00000377298	ENST00000393695	ENSG00000137497	nuclear mitotic apparatus protein 1 [Source:HGNC Symbol;Acc:8059]	-2.93175	0.00365453	0.0861934
PTCD3	ENSP00000254630	ENST00000254630	ENSG00000132300	pentatricopeptide repeat domain 3 [Source:HGNC Symbol;Acc:24717]	-1.30393	0.00374334	0.0863918
PPBP	ENSP00000296028	ENST00000296028	ENSG00000163736	pro-platelet basic protein (chemokine (C-X-C motif) ligand 7) [Source:HGNC Symbol;Acc:9240]	4.20141	0.00376427	0.0863918
HAPLN1	ENSP00000274341	ENST00000274341	ENSG00000145681	hyaluronan and proteoglycan link protein 1 [Source:HGNC Symbol;Acc:2380]	-3.01346	0.00379174	0.0863918
TCEA3	ENSP00000406293	ENST00000450454	ENSG00000204219	transcription elongation factor A (SII), 3 [Source:HGNC Symbol;Acc:11615]	-3.60929	0.0038067	0.0863918
HMGCS2	ENSP00000358414	ENST00000369406	ENSG00000134240	3-hydroxy-3-methylglutaryl-CoA synthase 2 (mitochondrial) [Source:HGNC Symbol;Acc:5008]	-6.10948	0.00381847	0.0863918
STRN	ENSP00000263918	ENST00000263918	ENSG00000115808	striatin, calmodulin binding protein [Source:HGNC Symbol;Acc:11424]	-0.879522	0.00385301	0.0863918
ACAP1	ENSP00000158762	ENST00000158762	ENSG00000072818	ArfGAP with coiled-coil, ankyrin repeat and PH domains 1 [Source:HGNC Symbol;Acc:16467]	3.57421	0.0038714	0.0863918
ASF1A	ENSP00000229595	ENST00000229595	ENSG00000111875	anti-silencing function 1A histone chaperone [Source:HGNC Symbol;Acc:20995]	-3.38566	0.00400705	0.0886729
BOLA3	ENSP00000331369	ENST00000327428	ENSG00000163170	bolA family member 3 [Source:HGNC Symbol;Acc:24415]	-2.47029	0.00406435	0.0886729
IGFBP2	ENSP00000233809	ENST00000233809	ENSG00000115457	insulin-like growth factor binding protein 2, 36kDa [Source:HGNC Symbol;Acc:5471]	-3.59256	0.0040683	0.0886729
COX6A1	ENSP00000229379	ENST00000229379	ENSG00000111775	cytochrome c oxidase subunit VIa polypeptide 1 [Source:HGNC Symbol;Acc:2277]	-2.56051	0.00412251	0.0886729
ADA	ENSP00000361965	ENST00000372874	ENSG00000196839	adenosine deaminase [Source:HGNC Symbol;Acc:186]	1.5361	0.00412645	0.0886729
NUP35	ENSP00000295119	ENST00000295119	ENSG00000163002	nucleoporin 35kDa [Source:HGNC Symbol;Acc:29797]	-3.84831	0.00420239	0.0890245
CLPX	ENSP00000300107	ENST00000300107	ENSG00000166855	caseinolytic mitochondrial matrix peptidase chaperone subunit [Source:HGNC Symbol;Acc:2088]	-1.82965	0.00420419	0.0890245
SYMPK	ENSP00000245934	ENST00000245934	ENSG00000125755	symplekin [Source:HGNC Symbol;Acc:22935]	-0.61951	0.00426063	0.0892762
TOMM22	ENSP00000216034	ENST00000216034	ENSG00000100216	translocase of outer mitochondrial membrane 22 homolog (yeast) [Source:HGNC Symbol;Acc:18002]	-1.50655	0.00427763	0.0892762
PPP1R14D	ENSP00000299174	ENST00000299174	ENSG00000166143	protein phosphatase 1, regulatory (inhibitor) subunit 14D [Source:HGNC Symbol;Acc:14953]	-3.16406	0.00434843	0.0900112
OMA1	ENSP00000360270	ENST00000371226	ENSG00000162600	OMA1 zinc metallopeptidase [Source:HGNC Symbol;Acc:29661]	-3.45822	0.00440076	0.0900112
LRPPRC	ENSP00000260665	ENST00000260665	ENSG00000138095	leucine-rich pentatricopeptide repeat containing [Source:HGNC Symbol;Acc:15714]	-1.58927	0.00440592	0.0900112
TMLHE	ENSP00000335261	ENST00000334398	ENSG00000185973	trimethyllysine hydroxylase, epsilon [Source:HGNC Symbol;Acc:18308]	-2.92212	0.00447783	0.0903735
UQCRFS1	ENSP00000306397	ENST00000304863	ENSG00000169021	ubiquinol-cytochrome c reductase, Rieske iron-sulfur polypeptide 1 [Source:HGNC Symbol;Acc:12587]	-0.90959	0.00450403	0.0903735
PEBP1	ENSP00000261313	ENST00000261313	ENSG00000089220	phosphatidylethanolamine binding protein 1 [Source:HGNC Symbol;Acc:8630]	-0.92697	0.00451712	0.0903735
HSPA9	ENSP00000297185	ENST00000297185	ENSG00000113013	heat shock 70kDa protein 9 (mortalin) [Source:HGNC Symbol;Acc:5244]	-0.765883	0.00464966	0.092065
FAAH	ENSP00000243167	ENST00000243167	ENSG00000117480	fatty acid amide hydrolase [Source:HGNC Symbol;Acc:3553]	-3.64616	0.0046816	0.092065
BTAF1	ENSP00000265990	ENST00000265990	ENSG00000095564	BTAF1 RNA polymerase II, B-TFIID transcription factor-associated, 170kDa [Source:HGNC Symbol;Acc:17307]	-2.54562	0.00472545	0.092065
IRF2BPL	ENSP00000238647	ENST00000238647	ENSG00000119669	interferon regulatory factor 2 binding protein-like [Source:HGNC Symbol;Acc:14282]	-2.87054	0.00475071	0.092065
FARS2	ENSP00000274680	ENST00000274680	ENSG00000145982	phenylalanyl-tRNA synthetase 2, mitochondrial [Source:HGNC Symbol;Acc:21062]	-3.27969	0.00476034	0.092065
COL12A1	ENSP00000325146	ENST00000322507	ENSG00000111799	collagen, type XII, alpha 1 [Source:HGNC Symbol;Acc:2188]	3.60974	0.00500504	0.0961564
APOBR	ENSP00000457539	ENST00000564831	ENSG00000184730	apolipoprotein B receptor [Source:HGNC Symbol;Acc:24087]	-2.73838	0.0050413	0.0962158
PLEK	ENSP00000234313	ENST00000234313	ENSG00000115956	pleckstrin [Source:HGNC Symbol;Acc:9070]	1.7355	0.00509744	0.0966514
HSD11B2	ENSP00000316786	ENST00000326152	ENSG00000176387	hydroxysteroid (11-beta) dehydrogenase 2 [Source:HGNC Symbol;Acc:5209]	-3.14069	0.00513888	0.0968046
MPP7	ENSP00000438693	ENST00000540098	ENSG00000150054	membrane protein, palmitoylated 7 (MAGUK p55 subfamily member 7) [Source:HGNC Symbol;Acc:26542]	-3.25943	0.00522721	0.0973547
RABGAP1	ENSP00000362751	ENST00000373647	ENSG00000011454	RAB GTPase activating protein 1 [Source:HGNC Symbol;Acc:17155]	-1.4767	0.00523521	0.0973547
IGHV3-9	ENSP00000375009	ENST00000390600	ENSG00000211940	immunoglobulin heavy variable 3-9 [Source:HGNC Symbol;Acc:5628]	1.43387	0.00534551	0.0983775
HIST1H1D	ENSP00000244534	ENST00000244534	ENSG00000124575	histone cluster 1, H1d [Source:HGNC Symbol;Acc:4717]	1.80078	0.00535803	0.0983775
ENTPD5	ENSP00000335246	ENST00000334696	ENSG00000187097	ectonucleoside triphosphate diphosphohydrolase 5 [Source:HGNC Symbol;Acc:3367]	-3.32819	0.0054682	0.0996238
IGHV3-48	ENSP00000375033	ENST00000390624	ENSG00000211964	immunoglobulin heavy variable 3-48 [Source:HGNC Symbol;Acc:5606]	3.08593	0.00549459	0.0996238
RPS23	ENSP00000296674	ENST00000296674	ENSG00000186468	ribosomal protein S23 [Source:HGNC Symbol;Acc:10410]	-3.58395	0.00558743	0.100678
CHGA	ENSP00000216492	ENST00000216492	ENSG00000100604	chromogranin A (parathyroid secretory protein 1) [Source:HGNC Symbol;Acc:1929]	-5.50834	0.00562466	0.100723
CLUH	ENSP00000459540	ENST00000574426	ENSG00000132361	clustered mitochondria (cluA/CLU1) homolog [Source:HGNC Symbol;Acc:29094]	-3.48544	0.00569334	0.101327
CHI3L1	ENSP00000255409	ENST00000255409	ENSG00000133048	chitinase 3-like 1 (cartilage glycoprotein-39) [Source:HGNC Symbol;Acc:1932]	3.61816	0.00587372	0.1039
ANO9	ENSP00000332788	ENST00000332826	ENSG00000185101	anoctamin 9 [Source:HGNC Symbol;Acc:20679]	-3.42739	0.00591682	0.104028
PROSC	ENSP00000333551	ENST00000328195	ENSG00000147471	proline synthetase co-transcribed homolog (bacterial) [Source:HGNC Symbol;Acc:9457]	-0.743563	0.00603125	0.105401
CTSG	ENSP00000216336	ENST00000216336	ENSG00000100448	cathepsin G [Source:HGNC Symbol;Acc:2532]	1.83421	0.00614556	0.106411
TRPM4	ENSP00000252826	ENST00000252826	ENSG00000130529	transient receptor potential cation channel, subfamily M, member 4 [Source:HGNC Symbol;Acc:17993]	-3.57206	0.00622029	0.106411
FABP1	ENSP00000295834	ENST00000295834	ENSG00000163586	fatty acid binding protein 1, liver [Source:HGNC Symbol;Acc:3555]	-2.57552	0.00623252	0.106411
CCDC88B	ENSP00000349238	ENST00000356786	ENSG00000168071	coiled-coil domain containing 88B [Source:HGNC Symbol;Acc:26757]	2.83902	0.00624425	0.106411
SDF4	ENSP00000353094	ENST00000360001	ENSG00000078808	stromal cell derived factor 4 [Source:HGNC Symbol;Acc:24188]	-4.29194	0.0062724	0.106411
HK3	ENSP00000292432	ENST00000292432	ENSG00000160883	hexokinase 3 (white cell) [Source:HGNC Symbol;Acc:4925]	2.38442	0.00640908	0.108097
CRTAP	ENSP00000323696	ENST00000320954	ENSG00000170275	cartilage associated protein [Source:HGNC Symbol;Acc:2379]	3.1507	0.00652914	0.109486
RAB3B	ENSP00000360718	ENST00000371655	ENSG00000169213	RAB3B, member RAS oncogene family [Source:HGNC Symbol;Acc:9778]	-2.592	0.00661347	0.110263
MT-ND5	ENSP00000354813	ENST00000361567	ENSG00000198786	mitochondrially encoded NADH dehydrogenase 5 [Source:HGNC Symbol;Acc:7461]	-0.725337	0.00673338	0.11162
C14orf142	ENSP00000306320	ENST00000306954	ENSG00000170270	chromosome 14 open reading frame 142 [Source:HGNC Symbol;Acc:20356]	-2.33784	0.00680737	0.112206
DNAJB1	ENSP00000254322	ENST00000254322	ENSG00000132002	DnaJ (Hsp40) homolog, subfamily B, member 1 [Source:HGNC Symbol;Acc:5270]	-1.1431	0.00695522	0.113995
TRIM25	ENSP00000323889	ENST00000316881	ENSG00000121060	tripartite motif containing 25 [Source:HGNC Symbol;Acc:12932]	-0.827195	0.00716967	0.116849
NOA1	ENSP00000264230	ENST00000264230	ENSG00000084092	nitric oxide associated 1 [Source:HGNC Symbol;Acc:28473]	-2.78178	0.00725905	0.117645
CYP51A1	ENSP00000003100	ENST00000003100	ENSG00000001630	cytochrome P450, family 51, subfamily A, polypeptide 1 [Source:HGNC Symbol;Acc:2649]	-3.379	0.00735691	0.118569
ST13	ENSP00000216218	ENST00000216218	ENSG00000100380	suppression of tumorigenicity 13 (colon carcinoma) (Hsp70 interacting protein) [Source:HGNC Symbol;Acc:11343]	-1.01519	0.00744494	0.118607
ALOX5	ENSP00000363512	ENST00000374391	ENSG00000012779	arachidonate 5-lipoxygenase [Source:HGNC Symbol;Acc:435]	3.08617	0.00756836	0.118607
PLGLB1	ENSP00000386505	ENST00000409310	ENSG00000183281	plasminogen-like B1 [Source:HGNC Symbol;Acc:9072]	2.5904	0.0075885	0.118607
PLP2	ENSP00000365505	ENST00000376327	ENSG00000102007	proteolipid protein 2 (colonic epithelium-enriched) [Source:HGNC Symbol;Acc:9087]	-0.950333	0.00759332	0.118607
UNC45A	ENSP00000407487	ENST00000418476	ENSG00000140553	unc-45 homolog A (C. elegans) [Source:HGNC Symbol;Acc:30594]	-0.702814	0.00766761	0.118607
UQCRC2	ENSP00000268379	ENST00000268379	ENSG00000140740	ubiquinol-cytochrome c reductase core protein II [Source:HGNC Symbol;Acc:12586]	-3.65653	0.00767183	0.118607
CLRN3	ENSP00000357660	ENST00000368671	ENSG00000180745	clarin 3 [Source:HGNC Symbol;Acc:20795]	-3.14379	0.00773301	0.118607
GOT1	ENSP00000359539	ENST00000370508	ENSG00000120053	glutamic-oxaloacetic transaminase 1, soluble [Source:HGNC Symbol;Acc:4432]	-0.817597	0.00774078	0.118607
UBASH3B	ENSP00000284273	ENST00000284273	ENSG00000154127	ubiquitin associated and SH3 domain containing B [Source:HGNC Symbol;Acc:29884]	-4.45384	0.00780898	0.118607
INTS1	ENSP00000385722	ENST00000404767	ENSG00000164880	integrator complex subunit 1 [Source:HGNC Symbol;Acc:24555]	3.57597	0.00781107	0.118607
EIF3E	ENSP00000428796	ENST00000519030	ENSG00000104408	eukaryotic translation initiation factor 3, subunit E [Source:HGNC Symbol;Acc:3277]	3.13712	0.00783073	0.118607
FAM8A1	ENSP00000259963	ENST00000259963	ENSG00000137414	family with sequence similarity 8, member A1 [Source:HGNC Symbol;Acc:16372]	-1.79727	0.00784989	0.118607
HINT1	ENSP00000304229	ENST00000304043	ENSG00000169567	histidine triad nucleotide binding protein 1 [Source:HGNC Symbol;Acc:4912]	-1.08568	0.00796308	0.119694
PREP	ENSP00000358106	ENST00000369110	ENSG00000085377	prolyl endopeptidase [Source:HGNC Symbol;Acc:9358]	-0.871134	0.00805826	0.1205
SI	ENSP00000264382	ENST00000264382	ENSG00000090402	sucrase-isomaltase (alpha-glucosidase) [Source:HGNC Symbol;Acc:10856]	3.31836	0.00812245	0.120837
GPD1L	ENSP00000282541	ENST00000282541	ENSG00000152642	glycerol-3-phosphate dehydrogenase 1-like [Source:HGNC Symbol;Acc:28956]	-1.54602	0.00848691	0.124521
FGD4	ENSP00000449273	ENST00000534526	ENSG00000139132	FYVE, RhoGEF and PH domain containing 4 [Source:HGNC Symbol;Acc:19125]	-2.23093	0.00856871	0.124521
TRMT1L	ENSP00000356476	ENST00000367506	ENSG00000121486	tRNA methyltransferase 1 homolog (S. cerevisiae)-like [Source:HGNC Symbol;Acc:16782]	-2.81007	0.00857596	0.124521
GDPD3	ENSP00000384363	ENST00000406256	ENSG00000102886	glycerophosphodiester phosphodiesterase domain containing 3 [Source:HGNC Symbol;Acc:28638]	-4.12892	0.00858467	0.124521
CNNM4	ENSP00000366275	ENST00000377075	ENSG00000158158	cyclin M4 [Source:HGNC Symbol;Acc:105]	-2.72932	0.00876864	0.125447
CTSZ	ENSP00000217131	ENST00000217131	ENSG00000101160	cathepsin Z [Source:HGNC Symbol;Acc:2547]	-0.869668	0.00877043	0.125447
SNF8	ENSP00000421380	ENST00000502492	ENSG00000159210	SNF8, ESCRT-II complex subunit [Source:HGNC Symbol;Acc:17028]	-2.48615	0.00884	0.125447
OXSR1	ENSP00000311713	ENST00000311806	ENSG00000172939	oxidative stress responsive 1 [Source:HGNC Symbol;Acc:8508]	0.408838	0.00886835	0.125447
COL28A1	ENSP00000382356	ENST00000399429	ENSG00000215018	collagen, type XXVIII, alpha 1 [Source:HGNC Symbol;Acc:22442]	-3.74342	0.00891398	0.125447
PTGES2	ENSP00000345341	ENST00000338961	ENSG00000148334	prostaglandin E synthase 2 [Source:HGNC Symbol;Acc:17822]	-0.920166	0.0089396	0.125447
ANXA4	ENSP00000441931	ENST00000536030	ENSG00000196975	annexin A4 [Source:HGNC Symbol;Acc:542]	2.99264	0.00895123	0.125447
MINK1	ENSP00000347427	ENST00000355280	ENSG00000141503	misshapen-like kinase 1 [Source:HGNC Symbol;Acc:17565]	-2.48057	0.00899631	0.125473
DTD1	ENSP00000366672	ENST00000377452	ENSG00000125821	D-tyrosyl-tRNA deacylase 1 [Source:HGNC Symbol;Acc:16219]	0.519045	0.00920835	0.127345
FKBP10	ENSP00000317232	ENST00000321562	ENSG00000141756	FK506 binding protein 10, 65 kDa [Source:HGNC Symbol;Acc:18169]	1.42829	0.00921834	0.127345
C16orf58	ENSP00000317579	ENST00000327237	ENSG00000140688	chromosome 16 open reading frame 58 [Source:HGNC Symbol;Acc:25848]	-3.39823	0.00927446	0.127513
RRP9	ENSP00000232888	ENST00000232888	ENSG00000114767	ribosomal RNA processing 9, small subunit (SSU) processome component, homolog (yeast) [Source:HGNC Symbol;Acc:16829]	-2.98836	0.00934934	0.127936
MTM1	ENSP00000359423	ENST00000370396	ENSG00000171100	myotubularin 1 [Source:HGNC Symbol;Acc:7448]	-2.90789	0.00945629	0.128792
ITM2B	ENSP00000367828	ENST00000378565	ENSG00000136156	integral membrane protein 2B [Source:HGNC Symbol;Acc:6174]	-1.82102	0.00956825	0.129708
SDHB	ENSP00000364649	ENST00000375499	ENSG00000117118	succinate dehydrogenase complex, subunit B, iron sulfur (Ip) [Source:HGNC Symbol;Acc:10681]	-0.637879	0.00961362	0.129717
IGHG3	ENSP00000374993	ENST00000390551	ENSG00000211897	immunoglobulin heavy constant gamma 3 (G3m marker) [Source:HGNC Symbol;Acc:5527]	1.36977	0.00968477	0.129814
C6	ENSP00000338861	ENST00000337836	ENSG00000039537	complement component 6 [Source:HGNC Symbol;Acc:1339]	1.33094	0.00982193	0.129814
PAPOLA	ENSP00000216277	ENST00000216277	ENSG00000090060	poly(A) polymerase alpha [Source:HGNC Symbol;Acc:14981]	-3.17525	0.0098233	0.129814
SCARB2	ENSP00000264896	ENST00000264896	ENSG00000138760	scavenger receptor class B, member 2 [Source:HGNC Symbol;Acc:1665]	0.783343	0.00984264	0.129814
CHGB	ENSP00000368244	ENST00000378961	ENSG00000089199	chromogranin B (secretogranin 1) [Source:HGNC Symbol;Acc:1930]	-2.87276	0.00984454	0.129814
CC2D1A	ENSP00000313601	ENST00000318003	ENSG00000132024	coiled-coil and C2 domain containing 1A [Source:HGNC Symbol;Acc:30237]	-1.73937	0.00993492	0.130308
ZG16	ENSP00000383563	ENST00000400752	ENSG00000174992	zymogen granule protein 16 [Source:HGNC Symbol;Acc:30961]	-5.22585	0.00997184	0.130308
MIPEP	ENSP00000371607	ENST00000382172	ENSG00000027001	mitochondrial intermediate peptidase [Source:HGNC Symbol;Acc:7104]	-2.42507	0.0101157	0.131594
NKX2-3	ENSP00000342828	ENST00000344586	ENSG00000119919	NK2 homeobox 3 [Source:HGNC Symbol;Acc:7836]	-5.07747	0.0101871	0.131932
PYGB	ENSP00000216962	ENST00000216962	ENSG00000100994	phosphorylase, glycogen; brain [Source:HGNC Symbol;Acc:9723]	-1.17113	0.0103374	0.132137
GIMAP7	ENSP00000315474	ENST00000313543	ENSG00000179144	GTPase, IMAP family member 7 [Source:HGNC Symbol;Acc:22404]	1.31678	0.0103712	0.132137
MRPL32	ENSP00000223324	ENST00000223324	ENSG00000106591	mitochondrial ribosomal protein L32 [Source:HGNC Symbol;Acc:14035]	-4.05599	0.0104407	0.132137
TERF2IP	ENSP00000300086	ENST00000300086	ENSG00000166848	telomeric repeat binding factor 2, interacting protein [Source:HGNC Symbol;Acc:19246]	-1.14934	0.0104412	0.132137
SLC12A7	ENSP00000264930	ENST00000264930	ENSG00000113504	solute carrier family 12 (potassium/chloride transporter), member 7 [Source:HGNC Symbol;Acc:10915]	-3.0426	0.0104497	0.132137
STAM2	ENSP00000263904	ENST00000263904	ENSG00000115145	signal transducing adaptor molecule (SH3 domain and ITAM motif) 2 [Source:HGNC Symbol;Acc:11358]	-0.772492	0.0104765	0.132137
AFG3L2	ENSP00000269143	ENST00000269143	ENSG00000141385	AFG3-like AAA ATPase 2 [Source:HGNC Symbol;Acc:315]	-1.43323	0.0105505	0.132137
ATL2	ENSP00000368237	ENST00000378954	ENSG00000119787	atlastin GTPase 2 [Source:HGNC Symbol;Acc:24047]	-3.20335	0.0105673	0.132137
CD180	ENSP00000256447	ENST00000256447	ENSG00000134061	CD180 molecule [Source:HGNC Symbol;Acc:6726]	-2.88375	0.0106491	0.132588
CCT7	ENSP00000258091	ENST00000258091	ENSG00000135624	chaperonin containing TCP1, subunit 7 (eta) [Source:HGNC Symbol;Acc:1622]	-0.63182	0.0109339	0.135552
TTLL12	ENSP00000216129	ENST00000216129	ENSG00000100304	tubulin tyrosine ligase-like family, member 12 [Source:HGNC Symbol;Acc:28974]	-0.609957	0.0110766	0.136738
IGLV6-57	ENSP00000374820	ENST00000390285	ENSG00000211640	immunoglobulin lambda variable 6-57 [Source:HGNC Symbol;Acc:5927]	3.40466	0.011235	0.13786
KHSRP	ENSP00000381216	ENST00000398148	ENSG00000088247	KH-type splicing regulatory protein [Source:HGNC Symbol;Acc:6316]	-1.44716	0.0112626	0.13786
CD93	ENSP00000246006	ENST00000246006	ENSG00000125810	CD93 molecule [Source:HGNC Symbol;Acc:15855]	2.93434	0.0113761	0.138555
CR1	ENSP00000356020	ENST00000367053	ENSG00000203710	complement component (3b/4b) receptor 1 (Knops blood group) [Source:HGNC Symbol;Acc:2334]	2.39432	0.0114303	0.138555
NUP133	ENSP00000261396	ENST00000261396	ENSG00000069248	nucleoporin 133kDa [Source:HGNC Symbol;Acc:18016]	-0.644505	0.0114706	0.138555
CDX2	ENSP00000370408	ENST00000381020	ENSG00000165556	caudal type homeobox 2 [Source:HGNC Symbol;Acc:1806]	-2.63717	0.0115104	0.138555
ARHGEF5	ENSP00000056217	ENST00000056217	ENSG00000050327	Rho guanine nucleotide exchange factor (GEF) 5 [Source:HGNC Symbol;Acc:13209]	-2.38392	0.0118333	0.140665
MLEC	ENSP00000228506	ENST00000228506	ENSG00000110917	malectin [Source:HGNC Symbol;Acc:28973]	-0.792144	0.0118582	0.140665
NT5DC1	ENSP00000326858	ENST00000319550	ENSG00000178425	5'-nucleotidase domain containing 1 [Source:HGNC Symbol;Acc:21556]	-1.05807	0.0119383	0.140665
TMEM256	ENSP00000301939	ENST00000302422	ENSG00000205544	transmembrane protein 256 [Source:HGNC Symbol;Acc:28618]	-2.96187	0.0120786	0.140665
CYSTM1	ENSP00000261811	ENST00000261811	ENSG00000120306	cysteine-rich transmembrane module containing 1 [Source:HGNC Symbol;Acc:30239]	-3.67958	0.0120797	0.140665
	ENSP00000396505	ENST00000426099	ENSG00000223931		1.42873	0.0121001	0.140665
UGT2B17	ENSP00000320401	ENST00000317746	ENSG00000197888	UDP glucuronosyltransferase 2 family, polypeptide B17 [Source:HGNC Symbol;Acc:12547]	-4.89925	0.0121349	0.140665
RILP	ENSP00000301336	ENST00000301336	ENSG00000167705	Rab interacting lysosomal protein [Source:HGNC Symbol;Acc:30266]	-3.01207	0.0121616	0.140665
MRPS31	ENSP00000315397	ENST00000323563	ENSG00000102738	mitochondrial ribosomal protein S31 [Source:HGNC Symbol;Acc:16632]	-3.40554	0.012296	0.140665
NDUFAF3	ENSP00000323076	ENST00000326925	ENSG00000178057	NADH dehydrogenase (ubiquinone) complex I, assembly factor 3 [Source:HGNC Symbol;Acc:29918]	-3.45325	0.0123272	0.140665
LYZ	ENSP00000261267	ENST00000261267	ENSG00000090382	lysozyme [Source:HGNC Symbol;Acc:6740]	3.63228	0.0123317	0.140665
MAP2K2	ENSP00000262948	ENST00000262948	ENSG00000126934	mitogen-activated protein kinase kinase 2 [Source:HGNC Symbol;Acc:6842]	-1.07922	0.0123815	0.140665
MRPS18C	ENSP00000295491	ENST00000295491	ENSG00000163319	mitochondrial ribosomal protein S18C [Source:HGNC Symbol;Acc:16633]	-2.35195	0.0124099	0.140665
BCAS1	ENSP00000379290	ENST00000395961	ENSG00000064787	breast carcinoma amplified sequence 1 [Source:HGNC Symbol;Acc:974]	-2.72165	0.0125227	0.140665
C19orf52	ENSP00000270502	ENST00000270502	ENSG00000142444	chromosome 19 open reading frame 52 [Source:HGNC Symbol;Acc:25152]	-3.37493	0.0125592	0.140665
SRRM2	ENSP00000301740	ENST00000301740	ENSG00000167978	serine/arginine repetitive matrix 2 [Source:HGNC Symbol;Acc:16639]	-1.38321	0.0126919	0.140665
TUBB4B	ENSP00000341289	ENST00000340384	ENSG00000188229	tubulin, beta 4B class IVb [Source:HGNC Symbol;Acc:20771]	-1.35269	0.0127042	0.140665
ENDOD1	ENSP00000278505	ENST00000278505	ENSG00000149218	endonuclease domain containing 1 [Source:HGNC Symbol;Acc:29129]	-0.847738	0.0127379	0.140665
GZMK	ENSP00000231009	ENST00000231009	ENSG00000113088	granzyme K (granzyme 3; tryptase II) [Source:HGNC Symbol;Acc:4711]	3.45629	0.0127434	0.140665
FABP5	ENSP00000297258	ENST00000297258	ENSG00000164687	fatty acid binding protein 5 (psoriasis-associated) [Source:HGNC Symbol;Acc:3560]	-0.895045	0.0127703	0.140665
IGHV1-18	ENSP00000375014	ENST00000390605	ENSG00000211945	immunoglobulin heavy variable 1-18 [Source:HGNC Symbol;Acc:5549]	2.69826	0.0127965	0.140665
IRGQ	ENSP00000387535	ENST00000422989	ENSG00000167378	immunity-related GTPase family, Q [Source:HGNC Symbol;Acc:24868]	-0.770732	0.0128045	0.140665
BCAT2	ENSP00000322991	ENST00000316273	ENSG00000105552	branched chain amino-acid transaminase 2, mitochondrial [Source:HGNC Symbol;Acc:977]	-2.41699	0.0128294	0.140665
VPS18	ENSP00000220509	ENST00000220509	ENSG00000104142	vacuolar protein sorting 18 homolog (S. cerevisiae) [Source:HGNC Symbol;Acc:15972]	0.577597	0.0128531	0.140665
DARS2	ENSP00000355086	ENST00000361951	ENSG00000117593	aspartyl-tRNA synthetase 2, mitochondrial [Source:HGNC Symbol;Acc:25538]	-1.42132	0.012898	0.140665
CD34	ENSP00000310036	ENST00000310833	ENSG00000174059	CD34 molecule [Source:HGNC Symbol;Acc:1662]	-0.871992	0.0130631	0.141933
LMAN1	ENSP00000251047	ENST00000251047	ENSG00000074695	lectin, mannose-binding, 1 [Source:HGNC Symbol;Acc:6631]	0.722788	0.0132206	0.142679
TBCC	ENSP00000361967	ENST00000372876	ENSG00000124659	tubulin folding cofactor C [Source:HGNC Symbol;Acc:11580]	-3.24097	0.0132301	0.142679
LANCL2	ENSP00000254770	ENST00000254770	ENSG00000132434	LanC lantibiotic synthetase component C-like 2 (bacterial) [Source:HGNC Symbol;Acc:6509]	-1.09734	0.0133802	0.143763
NAT10	ENSP00000257829	ENST00000257829	ENSG00000135372	N-acetyltransferase 10 (GCN5-related) [Source:HGNC Symbol;Acc:29830]	-0.435779	0.0134989	0.144101
PCSK1N	ENSP00000218230	ENST00000218230	ENSG00000102109	proprotein convertase subtilisin/kexin type 1 inhibitor [Source:HGNC Symbol;Acc:17301]	-3.42164	0.013511	0.144101
MTPN	ENSP00000376800	ENST00000393085	ENSG00000105887	myotrophin [Source:HGNC Symbol;Acc:15667]	1.29095	0.0136848	0.144903
FBL	ENSP00000221801	ENST00000221801	ENSG00000105202	fibrillarin [Source:HGNC Symbol;Acc:3599]	-4.444	0.0136861	0.144903
CHP2	ENSP00000300113	ENST00000300113	ENSG00000166869	calcineurin-like EF-hand protein 2 [Source:HGNC Symbol;Acc:24927]	-3.30839	0.0138739	0.146009
LRRC40	ENSP00000359990	ENST00000370952	ENSG00000066557	leucine rich repeat containing 40 [Source:HGNC Symbol;Acc:26004]	-2.79559	0.0139019	0.146009
AEBP1	ENSP00000223357	ENST00000223357	ENSG00000106624	AE binding protein 1 [Source:HGNC Symbol;Acc:303]	2.57488	0.0139416	0.146009
WDFY1	ENSP00000233055	ENST00000233055	ENSG00000085449	WD repeat and FYVE domain containing 1 [Source:HGNC Symbol;Acc:20451]	0.515006	0.0141792	0.146221
PGLYRP1	ENSP00000008938	ENST00000008938	ENSG00000008438	peptidoglycan recognition protein 1 [Source:HGNC Symbol;Acc:8904]	4.7191	0.0141955	0.146221
IGHV1-45	ENSP00000375030	ENST00000390621	ENSG00000211961	immunoglobulin heavy variable 1-45 [Source:HGNC Symbol;Acc:5553]	2.48743	0.0142046	0.146221
EXOSC10	ENSP00000366135	ENST00000376936	ENSG00000171824	exosome component 10 [Source:HGNC Symbol;Acc:9138]	-3.11297	0.0142077	0.146221
CPT2	ENSP00000360541	ENST00000371486	ENSG00000157184	carnitine palmitoyltransferase 2 [Source:HGNC Symbol;Acc:2330]	-0.938959	0.0142849	0.146221
UGT2A3	ENSP00000251566	ENST00000251566	ENSG00000135220	UDP glucuronosyltransferase 2 family, polypeptide A3 [Source:HGNC Symbol;Acc:28528]	-4.30496	0.0143919	0.146221
RAB31	ENSP00000461945	ENST00000578921	ENSG00000168461	RAB31, member RAS oncogene family [Source:HGNC Symbol;Acc:9771]	1.22139	0.01443	0.146221
NCF4	ENSP00000248899	ENST00000248899	ENSG00000100365	neutrophil cytosolic factor 4, 40kDa [Source:HGNC Symbol;Acc:7662]	2.97784	0.0144443	0.146221
FN3K	ENSP00000300784	ENST00000300784	ENSG00000167363	fructosamine 3 kinase [Source:HGNC Symbol;Acc:24822]	-1.10622	0.0145296	0.146221
ALOX5AP	ENSP00000369858	ENST00000380490	ENSG00000132965	arachidonate 5-lipoxygenase-activating protein [Source:HGNC Symbol;Acc:436]	0.939783	0.0145333	0.146221
YTHDF3	ENSP00000473496	ENST00000539294	ENSG00000185728	YTH domain family, member 3 [Source:HGNC Symbol;Acc:26465]	-2.41282	0.0145397	0.146221
FTL	ENSP00000366525	ENST00000331825	ENSG00000087086	ferritin, light polypeptide [Source:HGNC Symbol;Acc:3999]	1.91243	0.0145667	0.146221
CASD1	ENSP00000297273	ENST00000297273	ENSG00000127995	CAS1 domain containing 1 [Source:HGNC Symbol;Acc:16014]	-3.45556	0.0148665	0.14857
ARFGEF2	ENSP00000360985	ENST00000371917	ENSG00000124198	ADP-ribosylation factor guanine nucleotide-exchange factor 2 (brefeldin A-inhibited) [Source:HGNC Symbol;Acc:15853]	-1.40186	0.0149031	0.14857
LPCAT1	ENSP00000283415	ENST00000283415	ENSG00000153395	lysophosphatidylcholine acyltransferase 1 [Source:HGNC Symbol;Acc:25718]	1.9454	0.0150509	0.149529
TRUB1	ENSP00000298746	ENST00000298746	ENSG00000165832	TruB pseudouridine (psi) synthase family member 1 [Source:HGNC Symbol;Acc:16060]	-2.13973	0.0152807	0.151295
LEPREL2	ENSP00000475896	ENST00000251761	ENSG00000110811	leprecan-like 2 [Source:HGNC Symbol;Acc:19318]	3.41755	0.0154756	0.152443
HSD17B4	ENSP00000256216	ENST00000256216	ENSG00000133835	hydroxysteroid (17-beta) dehydrogenase 4 [Source:HGNC Symbol;Acc:5213]	-0.603641	0.0155018	0.152443
COMTD1	ENSP00000361616	ENST00000372538	ENSG00000165644	catechol-O-methyltransferase domain containing 1 [Source:HGNC Symbol;Acc:26309]	-3.01874	0.015581	0.152705
S100A11	ENSP00000271638	ENST00000271638	ENSG00000163191	S100 calcium binding protein A11 [Source:HGNC Symbol;Acc:10488]	0.694471	0.0156628	0.152989
PRKACB	ENSP00000359719	ENST00000370685	ENSG00000142875	protein kinase, cAMP-dependent, catalytic, beta [Source:HGNC Symbol;Acc:9381]	-2.86314	0.0159355	0.154741
FBN1	ENSP00000325527	ENST00000316623	ENSG00000166147	fibrillin 1 [Source:HGNC Symbol;Acc:3603]	-1.37219	0.0159489	0.154741
S100P	ENSP00000296370	ENST00000296370	ENSG00000163993	S100 calcium binding protein P [Source:HGNC Symbol;Acc:10504]	3.67647	0.0161822	0.156482
URI1	ENSP00000353817	ENST00000360605	ENSG00000105176	URI1, prefoldin-like chaperone [Source:HGNC Symbol;Acc:13236]	-3.43481	0.0162476	0.156592
NDUFA2	ENSP00000252102	ENST00000252102	ENSG00000131495	NADH dehydrogenase (ubiquinone) 1 alpha subcomplex, 2, 8kDa [Source:HGNC Symbol;Acc:7685]	-1.13644	0.0165764	0.157892
MPZL1	ENSP00000352513	ENST00000359523	ENSG00000197965	myelin protein zero-like 1 [Source:HGNC Symbol;Acc:7226]	-2.69813	0.0166131	0.157892
SUPT16H	ENSP00000216297	ENST00000216297	ENSG00000092201	suppressor of Ty 16 homolog (S. cerevisiae) [Source:HGNC Symbol;Acc:11465]	-0.639352	0.0166348	0.157892
DIAPH2	ENSP00000362140	ENST00000373049	ENSG00000147202	diaphanous-related formin 2 [Source:HGNC Symbol;Acc:2877]	-2.37399	0.0166448	0.157892
MT-ND3	ENSP00000355206	ENST00000361227	ENSG00000198840	mitochondrially encoded NADH dehydrogenase 3 [Source:HGNC Symbol;Acc:7458]	-2.99906	0.0166776	0.157892
THBS2	ENSP00000355751	ENST00000366787	ENSG00000186340	thrombospondin 2 [Source:HGNC Symbol;Acc:11786]	3.42039	0.0167361	0.157892
PDGFRB	ENSP00000261799	ENST00000261799	ENSG00000113721	platelet-derived growth factor receptor, beta polypeptide [Source:HGNC Symbol;Acc:8804]	-0.775024	0.0167635	0.157892
PTEN	ENSP00000361021	ENST00000371953	ENSG00000171862	phosphatase and tensin homolog [Source:HGNC Symbol;Acc:9588]	-2.40303	0.0169043	0.158215
IBA57	ENSP00000355672	ENST00000366711	ENSG00000181873	IBA57, iron-sulfur cluster assembly homolog (S. cerevisiae) [Source:HGNC Symbol;Acc:27302]	-3.19764	0.0169068	0.158215
MRPL49	ENSP00000279242	ENST00000279242	ENSG00000149792	mitochondrial ribosomal protein L49 [Source:HGNC Symbol;Acc:1176]	-1.53885	0.0170047	0.158619
CCDC85C	ENSP00000369592	ENST00000380243	ENSG00000205476	coiled-coil domain containing 85C [Source:HGNC Symbol;Acc:35459]	-2.05566	0.0170646	0.158668
SIRT3	ENSP00000372191	ENST00000382743	ENSG00000142082	sirtuin 3 [Source:HGNC Symbol;Acc:14931]	0.712819	0.0172342	0.159072
PLXNA2	ENSP00000356000	ENST00000367033	ENSG00000076356	plexin A2 [Source:HGNC Symbol;Acc:9100]	-2.2121	0.0172873	0.159072
ATP9A	ENSP00000342481	ENST00000338821	ENSG00000054793	ATPase, class II, type 9A [Source:HGNC Symbol;Acc:13540]	-1.67022	0.0173245	0.159072
IPO7	ENSP00000369042	ENST00000379719	ENSG00000205339	importin 7 [Source:HGNC Symbol;Acc:9852]	-0.561578	0.0173274	0.159072
NCF1	ENSP00000289473	ENST00000289473	ENSG00000158517	neutrophil cytosolic factor 1 [Source:HGNC Symbol;Acc:7660]	1.07701	0.0175609	0.160707
HEXB	ENSP00000261416	ENST00000261416	ENSG00000049860	hexosaminidase B (beta polypeptide) [Source:HGNC Symbol;Acc:4879]	-1.54006	0.0176339	0.160868
MRPL45	ENSP00000308901	ENST00000312513	ENSG00000174100	mitochondrial ribosomal protein L45 [Source:HGNC Symbol;Acc:16651]	-0.837026	0.0178506	0.161827
TBC1D10B	ENSP00000386538	ENST00000409939	ENSG00000169221	TBC1 domain family, member 10B [Source:HGNC Symbol;Acc:24510]	-2.68476	0.0179305	0.161876
SLPI	ENSP00000342082	ENST00000338380	ENSG00000124107	secretory leukocyte peptidase inhibitor [Source:HGNC Symbol;Acc:11092]	-2.30425	0.0179676	0.161876
ZC3H15	ENSP00000338788	ENST00000337859	ENSG00000065548	zinc finger CCCH-type containing 15 [Source:HGNC Symbol;Acc:29528]	-0.861475	0.0181298	0.162296
PIK3R4	ENSP00000349205	ENST00000356763	ENSG00000196455	phosphoinositide-3-kinase, regulatory subunit 4 [Source:HGNC Symbol;Acc:8982]	-2.43719	0.0181604	0.162296
REG1A	ENSP00000233735	ENST00000233735	ENSG00000115386	regenerating islet-derived 1 alpha [Source:HGNC Symbol;Acc:9951]	5.11461	0.018182	0.162296
SREK1	ENSP00000334538	ENST00000334121	ENSG00000153914	splicing regulatory glutamine/lysine-rich protein 1 [Source:HGNC Symbol;Acc:17882]	-2.14056	0.0182706	0.162586
ASNA1	ENSP00000349887	ENST00000357332	ENSG00000198356	arsA arsenite transporter, ATP-binding, homolog 1 (bacterial) [Source:HGNC Symbol;Acc:752]	0.519273	0.0184814	0.163661
GPX2	ENSP00000374265	ENST00000389614	ENSG00000176153	glutathione peroxidase 2 (gastrointestinal) [Source:HGNC Symbol;Acc:4554]	-2.93383	0.0185043	0.163661
CHL1	ENSP00000256509	ENST00000256509	ENSG00000134121	cell adhesion molecule L1-like [Source:HGNC Symbol;Acc:1939]	-2.75891	0.0186143	0.164134
HSPB11	ENSP00000194214	ENST00000194214	ENSG00000081870	heat shock protein family B (small), member 11 [Source:HGNC Symbol;Acc:25019]	-3.40443	0.0188232	0.16435
SAMHD1	ENSP00000262878	ENST00000262878	ENSG00000101347	SAM domain and HD domain 1 [Source:HGNC Symbol;Acc:15925]	0.513496	0.0188299	0.16435
SH3BGRL	ENSP00000362308	ENST00000373212	ENSG00000131171	SH3 domain binding glutamic acid-rich protein like [Source:HGNC Symbol;Acc:10823]	0.355125	0.0188635	0.16435
MCAT	ENSP00000290429	ENST00000290429	ENSG00000100294	malonyl CoA:ACP acyltransferase (mitochondrial) [Source:HGNC Symbol;Acc:29622]	-1.73713	0.0188655	0.16435
PPM1F	ENSP00000263212	ENST00000263212	ENSG00000100034	protein phosphatase, Mg2+/Mn2+ dependent, 1F [Source:HGNC Symbol;Acc:19388]	0.574443	0.0189854	0.16472
COQ5	ENSP00000288532	ENST00000288532	ENSG00000110871	coenzyme Q5 homolog, methyltransferase (S. cerevisiae) [Source:HGNC Symbol;Acc:28722]	-2.93228	0.0190449	0.16472
TUFM	ENSP00000322439	ENST00000313511	ENSG00000178952	Tu translation elongation factor, mitochondrial [Source:HGNC Symbol;Acc:12420]	-0.914009	0.0191305	0.16472
ATP8A1	ENSP00000264449	ENST00000264449	ENSG00000124406	ATPase, aminophospholipid transporter (APLT), class I, type 8A, member 1 [Source:HGNC Symbol;Acc:13531]	-2.72436	0.019135	0.16472
MYO5B	ENSP00000285039	ENST00000285039	ENSG00000167306	myosin VB [Source:HGNC Symbol;Acc:7603]	-2.92862	0.019725	0.169297
LPCAT4	ENSP00000317300	ENST00000314891	ENSG00000176454	lysophosphatidylcholine acyltransferase 4 [Source:HGNC Symbol;Acc:30059]	-2.56534	0.0198629	0.169307
TACO1	ENSP00000258975	ENST00000258975	ENSG00000136463	translational activator of mitochondrially encoded cytochrome c oxidase I [Source:HGNC Symbol;Acc:24316]	-0.973488	0.0199478	0.169307
HIST1H1C	ENSP00000339566	ENST00000343677	ENSG00000187837	histone cluster 1, H1c [Source:HGNC Symbol;Acc:4716]	1.80615	0.019994	0.169307
HOOK1	ENSP00000360252	ENST00000371208	ENSG00000134709	hook microtubule-tethering protein 1 [Source:HGNC Symbol;Acc:19884]	-3.14658	0.0199985	0.169307
NUP205	ENSP00000285968	ENST00000285968	ENSG00000155561	nucleoporin 205kDa [Source:HGNC Symbol;Acc:18658]	-0.458947	0.0201513	0.169307
SIAE	ENSP00000263593	ENST00000263593	ENSG00000110013	sialic acid acetylesterase [Source:HGNC Symbol;Acc:18187]	-2.42982	0.0202534	0.169307
	ENSP00000370288	ENST00000380903	ENSG00000073169	Selenoprotein O [Source:UniProtKB/Swiss-Prot;Acc:Q9BVL4]	-2.04568	0.0202662	0.169307
EHD4	ENSP00000220325	ENST00000220325	ENSG00000103966	EH-domain containing 4 [Source:HGNC Symbol;Acc:3245]	-0.64442	0.0202814	0.169307
MRPL50	ENSP00000363999	ENST00000374865	ENSG00000136897	mitochondrial ribosomal protein L50 [Source:HGNC Symbol;Acc:16654]	-1.77215	0.0203802	0.169307
ADD3	ENSP00000348381	ENST00000356080	ENSG00000148700	adducin 3 (gamma) [Source:HGNC Symbol;Acc:245]	-2.84105	0.020382	0.169307
SNAP29	ENSP00000215730	ENST00000215730	ENSG00000099940	synaptosomal-associated protein, 29kDa [Source:HGNC Symbol;Acc:11133]	-3.11236	0.0204204	0.169307
SF3A3	ENSP00000362110	ENST00000373019	ENSG00000183431	splicing factor 3a, subunit 3, 60kDa [Source:HGNC Symbol;Acc:10767]	-2.17037	0.0204556	0.169307
SFPQ	ENSP00000349748	ENST00000357214	ENSG00000116560	splicing factor proline/glutamine-rich [Source:HGNC Symbol;Acc:10774]	-0.572246	0.0204849	0.169307
CDS2	ENSP00000419879	ENST00000460006	ENSG00000101290	CDP-diacylglycerol synthase (phosphatidate cytidylyltransferase) 2 [Source:HGNC Symbol;Acc:1801]	-1.10464	0.0207177	0.170744
ISG15	ENSP00000368699	ENST00000379389	ENSG00000187608	ISG15 ubiquitin-like modifier [Source:HGNC Symbol;Acc:4053]	0.989953	0.0209449	0.172128
COIL	ENSP00000240316	ENST00000240316	ENSG00000121058	coilin [Source:HGNC Symbol;Acc:2184]	-1.83036	0.0210347	0.172378
GIMAP1	ENSP00000302833	ENST00000307194	ENSG00000213203	GTPase, IMAP family member 1 [Source:HGNC Symbol;Acc:23237]	0.796061	0.021298	0.173736
TBCD	ENSP00000347719	ENST00000355528	ENSG00000141556	tubulin folding cofactor D [Source:HGNC Symbol;Acc:11581]	-1.91856	0.0213202	0.173736
DPP4	ENSP00000353731	ENST00000360534	ENSG00000197635	dipeptidyl-peptidase 4 [Source:HGNC Symbol;Acc:3009]	2.09492	0.0215126	0.173737
TMPO	ENSP00000266732	ENST00000266732	ENSG00000120802	thymopoietin [Source:HGNC Symbol;Acc:11875]	-2.70025	0.0215503	0.173737
STK39	ENSP00000348278	ENST00000355999	ENSG00000198648	serine threonine kinase 39 [Source:HGNC Symbol;Acc:17717]	-0.823125	0.0216078	0.173737
MRPL17	ENSP00000288937	ENST00000288937	ENSG00000158042	mitochondrial ribosomal protein L17 [Source:HGNC Symbol;Acc:14053]	-3.1343	0.0216094	0.173737
TOMM70A	ENSP00000284320	ENST00000284320	ENSG00000154174	translocase of outer mitochondrial membrane 70 homolog A (S. cerevisiae) [Source:HGNC Symbol;Acc:11985]	-1.00733	0.0216199	0.173737
CYP2S1	ENSP00000308032	ENST00000310054	ENSG00000167600	cytochrome P450, family 2, subfamily S, polypeptide 1 [Source:HGNC Symbol;Acc:15654]	-2.74668	0.0217405	0.174225
ABCC3	ENSP00000285238	ENST00000285238	ENSG00000108846	ATP-binding cassette, sub-family C (CFTR/MRP), member 3 [Source:HGNC Symbol;Acc:54]	-2.55498	0.0219211	0.175188
MAVS	ENSP00000401980	ENST00000428216	ENSG00000088888	mitochondrial antiviral signaling protein [Source:HGNC Symbol;Acc:29233]	-2.65291	0.0221348	0.176252
ZNF622	ENSP00000310042	ENST00000308683	ENSG00000173545	zinc finger protein 622 [Source:HGNC Symbol;Acc:30958]	-1.80926	0.0223379	0.176252
PM20D2	ENSP00000275072	ENST00000275072	ENSG00000146281	peptidase M20 domain containing 2 [Source:HGNC Symbol;Acc:21408]	-2.69336	0.0224042	0.176252
PLXNC1	ENSP00000258526	ENST00000258526	ENSG00000136040	plexin C1 [Source:HGNC Symbol;Acc:9106]	2.59828	0.0225387	0.176252
NUDT21	ENSP00000300291	ENST00000300291	ENSG00000167005	nudix (nucleoside diphosphate linked moiety X)-type motif 21 [Source:HGNC Symbol;Acc:13870]	-0.692276	0.0226068	0.176252
ARPC1A	ENSP00000262942	ENST00000262942	ENSG00000241685	actin related protein 2/3 complex, subunit 1A, 41kDa [Source:HGNC Symbol;Acc:703]	-0.691484	0.022607	0.176252
UTRN	ENSP00000356515	ENST00000367545	ENSG00000152818	utrophin [Source:HGNC Symbol;Acc:12635]	-0.546438	0.0226143	0.176252
ARFGEF1	ENSP00000262215	ENST00000262215	ENSG00000066777	ADP-ribosylation factor guanine nucleotide-exchange factor 1 (brefeldin A-inhibited) [Source:HGNC Symbol;Acc:15772]	-1.83668	0.0226162	0.176252
BRD4	ENSP00000263377	ENST00000263377	ENSG00000141867	bromodomain containing 4 [Source:HGNC Symbol;Acc:13575]	-2.27146	0.0226575	0.176252
IFIT5	ENSP00000360860	ENST00000371795	ENSG00000152778	interferon-induced protein with tetratricopeptide repeats 5 [Source:HGNC Symbol;Acc:13328]	3.68389	0.0226618	0.176252
SF3B2	ENSP00000318861	ENST00000322535	ENSG00000087365	splicing factor 3b, subunit 2, 145kDa [Source:HGNC Symbol;Acc:10769]	-1.06717	0.0228055	0.176811
SCN7A	ENSP00000386796	ENST00000409855	ENSG00000136546	sodium channel, voltage-gated, type VII, alpha subunit [Source:HGNC Symbol;Acc:10594]	-1.66888	0.0228556	0.176811
RAB32	ENSP00000356465	ENST00000367495	ENSG00000118508	RAB32, member RAS oncogene family [Source:HGNC Symbol;Acc:9772]	-0.82985	0.0229381	0.176909
VPS37B	ENSP00000267202	ENST00000267202	ENSG00000139722	vacuolar protein sorting 37 homolog B (S. cerevisiae) [Source:HGNC Symbol;Acc:25754]	-2.11633	0.0229902	0.176909
EPPK1	ENSP00000436337	ENST00000525985	ENSG00000227184	epiplakin 1 [Source:HGNC Symbol;Acc:15577]	-2.12904	0.0231801	0.177543
MACROD1	ENSP00000255681	ENST00000255681	ENSG00000133315	MACRO domain containing 1 [Source:HGNC Symbol;Acc:29598]	-2.248	0.023195	0.177543
UBQLN2	ENSP00000345195	ENST00000338222	ENSG00000188021	ubiquilin 2 [Source:HGNC Symbol;Acc:12509]	-0.928923	0.0232721	0.177664
DNAJC17	ENSP00000220496	ENST00000220496	ENSG00000104129	DnaJ (Hsp40) homolog, subfamily C, member 17 [Source:HGNC Symbol;Acc:25556]	-1.38831	0.023349	0.177783
BPGM	ENSP00000342032	ENST00000344924	ENSG00000172331	2,3-bisphosphoglycerate mutase [Source:HGNC Symbol;Acc:1093]	2.34635	0.0234321	0.177949
SPTLC2	ENSP00000216484	ENST00000216484	ENSG00000100596	serine palmitoyltransferase, long chain base subunit 2 [Source:HGNC Symbol;Acc:11278]	-1.92887	0.0236374	0.178067
AES	ENSP00000317537	ENST00000327141	ENSG00000104964	amino-terminal enhancer of split [Source:HGNC Symbol;Acc:307]	-2.15011	0.0236839	0.178067
QRSL1	ENSP00000358042	ENST00000369046	ENSG00000130348	glutaminyl-tRNA synthase (glutamine-hydrolyzing)-like 1 [Source:HGNC Symbol;Acc:21020]	-2.07597	0.0237774	0.178067
EHMT1	ENSP00000417980	ENST00000460843	ENSG00000181090	euchromatic histone-lysine N-methyltransferase 1 [Source:HGNC Symbol;Acc:24650]	-3.37018	0.0237786	0.178067
PRDX6	ENSP00000342026	ENST00000340385	ENSG00000117592	peroxiredoxin 6 [Source:HGNC Symbol;Acc:16753]	-0.643324	0.0238059	0.178067
DCTPP1	ENSP00000322524	ENST00000319285	ENSG00000179958	dCTP pyrophosphatase 1 [Source:HGNC Symbol;Acc:28777]	-3.06905	0.0238294	0.178067
HKDC1	ENSP00000346643	ENST00000354624	ENSG00000156510	hexokinase domain containing 1 [Source:HGNC Symbol;Acc:23302]	3.40649	0.0238773	0.178067
RBM14	ENSP00000311747	ENST00000310137	ENSG00000239306	RNA binding motif protein 14 [Source:HGNC Symbol;Acc:14219]	-0.957703	0.0240331	0.178736
PHYHD1	ENSP00000409928	ENST00000421063	ENSG00000175287	phytanoyl-CoA dioxygenase domain containing 1 [Source:HGNC Symbol;Acc:23396]	1.97194	0.0240903	0.178736
F3	ENSP00000334145	ENST00000334047	ENSG00000117525	coagulation factor III (thromboplastin, tissue factor) [Source:HGNC Symbol;Acc:3541]	3.20251	0.0242748	0.179646
NEU1	ENSP00000364782	ENST00000375631	ENSG00000204386	sialidase 1 (lysosomal sialidase) [Source:HGNC Symbol;Acc:7758]	-2.32556	0.0243526	0.179763
SPTBN1	ENSP00000349259	ENST00000356805	ENSG00000115306	spectrin, beta, non-erythrocytic 1 [Source:HGNC Symbol;Acc:11275]	-0.813815	0.0244464	0.179998
AIDA	ENSP00000339161	ENST00000340020	ENSG00000186063	axin interactor, dorsalization associated [Source:HGNC Symbol;Acc:25761]	0.536668	0.0248535	0.182156
FH	ENSP00000355518	ENST00000366560	ENSG00000091483	fumarate hydratase [Source:HGNC Symbol;Acc:3700]	-0.743066	0.0248652	0.182156
INTS10	ENSP00000381064	ENST00000397977	ENSG00000104613	integrator complex subunit 10 [Source:HGNC Symbol;Acc:25548]	1.91328	0.0250342	0.182932
OLFM4	ENSP00000219022	ENST00000219022	ENSG00000102837	olfactomedin 4 [Source:HGNC Symbol;Acc:17190]	1.83028	0.0251114	0.183036
VAT1L	ENSP00000303129	ENST00000302536	ENSG00000171724	vesicle amine transport 1-like [Source:HGNC Symbol;Acc:29315]	-0.821551	0.0251905	0.183152
TRIP6	ENSP00000200457	ENST00000200457	ENSG00000087077	thyroid hormone receptor interactor 6 [Source:HGNC Symbol;Acc:12311]	-2.80688	0.0254299	0.184431
CHCHD3	ENSP00000262570	ENST00000262570	ENSG00000106554	coiled-coil-helix-coiled-coil-helix domain containing 3 [Source:HGNC Symbol;Acc:21906]	-0.751761	0.0256369	0.185468
BCHE	ENSP00000264381	ENST00000264381	ENSG00000114200	butyrylcholinesterase [Source:HGNC Symbol;Acc:983]	-1.2619	0.025729	0.185672
ATAD2	ENSP00000287394	ENST00000287394	ENSG00000156802	ATPase family, AAA domain containing 2 [Source:HGNC Symbol;Acc:30123]	2.74992	0.0258932	0.186393
FBLN1	ENSP00000262722	ENST00000262722	ENSG00000077942	fibulin 1 [Source:HGNC Symbol;Acc:3600]	0.890119	0.0259827	0.186412
PARS2	ENSP00000360327	ENST00000371279	ENSG00000162396	prolyl-tRNA synthetase 2, mitochondrial (putative) [Source:HGNC Symbol;Acc:30563]	-2.25729	0.0260244	0.186412
YBX2	ENSP00000007699	ENST00000007699	ENSG00000006047	Y box binding protein 2 [Source:HGNC Symbol;Acc:17948]	-2.95523	0.026098	0.186448
TSPAN6	ENSP00000362111	ENST00000373020	ENSG00000000003	tetraspanin 6 [Source:HGNC Symbol;Acc:11858]	-1.8311	0.0261579	0.186448
PNKD	ENSP00000248451	ENST00000248451	ENSG00000127838	paroxysmal nonkinesigenic dyskinesia [Source:HGNC Symbol;Acc:9153]	-2.73558	0.0262253	0.18647
SERPINB9	ENSP00000370074	ENST00000380698	ENSG00000170542	serpin peptidase inhibitor, clade B (ovalbumin), member 9 [Source:HGNC Symbol;Acc:8955]	0.933117	0.0264415	0.18688
MRPS5	ENSP00000272418	ENST00000272418	ENSG00000144029	mitochondrial ribosomal protein S5 [Source:HGNC Symbol;Acc:14498]	-2.11708	0.0264567	0.18688
IPO8	ENSP00000256079	ENST00000256079	ENSG00000133704	importin 8 [Source:HGNC Symbol;Acc:9853]	-3.2154	0.026502	0.18688
LGALS3BP	ENSP00000262776	ENST00000262776	ENSG00000108679	lectin, galactoside-binding, soluble, 3 binding protein [Source:HGNC Symbol;Acc:6564]	-0.516653	0.0265406	0.18688
AGPS	ENSP00000264167	ENST00000264167	ENSG00000018510	alkylglycerone phosphate synthase [Source:HGNC Symbol;Acc:327]	-0.840133	0.0268148	0.188292
CDS1	ENSP00000295887	ENST00000295887	ENSG00000163624	CDP-diacylglycerol synthase (phosphatidate cytidylyltransferase) 1 [Source:HGNC Symbol;Acc:1800]	-2.47568	0.0268756	0.188292
MFAP1	ENSP00000267812	ENST00000267812	ENSG00000140259	microfibrillar-associated protein 1 [Source:HGNC Symbol;Acc:7032]	-2.83901	0.0269465	0.188292
HEATR2	ENSP00000297440	ENST00000297440	ENSG00000164818	HEAT repeat containing 2 [Source:HGNC Symbol;Acc:26013]	-1.76644	0.0270008	0.188292
PIP4K2A	ENSP00000365757	ENST00000376573	ENSG00000150867	phosphatidylinositol-5-phosphate 4-kinase, type II, alpha [Source:HGNC Symbol;Acc:8997]	2.30495	0.0271148	0.188633
LSG1	ENSP00000265245	ENST00000265245	ENSG00000041802	large 60S subunit nuclear export GTPase 1 [Source:HGNC Symbol;Acc:25652]	-1.54301	0.0273162	0.189172
PARP4	ENSP00000371419	ENST00000381989	ENSG00000102699	poly (ADP-ribose) polymerase family, member 4 [Source:HGNC Symbol;Acc:271]	-1.06928	0.0273227	0.189172
PCF11	ENSP00000298281	ENST00000298281	ENSG00000165494	PCF11 cleavage and polyadenylation factor subunit [Source:HGNC Symbol;Acc:30097]	-2.41887	0.0275128	0.190035
WRNIP1	ENSP00000370150	ENST00000380773	ENSG00000124535	Werner helicase interacting protein 1 [Source:HGNC Symbol;Acc:20876]	-2.82333	0.027825	0.190361
TBXAS1	ENSP00000402536	ENST00000448866	ENSG00000059377	thromboxane A synthase 1 (platelet) [Source:HGNC Symbol;Acc:11609]	0.835631	0.0278738	0.190361
NEDD4	ENSP00000410613	ENST00000435532	ENSG00000069869	neural precursor cell expressed, developmentally down-regulated 4, E3 ubiquitin protein ligase [Source:HGNC Symbol;Acc:7727]	1.13883	0.0278849	0.190361
RAB4A	ENSP00000355651	ENST00000366690	ENSG00000168118	RAB4A, member RAS oncogene family [Source:HGNC Symbol;Acc:9781]	-2.53894	0.0279065	0.190361
F12	ENSP00000253496	ENST00000253496	ENSG00000131187	coagulation factor XII (Hageman factor) [Source:HGNC Symbol;Acc:3530]	1.52159	0.0279986	0.190361
MUT	ENSP00000274813	ENST00000274813	ENSG00000146085	methylmalonyl CoA mutase [Source:HGNC Symbol;Acc:7526]	-1.11646	0.0280258	0.190361
CLIC2	ENSP00000358460	ENST00000369449	ENSG00000155962	chloride intracellular channel 2 [Source:HGNC Symbol;Acc:2063]	-0.945017	0.0280825	0.190361
MISP	ENSP00000215582	ENST00000215582	ENSG00000099812	mitotic spindle positioning [Source:HGNC Symbol;Acc:27000]	-3.17948	0.0280849	0.190361
GP1BA	ENSP00000329380	ENST00000329125	ENSG00000185245	glycoprotein Ib (platelet), alpha polypeptide [Source:HGNC Symbol;Acc:4439]	3.0282	0.028166	0.190465
PHB	ENSP00000300408	ENST00000300408	ENSG00000167085	prohibitin [Source:HGNC Symbol;Acc:8912]	-1.64412	0.0286172	0.193066
PRPSAP1	ENSP00000414624	ENST00000446526	ENSG00000161542	phosphoribosyl pyrophosphate synthetase-associated protein 1 [Source:HGNC Symbol;Acc:9466]	-2.39016	0.028684	0.193068
C10orf76	ENSP00000359050	ENST00000370033	ENSG00000120029	chromosome 10 open reading frame 76 [Source:HGNC Symbol;Acc:25788]	-2.1969	0.028854	0.193211
MRPL40	ENSP00000333401	ENST00000333130	ENSG00000185608	mitochondrial ribosomal protein L40 [Source:HGNC Symbol;Acc:14491]	-2.84844	0.0288555	0.193211
METTL7B	ENSP00000377796	ENST00000394252	ENSG00000170439	methyltransferase like 7B [Source:HGNC Symbol;Acc:28276]	-1.62376	0.0289291	0.193211
MRPS35	ENSP00000081029	ENST00000081029	ENSG00000061794	mitochondrial ribosomal protein S35 [Source:HGNC Symbol;Acc:16635]	-2.8736	0.0291488	0.193211
MRPL38	ENSP00000308275	ENST00000309352	ENSG00000204316	mitochondrial ribosomal protein L38 [Source:HGNC Symbol;Acc:14033]	-3.0576	0.0292078	0.193211
DTYMK	ENSP00000304802	ENST00000305784	ENSG00000168393	deoxythymidylate kinase (thymidylate kinase) [Source:HGNC Symbol;Acc:3061]	-3.14345	0.0292226	0.193211
SRM	ENSP00000366156	ENST00000376957	ENSG00000116649	spermidine synthase [Source:HGNC Symbol;Acc:11296]	1.40305	0.0293215	0.193211
PDCD4	ENSP00000280154	ENST00000280154	ENSG00000150593	programmed cell death 4 (neoplastic transformation inhibitor) [Source:HGNC Symbol;Acc:8763]	-1.26915	0.0293633	0.193211
MAD2L1	ENSP00000296509	ENST00000296509	ENSG00000164109	MAD2 mitotic arrest deficient-like 1 (yeast) [Source:HGNC Symbol;Acc:6763]	-1.84042	0.0293874	0.193211
MYO1E	ENSP00000288235	ENST00000288235	ENSG00000157483	myosin IE [Source:HGNC Symbol;Acc:7599]	-2.77579	0.0294448	0.193211
SLC5A1	ENSP00000266088	ENST00000266088	ENSG00000100170	solute carrier family 5 (sodium/glucose cotransporter), member 1 [Source:HGNC Symbol;Acc:11036]	3.00891	0.0294568	0.193211
RRP12	ENSP00000360031	ENST00000370992	ENSG00000052749	ribosomal RNA processing 12 homolog (S. cerevisiae) [Source:HGNC Symbol;Acc:29100]	-1.74142	0.0296639	0.193211
MLYCD	ENSP00000262430	ENST00000262430	ENSG00000103150	malonyl-CoA decarboxylase [Source:HGNC Symbol;Acc:7150]	-0.836692	0.0296946	0.193211
CGN	ENSP00000271636	ENST00000271636	ENSG00000143375	cingulin [Source:HGNC Symbol;Acc:17429]	-3.84134	0.0297	0.193211
KIAA1279	ENSP00000354848	ENST00000361983	ENSG00000198954	KIAA1279 [Source:HGNC Symbol;Acc:23419]	-1.99721	0.0297843	0.193211
CLDN3	ENSP00000378577	ENST00000395145	ENSG00000165215	claudin 3 [Source:HGNC Symbol;Acc:2045]	-3.44379	0.0298265	0.193211
EEF2	ENSP00000307940	ENST00000309311	ENSG00000167658	eukaryotic translation elongation factor 2 [Source:HGNC Symbol;Acc:3214]	-0.694272	0.0298375	0.193211
PRDX2	ENSP00000301522	ENST00000301522	ENSG00000167815	peroxiredoxin 2 [Source:HGNC Symbol;Acc:9353]	0.680304	0.0301358	0.194578
BLOC1S5	ENSP00000380598	ENST00000397457	ENSG00000188428	biogenesis of lysosomal organelles complex-1, subunit 5, muted [Source:HGNC Symbol;Acc:18561]	1.88264	0.0301867	0.194578
IGHV5-51	ENSP00000375035	ENST00000390626	ENSG00000211966	immunoglobulin heavy variable 5-51 [Source:HGNC Symbol;Acc:5659]	2.29623	0.0302499	0.194578
THBS1	ENSP00000260356	ENST00000260356	ENSG00000137801	thrombospondin 1 [Source:HGNC Symbol;Acc:11785]	1.79827	0.0303933	0.195069
TPRN	ENSP00000387100	ENST00000409012	ENSG00000176058	taperin [Source:HGNC Symbol;Acc:26894]	-2.80171	0.0305034	0.195343
SUCLG2	ENSP00000307432	ENST00000307227	ENSG00000172340	succinate-CoA ligase, GDP-forming, beta subunit [Source:HGNC Symbol;Acc:11450]	-1.23707	0.0306429	0.195804
ADH1C	ENSP00000426083	ENST00000515683	ENSG00000248144	alcohol dehydrogenase 1C (class I), gamma polypeptide [Source:HGNC Symbol;Acc:251]	-3.83701	0.0310201	0.197779
ATP5I	ENSP00000306003	ENST00000304312	ENSG00000169020	ATP synthase, H+ transporting, mitochondrial Fo complex, subunit E [Source:HGNC Symbol;Acc:846]	-0.635017	0.0311526	0.198188
FAM83H	ENSP00000373565	ENST00000388913	ENSG00000180921	family with sequence similarity 83, member H [Source:HGNC Symbol;Acc:24797]	-2.52511	0.0315701	0.200404
SNX4	ENSP00000251775	ENST00000251775	ENSG00000114520	sorting nexin 4 [Source:HGNC Symbol;Acc:11175]	-2.75613	0.0318881	0.201981
TIPRL	ENSP00000356807	ENST00000367833	ENSG00000143155	TIP41, TOR signaling pathway regulator-like (S. cerevisiae) [Source:HGNC Symbol;Acc:30231]	-0.732384	0.0320128	0.202258
DNAJA2	ENSP00000314030	ENST00000317089	ENSG00000069345	DnaJ (Hsp40) homolog, subfamily A, member 2 [Source:HGNC Symbol;Acc:14884]	-0.860479	0.0320712	0.202258
EDEM3	ENSP00000318147	ENST00000318130	ENSG00000116406	ER degradation enhancer, mannosidase alpha-like 3 [Source:HGNC Symbol;Acc:16787]	-2.93303	0.0322985	0.203011
C7	ENSP00000322061	ENST00000313164	ENSG00000112936	complement component 7 [Source:HGNC Symbol;Acc:1346]	1.35152	0.0323306	0.203011
PRPH	ENSP00000257860	ENST00000257860	ENSG00000135406	peripherin [Source:HGNC Symbol;Acc:9461]	-2.67299	0.0325381	0.203432
MRPL11	ENSP00000415356	ENST00000430466	ENSG00000174547	mitochondrial ribosomal protein L11 [Source:HGNC Symbol;Acc:14042]	-1.05739	0.0327628	0.203432
MARCH5	ENSP00000351813	ENST00000358935	ENSG00000198060	membrane-associated ring finger (C3HC4) 5 [Source:HGNC Symbol;Acc:26025]	-1.09346	0.0327953	0.203432
AUP1	ENSP00000366748	ENST00000377526	ENSG00000115307	ancient ubiquitous protein 1 [Source:HGNC Symbol;Acc:891]	-1.7265	0.0328006	0.203432
IGHV3-13	ENSP00000375011	ENST00000390602	ENSG00000211942	immunoglobulin heavy variable 3-13 [Source:HGNC Symbol;Acc:5581]	2.41545	0.0328122	0.203432
IFI30	ENSP00000384886	ENST00000407280	ENSG00000216490	interferon, gamma-inducible protein 30 [Source:HGNC Symbol;Acc:5398]	1.64047	0.0328183	0.203432
THOC1	ENSP00000261600	ENST00000261600	ENSG00000079134	THO complex 1 [Source:HGNC Symbol;Acc:19070]	-2.45875	0.0329127	0.203582
ALDH1A3	ENSP00000332256	ENST00000329841	ENSG00000184254	aldehyde dehydrogenase 1 family, member A3 [Source:HGNC Symbol;Acc:409]	0.752144	0.0331333	0.204135
DNM1L	ENSP00000266481	ENST00000266481	ENSG00000087470	dynamin 1-like [Source:HGNC Symbol;Acc:2973]	-2.64172	0.0331429	0.204135
PGM1	ENSP00000360125	ENST00000371084	ENSG00000079739	phosphoglucomutase 1 [Source:HGNC Symbol;Acc:8905]	-0.527085	0.0333115	0.2042
CMC1	ENSP00000411302	ENST00000418849	ENSG00000187118	C-x(9)-C motif containing 1 [Source:HGNC Symbol;Acc:28783]	-1.76566	0.033356	0.2042
C2orf72	ENSP00000362743	ENST00000373640	ENSG00000204128	chromosome 2 open reading frame 72 [Source:HGNC Symbol;Acc:27418]	-2.60459	0.0335308	0.2042
WASL	ENSP00000223023	ENST00000223023	ENSG00000106299	Wiskott-Aldrich syndrome-like [Source:HGNC Symbol;Acc:12735]	-1.34675	0.033533	0.2042
IGHV4-34	ENSP00000375025	ENST00000390616	ENSG00000211956	immunoglobulin heavy variable 4-34 [Source:HGNC Symbol;Acc:5650]	2.46604	0.0335561	0.2042
WASF2	ENSP00000396211	ENST00000430629	ENSG00000158195	WAS protein family, member 2 [Source:HGNC Symbol;Acc:12733]	-1.32244	0.033647	0.2042
ATP5C1	ENSP00000349142	ENST00000356708	ENSG00000165629	ATP synthase, H+ transporting, mitochondrial F1 complex, gamma polypeptide 1 [Source:HGNC Symbol;Acc:833]	-0.736235	0.0336711	0.2042
PROCR	ENSP00000216968	ENST00000216968	ENSG00000101000	protein C receptor, endothelial [Source:HGNC Symbol;Acc:9452]	-2.75225	0.0337165	0.2042
TSPAN1	ENSP00000361072	ENST00000372003	ENSG00000117472	tetraspanin 1 [Source:HGNC Symbol;Acc:20657]	-3.19671	0.0339401	0.205126
SFT2D3	ENSP00000310803	ENST00000310981	ENSG00000173349	SFT2 domain containing 3 [Source:HGNC Symbol;Acc:28767]	-2.01555	0.0341925	0.206221
C4BPA	ENSP00000356037	ENST00000367070	ENSG00000123838	complement component 4 binding protein, alpha [Source:HGNC Symbol;Acc:1325]	1.05755	0.0343926	0.206998
CISD3	ENSP00000391402	ENST00000439660	ENSG00000230055	CDGSH iron sulfur domain 3 [Source:HGNC Symbol;Acc:27578]	-1.06512	0.0345064	0.207253
MAP2K4	ENSP00000262445	ENST00000353533	ENSG00000065559	mitogen-activated protein kinase kinase 4 [Source:HGNC Symbol;Acc:6844]	-1.21321	0.0346208	0.20751
MRPL18	ENSP00000356001	ENST00000367034	ENSG00000112110	mitochondrial ribosomal protein L18 [Source:HGNC Symbol;Acc:14477]	-1.83023	0.0351197	0.209626
TAP1	ENSP00000346206	ENST00000354258	ENSG00000168394	transporter 1, ATP-binding cassette, sub-family B (MDR/TAP) [Source:HGNC Symbol;Acc:43]	1.20847	0.0351443	0.209626
PTGIS	ENSP00000244043	ENST00000244043	ENSG00000124212	prostaglandin I2 (prostacyclin) synthase [Source:HGNC Symbol;Acc:9603]	1.91737	0.0351905	0.209626
NDUFS3	ENSP00000263774	ENST00000263774	ENSG00000213619	NADH dehydrogenase (ubiquinone) Fe-S protein 3, 30kDa (NADH-coenzyme Q reductase) [Source:HGNC Symbol;Acc:7710]	-0.508252	0.0354181	0.210549
ERGIC1	ENSP00000377374	ENST00000393784	ENSG00000113719	endoplasmic reticulum-golgi intermediate compartment (ERGIC) 1 [Source:HGNC Symbol;Acc:29205]	-0.592666	0.0356025	0.211213
DECR2	ENSP00000219481	ENST00000219481	ENSG00000242612	2,4-dienoyl CoA reductase 2, peroxisomal [Source:HGNC Symbol;Acc:2754]	-1.85552	0.0357727	0.211789
DBNL	ENSP00000417653	ENST00000468694	ENSG00000136279	drebrin-like [Source:HGNC Symbol;Acc:2696]	-2.56275	0.0359714	0.21232
IREB2	ENSP00000258886	ENST00000258886	ENSG00000136381	iron-responsive element binding protein 2 [Source:HGNC Symbol;Acc:6115]	-1.63017	0.0360661	0.21232
RPL22	ENSP00000346088	ENST00000234875	ENSG00000116251	ribosomal protein L22 [Source:HGNC Symbol;Acc:10315]	-2.98595	0.0361585	0.21232
LGALS9	ENSP00000378856	ENST00000395473	ENSG00000168961	lectin, galactoside-binding, soluble, 9 [Source:HGNC Symbol;Acc:6570]	-0.721086	0.0361708	0.21232
GALNT6	ENSP00000444171	ENST00000543196	ENSG00000139629	UDP-N-acetyl-alpha-D-galactosamine:polypeptide N-acetylgalactosaminyltransferase 6 (GalNAc-T6) [Source:HGNC Symbol;Acc:4128]	2.45255	0.0362283	0.21232
SUCLG1	ENSP00000377446	ENST00000393868	ENSG00000163541	succinate-CoA ligase, alpha subunit [Source:HGNC Symbol;Acc:11449]	-0.661459	0.0365445	0.213741
RPS6KA3	ENSP00000368884	ENST00000379565	ENSG00000177189	ribosomal protein S6 kinase, 90kDa, polypeptide 3 [Source:HGNC Symbol;Acc:10432]	-2.11689	0.0368436	0.213859
TRIP11	ENSP00000267622	ENST00000267622	ENSG00000100815	thyroid hormone receptor interactor 11 [Source:HGNC Symbol;Acc:12305]	-2.24366	0.0369443	0.213859
FNBP4	ENSP00000263773	ENST00000263773	ENSG00000109920	formin binding protein 4 [Source:HGNC Symbol;Acc:19752]	-2.149	0.0370166	0.213859
GPKOW	ENSP00000156109	ENST00000156109	ENSG00000068394	G patch domain and KOW motifs [Source:HGNC Symbol;Acc:30677]	-1.76118	0.0370888	0.213859
STX11	ENSP00000356540	ENST00000367568	ENSG00000135604	syntaxin 11 [Source:HGNC Symbol;Acc:11429]	2.43546	0.0371194	0.213859
NDUFA8	ENSP00000362873	ENST00000373768	ENSG00000119421	NADH dehydrogenase (ubiquinone) 1 alpha subcomplex, 8, 19kDa [Source:HGNC Symbol;Acc:7692]	-0.698843	0.0371394	0.213859
SLC27A4	ENSP00000300456	ENST00000300456	ENSG00000167114	solute carrier family 27 (fatty acid transporter), member 4 [Source:HGNC Symbol;Acc:10998]	-2.327	0.0371457	0.213859
SPTAN1	ENSP00000361816	ENST00000372731	ENSG00000197694	spectrin, alpha, non-erythrocytic 1 [Source:HGNC Symbol;Acc:11273]	-1.19059	0.0372518	0.213859
ST14	ENSP00000278742	ENST00000278742	ENSG00000149418	suppression of tumorigenicity 14 (colon carcinoma) [Source:HGNC Symbol;Acc:11344]	-3.41969	0.0372553	0.213859
RPTOR	ENSP00000307272	ENST00000306801	ENSG00000141564	regulatory associated protein of MTOR, complex 1 [Source:HGNC Symbol;Acc:30287]	-1.91493	0.0373018	0.213859
HBA2	ENSP00000380908	ENST00000397806	ENSG00000188536	hemoglobin, alpha 2 [Source:HGNC Symbol;Acc:4824]	4.71881	0.0373838	0.213861
HLA-B	ENSP00000399168	ENST00000412585	ENSG00000234745	major histocompatibility complex, class I, B [Source:HGNC Symbol;Acc:4932]	0.711957	0.0375304	0.213861
SLFN5	ENSP00000299977	ENST00000299977	ENSG00000166750	schlafen family member 5 [Source:HGNC Symbol;Acc:28286]	2.1329	0.0375618	0.213861
BCL2L15	ENSP00000376992	ENST00000393316	ENSG00000188761	BCL2-like 15 [Source:HGNC Symbol;Acc:33624]	-3.1097	0.0376422	0.213861
AHNAK2	ENSP00000353114	ENST00000333244	ENSG00000185567	AHNAK nucleoprotein 2 [Source:HGNC Symbol;Acc:20125]	-1.49686	0.0378313	0.213861
AGRN	ENSP00000368678	ENST00000379370	ENSG00000188157	agrin [Source:HGNC Symbol;Acc:329]	-1.31717	0.0378632	0.213861
FARSA	ENSP00000320309	ENST00000314606	ENSG00000179115	phenylalanyl-tRNA synthetase, alpha subunit [Source:HGNC Symbol;Acc:3592]	-0.854184	0.0379327	0.213861
MT-CO2	ENSP00000354876	ENST00000361739	ENSG00000198712	mitochondrially encoded cytochrome c oxidase II [Source:HGNC Symbol;Acc:7421]	-0.738845	0.037938	0.213861
TOMM34	ENSP00000361900	ENST00000372813	ENSG00000025772	translocase of outer mitochondrial membrane 34 [Source:HGNC Symbol;Acc:15746]	-0.800307	0.0379697	0.213861
RPS26	ENSP00000348849	ENST00000356464	ENSG00000197728	ribosomal protein S26 [Source:HGNC Symbol;Acc:10414]	-1.20273	0.0380891	0.213861
AKR1B10	ENSP00000352584	ENST00000359579	ENSG00000198074	aldo-keto reductase family 1, member B10 (aldose reductase) [Source:HGNC Symbol;Acc:382]	-4.35798	0.0381662	0.213861
NDUFAF2	ENSP00000296597	ENST00000296597	ENSG00000164182	NADH dehydrogenase (ubiquinone) complex I, assembly factor 2 [Source:HGNC Symbol;Acc:28086]	-2.0574	0.0382302	0.213861
GRPEL1	ENSP00000264954	ENST00000264954	ENSG00000109519	GrpE-like 1, mitochondrial (E. coli) [Source:HGNC Symbol;Acc:19696]	-1.12496	0.0382606	0.213861
ADH5	ENSP00000296412	ENST00000296412	ENSG00000197894	alcohol dehydrogenase 5 (class III), chi polypeptide [Source:HGNC Symbol;Acc:253]	-0.410543	0.0383699	0.21406
	ENSP00000420449	ENST00000477922	ENSG00000257743	Putative inactive maltase-glucoamylase-like protein LOC93432 [Source:UniProtKB/Swiss-Prot;Acc:Q2M2H8]	2.56688	0.0387393	0.215596
SULT1B1	ENSP00000308770	ENST00000310613	ENSG00000173597	sulfotransferase family, cytosolic, 1B, member 1 [Source:HGNC Symbol;Acc:17845]	-2.07161	0.0387939	0.215596
COQ3	ENSP00000254759	ENST00000254759	ENSG00000132423	coenzyme Q3 methyltransferase [Source:HGNC Symbol;Acc:18175]	-2.11669	0.0391931	0.217326
MXRA5	ENSP00000217939	ENST00000217939	ENSG00000101825	matrix-remodelling associated 5 [Source:HGNC Symbol;Acc:7539]	2.5598	0.039255	0.217326
GAP43	ENSP00000305010	ENST00000305124	ENSG00000172020	growth associated protein 43 [Source:HGNC Symbol;Acc:4140]	-1.78215	0.0393661	0.217389
SNCG	ENSP00000361087	ENST00000372017	ENSG00000173267	synuclein, gamma (breast cancer-specific protein 1) [Source:HGNC Symbol;Acc:11141]	-1.25692	0.0394162	0.217389
GTF2F2	ENSP00000340823	ENST00000340473	ENSG00000188342	general transcription factor IIF, polypeptide 2, 30kDa [Source:HGNC Symbol;Acc:4653]	-2.56963	0.0397143	0.218604
PFDN2	ENSP00000356989	ENST00000368010	ENSG00000143256	prefoldin subunit 2 [Source:HGNC Symbol;Acc:8867]	-0.426127	0.0397873	0.218604
SF3A1	ENSP00000215793	ENST00000215793	ENSG00000099995	splicing factor 3a, subunit 1, 120kDa [Source:HGNC Symbol;Acc:10765]	-0.607396	0.0399568	0.219121
PSMD5	ENSP00000210313	ENST00000210313	ENSG00000095261	proteasome (prosome, macropain) 26S subunit, non-ATPase, 5 [Source:HGNC Symbol;Acc:9563]	0.46422	0.0403644	0.220401
SCO1	ENSP00000255390	ENST00000255390	ENSG00000133028	SCO1 cytochrome c oxidase assembly protein [Source:HGNC Symbol;Acc:10603]	-0.865852	0.0404076	0.220401
MRPL46	ENSP00000312311	ENST00000312475	ENSG00000259494	mitochondrial ribosomal protein L46 [Source:HGNC Symbol;Acc:1192]	-1.13945	0.0404183	0.220401
ITGAX	ENSP00000268296	ENST00000268296	ENSG00000140678	integrin, alpha X (complement component 3 receptor 4 subunit) [Source:HGNC Symbol;Acc:6152]	2.57336	0.0406038	0.220997
FCGBP	ENSP00000221347	ENST00000221347	ENSG00000090920	Fc fragment of IgG binding protein [Source:HGNC Symbol;Acc:13572]	-2.73842	0.0409273	0.222341
SRPRB	ENSP00000418401	ENST00000466490	ENSG00000144867	signal recognition particle receptor, B subunit [Source:HGNC Symbol;Acc:24085]	0.760322	0.0410874	0.222715
FASTKD5	ENSP00000369618	ENST00000380266	ENSG00000215251	FAST kinase domains 5 [Source:HGNC Symbol;Acc:25790]	-2.02617	0.0411531	0.222715
FKBP3	ENSP00000379374	ENST00000396062	ENSG00000100442	FK506 binding protein 3, 25kDa [Source:HGNC Symbol;Acc:3719]	-0.436206	0.0412265	0.222715
LRCH4	ENSP00000309689	ENST00000310300	ENSG00000077454	leucine-rich repeats and calponin homology (CH) domain containing 4 [Source:HGNC Symbol;Acc:6691]	1.54887	0.0414224	0.223313
SURF1	ENSP00000361042	ENST00000371974	ENSG00000148290	surfeit 1 [Source:HGNC Symbol;Acc:11474]	-2.0711	0.0414911	0.223313
RANBP2	ENSP00000283195	ENST00000283195	ENSG00000153201	RAN binding protein 2 [Source:HGNC Symbol;Acc:9848]	-0.731521	0.0416965	0.223652
MRPL20	ENSP00000341082	ENST00000344843	ENSG00000242485	mitochondrial ribosomal protein L20 [Source:HGNC Symbol;Acc:14478]	-1.86339	0.0417083	0.223652
LRRC1	ENSP00000359925	ENST00000370888	ENSG00000137269	leucine rich repeat containing 1 [Source:HGNC Symbol;Acc:14307]	-2.45611	0.041902	0.224276
H2AFY2	ENSP00000362352	ENST00000373255	ENSG00000099284	H2A histone family, member Y2 [Source:HGNC Symbol;Acc:14453]	-0.859568	0.0421883	0.224683
GHITM	ENSP00000361207	ENST00000372134	ENSG00000165678	growth hormone inducible transmembrane protein [Source:HGNC Symbol;Acc:17281]	-0.888346	0.0421917	0.224683
CALB2	ENSP00000307508	ENST00000302628	ENSG00000172137	calbindin 2 [Source:HGNC Symbol;Acc:1435]	-2.57869	0.0422669	0.224683
DDR2	ENSP00000356899	ENST00000367922	ENSG00000162733	discoidin domain receptor tyrosine kinase 2 [Source:HGNC Symbol;Acc:2731]	-1.74301	0.0422903	0.224683
ATP5L	ENSP00000300688	ENST00000300688	ENSG00000167283	ATP synthase, H+ transporting, mitochondrial Fo complex, subunit G [Source:HGNC Symbol;Acc:14247]	-2.945	0.0423965	0.224683
SPATA5	ENSP00000274008	ENST00000274008	ENSG00000145375	spermatogenesis associated 5 [Source:HGNC Symbol;Acc:18119]	-1.61678	0.0424427	0.224683
CLCA4	ENSP00000359594	ENST00000370563	ENSG00000016602	chloride channel accessory 4 [Source:HGNC Symbol;Acc:2018]	-3.34798	0.0427528	0.225733
RPL10A	ENSP00000363018	ENST00000322203	ENSG00000198755	ribosomal protein L10a [Source:HGNC Symbol;Acc:10299]	-0.570777	0.0429538	0.225733
TPPP	ENSP00000353785	ENST00000360578	ENSG00000171368	tubulin polymerization promoting protein [Source:HGNC Symbol;Acc:24164]	-2.72923	0.0429827	0.225733
URB1	ENSP00000372199	ENST00000382751	ENSG00000142207	URB1 ribosome biogenesis 1 homolog (S. cerevisiae) [Source:HGNC Symbol;Acc:17344]	-1.14928	0.0430735	0.225733
MTDH	ENSP00000338235	ENST00000336273	ENSG00000147649	metadherin [Source:HGNC Symbol;Acc:29608]	-1.79288	0.0431	0.225733
SNX33	ENSP00000311427	ENST00000308527	ENSG00000173548	sorting nexin 33 [Source:HGNC Symbol;Acc:28468]	-1.65336	0.0431943	0.225733
AGPAT5	ENSP00000285518	ENST00000285518	ENSG00000155189	1-acylglycerol-3-phosphate O-acyltransferase 5 [Source:HGNC Symbol;Acc:20886]	-2.2209	0.043237	0.225733
ATP1B3	ENSP00000286371	ENST00000286371	ENSG00000069849	ATPase, Na+/K+ transporting, beta 3 polypeptide [Source:HGNC Symbol;Acc:806]	-0.65249	0.0432636	0.225733
C19orf10	ENSP00000262947	ENST00000262947	ENSG00000074842	chromosome 19 open reading frame 10 [Source:HGNC Symbol;Acc:16948]	1.3584	0.0434722	0.226414
MCM6	ENSP00000264156	ENST00000264156	ENSG00000076003	minichromosome maintenance complex component 6 [Source:HGNC Symbol;Acc:6949]	-0.795533	0.0435708	0.226521
RNF20	ENSP00000373772	ENST00000389120	ENSG00000155827	ring finger protein 20, E3 ubiquitin protein ligase [Source:HGNC Symbol;Acc:10062]	-1.8507	0.0437203	0.226892
CMBL	ENSP00000296658	ENST00000296658	ENSG00000164237	carboxymethylenebutenolidase homolog (Pseudomonas) [Source:HGNC Symbol;Acc:25090]	-1.22188	0.0439327	0.22709
LGALS4	ENSP00000302100	ENST00000307751	ENSG00000171747	lectin, galactoside-binding, soluble, 4 [Source:HGNC Symbol;Acc:6565]	-3.26333	0.0439808	0.22709
ITIH4	ENSP00000266041	ENST00000266041	ENSG00000055955	inter-alpha-trypsin inhibitor heavy chain family, member 4 [Source:HGNC Symbol;Acc:6169]	1.15804	0.0440236	0.22709
TBL3	ENSP00000454836	ENST00000568546	ENSG00000183751	transducin (beta)-like 3 [Source:HGNC Symbol;Acc:11587]	-1.59383	0.0440716	0.22709
EIF4A1	ENSP00000293831	ENST00000293831	ENSG00000161960	eukaryotic translation initiation factor 4A1 [Source:HGNC Symbol;Acc:3282]	-2.46143	0.0444884	0.228831
ZFPL1	ENSP00000294258	ENST00000294258	ENSG00000162300	zinc finger protein-like 1 [Source:HGNC Symbol;Acc:12868]	-2.56055	0.0446818	0.229419
CCDC6	ENSP00000263102	ENST00000263102	ENSG00000108091	coiled-coil domain containing 6 [Source:HGNC Symbol;Acc:18782]	-0.523805	0.0447989	0.229614
EHHADH	ENSP00000231887	ENST00000231887	ENSG00000113790	enoyl-CoA, hydratase/3-hydroxyacyl CoA dehydrogenase [Source:HGNC Symbol;Acc:3247]	-2.67882	0.0448883	0.229667
FOXK1	ENSP00000328720	ENST00000328914	ENSG00000164916	forkhead box K1 [Source:HGNC Symbol;Acc:23480]	-2.22813	0.0449936	0.2298
P4HB	ENSP00000327801	ENST00000331483	ENSG00000185624	prolyl 4-hydroxylase, beta polypeptide [Source:HGNC Symbol;Acc:8548]	2.37342	0.0452432	0.230494
EBNA1BP2	ENSP00000236051	ENST00000236051	ENSG00000117395	EBNA1 binding protein 2 [Source:HGNC Symbol;Acc:15531]	-1.63697	0.0454316	0.230494
FMO5	ENSP00000254090	ENST00000254090	ENSG00000131781	flavin containing monooxygenase 5 [Source:HGNC Symbol;Acc:3773]	-2.21797	0.0456076	0.230494
NDUFS2	ENSP00000356972	ENST00000367993	ENSG00000158864	NADH dehydrogenase (ubiquinone) Fe-S protein 2, 49kDa (NADH-coenzyme Q reductase) [Source:HGNC Symbol;Acc:7708]	-0.599379	0.0456874	0.230494
EPN2	ENSP00000261495	ENST00000347697	ENSG00000072134	epsin 2 [Source:HGNC Symbol;Acc:18639]	-2.61514	0.0457057	0.230494
PNN	ENSP00000216832	ENST00000216832	ENSG00000100941	pinin, desmosome associated protein [Source:HGNC Symbol;Acc:9162]	-0.620301	0.0457146	0.230494
FAM134A	ENSP00000395249	ENST00000430297	ENSG00000144567	family with sequence similarity 134, member A [Source:HGNC Symbol;Acc:28450]	-2.34178	0.0458191	0.230494
COTL1	ENSP00000262428	ENST00000262428	ENSG00000103187	coactosin-like 1 (Dictyostelium) [Source:HGNC Symbol;Acc:18304]	0.502429	0.0458257	0.230494
MTPAP	ENSP00000263063	ENST00000263063	ENSG00000107951	mitochondrial poly(A) polymerase [Source:HGNC Symbol;Acc:25532]	-2.13819	0.0458445	0.230494
CAMK1	ENSP00000256460	ENST00000256460	ENSG00000134072	calcium/calmodulin-dependent protein kinase I [Source:HGNC Symbol;Acc:1459]	-1.61012	0.0461291	0.230885
CCDC134	ENSP00000255784	ENST00000255784	ENSG00000100147	coiled-coil domain containing 134 [Source:HGNC Symbol;Acc:26185]	-2.3152	0.0461544	0.230885
HEATR1	ENSP00000355541	ENST00000366582	ENSG00000119285	HEAT repeat containing 1 [Source:HGNC Symbol;Acc:25517]	-1.82584	0.0462836	0.230885
MTCH2	ENSP00000432043	ENST00000530428	ENSG00000109919	mitochondrial carrier 2 [Source:HGNC Symbol;Acc:17587]	-1.8414	0.0463019	0.230885
CKB	ENSP00000299198	ENST00000348956	ENSG00000166165	creatine kinase, brain [Source:HGNC Symbol;Acc:1991]	-2.56404	0.0463505	0.230885
MRPS30	ENSP00000424328	ENST00000507110	ENSG00000112996	mitochondrial ribosomal protein S30 [Source:HGNC Symbol;Acc:8769]	-2.18477	0.0463998	0.230885
PF4	ENSP00000296029	ENST00000296029	ENSG00000163737	platelet factor 4 [Source:HGNC Symbol;Acc:8861]	3.45148	0.0465877	0.231037
IGHV1OR15-1	ENSP00000474284	ENST00000604066	ENSG00000270505	immunoglobulin heavy variable 1/OR15-1 (non-functional) [Source:HGNC Symbol;Acc:5563]	3.05299	0.0465896	0.231037
MTOR	ENSP00000354558	ENST00000361445	ENSG00000198793	mechanistic target of rapamycin (serine/threonine kinase) [Source:HGNC Symbol;Acc:3942]	-2.38072	0.0467341	0.231057
CEPT1	ENSP00000349696	ENST00000357172	ENSG00000134255	choline/ethanolamine phosphotransferase 1 [Source:HGNC Symbol;Acc:24289]	0.599351	0.0469066	0.231057
IDI1	ENSP00000370748	ENST00000381344	ENSG00000067064	isopentenyl-diphosphate delta isomerase 1 [Source:HGNC Symbol;Acc:5387]	-2.09697	0.0469585	0.231057
EEA1	ENSP00000317955	ENST00000322349	ENSG00000102189	early endosome antigen 1 [Source:HGNC Symbol;Acc:3185]	-0.330801	0.0471375	0.231057
GM2A	ENSP00000349687	ENST00000357164	ENSG00000196743	GM2 ganglioside activator [Source:HGNC Symbol;Acc:4367]	-2.00901	0.0472193	0.231057
NDUFA6	ENSP00000473461	ENST00000602404	ENSG00000184983	NADH dehydrogenase (ubiquinone) 1 alpha subcomplex, 6, 14kDa [Source:HGNC Symbol;Acc:7690]	-3.48848	0.0473156	0.231057
NDUFB7	ENSP00000215565	ENST00000215565	ENSG00000099795	NADH dehydrogenase (ubiquinone) 1 beta subcomplex, 7, 18kDa [Source:HGNC Symbol;Acc:7702]	-1.47746	0.0473357	0.231057
ROCK2	ENSP00000317985	ENST00000315872	ENSG00000134318	Rho-associated, coiled-coil containing protein kinase 2 [Source:HGNC Symbol;Acc:10252]	-0.560676	0.0474155	0.231057
TPR	ENSP00000356448	ENST00000367478	ENSG00000047410	translocated promoter region, nuclear basket protein [Source:HGNC Symbol;Acc:12017]	-0.466761	0.047429	0.231057
AOX1	ENSP00000363832	ENST00000374700	ENSG00000138356	aldehyde oxidase 1 [Source:HGNC Symbol;Acc:553]	2.57349	0.0474309	0.231057
IMPACT	ENSP00000284202	ENST00000284202	ENSG00000154059	impact RWD domain protein [Source:HGNC Symbol;Acc:20387]	-2.05066	0.0474699	0.231057
PCK1	ENSP00000319814	ENST00000319441	ENSG00000124253	phosphoenolpyruvate carboxykinase 1 (soluble) [Source:HGNC Symbol;Acc:8724]	-3.40927	0.0476897	0.231088
AGMAT	ENSP00000364986	ENST00000375826	ENSG00000116771	agmatine ureohydrolase (agmatinase) [Source:HGNC Symbol;Acc:18407]	-3.3427	0.0477064	0.231088
RPL11	ENSP00000363676	ENST00000374550	ENSG00000142676	ribosomal protein L11 [Source:HGNC Symbol;Acc:10301]	-0.486867	0.0478726	0.231088
RABL3	ENSP00000273375	ENST00000273375	ENSG00000144840	RAB, member of RAS oncogene family-like 3 [Source:HGNC Symbol;Acc:18072]	-2.26974	0.0478855	0.231088
POSTN	ENSP00000369066	ENST00000379742	ENSG00000133110	periostin, osteoblast specific factor [Source:HGNC Symbol;Acc:16953]	-2.37763	0.0479706	0.231088
HMGCL	ENSP00000363614	ENST00000374490	ENSG00000117305	3-hydroxymethyl-3-methylglutaryl-CoA lyase [Source:HGNC Symbol;Acc:5005]	-0.446346	0.0480232	0.231088
NIPSNAP1	ENSP00000216121	ENST00000216121	ENSG00000184117	nipsnap homolog 1 (C. elegans) [Source:HGNC Symbol;Acc:7827]	-1.15468	0.0480943	0.231088
IGHD	ENSP00000374998	ENST00000390556	ENSG00000211898	immunoglobulin heavy constant delta [Source:HGNC Symbol;Acc:5480]	3.5853	0.0481136	0.231088
KCMF1	ENSP00000386738	ENST00000409785	ENSG00000176407	potassium channel modulatory factor 1 [Source:HGNC Symbol;Acc:20589]	-1.55243	0.0484243	0.231987
IMPA2	ENSP00000269159	ENST00000269159	ENSG00000141401	inositol(myo)-1(or 4)-monophosphatase 2 [Source:HGNC Symbol;Acc:6051]	-1.76224	0.0485074	0.231987
ANKS4B	ENSP00000308772	ENST00000311620	ENSG00000175311	ankyrin repeat and sterile alpha motif domain containing 4B [Source:HGNC Symbol;Acc:26795]	-2.53272	0.0485405	0.231987
COX5B	ENSP00000258424	ENST00000258424	ENSG00000135940	cytochrome c oxidase subunit Vb [Source:HGNC Symbol;Acc:2269]	-0.809257	0.0486573	0.232162
EIF3I	ENSP00000362688	ENST00000373586	ENSG00000084623	eukaryotic translation initiation factor 3, subunit I [Source:HGNC Symbol;Acc:3272]	-0.388018	0.0487559	0.232251
TBCEL	ENSP00000403925	ENST00000422003	ENSG00000154114	tubulin folding cofactor E-like [Source:HGNC Symbol;Acc:28115]	0.862185	0.0488636	0.232382
PLAA	ENSP00000380460	ENST00000397292	ENSG00000137055	phospholipase A2-activating protein [Source:HGNC Symbol;Acc:9043]	-0.889551	0.049136	0.233282
AIF1L	ENSP00000247291	ENST00000247291	ENSG00000126878	allograft inflammatory factor 1-like [Source:HGNC Symbol;Acc:28904]	-2.25752	0.0492137	0.233282
PIK3C3	ENSP00000262039	ENST00000262039	ENSG00000078142	phosphatidylinositol 3-kinase, catalytic subunit type 3 [Source:HGNC Symbol;Acc:8974]	-1.26015	0.0494431	0.233726
CCDC9	ENSP00000221922	ENST00000221922	ENSG00000105321	coiled-coil domain containing 9 [Source:HGNC Symbol;Acc:24560]	-2.58799	0.0495204	0.233726
NUDCD3	ENSP00000347626	ENST00000355451	ENSG00000015676	NudC domain containing 3 [Source:HGNC Symbol;Acc:22208]	-2.03922	0.049549	0.233726
FBN2	ENSP00000262464	ENST00000262464	ENSG00000138829	fibrillin 2 [Source:HGNC Symbol;Acc:3604]	-2.64385	0.0497909	0.234486
BLOC1S4	ENSP00000318128	ENST00000320776	ENSG00000186222	biogenesis of lysosomal organelles complex-1, subunit 4, cappuccino [Source:HGNC Symbol;Acc:24206]	-1.95048	0.0500229	0.235197
NCAM1	ENSP00000318472	ENST00000316851	ENSG00000149294	neural cell adhesion molecule 1 [Source:HGNC Symbol;Acc:7656]	-2.55791	0.0503581	0.235553
RAB10	ENSP00000264710	ENST00000264710	ENSG00000084733	RAB10, member RAS oncogene family [Source:HGNC Symbol;Acc:9759]	-0.414439	0.0503865	0.235553
TMEM119	ENSP00000376553	ENST00000392806	ENSG00000183160	transmembrane protein 119 [Source:HGNC Symbol;Acc:27884]	-2.50036	0.0503951	0.235553
UQCRB	ENSP00000287022	ENST00000287022	ENSG00000156467	ubiquinol-cytochrome c reductase binding protein [Source:HGNC Symbol;Acc:12582]	-3.07582	0.0504234	0.235553
CYC1	ENSP00000317159	ENST00000318911	ENSG00000179091	cytochrome c-1 [Source:HGNC Symbol;Acc:2579]	-0.620787	0.0506996	0.236462
MRPL41	ENSP00000360498	ENST00000371443	ENSG00000182154	mitochondrial ribosomal protein L41 [Source:HGNC Symbol;Acc:14492]	-1.93555	0.0508684	0.236869
PPP1R14C	ENSP00000355260	ENST00000361131	ENSG00000198729	protein phosphatase 1, regulatory (inhibitor) subunit 14C [Source:HGNC Symbol;Acc:14952]	-3.84011	0.0510448	0.237309
MALSU1	ENSP00000419370	ENST00000466681	ENSG00000156928	mitochondrial assembly of ribosomal large subunit 1 [Source:HGNC Symbol;Acc:21721]	-2.39609	0.0512824	0.238032
GPA33	ENSP00000356842	ENST00000367868	ENSG00000143167	glycoprotein A33 (transmembrane) [Source:HGNC Symbol;Acc:4445]	-4.19871	0.0514593	0.238472
MGAM	ENSP00000417515	ENST00000475668	ENSG00000257335	maltase-glucoamylase (alpha-glucosidase) [Source:HGNC Symbol;Acc:7043]	2.88814	0.0517307	0.239347
ALAD	ENSP00000386284	ENST00000409155	ENSG00000148218	aminolevulinate dehydratase [Source:HGNC Symbol;Acc:395]	0.824959	0.0519722	0.23986
CAT	ENSP00000241052	ENST00000241052	ENSG00000121691	catalase [Source:HGNC Symbol;Acc:1516]	0.614103	0.0520689	0.23986
DEFA5	ENSP00000329890	ENST00000330590	ENSG00000164816	defensin, alpha 5, Paneth cell-specific [Source:HGNC Symbol;Acc:2764]	5.35448	0.0521519	0.23986
SORT1	ENSP00000256637	ENST00000256637	ENSG00000134243	sortilin 1 [Source:HGNC Symbol;Acc:11186]	-1.57	0.0521723	0.23986
ZW10	ENSP00000200135	ENST00000200135	ENSG00000086827	zw10 kinetochore protein [Source:HGNC Symbol;Acc:13194]	-1.99032	0.0524716	0.240854
TUBB6	ENSP00000318697	ENST00000317702	ENSG00000176014	tubulin, beta 6 class V [Source:HGNC Symbol;Acc:20776]	1.7478	0.0526002	0.241063
SH3KBP1	ENSP00000369039	ENST00000379716	ENSG00000147010	SH3-domain kinase binding protein 1 [Source:HGNC Symbol;Acc:13867]	-2.28376	0.0528976	0.241763
RAB25	ENSP00000354376	ENST00000361084	ENSG00000132698	RAB25, member RAS oncogene family [Source:HGNC Symbol;Acc:18238]	-3.15638	0.0529195	0.241763
RPL18A	ENSP00000222247	ENST00000222247	ENSG00000105640	ribosomal protein L18a [Source:HGNC Symbol;Acc:10311]	-2.9917	0.0530239	0.241859
SAMM50	ENSP00000345445	ENST00000350028	ENSG00000100347	SAMM50 sorting and assembly machinery component [Source:HGNC Symbol;Acc:24276]	-0.597048	0.0534048	0.24248
SLC30A5	ENSP00000379836	ENST00000396591	ENSG00000145740	solute carrier family 30 (zinc transporter), member 5 [Source:HGNC Symbol;Acc:19089]	1.63731	0.0534085	0.24248
KCNJ13	ENSP00000233826	ENST00000233826	ENSG00000115474	potassium inwardly-rectifying channel, subfamily J, member 13 [Source:HGNC Symbol;Acc:6259]	1.76235	0.053429	0.24248
CYBA	ENSP00000261623	ENST00000261623	ENSG00000051523	cytochrome b-245, alpha polypeptide [Source:HGNC Symbol;Acc:2577]	0.619763	0.0535643	0.24248
SPAG9	ENSP00000262013	ENST00000262013	ENSG00000008294	sperm associated antigen 9 [Source:HGNC Symbol;Acc:14524]	-1.68101	0.053578	0.24248
ATAD3B	ENSP00000311766	ENST00000308647	ENSG00000160072	ATPase family, AAA domain containing 3B [Source:HGNC Symbol;Acc:24007]	-1.60594	0.0536767	0.242549
ARHGEF16	ENSP00000390853	ENST00000418137	ENSG00000130762	Rho guanine nucleotide exchange factor (GEF) 16 [Source:HGNC Symbol;Acc:15515]	2.22476	0.0539001	0.24313
DIP2B	ENSP00000301180	ENST00000301180	ENSG00000066084	DIP2 disco-interacting protein 2 homolog B (Drosophila) [Source:HGNC Symbol;Acc:29284]	-0.786659	0.0539729	0.24313
CHCHD2	ENSP00000378812	ENST00000395422	ENSG00000106153	coiled-coil-helix-coiled-coil-helix domain containing 2 [Source:HGNC Symbol;Acc:21645]	-3.35634	0.0543429	0.244006
TRIM65	ENSP00000269383	ENST00000269383	ENSG00000141569	tripartite motif containing 65 [Source:HGNC Symbol;Acc:27316]	-1.60212	0.0544934	0.244006
ACOT8	ENSP00000217455	ENST00000217455	ENSG00000101473	acyl-CoA thioesterase 8 [Source:HGNC Symbol;Acc:15919]	2.12287	0.0545388	0.244006
OXSM	ENSP00000280701	ENST00000280701	ENSG00000151093	3-oxoacyl-ACP synthase, mitochondrial [Source:HGNC Symbol;Acc:26063]	-2.30762	0.0545966	0.244006
DEFA6	ENSP00000297436	ENST00000297436	ENSG00000164822	defensin, alpha 6, Paneth cell-specific [Source:HGNC Symbol;Acc:2765]	4.21867	0.0546395	0.244006
SLC25A40	ENSP00000344831	ENST00000341119	ENSG00000075303	solute carrier family 25, member 40 [Source:HGNC Symbol;Acc:29680]	-1.63976	0.0546722	0.244006
CPSF3	ENSP00000238112	ENST00000238112	ENSG00000119203	cleavage and polyadenylation specific factor 3, 73kDa [Source:HGNC Symbol;Acc:2326]	-0.978919	0.0550978	0.245243
CNPY3	ENSP00000361926	ENST00000372836	ENSG00000137161	canopy FGF signaling regulator 3 [Source:HGNC Symbol;Acc:11968]	0.972357	0.0551576	0.245243
PGRMC1	ENSP00000217971	ENST00000217971	ENSG00000101856	progesterone receptor membrane component 1 [Source:HGNC Symbol;Acc:16090]	-0.42721	0.0552072	0.245243
CRIP2	ENSP00000328521	ENST00000329146	ENSG00000182809	cysteine-rich protein 2 [Source:HGNC Symbol;Acc:2361]	-2.17586	0.0553213	0.245243
NLN	ENSP00000370372	ENST00000380985	ENSG00000123213	neurolysin (metallopeptidase M3 family) [Source:HGNC Symbol;Acc:16058]	-0.438357	0.0553719	0.245243
BPHL	ENSP00000369739	ENST00000380379	ENSG00000137274	biphenyl hydrolase-like (serine hydrolase) [Source:HGNC Symbol;Acc:1094]	-2.63928	0.055689	0.245961
RAB1B	ENSP00000310226	ENST00000311481	ENSG00000174903	RAB1B, member RAS oncogene family [Source:HGNC Symbol;Acc:18370]	-0.88873	0.0557755	0.245961
VWA5A	ENSP00000376504	ENST00000392748	ENSG00000110002	von Willebrand factor A domain containing 5A [Source:HGNC Symbol;Acc:6658]	-0.986533	0.0558491	0.245961
LEMD3	ENSP00000308369	ENST00000308330	ENSG00000174106	LEM domain containing 3 [Source:HGNC Symbol;Acc:28887]	-1.87899	0.0560604	0.245961
ARHGAP1	ENSP00000310491	ENST00000311956	ENSG00000175220	Rho GTPase activating protein 1 [Source:HGNC Symbol;Acc:673]	0.430418	0.0561162	0.245961
CBX1	ENSP00000225603	ENST00000225603	ENSG00000108468	chromobox homolog 1 [Source:HGNC Symbol;Acc:1551]	-2.40495	0.0561411	0.245961
NIFK	ENSP00000285814	ENST00000285814	ENSG00000155438	nucleolar protein interacting with the FHA domain of MKI67 [Source:HGNC Symbol;Acc:17838]	-1.69791	0.0561574	0.245961
AQP8	ENSP00000219660	ENST00000219660	ENSG00000103375	aquaporin 8 [Source:HGNC Symbol;Acc:642]	-2.29142	0.0562124	0.245961
VPS51	ENSP00000279281	ENST00000279281	ENSG00000149823	vacuolar protein sorting 51 homolog (S. cerevisiae) [Source:HGNC Symbol;Acc:1172]	-0.946927	0.0563695	0.246205
PLBD1	ENSP00000240617	ENST00000240617	ENSG00000121316	phospholipase B domain containing 1 [Source:HGNC Symbol;Acc:26215]	0.914101	0.0565437	0.246205
DNM1L	ENSP00000450399	ENST00000549701	ENSG00000087470	dynamin 1-like [Source:HGNC Symbol;Acc:2973]	-2.26103	0.0565677	0.246205
GALNT12	ENSP00000364150	ENST00000375011	ENSG00000119514	UDP-N-acetyl-alpha-D-galactosamine:polypeptide N-acetylgalactosaminyltransferase 12 (GalNAc-T12) [Source:HGNC Symbol;Acc:19877]	-2.36039	0.0566076	0.246205
CHP1	ENSP00000335632	ENST00000334660	ENSG00000187446	calcineurin-like EF-hand protein 1 [Source:HGNC Symbol;Acc:17433]	-1.80071	0.0567094	0.246278
APOA4	ENSP00000350425	ENST00000357780	ENSG00000110244	apolipoprotein A-IV [Source:HGNC Symbol;Acc:602]	-1.49821	0.0570095	0.246892
FRYL	ENSP00000426064	ENST00000503238	ENSG00000075539	FRY-like [Source:HGNC Symbol;Acc:29127]	-1.90522	0.0570208	0.246892
COG3	ENSP00000258654	ENST00000349995	ENSG00000136152	component of oligomeric golgi complex 3 [Source:HGNC Symbol;Acc:18619]	-1.64785	0.0572226	0.247396
SYNPO2	ENSP00000395143	ENST00000429713	ENSG00000172403	synaptopodin 2 [Source:HGNC Symbol;Acc:17732]	2.48008	0.0574476	0.247806
PHF5A	ENSP00000216252	ENST00000216252	ENSG00000100410	PHD finger protein 5A [Source:HGNC Symbol;Acc:18000]	-1.8649	0.0575168	0.247806
RBP7	ENSP00000294435	ENST00000294435	ENSG00000162444	retinol binding protein 7, cellular [Source:HGNC Symbol;Acc:30316]	2.53046	0.0575737	0.247806
GPCPD1	ENSP00000368305	ENST00000379019	ENSG00000125772	glycerophosphocholine phosphodiesterase GDE1 homolog (S. cerevisiae) [Source:HGNC Symbol;Acc:26957]	1.35523	0.0578915	0.248805
C3orf58	ENSP00000320081	ENST00000315691	ENSG00000181744	chromosome 3 open reading frame 58 [Source:HGNC Symbol;Acc:28490]	-1.49943	0.058338	0.250353
ARFIP1	ENSP00000384189	ENST00000405727	ENSG00000164144	ADP-ribosylation factor interacting protein 1 [Source:HGNC Symbol;Acc:21496]	-1.78802	0.0586336	0.251165
REEP5	ENSP00000368959	ENST00000379638	ENSG00000129625	receptor accessory protein 5 [Source:HGNC Symbol;Acc:30077]	-0.656097	0.0587003	0.251165
DDX58	ENSP00000369213	ENST00000379883	ENSG00000107201	DEAD (Asp-Glu-Ala-Asp) box polypeptide 58 [Source:HGNC Symbol;Acc:19102]	1.57083	0.0588367	0.251377
NCKAP1	ENSP00000354251	ENST00000360982	ENSG00000061676	NCK-associated protein 1 [Source:HGNC Symbol;Acc:7666]	-0.541409	0.0589605	0.251536
EMC2	ENSP00000220853	ENST00000220853	ENSG00000104412	ER membrane protein complex subunit 2 [Source:HGNC Symbol;Acc:28963]	-0.75022	0.0592828	0.252539
KDELC2	ENSP00000315386	ENST00000323468	ENSG00000178202	KDEL (Lys-Asp-Glu-Leu) containing 2 [Source:HGNC Symbol;Acc:28496]	0.916838	0.0594488	0.252875
ITGA2	ENSP00000296585	ENST00000296585	ENSG00000164171	integrin, alpha 2 (CD49B, alpha 2 subunit of VLA-2 receptor) [Source:HGNC Symbol;Acc:6137]	-1.65411	0.0598068	0.253884
TLR2	ENSP00000260010	ENST00000260010	ENSG00000137462	toll-like receptor 2 [Source:HGNC Symbol;Acc:11848]	1.95401	0.059861	0.253884
NUP155	ENSP00000231498	ENST00000231498	ENSG00000113569	nucleoporin 155kDa [Source:HGNC Symbol;Acc:8063]	1.35275	0.0600415	0.254128
PHPT1	ENSP00000247665	ENST00000247665	ENSG00000054148	phosphohistidine phosphatase 1 [Source:HGNC Symbol;Acc:30033]	0.819692	0.0600936	0.254128
FAM175B	ENSP00000298492	ENST00000298492	ENSG00000165660	family with sequence similarity 175, member B [Source:HGNC Symbol;Acc:28975]	-0.721129	0.0602619	0.254236
SWAP70	ENSP00000315630	ENST00000318950	ENSG00000133789	SWAP switching B-cell complex 70kDa subunit [Source:HGNC Symbol;Acc:17070]	-1.20704	0.0602946	0.254236
KIF11	ENSP00000260731	ENST00000260731	ENSG00000138160	kinesin family member 11 [Source:HGNC Symbol;Acc:6388]	3.44042	0.0607415	0.2546
DCAF13	ENSP00000297579	ENST00000297579	ENSG00000164934	DDB1 and CUL4 associated factor 13 [Source:HGNC Symbol;Acc:24535]	-1.72713	0.060757	0.2546
KPNA4	ENSP00000334373	ENST00000334256	ENSG00000186432	karyopherin alpha 4 (importin alpha 3) [Source:HGNC Symbol;Acc:6397]	-2.10496	0.0608201	0.2546
IGHV3OR16-12	ENSP00000474013	ENST00000570121	ENSG00000270467	immunoglobulin heavy variable 3/OR16-12 (non-functional) [Source:HGNC Symbol;Acc:5636]	0.645325	0.0609318	0.2546
TMEM238	ENSP00000416154	ENST00000444469	ENSG00000233493	transmembrane protein 238 [Source:HGNC Symbol;Acc:40042]	-2.37726	0.0610369	0.2546
LAMA5	ENSP00000252999	ENST00000252999	ENSG00000130702	laminin, alpha 5 [Source:HGNC Symbol;Acc:6485]	-1.2715	0.061125	0.2546
CHD1L	ENSP00000358262	ENST00000369258	ENSG00000131778	chromodomain helicase DNA binding protein 1-like [Source:HGNC Symbol;Acc:1916]	-1.79808	0.061186	0.2546
HAAO	ENSP00000294973	ENST00000294973	ENSG00000162882	3-hydroxyanthranilate 3,4-dioxygenase [Source:HGNC Symbol;Acc:4796]	-2.39689	0.0611893	0.2546
TOMM20	ENSP00000355566	ENST00000366607	ENSG00000173726	translocase of outer mitochondrial membrane 20 homolog (yeast) [Source:HGNC Symbol;Acc:20947]	-1.47515	0.0612969	0.2546
IGLV1-40	ENSP00000374834	ENST00000390299	ENSG00000211653	immunoglobulin lambda variable 1-40 [Source:HGNC Symbol;Acc:5877]	1.84186	0.0613336	0.2546
C4A	ENSP00000396688	ENST00000428956	ENSG00000244731	complement component 4A (Rodgers blood group) [Source:HGNC Symbol;Acc:1323]	0.941622	0.0613462	0.2546
RPRD1B	ENSP00000362532	ENST00000373433	ENSG00000101413	regulation of nuclear pre-mRNA domain containing 1B [Source:HGNC Symbol;Acc:16209]	-0.878347	0.0617102	0.255341
MARCKSL1	ENSP00000362638	ENST00000329421	ENSG00000175130	MARCKS-like 1 [Source:HGNC Symbol;Acc:7142]	-2.83355	0.0617876	0.255341
PIGR	ENSP00000348888	ENST00000356495	ENSG00000162896	polymeric immunoglobulin receptor [Source:HGNC Symbol;Acc:8968]	-1.99343	0.0618166	0.255341
FDX1	ENSP00000260270	ENST00000260270	ENSG00000137714	ferredoxin 1 [Source:HGNC Symbol;Acc:3638]	-2.42856	0.0618767	0.255341
SPG7	ENSP00000268704	ENST00000268704	ENSG00000197912	spastic paraplegia 7 (pure and complicated autosomal recessive) [Source:HGNC Symbol;Acc:11237]	-1.51039	0.062157	0.255863
KLKB1	ENSP00000264690	ENST00000264690	ENSG00000164344	kallikrein B, plasma (Fletcher factor) 1 [Source:HGNC Symbol;Acc:6371]	0.964491	0.0623323	0.255863
SH3PXD2B	ENSP00000309714	ENST00000311601	ENSG00000174705	SH3 and PX domains 2B [Source:HGNC Symbol;Acc:29242]	1.66044	0.0624025	0.255863
GIMAP5	ENSP00000351473	ENST00000358647	ENSG00000196329	GTPase, IMAP family member 5 [Source:HGNC Symbol;Acc:18005]	1.65942	0.0624488	0.255863
COL5A1	ENSP00000360882	ENST00000371817	ENSG00000130635	collagen, type V, alpha 1 [Source:HGNC Symbol;Acc:2209]	2.12526	0.0624844	0.255863
SYNE2	ENSP00000451520	ENST00000553308	ENSG00000054654	spectrin repeat containing, nuclear envelope 2 [Source:HGNC Symbol;Acc:17084]	-1.85101	0.0625324	0.255863
AMFR	ENSP00000290649	ENST00000290649	ENSG00000159461	autocrine motility factor receptor, E3 ubiquitin protein ligase [Source:HGNC Symbol;Acc:463]	-1.26162	0.062781	0.256363
ATG3	ENSP00000283290	ENST00000283290	ENSG00000144848	autophagy related 3 [Source:HGNC Symbol;Acc:20962]	-2.67193	0.062888	0.256363
SNRPF	ENSP00000266735	ENST00000266735	ENSG00000139343	small nuclear ribonucleoprotein polypeptide F [Source:HGNC Symbol;Acc:11162]	-0.663336	0.062931	0.256363
PRPF38A	ENSP00000257181	ENST00000257181	ENSG00000134748	pre-mRNA processing factor 38A [Source:HGNC Symbol;Acc:25930]	-2.22718	0.0630588	0.256363
YARS2	ENSP00000320658	ENST00000324868	ENSG00000139131	tyrosyl-tRNA synthetase 2, mitochondrial [Source:HGNC Symbol;Acc:24249]	-1.71687	0.0631834	0.256363
HSPB1	ENSP00000248553	ENST00000248553	ENSG00000106211	heat shock 27kDa protein 1 [Source:HGNC Symbol;Acc:5246]	-0.569082	0.0631849	0.256363
ENPEP	ENSP00000265162	ENST00000265162	ENSG00000138792	glutamyl aminopeptidase (aminopeptidase A) [Source:HGNC Symbol;Acc:3355]	2.88487	0.0635877	0.25689
COL6A1	ENSP00000355180	ENST00000361866	ENSG00000142156	collagen, type VI, alpha 1 [Source:HGNC Symbol;Acc:2211]	-0.963671	0.063609	0.25689
SYNJ2BP	ENSP00000256366	ENST00000256366	ENSG00000213463	synaptojanin 2 binding protein [Source:HGNC Symbol;Acc:18955]	-1.9764	0.0636621	0.25689
RDH11	ENSP00000370750	ENST00000381346	ENSG00000072042	retinol dehydrogenase 11 (all-trans/9-cis/11-cis) [Source:HGNC Symbol;Acc:17964]	-0.647895	0.0636974	0.25689
GIMAP8	ENSP00000305107	ENST00000307271	ENSG00000171115	GTPase, IMAP family member 8 [Source:HGNC Symbol;Acc:21792]	0.963639	0.0637576	0.25689
APOBEC3C	ENSP00000355340	ENST00000361441	ENSG00000244509	apolipoprotein B mRNA editing enzyme, catalytic polypeptide-like 3C [Source:HGNC Symbol;Acc:17353]	1.99394	0.0639458	0.257102
MRPL44	ENSP00000258383	ENST00000258383	ENSG00000135900	mitochondrial ribosomal protein L44 [Source:HGNC Symbol;Acc:16650]	-2.25455	0.0639875	0.257102
DDX54	ENSP00000323858	ENST00000314045	ENSG00000123064	DEAD (Asp-Glu-Ala-Asp) box polypeptide 54 [Source:HGNC Symbol;Acc:20084]	0.797641	0.06457	0.259084
C6orf120	ENSP00000346931	ENST00000332290	ENSG00000185127	chromosome 6 open reading frame 120 [Source:HGNC Symbol;Acc:21247]	-1.98903	0.0647093	0.259284
AIP	ENSP00000279146	ENST00000279146	ENSG00000110711	aryl hydrocarbon receptor interacting protein [Source:HGNC Symbol;Acc:358]	-2.28452	0.0649536	0.259904
PLCD1	ENSP00000335600	ENST00000334661	ENSG00000187091	phospholipase C, delta 1 [Source:HGNC Symbol;Acc:9060]	-1.32312	0.0652395	0.260302
PDLIM1	ENSP00000360305	ENST00000329399	ENSG00000107438	PDZ and LIM domain 1 [Source:HGNC Symbol;Acc:2067]	-0.446774	0.0652751	0.260302
PLXDC2	ENSP00000366460	ENST00000377252	ENSG00000120594	plexin domain containing 2 [Source:HGNC Symbol;Acc:21013]	1.01845	0.0653223	0.260302
ARAF	ENSP00000366244	ENST00000377045	ENSG00000078061	v-raf murine sarcoma 3611 viral oncogene homolog [Source:HGNC Symbol;Acc:646]	-1.93225	0.0658544	0.261302
ATL3	ENSP00000381844	ENST00000398868	ENSG00000184743	atlastin GTPase 3 [Source:HGNC Symbol;Acc:24526]	-2.69723	0.0659161	0.261302
BAIAP2L1	ENSP00000005260	ENST00000005260	ENSG00000006453	BAI1-associated protein 2-like 1 [Source:HGNC Symbol;Acc:21649]	-1.34425	0.0659317	0.261302
APBB1IP	ENSP00000365411	ENST00000376236	ENSG00000077420	amyloid beta (A4) precursor protein-binding, family B, member 1 interacting protein [Source:HGNC Symbol;Acc:17379]	1.63233	0.0659334	0.261302
NRAS	ENSP00000358548	ENST00000369535	ENSG00000213281	neuroblastoma RAS viral (v-ras) oncogene homolog [Source:HGNC Symbol;Acc:7989]	-2.15978	0.0661158	0.261667
OSTC	ENSP00000354676	ENST00000361564	ENSG00000198856	oligosaccharyltransferase complex subunit (non-catalytic) [Source:HGNC Symbol;Acc:24448]	2.88395	0.0663116	0.262084
GGA2	ENSP00000311962	ENST00000309859	ENSG00000103365	golgi-associated, gamma adaptin ear containing, ARF binding protein 2 [Source:HGNC Symbol;Acc:16064]	-1.39294	0.0665005	0.262474
CDCP1	ENSP00000296129	ENST00000296129	ENSG00000163814	CUB domain containing protein 1 [Source:HGNC Symbol;Acc:24357]	-1.89086	0.0666624	0.262755
DHRS11	ENSP00000251312	ENST00000251312	ENSG00000108272	dehydrogenase/reductase (SDR family) member 11 [Source:HGNC Symbol;Acc:28639]	-2.21957	0.0667948	0.262919
PRR15	ENSP00000317836	ENST00000319694	ENSG00000176532	proline rich 15 [Source:HGNC Symbol;Acc:22310]	-2.36374	0.0669245	0.263073
PRKDC	ENSP00000313420	ENST00000314191	ENSG00000253729	protein kinase, DNA-activated, catalytic polypeptide [Source:HGNC Symbol;Acc:9413]	-2.0745	0.0673449	0.264367
TRIM2	ENSP00000339659	ENST00000338700	ENSG00000109654	tripartite motif containing 2 [Source:HGNC Symbol;Acc:15974]	-1.73978	0.0677282	0.265162
EVA1B	ENSP00000270824	ENST00000270824	ENSG00000142694	eva-1 homolog B (C. elegans) [Source:HGNC Symbol;Acc:25558]	-1.8765	0.06773	0.265162
MRPS9	ENSP00000258455	ENST00000258455	ENSG00000135972	mitochondrial ribosomal protein S9 [Source:HGNC Symbol;Acc:14501]	-0.873597	0.068101	0.266255
RB1	ENSP00000267163	ENST00000267163	ENSG00000139687	retinoblastoma 1 [Source:HGNC Symbol;Acc:9884]	-1.58971	0.0683161	0.266647
CYFIP1	ENSP00000453917	ENST00000557859	ENSG00000068793	cytoplasmic FMR1 interacting protein 1 [Source:HGNC Symbol;Acc:13759]	-2.14238	0.0683851	0.266647
KIF13B	ENSP00000427900	ENST00000524189	ENSG00000197892	kinesin family member 13B [Source:HGNC Symbol;Acc:14405]	-1.46095	0.0686403	0.267082
MRPL15	ENSP00000260102	ENST00000260102	ENSG00000137547	mitochondrial ribosomal protein L15 [Source:HGNC Symbol;Acc:14054]	-1.85318	0.0686809	0.267082
ORC2	ENSP00000234296	ENST00000234296	ENSG00000115942	origin recognition complex, subunit 2 [Source:HGNC Symbol;Acc:8488]	-1.63076	0.0689582	0.267135
VAPB	ENSP00000417175	ENST00000475243	ENSG00000124164	VAMP (vesicle-associated membrane protein)-associated protein B and C [Source:HGNC Symbol;Acc:12649]	-0.800608	0.0690115	0.267135
UBXN4	ENSP00000272638	ENST00000272638	ENSG00000144224	UBX domain protein 4 [Source:HGNC Symbol;Acc:14860]	-2.11666	0.0690229	0.267135
DDX21	ENSP00000346120	ENST00000354185	ENSG00000165732	DEAD (Asp-Glu-Ala-Asp) box helicase 21 [Source:HGNC Symbol;Acc:2744]	-0.858162	0.0690629	0.267135
CDKN2AIP	ENSP00000427108	ENST00000504169	ENSG00000168564	CDKN2A interacting protein [Source:HGNC Symbol;Acc:24325]	-0.969938	0.0693144	0.267751
RIPK3	ENSP00000216274	ENST00000216274	ENSG00000129465	receptor-interacting serine-threonine kinase 3 [Source:HGNC Symbol;Acc:10021]	-1.88183	0.0695581	0.268175
PON2	ENSP00000440282	ENST00000536183	ENSG00000105854	paraoxonase 2 [Source:HGNC Symbol;Acc:9205]	-1.55952	0.0696128	0.268175
RTCB	ENSP00000216038	ENST00000216038	ENSG00000100220	RNA 2',3'-cyclic phosphate and 5'-OH ligase [Source:HGNC Symbol;Acc:26935]	-0.399309	0.0697014	0.268175
STIM1	ENSP00000300737	ENST00000300737	ENSG00000167323	stromal interaction molecule 1 [Source:HGNC Symbol;Acc:11386]	-1.27615	0.0698058	0.268221
PHIP	ENSP00000275034	ENST00000275034	ENSG00000146247	pleckstrin homology domain interacting protein [Source:HGNC Symbol;Acc:15673]	-2.02665	0.0700761	0.268559
NDUFA9	ENSP00000266544	ENST00000266544	ENSG00000139180	NADH dehydrogenase (ubiquinone) 1 alpha subcomplex, 9, 39kDa [Source:HGNC Symbol;Acc:7693]	-0.845033	0.0700791	0.268559
SPARC	ENSP00000231061	ENST00000231061	ENSG00000113140	secreted protein, acidic, cysteine-rich (osteonectin) [Source:HGNC Symbol;Acc:11219]	2.38131	0.0702075	0.268696
CRAT	ENSP00000315013	ENST00000318080	ENSG00000095321	carnitine O-acetyltransferase [Source:HGNC Symbol;Acc:2342]	-0.967816	0.0703827	0.269012
LNPEP	ENSP00000231368	ENST00000231368	ENSG00000113441	leucyl/cystinyl aminopeptidase [Source:HGNC Symbol;Acc:6656]	-0.439039	0.070754	0.270076
EPB41L3	ENSP00000441174	ENST00000544123	ENSG00000082397	erythrocyte membrane protein band 4.1-like 3 [Source:HGNC Symbol;Acc:3380]	-2.06413	0.0709516	0.270474
PA2G4	ENSP00000302886	ENST00000303305	ENSG00000170515	proliferation-associated 2G4, 38kDa [Source:HGNC Symbol;Acc:8550]	-0.535679	0.0712011	0.271065
LAMA2	ENSP00000400365	ENST00000421865	ENSG00000196569	laminin, alpha 2 [Source:HGNC Symbol;Acc:6482]	-0.878538	0.0712935	0.271065
RING1	ENSP00000363787	ENST00000374656	ENSG00000204227	ring finger protein 1 [Source:HGNC Symbol;Acc:10018]	-1.49119	0.0715153	0.271549
IQGAP1	ENSP00000268182	ENST00000268182	ENSG00000140575	IQ motif containing GTPase activating protein 1 [Source:HGNC Symbol;Acc:6110]	-0.354596	0.0716081	0.271549
DYNC1H1	ENSP00000348965	ENST00000360184	ENSG00000197102	dynein, cytoplasmic 1, heavy chain 1 [Source:HGNC Symbol;Acc:2961]	-0.565664	0.0717122	0.271589
LRRC47	ENSP00000367498	ENST00000378251	ENSG00000130764	leucine rich repeat containing 47 [Source:HGNC Symbol;Acc:29207]	-0.643203	0.0721384	0.272847
NTS	ENSP00000256010	ENST00000256010	ENSG00000133636	neurotensin [Source:HGNC Symbol;Acc:8038]	2.59725	0.0724208	0.273002
TMOD2	ENSP00000249700	ENST00000249700	ENSG00000128872	tropomodulin 2 (neuronal) [Source:HGNC Symbol;Acc:11872]	-2.23268	0.0725551	0.273002
PKN2	ENSP00000359552	ENST00000370521	ENSG00000065243	protein kinase N2 [Source:HGNC Symbol;Acc:9406]	-2.273	0.0725707	0.273002
SF3B1	ENSP00000335321	ENST00000335508	ENSG00000115524	splicing factor 3b, subunit 1, 155kDa [Source:HGNC Symbol;Acc:10768]	-0.720958	0.0725989	0.273002
SNX17	ENSP00000233575	ENST00000233575	ENSG00000115234	sorting nexin 17 [Source:HGNC Symbol;Acc:14979]	0.965863	0.0726499	0.273002
CCDC22	ENSP00000365401	ENST00000376227	ENSG00000101997	coiled-coil domain containing 22 [Source:HGNC Symbol;Acc:28909]	-0.701115	0.0728039	0.273227
C17orf85	ENSP00000373657	ENST00000389005	ENSG00000074356	chromosome 17 open reading frame 85 [Source:HGNC Symbol;Acc:24612]	-1.91409	0.0731805	0.274285
FAM129A	ENSP00000356481	ENST00000367511	ENSG00000135842	family with sequence similarity 129, member A [Source:HGNC Symbol;Acc:16784]	-1.27489	0.0734666	0.275002
GSS	ENSP00000216951	ENST00000216951	ENSG00000100983	glutathione synthetase [Source:HGNC Symbol;Acc:4624]	-0.476455	0.0737564	0.275436
DHX9	ENSP00000356520	ENST00000367549	ENSG00000135829	DEAH (Asp-Glu-Ala-His) box helicase 9 [Source:HGNC Symbol;Acc:2750]	-0.39593	0.0737724	0.275436
MRPL9	ENSP00000357823	ENST00000368830	ENSG00000143436	mitochondrial ribosomal protein L9 [Source:HGNC Symbol;Acc:14277]	-2.24758	0.0739761	0.275841
ZNF259	ENSP00000227322	ENST00000227322	ENSG00000109917	zinc finger protein 259 [Source:HGNC Symbol;Acc:13051]	-1.50857	0.074297	0.276682
MRPS36	ENSP00000256441	ENST00000256441	ENSG00000134056	mitochondrial ribosomal protein S36 [Source:HGNC Symbol;Acc:16631]	-0.911558	0.074471	0.276928
PHAX	ENSP00000297540	ENST00000297540	ENSG00000164902	phosphorylated adaptor for RNA export [Source:HGNC Symbol;Acc:10241]	-2.14174	0.0745538	0.276928
CCDC101	ENSP00000316114	ENST00000317058	ENSG00000176476	coiled-coil domain containing 101 [Source:HGNC Symbol;Acc:25156]	-2.03838	0.0748454	0.277655
EDC4	ENSP00000351811	ENST00000358933	ENSG00000038358	enhancer of mRNA decapping 4 [Source:HGNC Symbol;Acc:17157]	-0.615576	0.0750377	0.277831
USP10	ENSP00000219473	ENST00000219473	ENSG00000103194	ubiquitin specific peptidase 10 [Source:HGNC Symbol;Acc:12608]	-1.77694	0.0751507	0.277831
TRIM28	ENSP00000253024	ENST00000253024	ENSG00000130726	tripartite motif containing 28 [Source:HGNC Symbol;Acc:16384]	-2.29999	0.0751802	0.277831
ALDH7A1	ENSP00000387123	ENST00000409134	ENSG00000164904	aldehyde dehydrogenase 7 family, member A1 [Source:HGNC Symbol;Acc:877]	-0.773739	0.0755862	0.278859
AKAP9	ENSP00000348573	ENST00000356239	ENSG00000127914	A kinase (PRKA) anchor protein 9 [Source:HGNC Symbol;Acc:379]	-1.73872	0.0756506	0.278859
LIME1	ENSP00000476772	ENST00000493265	ENSG00000203896	Lck interacting transmembrane adaptor 1 [Source:HGNC Symbol;Acc:26016]	2.73709	0.0758292	0.279163
NUDC	ENSP00000319664	ENST00000321265	ENSG00000090273	nudC nuclear distribution protein [Source:HGNC Symbol;Acc:8045]	-0.608411	0.0760739	0.279378
CTR9	ENSP00000355013	ENST00000361367	ENSG00000198730	CTR9, Paf1/RNA polymerase II complex component [Source:HGNC Symbol;Acc:16850]	-1.75957	0.076163	0.279378
RAPH1	ENSP00000316543	ENST00000319170	ENSG00000173166	Ras association (RalGDS/AF-6) and pleckstrin homology domains 1 [Source:HGNC Symbol;Acc:14436]	-2.64675	0.0762141	0.279378
MSH2	ENSP00000233146	ENST00000233146	ENSG00000095002	mutS homolog 2 [Source:HGNC Symbol;Acc:7325]	-2.56405	0.0762729	0.279378
ARHGAP35	ENSP00000385720	ENST00000404338	ENSG00000160007	Rho GTPase activating protein 35 [Source:HGNC Symbol;Acc:4591]	-2.4122	0.0764767	0.279772
TFF1	ENSP00000291527	ENST00000291527	ENSG00000160182	trefoil factor 1 [Source:HGNC Symbol;Acc:11755]	2.71252	0.076633	0.27999
SPAST	ENSP00000320885	ENST00000315285	ENSG00000021574	spastin [Source:HGNC Symbol;Acc:11233]	-1.26778	0.0774674	0.282508
H1F0	ENSP00000344504	ENST00000340857	ENSG00000189060	H1 histone family, member 0 [Source:HGNC Symbol;Acc:4714]	-0.953739	0.0776084	0.282508
SNX15	ENSP00000366452	ENST00000377244	ENSG00000110025	sorting nexin 15 [Source:HGNC Symbol;Acc:14978]	-1.67065	0.0776928	0.282508
EFHD1	ENSP00000264059	ENST00000264059	ENSG00000115468	EF-hand domain family, member D1 [Source:HGNC Symbol;Acc:29556]	-1.4825	0.0777117	0.282508
BOD1L1	ENSP00000040738	ENST00000040738	ENSG00000038219	biorientation of chromosomes in cell division 1-like 1 [Source:HGNC Symbol;Acc:31792]	-1.85879	0.0780594	0.283297
DDX1	ENSP00000233084	ENST00000233084	ENSG00000079785	DEAD (Asp-Glu-Ala-Asp) box helicase 1 [Source:HGNC Symbol;Acc:2734]	-0.526047	0.0781239	0.283297
HEATR5A	ENSP00000437968	ENST00000543095	ENSG00000129493	HEAT repeat containing 5A [Source:HGNC Symbol;Acc:20276]	-1.53197	0.0783199	0.283321
OSBP	ENSP00000263847	ENST00000263847	ENSG00000110048	oxysterol binding protein [Source:HGNC Symbol;Acc:8503]	-0.760323	0.0783259	0.283321
	ENSP00000320295	ENST00000315491	ENSG00000258947	Tubulin beta-3 chain [Source:UniProtKB/Swiss-Prot;Acc:Q13509]	-0.838647	0.0785627	0.283785
B3GNT3	ENSP00000321874	ENST00000318683	ENSG00000179913	UDP-GlcNAc:betaGal beta-1,3-N-acetylglucosaminyltransferase 3 [Source:HGNC Symbol;Acc:13528]	-2.17902	0.0786918	0.283785
DHCR24	ENSP00000360316	ENST00000371269	ENSG00000116133	24-dehydrocholesterol reductase [Source:HGNC Symbol;Acc:2859]	-1.61069	0.0787593	0.283785
ARF6	ENSP00000298316	ENST00000298316	ENSG00000165527	ADP-ribosylation factor 6 [Source:HGNC Symbol;Acc:659]	-0.576434	0.0791101	0.283785
LRG1	ENSP00000302621	ENST00000306390	ENSG00000171236	leucine-rich alpha-2-glycoprotein 1 [Source:HGNC Symbol;Acc:29480]	0.870271	0.0792132	0.283785
DYNLRB1	ENSP00000349679	ENST00000357156	ENSG00000125971	dynein, light chain, roadblock-type 1 [Source:HGNC Symbol;Acc:15468]	1.41371	0.0793817	0.283785
DTD2	ENSP00000312224	ENST00000310850	ENSG00000129480	D-tyrosyl-tRNA deacylase 2 (putative) [Source:HGNC Symbol;Acc:20277]	-0.938473	0.0794145	0.283785
NDUFA12	ENSP00000448545	ENST00000546788	ENSG00000184752	NADH dehydrogenase (ubiquinone) 1 alpha subcomplex, 12 [Source:HGNC Symbol;Acc:23987]	-0.755721	0.079493	0.283785
MRTO4	ENSP00000364320	ENST00000330263	ENSG00000053372	mRNA turnover 4 homolog (S. cerevisiae) [Source:HGNC Symbol;Acc:18477]	-1.3669	0.0795823	0.283785
HSCB	ENSP00000216027	ENST00000216027	ENSG00000100209	HscB mitochondrial iron-sulfur cluster co-chaperone [Source:HGNC Symbol;Acc:28913]	-2.12847	0.0796239	0.283785
CCNK	ENSP00000374529	ENST00000389879	ENSG00000090061	cyclin K [Source:HGNC Symbol;Acc:1596]	-1.97485	0.0797625	0.283785
MSRB2	ENSP00000365693	ENST00000376510	ENSG00000148450	methionine sulfoxide reductase B2 [Source:HGNC Symbol;Acc:17061]	-2.09989	0.0798201	0.283785
GPX1	ENSP00000407375	ENST00000419783	ENSG00000233276	glutathione peroxidase 1 [Source:HGNC Symbol;Acc:4553]	0.404835	0.0798316	0.283785
PRKCDBP	ENSP00000307292	ENST00000303927	ENSG00000170955	protein kinase C, delta binding protein [Source:HGNC Symbol;Acc:9400]	-0.47473	0.0798654	0.283785
GATC	ENSP00000446872	ENST00000551765	ENSG00000257218	glutamyl-tRNA(Gln) amidotransferase, subunit C [Source:HGNC Symbol;Acc:25068]	-2.1432	0.0800298	0.283785
ALG1	ENSP00000262374	ENST00000262374	ENSG00000033011	ALG1, chitobiosyldiphosphodolichol beta-mannosyltransferase [Source:HGNC Symbol;Acc:18294]	-0.559775	0.0804422	0.283785
ALDOB	ENSP00000363988	ENST00000374855	ENSG00000136872	aldolase B, fructose-bisphosphate [Source:HGNC Symbol;Acc:417]	3.50092	0.0804474	0.283785
WDFY4	ENSP00000320563	ENST00000325239	ENSG00000128815	WDFY family member 4 [Source:HGNC Symbol;Acc:29323]	0.685242	0.0804654	0.283785
DST	ENSP00000244364	ENST00000244364	ENSG00000151914	dystonin [Source:HGNC Symbol;Acc:1090]	1.00501	0.0806356	0.283785
MAP1B	ENSP00000296755	ENST00000296755	ENSG00000131711	microtubule-associated protein 1B [Source:HGNC Symbol;Acc:6836]	-0.60849	0.0806587	0.283785
MDN1	ENSP00000358400	ENST00000369393	ENSG00000112159	MDN1, midasin homolog (yeast) [Source:HGNC Symbol;Acc:18302]	2.00753	0.0807278	0.283785
MNAT1	ENSP00000451017	ENST00000557134	ENSG00000020426	MNAT CDK-activating kinase assembly factor 1 [Source:HGNC Symbol;Acc:7181]	2.59214	0.0808496	0.283785
PGM2L1	ENSP00000298198	ENST00000298198	ENSG00000165434	phosphoglucomutase 2-like 1 [Source:HGNC Symbol;Acc:20898]	0.845594	0.0810269	0.283785
SIGLEC7	ENSP00000323328	ENST00000317643	ENSG00000168995	sialic acid binding Ig-like lectin 7 [Source:HGNC Symbol;Acc:10876]	2.0304	0.0812007	0.283785
GMFB	ENSP00000350757	ENST00000358056	ENSG00000197045	glia maturation factor, beta [Source:HGNC Symbol;Acc:4373]	-2.13719	0.081251	0.283785
MT-CO1	ENSP00000354499	ENST00000361624	ENSG00000198804	mitochondrially encoded cytochrome c oxidase I [Source:HGNC Symbol;Acc:7419]	-1.74325	0.0813489	0.283785
CD177	ENSP00000475577	ENST00000607517	ENSG00000204936	CD177 molecule [Source:HGNC Symbol;Acc:30072]	-2.7886	0.0814789	0.283785
LRRC16A	ENSP00000331983	ENST00000329474	ENSG00000079691	leucine rich repeat containing 16A [Source:HGNC Symbol;Acc:21581]	-1.84307	0.0815255	0.283785
ZNF579	ENSP00000320188	ENST00000325421	ENSG00000218891	zinc finger protein 579 [Source:HGNC Symbol;Acc:26646]	1.2981	0.0815267	0.283785
PDHX	ENSP00000227868	ENST00000227868	ENSG00000110435	pyruvate dehydrogenase complex, component X [Source:HGNC Symbol;Acc:21350]	-1.94977	0.0815272	0.283785
GMPS	ENSP00000419851	ENST00000496455	ENSG00000163655	guanine monphosphate synthase [Source:HGNC Symbol;Acc:4378]	-0.675168	0.0815845	0.283785
EGLN1	ENSP00000355601	ENST00000366641	ENSG00000135766	egl-9 family hypoxia-inducible factor 1 [Source:HGNC Symbol;Acc:1232]	-2.15633	0.0819091	0.284154
PPIL4	ENSP00000253329	ENST00000253329	ENSG00000131013	peptidylprolyl isomerase (cyclophilin)-like 4 [Source:HGNC Symbol;Acc:15702]	-1.62999	0.0821473	0.284154
EPB41L4B	ENSP00000363685	ENST00000374557	ENSG00000095203	erythrocyte membrane protein band 4.1 like 4B [Source:HGNC Symbol;Acc:19818]	-2.24626	0.0822133	0.284154
CHMP4B	ENSP00000217402	ENST00000217402	ENSG00000101421	charged multivesicular body protein 4B [Source:HGNC Symbol;Acc:16171]	-0.745131	0.0822139	0.284154
PPAP2B	ENSP00000360296	ENST00000371250	ENSG00000162407	phosphatidic acid phosphatase type 2B [Source:HGNC Symbol;Acc:9229]	-1.59212	0.0822388	0.284154
PPIF	ENSP00000225174	ENST00000225174	ENSG00000108179	peptidylprolyl isomerase F [Source:HGNC Symbol;Acc:9259]	2.08668	0.0823337	0.284154
SDHA	ENSP00000264932	ENST00000264932	ENSG00000073578	succinate dehydrogenase complex, subunit A, flavoprotein (Fp) [Source:HGNC Symbol;Acc:10680]	-0.565981	0.0823763	0.284154
MTMR12	ENSP00000371577	ENST00000382142	ENSG00000150712	myotubularin related protein 12 [Source:HGNC Symbol;Acc:18191]	-1.7374	0.0825022	0.28425
HSPA4L	ENSP00000425645	ENST00000505726	ENSG00000164070	heat shock 70kDa protein 4-like [Source:HGNC Symbol;Acc:17041]	-1.18513	0.082604	0.284263
MCM7	ENSP00000307288	ENST00000303887	ENSG00000166508	minichromosome maintenance complex component 7 [Source:HGNC Symbol;Acc:6950]	-2.43188	0.0828636	0.284403
WDR44	ENSP00000254029	ENST00000254029	ENSG00000131725	WD repeat domain 44 [Source:HGNC Symbol;Acc:30512]	-2.4748	0.0829177	0.284403
HSD17B12	ENSP00000278353	ENST00000278353	ENSG00000149084	hydroxysteroid (17-beta) dehydrogenase 12 [Source:HGNC Symbol;Acc:18646]	-0.634633	0.0829385	0.284403
PDIA4	ENSP00000286091	ENST00000286091	ENSG00000155660	protein disulfide isomerase family A, member 4 [Source:HGNC Symbol;Acc:30167]	-0.648953	0.0832011	0.284735
MRPL16	ENSP00000300151	ENST00000300151	ENSG00000166902	mitochondrial ribosomal protein L16 [Source:HGNC Symbol;Acc:14476]	-2.14354	0.0833481	0.284735
CHDH	ENSP00000319851	ENST00000315251	ENSG00000016391	choline dehydrogenase [Source:HGNC Symbol;Acc:24288]	-2.67674	0.083361	0.284735
FSCN1	ENSP00000371798	ENST00000382361	ENSG00000075618	fascin homolog 1, actin-bundling protein (Strongylocentrotus purpuratus) [Source:HGNC Symbol;Acc:11148]	0.478938	0.0836499	0.284735
PIK3CA	ENSP00000263967	ENST00000263967	ENSG00000121879	phosphatidylinositol-4,5-bisphosphate 3-kinase, catalytic subunit alpha [Source:HGNC Symbol;Acc:8975]	2.41827	0.0836629	0.284735
JAK1	ENSP00000343204	ENST00000342505	ENSG00000162434	Janus kinase 1 [Source:HGNC Symbol;Acc:6190]	-1.35697	0.0837189	0.284735
ECHS1	ENSP00000357535	ENST00000368547	ENSG00000127884	enoyl CoA hydratase, short chain, 1, mitochondrial [Source:HGNC Symbol;Acc:3151]	-0.61398	0.0837224	0.284735
EIF2B1	ENSP00000416250	ENST00000424014	ENSG00000111361	eukaryotic translation initiation factor 2B, subunit 1 alpha, 26kDa [Source:HGNC Symbol;Acc:3257]	-2.26562	0.0841643	0.285902
CDA	ENSP00000364212	ENST00000375071	ENSG00000158825	cytidine deaminase [Source:HGNC Symbol;Acc:1712]	1.83872	0.0844293	0.286241
SVIP	ENSP00000346130	ENST00000354193	ENSG00000198168	small VCP/p97-interacting protein [Source:HGNC Symbol;Acc:25238]	-2.10124	0.0844613	0.286241
VPS52	ENSP00000409952	ENST00000445902	ENSG00000223501	vacuolar protein sorting 52 homolog (S. cerevisiae) [Source:HGNC Symbol;Acc:10518]	-2.14079	0.0845675	0.286267
C5	ENSP00000223642	ENST00000223642	ENSG00000106804	complement component 5 [Source:HGNC Symbol;Acc:1331]	0.966503	0.0850783	0.28766
SRSF9	ENSP00000229390	ENST00000229390	ENSG00000111786	serine/arginine-rich splicing factor 9 [Source:HGNC Symbol;Acc:10791]	-1.78915	0.0852186	0.287799
VBP1	ENSP00000286428	ENST00000286428	ENSG00000155959	von Hippel-Lindau binding protein 1 [Source:HGNC Symbol;Acc:12662]	-0.805326	0.0854928	0.288368
MCU	ENSP00000362144	ENST00000373053	ENSG00000156026	mitochondrial calcium uniporter [Source:HGNC Symbol;Acc:23526]	-0.704955	0.085586	0.288368
AK3	ENSP00000371230	ENST00000381809	ENSG00000147853	adenylate kinase 3 [Source:HGNC Symbol;Acc:17376]	-0.656751	0.0858871	0.288864
C8G	ENSP00000224181	ENST00000224181	ENSG00000176919	complement component 8, gamma polypeptide [Source:HGNC Symbol;Acc:1354]	1.18121	0.0859324	0.288864
SLC25A46	ENSP00000348211	ENST00000355943	ENSG00000164209	solute carrier family 25, member 46 [Source:HGNC Symbol;Acc:25198]	2.11323	0.0863141	0.289812
GNA13	ENSP00000400717	ENST00000439174	ENSG00000120063	guanine nucleotide binding protein (G protein), alpha 13 [Source:HGNC Symbol;Acc:4381]	-0.333391	0.0864979	0.290093
LIN7C	ENSP00000278193	ENST00000278193	ENSG00000148943	lin-7 homolog C (C. elegans) [Source:HGNC Symbol;Acc:17789]	-1.21571	0.0867279	0.290528
ZNRF2	ENSP00000323879	ENST00000323037	ENSG00000180233	zinc and ring finger 2 [Source:HGNC Symbol;Acc:22316]	-1.99124	0.087342	0.292035
BIRC6	ENSP00000393596	ENST00000421745	ENSG00000115760	baculoviral IAP repeat containing 6 [Source:HGNC Symbol;Acc:13516]	-1.67284	0.087379	0.292035
MT-CYB	ENSP00000354554	ENST00000361789	ENSG00000198727	mitochondrially encoded cytochrome b [Source:HGNC Symbol;Acc:7427]	1.67975	0.0875836	0.292382
PTK7	ENSP00000230419	ENST00000230419	ENSG00000112655	protein tyrosine kinase 7 [Source:HGNC Symbol;Acc:9618]	0.886672	0.0879574	0.293292
DPYSL3	ENSP00000343690	ENST00000343218	ENSG00000113657	dihydropyrimidinase-like 3 [Source:HGNC Symbol;Acc:3015]	0.757154	0.0884307	0.294246
LMCD1	ENSP00000157600	ENST00000157600	ENSG00000071282	LIM and cysteine-rich domains 1 [Source:HGNC Symbol;Acc:6633]	1.56156	0.0885395	0.294246
PDS5A	ENSP00000303427	ENST00000303538	ENSG00000121892	PDS5, regulator of cohesion maintenance, homolog A (S. cerevisiae) [Source:HGNC Symbol;Acc:29088]	-0.819732	0.0885698	0.294246
FERMT1	ENSP00000217289	ENST00000217289	ENSG00000101311	fermitin family member 1 [Source:HGNC Symbol;Acc:15889]	-1.76826	0.0886491	0.294246
SKIV2L	ENSP00000364543	ENST00000375394	ENSG00000204351	superkiller viralicidic activity 2-like (S. cerevisiae) [Source:HGNC Symbol;Acc:10898]	-1.47336	0.0887952	0.294394
IKBIP	ENSP00000299157	ENST00000299157	ENSG00000166130	IKBKB interacting protein [Source:HGNC Symbol;Acc:26430]	1.1644	0.089028	0.294829
ADAM10	ENSP00000260408	ENST00000260408	ENSG00000137845	ADAM metallopeptidase domain 10 [Source:HGNC Symbol;Acc:188]	-0.462222	0.0891757	0.294871
NDRG4	ENSP00000258187	ENST00000258187	ENSG00000103034	NDRG family member 4 [Source:HGNC Symbol;Acc:14466]	2.71267	0.089316	0.294871
UBE2Z	ENSP00000354201	ENST00000360943	ENSG00000159202	ubiquitin-conjugating enzyme E2Z [Source:HGNC Symbol;Acc:25847]	-0.722223	0.0893457	0.294871
ERCC5	ENSP00000347978	ENST00000355739	ENSG00000134899	excision repair cross-complementing rodent repair deficiency, complementation group 5 [Source:HGNC Symbol;Acc:3437]	2.18233	0.0895151	0.295003
C14orf1	ENSP00000256319	ENST00000256319	ENSG00000133935	chromosome 14 open reading frame 1 [Source:HGNC Symbol;Acc:1187]	-3.09097	0.0895891	0.295003
GOLGA2	ENSP00000416097	ENST00000421699	ENSG00000167110	golgin A2 [Source:HGNC Symbol;Acc:4425]	-0.728888	0.0896952	0.295018
TOR4A	ENSP00000350102	ENST00000357503	ENSG00000198113	torsin family 4, member A [Source:HGNC Symbol;Acc:25981]	-0.590863	0.0899609	0.295293
POLR2A	ENSP00000314949	ENST00000322644	ENSG00000181222	polymerase (RNA) II (DNA directed) polypeptide A, 220kDa [Source:HGNC Symbol;Acc:9187]	-1.87043	0.0899825	0.295293
GNA11	ENSP00000078429	ENST00000078429	ENSG00000088256	guanine nucleotide binding protein (G protein), alpha 11 (Gq class) [Source:HGNC Symbol;Acc:4379]	-0.980456	0.0903887	0.296291
SMPD3	ENSP00000219334	ENST00000219334	ENSG00000103056	sphingomyelin phosphodiesterase 3, neutral membrane (neutral sphingomyelinase II) [Source:HGNC Symbol;Acc:14240]	-2.3002	0.0906086	0.296677
FAM105A	ENSP00000274217	ENST00000274217	ENSG00000145569	family with sequence similarity 105, member A [Source:HGNC Symbol;Acc:25629]	-1.06176	0.0907323	0.296747
DHRS7B	ENSP00000468585	ENST00000579303	ENSG00000109016	dehydrogenase/reductase (SDR family) member 7B [Source:HGNC Symbol;Acc:24547]	-1.48239	0.0910895	0.297044
TAMM41	ENSP00000398596	ENST00000455809	ENSG00000144559	TAM41, mitochondrial translocator assembly and maintenance protein, homolog (S. cerevisiae) [Source:HGNC Symbol;Acc:25187]	-1.38131	0.0911885	0.297044
GIPC2	ENSP00000359795	ENST00000370759	ENSG00000137960	GIPC PDZ domain containing family, member 2 [Source:HGNC Symbol;Acc:18177]	-2.36675	0.0911984	0.297044
STX4	ENSP00000317714	ENST00000313843	ENSG00000103496	syntaxin 4 [Source:HGNC Symbol;Acc:11439]	-1.95961	0.0912326	0.297044
GAL3ST2	ENSP00000192314	ENST00000192314	ENSG00000154252	galactose-3-O-sulfotransferase 2 [Source:HGNC Symbol;Acc:24869]	-2.44058	0.0914607	0.297452
SET	ENSP00000318012	ENST00000322030	ENSG00000119335	SET nuclear oncogene [Source:HGNC Symbol;Acc:10760]	-2.58245	0.091712	0.297908
SPTB	ENSP00000374372	ENST00000389722	ENSG00000070182	spectrin, beta, erythrocytic [Source:HGNC Symbol;Acc:11274]	1.54149	0.0918063	0.297908
SLC25A5	ENSP00000360671	ENST00000317881	ENSG00000005022	solute carrier family 25 (mitochondrial carrier; adenine nucleotide translocator), member 5 [Source:HGNC Symbol;Acc:10991]	-0.84334	0.092092	0.298502
PWP2	ENSP00000291576	ENST00000291576	ENSG00000241945	PWP2 periodic tryptophan protein homolog (yeast) [Source:HGNC Symbol;Acc:9711]	-0.848598	0.0924063	0.299186
GCC2	ENSP00000307939	ENST00000309863	ENSG00000135968	GRIP and coiled-coil domain containing 2 [Source:HGNC Symbol;Acc:23218]	-0.96943	0.0932539	0.300967
APOB	ENSP00000233242	ENST00000233242	ENSG00000084674	apolipoprotein B [Source:HGNC Symbol;Acc:603]	0.846356	0.0934786	0.300967
CRADD	ENSP00000327647	ENST00000332896	ENSG00000169372	CASP2 and RIPK1 domain containing adaptor with death domain [Source:HGNC Symbol;Acc:2340]	-1.90534	0.0934798	0.300967
SLC29A1	ENSP00000319152	ENST00000313248	ENSG00000112759	solute carrier family 29 (equilibrative nucleoside transporter), member 1 [Source:HGNC Symbol;Acc:11003]	-3.25584	0.0936017	0.300967
IGKV1OR2-108	ENSP00000474717	ENST00000542081	ENSG00000231292	immunoglobulin kappa variable 1/OR2-108 (non-functional) [Source:HGNC Symbol;Acc:5767]	0.825983	0.093681	0.300967
LRPAP1	ENSP00000421922	ENST00000500728	ENSG00000163956	low density lipoprotein receptor-related protein associated protein 1 [Source:HGNC Symbol;Acc:6701]	-0.32952	0.0936889	0.300967
ACO2	ENSP00000216254	ENST00000216254	ENSG00000100412	aconitase 2, mitochondrial [Source:HGNC Symbol;Acc:118]	-0.450361	0.0937818	0.300967
MRPS25	ENSP00000253686	ENST00000253686	ENSG00000131368	mitochondrial ribosomal protein S25 [Source:HGNC Symbol;Acc:14511]	-2.27269	0.0937864	0.300967
FAM98B	ENSP00000380734	ENST00000397609	ENSG00000171262	family with sequence similarity 98, member B [Source:HGNC Symbol;Acc:26773]	-0.834295	0.0940601	0.3011
NDUFS4	ENSP00000296684	ENST00000296684	ENSG00000164258	NADH dehydrogenase (ubiquinone) Fe-S protein 4, 18kDa (NADH-coenzyme Q reductase) [Source:HGNC Symbol;Acc:7711]	-2.57014	0.0940988	0.3011
PAWR	ENSP00000328088	ENST00000328827	ENSG00000177425	PRKC, apoptosis, WT1, regulator [Source:HGNC Symbol;Acc:8614]	-1.05428	0.094139	0.3011
WTAP	ENSP00000351141	ENST00000358372	ENSG00000146457	Wilms tumor 1 associated protein [Source:HGNC Symbol;Acc:16846]	-1.75017	0.0945252	0.302002
THBD	ENSP00000366307	ENST00000377103	ENSG00000178726	thrombomodulin [Source:HGNC Symbol;Acc:11784]	-1.79124	0.0946563	0.302088
RTN4	ENSP00000378107	ENST00000394609	ENSG00000115310	reticulon 4 [Source:HGNC Symbol;Acc:14085]	-1.68042	0.0952666	0.303702
RBM27	ENSP00000265271	ENST00000265271	ENSG00000091009	RNA binding motif protein 27 [Source:HGNC Symbol;Acc:29243]	-1.45855	0.0955602	0.304303
PCOLCE	ENSP00000223061	ENST00000223061	ENSG00000106333	procollagen C-endopeptidase enhancer [Source:HGNC Symbol;Acc:8738]	1.16979	0.0958422	0.304867
SNRNP70	ENSP00000472998	ENST00000598441	ENSG00000104852	small nuclear ribonucleoprotein 70kDa (U1) [Source:HGNC Symbol;Acc:11150]	-1.66132	0.096223	0.305743
NCAPG	ENSP00000251496	ENST00000251496	ENSG00000109805	non-SMC condensin I complex, subunit G [Source:HGNC Symbol;Acc:24304]	-1.6497	0.096484	0.306236
COG4	ENSP00000315775	ENST00000323786	ENSG00000103051	component of oligomeric golgi complex 4 [Source:HGNC Symbol;Acc:18620]	-0.927425	0.0968382	0.307025
CHCHD6	ENSP00000290913	ENST00000290913	ENSG00000159685	coiled-coil-helix-coiled-coil-helix domain containing 6 [Source:HGNC Symbol;Acc:28184]	-0.774185	0.0971801	0.307756
TPMT	ENSP00000312304	ENST00000309983	ENSG00000137364	thiopurine S-methyltransferase [Source:HGNC Symbol;Acc:12014]	-0.890193	0.0972809	0.307756
GOT2	ENSP00000245206	ENST00000245206	ENSG00000125166	glutamic-oxaloacetic transaminase 2, mitochondrial [Source:HGNC Symbol;Acc:4433]	-0.891783	0.0975969	0.308399
MYH9	ENSP00000216181	ENST00000216181	ENSG00000100345	myosin, heavy chain 9, non-muscle [Source:HGNC Symbol;Acc:7579]	0.500566	0.097697	0.308399
COA3	ENSP00000354762	ENST00000328434	ENSG00000183978	cytochrome c oxidase assembly factor 3 [Source:HGNC Symbol;Acc:24990]	-2.60818	0.0984576	0.310463
NCBP1	ENSP00000364289	ENST00000375147	ENSG00000136937	nuclear cap binding protein subunit 1, 80kDa [Source:HGNC Symbol;Acc:7658]	-0.564288	0.0986846	0.31084
GLTP	ENSP00000315263	ENST00000318348	ENSG00000139433	glycolipid transfer protein [Source:HGNC Symbol;Acc:24867]	-1.44364	0.0988701	0.311087
HLA-DRA	ENSP00000378786	ENST00000395388	ENSG00000204287	major histocompatibility complex, class II, DR alpha [Source:HGNC Symbol;Acc:4947]	0.654764	0.0995647	0.312619
UBQLN4	ENSP00000357292	ENST00000368309	ENSG00000160803	ubiquilin 4 [Source:HGNC Symbol;Acc:1237]	-0.571965	0.0995724	0.312619
EPHB3	ENSP00000332118	ENST00000330394	ENSG00000182580	EPH receptor B3 [Source:HGNC Symbol;Acc:3394]	-2.35276	0.0999513	0.313469
IARS2	ENSP00000303279	ENST00000302637	ENSG00000067704	isoleucyl-tRNA synthetase 2, mitochondrial [Source:HGNC Symbol;Acc:29685]	-1.76594	0.100235	0.31402
MUC6	ENSP00000406861	ENST00000421673	ENSG00000184956	mucin 6, oligomeric mucus/gel-forming [Source:HGNC Symbol;Acc:7517]	2.55534	0.101131	0.316486
RPS13	ENSP00000435777	ENST00000525634	ENSG00000110700	ribosomal protein S13 [Source:HGNC Symbol;Acc:10386]	-0.997796	0.10126	0.316546
MOCS3	ENSP00000244051	ENST00000244051	ENSG00000124217	molybdenum cofactor synthesis 3 [Source:HGNC Symbol;Acc:15765]	-1.90314	0.10213	0.318924
APMAP	ENSP00000217456	ENST00000217456	ENSG00000101474	adipocyte plasma membrane associated protein [Source:HGNC Symbol;Acc:13238]	-2.53478	0.102455	0.319111
METAP2	ENSP00000450063	ENST00000551840	ENSG00000111142	methionyl aminopeptidase 2 [Source:HGNC Symbol;Acc:16672]	-1.99973	0.102515	0.319111
UQCRC1	ENSP00000203407	ENST00000203407	ENSG00000010256	ubiquinol-cytochrome c reductase core protein I [Source:HGNC Symbol;Acc:12585]	-0.69094	0.102729	0.319111
RPL5	ENSP00000359345	ENST00000370321	ENSG00000122406	ribosomal protein L5 [Source:HGNC Symbol;Acc:10360]	-0.555336	0.102812	0.319111
TMX1	ENSP00000393316	ENST00000457354	ENSG00000139921	thioredoxin-related transmembrane protein 1 [Source:HGNC Symbol;Acc:15487]	-0.463769	0.102813	0.319111
SYAP1	ENSP00000369500	ENST00000380155	ENSG00000169895	synapse associated protein 1 [Source:HGNC Symbol;Acc:16273]	-2.01577	0.103032	0.319111
CHMP1B	ENSP00000432279	ENST00000526991	ENSG00000255112	charged multivesicular body protein 1B [Source:HGNC Symbol;Acc:24287]	-1.73672	0.103034	0.319111
TCEA1	ENSP00000428426	ENST00000521604	ENSG00000187735	transcription elongation factor A (SII), 1 [Source:HGNC Symbol;Acc:11612]	-0.913994	0.103137	0.319111
COG6	ENSP00000397441	ENST00000455146	ENSG00000133103	component of oligomeric golgi complex 6 [Source:HGNC Symbol;Acc:18621]	-1.78413	0.103195	0.319111
DOCK11	ENSP00000276202	ENST00000276202	ENSG00000147251	dedicator of cytokinesis 11 [Source:HGNC Symbol;Acc:23483]	0.783449	0.10329	0.319111
MT-ND4	ENSP00000354961	ENST00000361381	ENSG00000198886	mitochondrially encoded NADH dehydrogenase 4 [Source:HGNC Symbol;Acc:7459]	-0.441844	0.103568	0.319627
SET	ENSP00000361777	ENST00000372692	ENSG00000119335	SET nuclear oncogene [Source:HGNC Symbol;Acc:10760]	-2.06742	0.1037	0.319697
SYTL2	ENSP00000352065	ENST00000359152	ENSG00000137501	synaptotagmin-like 2 [Source:HGNC Symbol;Acc:15585]	2.27761	0.10419	0.320768
TAF10	ENSP00000299424	ENST00000299424	ENSG00000166337	TAF10 RNA polymerase II, TATA box binding protein (TBP)-associated factor, 30kDa [Source:HGNC Symbol;Acc:11543]	-1.7594	0.104269	0.320768
DRG1	ENSP00000329715	ENST00000331457	ENSG00000185721	developmentally regulated GTP binding protein 1 [Source:HGNC Symbol;Acc:3029]	-0.924941	0.104969	0.322065
FBXL17	ENSP00000437464	ENST00000542267	ENSG00000145743	F-box and leucine-rich repeat protein 17 [Source:HGNC Symbol;Acc:13615]	-1.69803	0.105018	0.322065
AKAP8	ENSP00000269701	ENST00000269701	ENSG00000105127	A kinase (PRKA) anchor protein 8 [Source:HGNC Symbol;Acc:378]	-1.48998	0.105024	0.322065
TUBB2B	ENSP00000259818	ENST00000259818	ENSG00000137285	tubulin, beta 2B class IIb [Source:HGNC Symbol;Acc:30829]	-3.09395	0.105248	0.322373
MBD2	ENSP00000256429	ENST00000256429	ENSG00000134046	methyl-CpG binding domain protein 2 [Source:HGNC Symbol;Acc:6917]	-1.79479	0.105441	0.322373
SFRP1	ENSP00000220772	ENST00000220772	ENSG00000104332	secreted frizzled-related protein 1 [Source:HGNC Symbol;Acc:10776]	-1.96415	0.105457	0.322373
FAM47E-STBD1	ENSP00000237642	ENST00000237642	ENSG00000118804	FAM47E-STBD1 readthrough [Source:HGNC Symbol;Acc:44667]	-1.56421	0.106042	0.323819
RBP2	ENSP00000232217	ENST00000232217	ENSG00000114113	retinol binding protein 2, cellular [Source:HGNC Symbol;Acc:9920]	3.16235	0.106194	0.323943
CRYL1	ENSP00000298248	ENST00000298248	ENSG00000165475	crystallin, lambda 1 [Source:HGNC Symbol;Acc:18246]	-0.738931	0.107378	0.327092
TNS1	ENSP00000405460	ENST00000446903	ENSG00000079308	tensin 1 [Source:HGNC Symbol;Acc:11973]	-1.81371	0.107452	0.327092
SBDS	ENSP00000246868	ENST00000246868	ENSG00000126524	Shwachman-Bodian-Diamond syndrome [Source:HGNC Symbol;Acc:19440]	-0.90225	0.10761	0.327229
EIF3G	ENSP00000253108	ENST00000253108	ENSG00000130811	eukaryotic translation initiation factor 3, subunit G [Source:HGNC Symbol;Acc:3274]	-0.626492	0.107985	0.327543
TMPO	ENSP00000340251	ENST00000343315	ENSG00000120802	thymopoietin [Source:HGNC Symbol;Acc:11875]	-2.02593	0.108088	0.327543
NUDT19	ENSP00000380251	ENST00000397061	ENSG00000213965	nudix (nucleoside diphosphate linked moiety X)-type motif 19 [Source:HGNC Symbol;Acc:32036]	-1.77314	0.108147	0.327543
SMS	ENSP00000385746	ENST00000404933	ENSG00000102172	spermine synthase [Source:HGNC Symbol;Acc:11123]	-2.22438	0.108286	0.327543
CNOT11	ENSP00000289382	ENST00000289382	ENSG00000158435	CCR4-NOT transcription complex, subunit 11 [Source:HGNC Symbol;Acc:25217]	-1.82272	0.108357	0.327543
C4B	ENSP00000415941	ENST00000435363	ENSG00000224389	complement component 4B (Chido blood group) [Source:HGNC Symbol;Acc:1324]	0.849515	0.108469	0.327543
RNASEH2A	ENSP00000221486	ENST00000221486	ENSG00000104889	ribonuclease H2, subunit A [Source:HGNC Symbol;Acc:18518]	-1.59609	0.108503	0.327543
IGFALS	ENSP00000215539	ENST00000215539	ENSG00000099769	insulin-like growth factor binding protein, acid labile subunit [Source:HGNC Symbol;Acc:5468]	1.12908	0.109602	0.329555
ACAD9	ENSP00000312618	ENST00000308982	ENSG00000177646	acyl-CoA dehydrogenase family, member 9 [Source:HGNC Symbol;Acc:21497]	-0.698354	0.109626	0.329555
STOML2	ENSP00000348886	ENST00000356493	ENSG00000165283	stomatin (EPB72)-like 2 [Source:HGNC Symbol;Acc:14559]	-0.717942	0.109708	0.329555
PDIA2	ENSP00000219406	ENST00000219406	ENSG00000185615	protein disulfide isomerase family A, member 2 [Source:HGNC Symbol;Acc:14180]	1.74951	0.109902	0.329555
SART1	ENSP00000310448	ENST00000312397	ENSG00000175467	squamous cell carcinoma antigen recognized by T cells [Source:HGNC Symbol;Acc:10538]	-2.10587	0.10997	0.329555
EIF2B5	ENSP00000273783	ENST00000273783	ENSG00000145191	eukaryotic translation initiation factor 2B, subunit 5 epsilon, 82kDa [Source:HGNC Symbol;Acc:3261]	-1.49537	0.11013	0.329555
UTP20	ENSP00000261637	ENST00000261637	ENSG00000120800	UTP20, small subunit (SSU) processome component, homolog (yeast) [Source:HGNC Symbol;Acc:17897]	-1.58172	0.110298	0.329555
PCBD1	ENSP00000299299	ENST00000299299	ENSG00000166228	pterin-4 alpha-carbinolamine dehydratase/dimerization cofactor of hepatocyte nuclear factor 1 alpha [Source:HGNC Symbol;Acc:8646]	-0.909143	0.110475	0.329555
ABHD3	ENSP00000289119	ENST00000289119	ENSG00000158201	abhydrolase domain containing 3 [Source:HGNC Symbol;Acc:18718]	-2.14005	0.110507	0.329555
DGAT1	ENSP00000332258	ENST00000332324	ENSG00000185000	diacylglycerol O-acyltransferase 1 [Source:HGNC Symbol;Acc:2843]	-2.93981	0.110601	0.329555
DOK2	ENSP00000276420	ENST00000276420	ENSG00000147443	docking protein 2, 56kDa [Source:HGNC Symbol;Acc:2991]	1.35258	0.11061	0.329555
DCLK1	ENSP00000353846	ENST00000360631	ENSG00000133083	doublecortin-like kinase 1 [Source:HGNC Symbol;Acc:2700]	-1.68279	0.110737	0.329555
NGFR	ENSP00000172229	ENST00000172229	ENSG00000064300	nerve growth factor receptor [Source:HGNC Symbol;Acc:7809]	-2.50176	0.110745	0.329555
PAK1	ENSP00000348696	ENST00000356341	ENSG00000149269	p21 protein (Cdc42/Rac)-activated kinase 1 [Source:HGNC Symbol;Acc:8590]	-1.4911	0.11076	0.329555
NARS2	ENSP00000281038	ENST00000281038	ENSG00000137513	asparaginyl-tRNA synthetase 2, mitochondrial (putative) [Source:HGNC Symbol;Acc:26274]	-2.20388	0.111049	0.330075
PPP1R14B	ENSP00000310117	ENST00000309318	ENSG00000173457	protein phosphatase 1, regulatory (inhibitor) subunit 14B [Source:HGNC Symbol;Acc:9057]	-2.05299	0.111619	0.33143
YWHAH	ENSP00000248975	ENST00000248975	ENSG00000128245	tyrosine 3-monooxygenase/tryptophan 5-monooxygenase activation protein, eta [Source:HGNC Symbol;Acc:12853]	-0.396478	0.112048	0.332293
SDR39U1	ENSP00000382327	ENST00000399395	ENSG00000100445	short chain dehydrogenase/reductase family 39U, member 1 [Source:HGNC Symbol;Acc:20275]	-1.47137	0.112139	0.332293
SPTAN1	ENSP00000361824	ENST00000372739	ENSG00000197694	spectrin, alpha, non-erythrocytic 1 [Source:HGNC Symbol;Acc:11273]	-1.66901	0.112885	0.334163
GUCA2A	ENSP00000349493	ENST00000357001	ENSG00000197273	guanylate cyclase activator 2A (guanylin) [Source:HGNC Symbol;Acc:4682]	-1.97395	0.113031	0.334255
NCOA5	ENSP00000290231	ENST00000290231	ENSG00000124160	nuclear receptor coactivator 5 [Source:HGNC Symbol;Acc:15909]	-1.81347	0.113789	0.336153
SPRYD4	ENSP00000338034	ENST00000338146	ENSG00000176422	SPRY domain containing 4 [Source:HGNC Symbol;Acc:27468]	-0.551318	0.114176	0.336954
LARP1	ENSP00000428589	ENST00000518297	ENSG00000155506	La ribonucleoprotein domain family, member 1 [Source:HGNC Symbol;Acc:29531]	-2.25173	0.114634	0.337897
PDCD11	ENSP00000358812	ENST00000369797	ENSG00000148843	programmed cell death 11 [Source:HGNC Symbol;Acc:13408]	-0.76373	0.114729	0.337897
MCM4	ENSP00000430194	ENST00000523944	ENSG00000104738	minichromosome maintenance complex component 4 [Source:HGNC Symbol;Acc:6947]	-2.15717	0.114879	0.337996
ATP5O	ENSP00000290299	ENST00000290299	ENSG00000241837	ATP synthase, H+ transporting, mitochondrial F1 complex, O subunit [Source:HGNC Symbol;Acc:850]	-0.787543	0.115279	0.338046
ITGA1	ENSP00000282588	ENST00000282588	ENSG00000213949	integrin, alpha 1 [Source:HGNC Symbol;Acc:6134]	-0.470154	0.115383	0.338046
SLC25A6	ENSP00000370808	ENST00000381401	ENSG00000169100	solute carrier family 25 (mitochondrial carrier; adenine nucleotide translocator), member 6 [Source:HGNC Symbol;Acc:10992]	-0.489646	0.115512	0.338046
RAD21	ENSP00000297338	ENST00000297338	ENSG00000164754	RAD21 homolog (S. pombe) [Source:HGNC Symbol;Acc:9811]	-0.774638	0.115532	0.338046
COLEC12	ENSP00000383115	ENST00000400256	ENSG00000158270	collectin sub-family member 12 [Source:HGNC Symbol;Acc:16016]	-2.00416	0.115864	0.338046
PDCL3	ENSP00000264254	ENST00000264254	ENSG00000115539	phosducin-like 3 [Source:HGNC Symbol;Acc:28860]	-1.73006	0.115923	0.338046
TMEM57	ENSP00000363463	ENST00000374343	ENSG00000204178	transmembrane protein 57 [Source:HGNC Symbol;Acc:25572]	-1.18418	0.115973	0.338046
BPIFB1	ENSP00000253354	ENST00000253354	ENSG00000125999	BPI fold containing family B, member 1 [Source:HGNC Symbol;Acc:16108]	2.04754	0.116204	0.338046
OAS3	ENSP00000228928	ENST00000228928	ENSG00000111331	2'-5'-oligoadenylate synthetase 3, 100kDa [Source:HGNC Symbol;Acc:8088]	0.70296	0.116211	0.338046
KPNA3	ENSP00000261667	ENST00000261667	ENSG00000102753	karyopherin alpha 3 (importin alpha 4) [Source:HGNC Symbol;Acc:6396]	-0.326302	0.116233	0.338046
CBR4	ENSP00000303525	ENST00000306193	ENSG00000145439	carbonyl reductase 4 [Source:HGNC Symbol;Acc:25891]	1.69816	0.116419	0.338046
CPXM1	ENSP00000369979	ENST00000380605	ENSG00000088882	carboxypeptidase X (M14 family), member 1 [Source:HGNC Symbol;Acc:15771]	2.31081	0.11656	0.338046
EIF5B	ENSP00000289371	ENST00000289371	ENSG00000158417	eukaryotic translation initiation factor 5B [Source:HGNC Symbol;Acc:30793]	-0.599813	0.116645	0.338046
AVL9	ENSP00000315568	ENST00000318709	ENSG00000105778	AVL9 homolog (S. cerevisiase) [Source:HGNC Symbol;Acc:28994]	-1.85568	0.116648	0.338046
HSP90B1	ENSP00000299767	ENST00000299767	ENSG00000166598	heat shock protein 90kDa beta (Grp94), member 1 [Source:HGNC Symbol;Acc:12028]	-0.753738	0.116786	0.338046
DCP1A	ENSP00000475920	ENST00000607628	ENSG00000162290	decapping mRNA 1A [Source:HGNC Symbol;Acc:18714]	-2.18851	0.116804	0.338046
ANP32A	ENSP00000417864	ENST00000465139	ENSG00000140350	acidic (leucine-rich) nuclear phosphoprotein 32 family, member A [Source:HGNC Symbol;Acc:13233]	-1.64204	0.116971	0.338046
LRRFIP1	ENSP00000310109	ENST00000308482	ENSG00000124831	leucine rich repeat (in FLII) interacting protein 1 [Source:HGNC Symbol;Acc:6702]	1.7901	0.116993	0.338046
TSC22D1	ENSP00000261489	ENST00000261489	ENSG00000102804	TSC22 domain family, member 1 [Source:HGNC Symbol;Acc:16826]	-1.5668	0.117258	0.338325
C5orf51	ENSP00000371061	ENST00000381647	ENSG00000205765	chromosome 5 open reading frame 51 [Source:HGNC Symbol;Acc:27750]	-1.09541	0.117323	0.338325
WDR48	ENSP00000307491	ENST00000302313	ENSG00000114742	WD repeat domain 48 [Source:HGNC Symbol;Acc:30914]	-1.97649	0.117755	0.339081
DERL2	ENSP00000458296	ENST00000571971	ENSG00000072849	derlin 2 [Source:HGNC Symbol;Acc:17943]	1.33389	0.117819	0.339081
ITLN1	ENSP00000323587	ENST00000326245	ENSG00000179914	intelectin 1 (galactofuranose binding) [Source:HGNC Symbol;Acc:18259]	-1.88428	0.117979	0.339205
PDIA5	ENSP00000323313	ENST00000316218	ENSG00000065485	protein disulfide isomerase family A, member 5 [Source:HGNC Symbol;Acc:24811]	0.428848	0.118351	0.339773
TMEM11	ENSP00000319992	ENST00000317635	ENSG00000178307	transmembrane protein 11 [Source:HGNC Symbol;Acc:16823]	-1.58925	0.118411	0.339773
FTSJ3	ENSP00000396673	ENST00000427159	ENSG00000108592	FtsJ homolog 3 (E. coli) [Source:HGNC Symbol;Acc:17136]	-0.961354	0.118552	0.339842
VTA1	ENSP00000356602	ENST00000367630	ENSG00000009844	vesicle (multivesicular body) trafficking 1 [Source:HGNC Symbol;Acc:20954]	-0.539773	0.118989	0.340693
EMC3	ENSP00000245046	ENST00000245046	ENSG00000125037	ER membrane protein complex subunit 3 [Source:HGNC Symbol;Acc:23999]	-1.6607	0.119084	0.340693
CES2	ENSP00000317842	ENST00000317091	ENSG00000172831	carboxylesterase 2 [Source:HGNC Symbol;Acc:1864]	-2.06987	0.119413	0.341297
DFFA	ENSP00000366237	ENST00000377038	ENSG00000160049	DNA fragmentation factor, 45kDa, alpha polypeptide [Source:HGNC Symbol;Acc:2772]	-1.45349	0.12002	0.342694
MRC2	ENSP00000307513	ENST00000303375	ENSG00000011028	mannose receptor, C type 2 [Source:HGNC Symbol;Acc:16875]	0.551892	0.120526	0.343589
MSN	ENSP00000477441	ENST00000609672	ENSG00000147065	moesin [Source:HGNC Symbol;Acc:7373]	2.30046	0.12057	0.343589
FAM63A	ENSP00000354814	ENST00000361936	ENSG00000143409	family with sequence similarity 63, member A [Source:HGNC Symbol;Acc:25648]	-2.33684	0.121148	0.344897
NPM3	ENSP00000359128	ENST00000370110	ENSG00000107833	nucleophosmin/nucleoplasmin 3 [Source:HGNC Symbol;Acc:7931]	-0.945368	0.121322	0.345055
MRPS11	ENSP00000317376	ENST00000325844	ENSG00000181991	mitochondrial ribosomal protein S11 [Source:HGNC Symbol;Acc:14050]	-2.01405	0.1218	0.346017
PURB	ENSP00000379051	ENST00000395699	ENSG00000146676	purine-rich element binding protein B [Source:HGNC Symbol;Acc:9702]	-0.678011	0.121899	0.346017
ZZEF1	ENSP00000371051	ENST00000381638	ENSG00000074755	zinc finger, ZZ-type with EF-hand domain 1 [Source:HGNC Symbol;Acc:29027]	-0.602268	0.12216	0.34642
FGGY	ENSP00000305922	ENST00000303721	ENSG00000172456	FGGY carbohydrate kinase domain containing [Source:HGNC Symbol;Acc:25610]	-2.00571	0.122633	0.347165
IDH3B	ENSP00000370223	ENST00000380843	ENSG00000101365	isocitrate dehydrogenase 3 (NAD+) beta [Source:HGNC Symbol;Acc:5385]	-0.695245	0.122747	0.347165
DNAJC5	ENSP00000354111	ENST00000360864	ENSG00000101152	DnaJ (Hsp40) homolog, subfamily C, member 5 [Source:HGNC Symbol;Acc:16235]	-1.94321	0.122782	0.347165
HDDC3	ENSP00000377814	ENST00000394272	ENSG00000184508	HD domain containing 3 [Source:HGNC Symbol;Acc:30522]	-2.01363	0.123319	0.347524
SLC9A9	ENSP00000320246	ENST00000316549	ENSG00000181804	solute carrier family 9, subfamily A (NHE9, cation proton antiporter 9), member 9 [Source:HGNC Symbol;Acc:20653]	1.80064	0.123385	0.347524
RAC2	ENSP00000249071	ENST00000249071	ENSG00000128340	ras-related C3 botulinum toxin substrate 2 (rho family, small GTP binding protein Rac2) [Source:HGNC Symbol;Acc:9802]	1.00216	0.123456	0.347524
HSPA4	ENSP00000302961	ENST00000304858	ENSG00000170606	heat shock 70kDa protein 4 [Source:HGNC Symbol;Acc:5237]	-0.293904	0.123526	0.347524
LCP2	ENSP00000046794	ENST00000046794	ENSG00000043462	lymphocyte cytosolic protein 2 (SH2 domain containing leukocyte protein of 76kDa) [Source:HGNC Symbol;Acc:6529]	1.29619	0.123527	0.347524
UBXN7	ENSP00000296328	ENST00000296328	ENSG00000163960	UBX domain protein 7 [Source:HGNC Symbol;Acc:29119]	-0.571645	0.123628	0.347524
MRPL14	ENSP00000361084	ENST00000372014	ENSG00000180992	mitochondrial ribosomal protein L14 [Source:HGNC Symbol;Acc:14279]	-1.54279	0.123866	0.347856
ESAM	ENSP00000278927	ENST00000278927	ENSG00000149564	endothelial cell adhesion molecule [Source:HGNC Symbol;Acc:17474]	-1.44476	0.124207	0.348475
ZFR	ENSP00000265069	ENST00000265069	ENSG00000056097	zinc finger RNA binding protein [Source:HGNC Symbol;Acc:17277]	-1.47232	0.124717	0.349539
KPNA2	ENSP00000332455	ENST00000330459	ENSG00000182481	karyopherin alpha 2 (RAG cohort 1, importin alpha 1) [Source:HGNC Symbol;Acc:6395]	-1.92685	0.124827	0.349539
ARL6IP5	ENSP00000273258	ENST00000273258	ENSG00000144746	ADP-ribosylation-like factor 6 interacting protein 5 [Source:HGNC Symbol;Acc:16937]	-1.8971	0.125187	0.349987
SH3BGRL2	ENSP00000358853	ENST00000369838	ENSG00000198478	SH3 domain binding glutamic acid-rich protein like 2 [Source:HGNC Symbol;Acc:15567]	-0.574802	0.125309	0.349987
FAM45A	ENSP00000354688	ENST00000361432	ENSG00000119979	family with sequence similarity 45, member A [Source:HGNC Symbol;Acc:31793]	-0.636639	0.125425	0.349987
CALML4	ENSP00000419081	ENST00000467889	ENSG00000129007	calmodulin-like 4 [Source:HGNC Symbol;Acc:18445]	-1.7949	0.125469	0.349987
LYRM7	ENSP00000368688	ENST00000379380	ENSG00000186687	LYR motif containing 7 [Source:HGNC Symbol;Acc:28072]	-2.16318	0.125662	0.350034
IGLV1-44	ENSP00000374832	ENST00000390297	ENSG00000211651	immunoglobulin lambda variable 1-44 [Source:HGNC Symbol;Acc:5879]	2.13003	0.125825	0.350034
PAG1	ENSP00000220597	ENST00000220597	ENSG00000076641	phosphoprotein associated with glycosphingolipid microdomains 1 [Source:HGNC Symbol;Acc:30043]	-1.74426	0.125848	0.350034
NCLN	ENSP00000246117	ENST00000246117	ENSG00000125912	nicalin [Source:HGNC Symbol;Acc:26923]	-1.47434	0.126269	0.350867
ANKS1A	ENSP00000353518	ENST00000360359	ENSG00000064999	ankyrin repeat and sterile alpha motif domain containing 1A [Source:HGNC Symbol;Acc:20961]	-0.95112	0.126482	0.351124
AHCY	ENSP00000217426	ENST00000217426	ENSG00000101444	adenosylhomocysteinase [Source:HGNC Symbol;Acc:343]	-0.261902	0.126747	0.351441
SSC5D	ENSP00000374274	ENST00000389623	ENSG00000179954	scavenger receptor cysteine rich domain containing (5 domains) [Source:HGNC Symbol;Acc:26641]	-2.13556	0.12686	0.351441
KBTBD11	ENSP00000321544	ENST00000320248	ENSG00000176595	kelch repeat and BTB (POZ) domain containing 11 [Source:HGNC Symbol;Acc:29104]	-1.59617	0.12696	0.351441
MINOS1	ENSP00000325562	ENST00000322753	ENSG00000173436	mitochondrial inner membrane organizing system 1 [Source:HGNC Symbol;Acc:32068]	-2.23042	0.12732	0.352102
MUC13	ENSP00000312235	ENST00000311075	ENSG00000173702	mucin 13, cell surface associated [Source:HGNC Symbol;Acc:7511]	-2.29102	0.127605	0.352555
STRAP	ENSP00000392270	ENST00000419869	ENSG00000023734	serine/threonine kinase receptor associated protein [Source:HGNC Symbol;Acc:30796]	-0.426106	0.128193	0.353595
SMIM20	ENSP00000427407	ENST00000506197	ENSG00000250317	small integral membrane protein 20 [Source:HGNC Symbol;Acc:37260]	-0.582383	0.128226	0.353595
RPUSD2	ENSP00000323288	ENST00000315616	ENSG00000166133	RNA pseudouridylate synthase domain containing 2 [Source:HGNC Symbol;Acc:24180]	-1.94342	0.128513	0.354051
NOP10	ENSP00000332198	ENST00000328848	ENSG00000182117	NOP10 ribonucleoprotein [Source:HGNC Symbol;Acc:14378]	-1.40442	0.128756	0.354384
MSN	ENSP00000353408	ENST00000360270	ENSG00000147065	moesin [Source:HGNC Symbol;Acc:7373]	0.363929	0.128993	0.354701
DLAT	ENSP00000280346	ENST00000280346	ENSG00000150768	dihydrolipoamide S-acetyltransferase [Source:HGNC Symbol;Acc:2896]	-1.76783	0.129331	0.355294
INA	ENSP00000358865	ENST00000369849	ENSG00000148798	internexin neuronal intermediate filament protein, alpha [Source:HGNC Symbol;Acc:6057]	-1.8568	0.130362	0.357518
SORL1	ENSP00000260197	ENST00000260197	ENSG00000137642	sortilin-related receptor, L(DLR class) A repeats containing [Source:HGNC Symbol;Acc:11185]	-0.876704	0.130387	0.357518
LDHB	ENSP00000229319	ENST00000350669	ENSG00000111716	lactate dehydrogenase B [Source:HGNC Symbol;Acc:6541]	-0.351492	0.130637	0.357819
FDXR	ENSP00000293195	ENST00000293195	ENSG00000161513	ferredoxin reductase [Source:HGNC Symbol;Acc:3642]	-0.636901	0.130744	0.357819
VPS35	ENSP00000299138	ENST00000299138	ENSG00000069329	vacuolar protein sorting 35 homolog (S. cerevisiae) [Source:HGNC Symbol;Acc:13487]	-0.248382	0.131146	0.358455
RNMTL1	ENSP00000306080	ENST00000304478	ENSG00000171861	RNA methyltransferase like 1 [Source:HGNC Symbol;Acc:18485]	-1.63783	0.131246	0.358455
CD109	ENSP00000287097	ENST00000287097	ENSG00000156535	CD109 molecule [Source:HGNC Symbol;Acc:21685]	0.705606	0.131347	0.358455
NOP9	ENSP00000267425	ENST00000267425	ENSG00000196943	NOP9 nucleolar protein [Source:HGNC Symbol;Acc:19826]	-0.716964	0.132218	0.360492
CELA3B	ENSP00000383135	ENST00000400277	ENSG00000219073	chymotrypsin-like elastase family, member 3B [Source:HGNC Symbol;Acc:15945]	2.09923	0.13281	0.361447
PHF14	ENSP00000385795	ENST00000403050	ENSG00000106443	PHD finger protein 14 [Source:HGNC Symbol;Acc:22203]	-1.66889	0.132817	0.361447
USP47	ENSP00000433146	ENST00000527733	ENSG00000170242	ubiquitin specific peptidase 47 [Source:HGNC Symbol;Acc:20076]	-1.6717	0.133435	0.362414
MARS	ENSP00000262027	ENST00000262027	ENSG00000166986	methionyl-tRNA synthetase [Source:HGNC Symbol;Acc:6898]	-1.55631	0.133982	0.362414
SPTLC1	ENSP00000262554	ENST00000262554	ENSG00000090054	serine palmitoyltransferase, long chain base subunit 1 [Source:HGNC Symbol;Acc:11277]	-0.36411	0.134228	0.362414
PRDX5	ENSP00000265462	ENST00000265462	ENSG00000126432	peroxiredoxin 5 [Source:HGNC Symbol;Acc:9355]	-0.595113	0.134449	0.362414
UROD	ENSP00000246337	ENST00000246337	ENSG00000126088	uroporphyrinogen decarboxylase [Source:HGNC Symbol;Acc:12591]	0.822842	0.134927	0.362414
AIMP2	ENSP00000223029	ENST00000223029	ENSG00000106305	aminoacyl tRNA synthetase complex-interacting multifunctional protein 2 [Source:HGNC Symbol;Acc:20609]	1.77068	0.135048	0.362414
OVCA2	ENSP00000461388	ENST00000572195	ENSG00000262664	ovarian tumor suppressor candidate 2 [Source:HGNC Symbol;Acc:24203]	-1.43275	0.13527	0.362414
TMEM70	ENSP00000312599	ENST00000312184	ENSG00000175606	transmembrane protein 70 [Source:HGNC Symbol;Acc:26050]	-1.65123	0.135375	0.362414
CFDP1	ENSP00000283882	ENST00000283882	ENSG00000153774	craniofacial development protein 1 [Source:HGNC Symbol;Acc:1873]	-1.24702	0.135593	0.362414
TXNDC12	ENSP00000360688	ENST00000371626	ENSG00000117862	thioredoxin domain containing 12 (endoplasmic reticulum) [Source:HGNC Symbol;Acc:24626]	-0.489134	0.13561	0.362414
CMAS	ENSP00000229329	ENST00000229329	ENSG00000111726	cytidine monophosphate N-acetylneuraminic acid synthetase [Source:HGNC Symbol;Acc:18290]	-1.61238	0.13565	0.362414
SCAMP1	ENSP00000475496	ENST00000538629	ENSG00000085365	secretory carrier membrane protein 1 [Source:HGNC Symbol;Acc:10563]	-1.56489	0.136156	0.362414
SDE2	ENSP00000272091	ENST00000272091	ENSG00000143751	SDE2 telomere maintenance homolog (S. pombe) [Source:HGNC Symbol;Acc:26643]	-1.6617	0.136373	0.362414
OASL	ENSP00000257570	ENST00000257570	ENSG00000135114	2'-5'-oligoadenylate synthetase-like [Source:HGNC Symbol;Acc:8090]	-1.86531	0.136432	0.362414
SYNPO	ENSP00000302139	ENST00000307662	ENSG00000171992	synaptopodin [Source:HGNC Symbol;Acc:30672]	-2.60659	0.136451	0.362414
TMEM167A	ENSP00000424707	ENST00000502346	ENSG00000174695	transmembrane protein 167A [Source:HGNC Symbol;Acc:28330]	0.319539	0.136558	0.362414
KHK	ENSP00000260598	ENST00000260598	ENSG00000138030	ketohexokinase (fructokinase) [Source:HGNC Symbol;Acc:6315]	1.9876	0.136625	0.362414
SHROOM3	ENSP00000296043	ENST00000296043	ENSG00000138771	shroom family member 3 [Source:HGNC Symbol;Acc:30422]	-2.11485	0.136696	0.362414
CENPB	ENSP00000369075	ENST00000379751	ENSG00000125817	centromere protein B, 80kDa [Source:HGNC Symbol;Acc:1852]	-1.79421	0.136882	0.362414
MPEG1	ENSP00000354335	ENST00000361050	ENSG00000197629	macrophage expressed 1 [Source:HGNC Symbol;Acc:29619]	-0.967594	0.136892	0.362414
IGLV3-1	ENSP00000374854	ENST00000390319	ENSG00000211673	immunoglobulin lambda variable 3-1 [Source:HGNC Symbol;Acc:5896]	1.64383	0.13702	0.362414
DHX29	ENSP00000251636	ENST00000251636	ENSG00000067248	DEAH (Asp-Glu-Ala-His) box polypeptide 29 [Source:HGNC Symbol;Acc:15815]	-1.73472	0.137058	0.362414
PLEKHA5	ENSP00000439673	ENST00000538714	ENSG00000052126	pleckstrin homology domain containing, family A member 5 [Source:HGNC Symbol;Acc:30036]	1.41392	0.137299	0.362414
TRAPPC11	ENSP00000335371	ENST00000334690	ENSG00000168538	trafficking protein particle complex 11 [Source:HGNC Symbol;Acc:25751]	1.25761	0.137555	0.362414
NANS	ENSP00000210444	ENST00000210444	ENSG00000095380	N-acetylneuraminic acid synthase [Source:HGNC Symbol;Acc:19237]	-0.500324	0.137596	0.362414
PREX1	ENSP00000361009	ENST00000371941	ENSG00000124126	phosphatidylinositol-3,4,5-trisphosphate-dependent Rac exchange factor 1 [Source:HGNC Symbol;Acc:32594]	1.4501	0.137614	0.362414
EIF4A3	ENSP00000269349	ENST00000269349	ENSG00000141543	eukaryotic translation initiation factor 4A3 [Source:HGNC Symbol;Acc:18683]	-0.358905	0.13781	0.362414
GNB2	ENSP00000390077	ENST00000431068	ENSG00000172354	guanine nucleotide binding protein (G protein), beta polypeptide 2 [Source:HGNC Symbol;Acc:4398]	1.69382	0.137929	0.362414
PDLIM7	ENSP00000377177	ENST00000393546	ENSG00000196923	PDZ and LIM domain 7 (enigma) [Source:HGNC Symbol;Acc:22958]	1.14933	0.137948	0.362414
PPP1R12B	ENSP00000337897	ENST00000336894	ENSG00000077157	protein phosphatase 1, regulatory subunit 12B [Source:HGNC Symbol;Acc:7619]	1.39531	0.137954	0.362414
TIMM17B	ENSP00000477073	ENST00000465150	ENSG00000126768	translocase of inner mitochondrial membrane 17 homolog B (yeast) [Source:HGNC Symbol;Acc:17310]	1.11559	0.137965	0.362414
KIF5B	ENSP00000307078	ENST00000302418	ENSG00000170759	kinesin family member 5B [Source:HGNC Symbol;Acc:6324]	-0.557166	0.138017	0.362414
DCN	ENSP00000449782	ENST00000547937	ENSG00000011465	decorin [Source:HGNC Symbol;Acc:2705]	1.62537	0.138117	0.362414
GIPC3	ENSP00000319254	ENST00000322315	ENSG00000179855	GIPC PDZ domain containing family, member 3 [Source:HGNC Symbol;Acc:18183]	1.06154	0.13818	0.362414
EIF4EBP2	ENSP00000362314	ENST00000373218	ENSG00000148730	eukaryotic translation initiation factor 4E binding protein 2 [Source:HGNC Symbol;Acc:3289]	-1.31484	0.138281	0.362414
GNG8	ENSP00000300873	ENST00000300873	ENSG00000167414	guanine nucleotide binding protein (G protein), gamma 8 [Source:HGNC Symbol;Acc:19664]	-0.934583	0.138366	0.362414
APPL1	ENSP00000288266	ENST00000288266	ENSG00000157500	adaptor protein, phosphotyrosine interaction, PH domain and leucine zipper containing 1 [Source:HGNC Symbol;Acc:24035]	-0.290844	0.138385	0.362414
UBA3	ENSP00000354340	ENST00000361055	ENSG00000144744	ubiquitin-like modifier activating enzyme 3 [Source:HGNC Symbol;Acc:12470]	-1.024	0.138397	0.362414
MICU2	ENSP00000371811	ENST00000382374	ENSG00000165487	mitochondrial calcium uptake 2 [Source:HGNC Symbol;Acc:31830]	-1.28815	0.138482	0.362414
EXOSC6	ENSP00000398597	ENST00000435634	ENSG00000223496	exosome component 6 [Source:HGNC Symbol;Acc:19055]	-0.740831	0.138499	0.362414
	ENSP00000391551	ENST00000419587	ENSG00000233280	Beta/gamma crystallin domain-containing protein 3; cDNA FLJ60082, weakly similar to Uro-adherence factor A [Source:UniProtKB/TrEMBL;Acc:B4DLE8]	-1.20288	0.138521	0.362414
UTP6	ENSP00000261708	ENST00000261708	ENSG00000108651	UTP6, small subunit (SSU) processome component, homolog (yeast) [Source:HGNC Symbol;Acc:18279]	-1.02345	0.138567	0.362414
ZNF185	ENSP00000395228	ENST00000449285	ENSG00000147394	zinc finger protein 185 (LIM domain) [Source:HGNC Symbol;Acc:12976]	-1.11227	0.138694	0.362414
SRP9	ENSP00000305230	ENST00000304786	ENSG00000143742	signal recognition particle 9kDa [Source:HGNC Symbol;Acc:11304]	-2.18209	0.138809	0.362414
SRGAP2	ENSP00000295713	ENST00000295713	ENSG00000163486	SLIT-ROBO Rho GTPase activating protein 2 [Source:HGNC Symbol;Acc:19751]	1.17274	0.138968	0.362414
GID8	ENSP00000266069	ENST00000266069	ENSG00000101193	GID complex subunit 8 [Source:HGNC Symbol;Acc:15857]	-1.86124	0.139103	0.362414
RAB12	ENSP00000331748	ENST00000329286	ENSG00000206418	RAB12, member RAS oncogene family [Source:HGNC Symbol;Acc:31332]	-1.44358	0.139142	0.362414
MYLK	ENSP00000463691	ENST00000578202	ENSG00000065534	myosin light chain kinase [Source:HGNC Symbol;Acc:7590]	-2.25926	0.139184	0.362414
BCL10	ENSP00000359612	ENST00000370580	ENSG00000142867	B-cell CLL/lymphoma 10 [Source:HGNC Symbol;Acc:989]	-1.83572	0.139294	0.362414
VAMP5	ENSP00000305647	ENST00000306384	ENSG00000168899	vesicle-associated membrane protein 5 [Source:HGNC Symbol;Acc:12646]	2.12956	0.139475	0.362559
WDR81	ENSP00000386609	ENST00000409644	ENSG00000167716	WD repeat domain 81 [Source:HGNC Symbol;Acc:26600]	1.14919	0.139727	0.362826
CPSF2	ENSP00000298875	ENST00000298875	ENSG00000165934	cleavage and polyadenylation specific factor 2, 100kDa [Source:HGNC Symbol;Acc:2325]	-1.65001	0.140023	0.362826
TRMT10C	ENSP00000312356	ENST00000309922	ENSG00000174173	tRNA methyltransferase 10 homolog C (S. cerevisiae) [Source:HGNC Symbol;Acc:26022]	-1.07699	0.140165	0.362826
PPL	ENSP00000340510	ENST00000345988	ENSG00000118898	periplakin [Source:HGNC Symbol;Acc:9273]	-0.833305	0.140315	0.362826
ALDH18A1	ENSP00000360265	ENST00000371221	ENSG00000059573	aldehyde dehydrogenase 18 family, member A1 [Source:HGNC Symbol;Acc:9722]	-0.828799	0.140323	0.362826
KIAA0196	ENSP00000318016	ENST00000318410	ENSG00000164961	KIAA0196 [Source:HGNC Symbol;Acc:28984]	-2.01433	0.140328	0.362826
HGS	ENSP00000331201	ENST00000329138	ENSG00000185359	hepatocyte growth factor-regulated tyrosine kinase substrate [Source:HGNC Symbol;Acc:4897]	-0.593689	0.140955	0.364124
WDR33	ENSP00000325377	ENST00000322313	ENSG00000136709	WD repeat domain 33 [Source:HGNC Symbol;Acc:25651]	1.18776	0.141241	0.364537
HNRNPM	ENSP00000470635	ENST00000597270	ENSG00000099783	heterogeneous nuclear ribonucleoprotein M [Source:HGNC Symbol;Acc:5046]	-1.71054	0.141641	0.365225
MRPL13	ENSP00000306548	ENST00000306185	ENSG00000172172	mitochondrial ribosomal protein L13 [Source:HGNC Symbol;Acc:14278]	-2.0299	0.141951	0.365225
ADO	ENSP00000362888	ENST00000373783	ENSG00000181915	2-aminoethanethiol (cysteamine) dioxygenase [Source:HGNC Symbol;Acc:23506]	-1.18388	0.142009	0.365225
SNX12	ENSP00000363392	ENST00000374274	ENSG00000147164	sorting nexin 12 [Source:HGNC Symbol;Acc:14976]	-1.50841	0.142011	0.365225
ATP6V1H	ENSP00000352522	ENST00000359530	ENSG00000047249	ATPase, H+ transporting, lysosomal 50/57kDa, V1 subunit H [Source:HGNC Symbol;Acc:18303]	-0.335254	0.142628	0.36594
HINT2	ENSP00000259667	ENST00000259667	ENSG00000137133	histidine triad nucleotide binding protein 2 [Source:HGNC Symbol;Acc:18344]	-0.488618	0.142702	0.36594
IGLV3-10	ENSP00000374850	ENST00000390315	ENSG00000211669	immunoglobulin lambda variable 3-10 [Source:HGNC Symbol;Acc:5897]	2.19689	0.14281	0.36594
SEC16A	ENSP00000325827	ENST00000313050	ENSG00000148396	SEC16 homolog A (S. cerevisiae) [Source:HGNC Symbol;Acc:29006]	-2.15173	0.142848	0.36594
GFPT2	ENSP00000253778	ENST00000253778	ENSG00000131459	glutamine-fructose-6-phosphate transaminase 2 [Source:HGNC Symbol;Acc:4242]	1.54247	0.142967	0.36594
ADRM1	ENSP00000253003	ENST00000253003	ENSG00000130706	adhesion regulating molecule 1 [Source:HGNC Symbol;Acc:15759]	-0.349094	0.143046	0.36594
SPEN	ENSP00000364912	ENST00000375759	ENSG00000065526	spen family transcriptional repressor [Source:HGNC Symbol;Acc:17575]	-2.80847	0.143484	0.366736
LZTFL1	ENSP00000296135	ENST00000296135	ENSG00000163818	leucine zipper transcription factor-like 1 [Source:HGNC Symbol;Acc:6741]	-2.05547	0.143682	0.366921
VCAN	ENSP00000340062	ENST00000343200	ENSG00000038427	versican [Source:HGNC Symbol;Acc:2464]	0.792173	0.143889	0.367127
SORBS1	ENSP00000343998	ENST00000353505	ENSG00000095637	sorbin and SH3 domain containing 1 [Source:HGNC Symbol;Acc:14565]	-1.89022	0.145014	0.369521
IWS1	ENSP00000295321	ENST00000295321	ENSG00000163166	IWS1 homolog (S. cerevisiae) [Source:HGNC Symbol;Acc:25467]	-1.10386	0.145082	0.369521
NCAM1	ENSP00000473281	ENST00000533760	ENSG00000149294	neural cell adhesion molecule 1 [Source:HGNC Symbol;Acc:7656]	-2.03041	0.14539	0.369735
COL6A5	ENSP00000309762	ENST00000312481	ENSG00000172752	collagen, type VI, alpha 5 [Source:HGNC Symbol;Acc:26674]	-1.52093	0.145717	0.369735
RIF1	ENSP00000243326	ENST00000243326	ENSG00000080345	RAP1 interacting factor homolog (yeast) [Source:HGNC Symbol;Acc:23207]	-1.94711	0.14595	0.369735
GALC	ENSP00000261304	ENST00000261304	ENSG00000054983	galactosylceramidase [Source:HGNC Symbol;Acc:4115]	-1.48245	0.145996	0.369735
PDXP	ENSP00000215904	ENST00000215904	ENSG00000241360	pyridoxal (pyridoxine, vitamin B6) phosphatase [Source:HGNC Symbol;Acc:30259]	0.344135	0.146029	0.369735
IGHV3-43	ENSP00000399826	ENST00000434710	ENSG00000232216	immunoglobulin heavy variable 3-43 [Source:HGNC Symbol;Acc:5604]	2.12437	0.146041	0.369735
NLRP6	ENSP00000433617	ENST00000534750	ENSG00000174885	NLR family, pyrin domain containing 6 [Source:HGNC Symbol;Acc:22944]	1.38203	0.146059	0.369735
NOP58	ENSP00000264279	ENST00000264279	ENSG00000055044	NOP58 ribonucleoprotein [Source:HGNC Symbol;Acc:29926]	-0.513512	0.146671	0.370808
RENBP	ENSP00000377303	ENST00000393700	ENSG00000102032	renin binding protein [Source:HGNC Symbol;Acc:9959]	0.366871	0.146738	0.370808
VCPIP1	ENSP00000309031	ENST00000310421	ENSG00000175073	valosin containing protein (p97)/p47 complex interacting protein 1 [Source:HGNC Symbol;Acc:30897]	-1.13148	0.14787	0.373343
MCCC1	ENSP00000265594	ENST00000265594	ENSG00000078070	methylcrotonoyl-CoA carboxylase 1 (alpha) [Source:HGNC Symbol;Acc:6936]	-0.541815	0.148404	0.374366
CACNA2D1	ENSP00000409374	ENST00000443883	ENSG00000153956	calcium channel, voltage-dependent, alpha 2/delta subunit 1 [Source:HGNC Symbol;Acc:1399]	1.84493	0.148859	0.374917
ITGB6	ENSP00000283249	ENST00000283249	ENSG00000115221	integrin, beta 6 [Source:HGNC Symbol;Acc:6161]	0.446958	0.148881	0.374917
SASH3	ENSP00000349359	ENST00000356892	ENSG00000122122	SAM and SH3 domain containing 3 [Source:HGNC Symbol;Acc:15975]	0.696795	0.149207	0.375413
ESD	ENSP00000367992	ENST00000378720	ENSG00000139684	esterase D [Source:HGNC Symbol;Acc:3465]	-0.38417	0.149736	0.376095
ARMC1	ENSP00000276569	ENST00000276569	ENSG00000104442	armadillo repeat containing 1 [Source:HGNC Symbol;Acc:17684]	-0.860898	0.149738	0.376095
HSD17B2	ENSP00000199936	ENST00000199936	ENSG00000086696	hydroxysteroid (17-beta) dehydrogenase 2 [Source:HGNC Symbol;Acc:5211]	-1.49007	0.150393	0.376767
PYCARD	ENSP00000247470	ENST00000247470	ENSG00000103490	PYD and CARD domain containing [Source:HGNC Symbol;Acc:16608]	-0.430215	0.150426	0.376767
MYCBP	ENSP00000380702	ENST00000397572	ENSG00000214114	MYC binding protein [Source:HGNC Symbol;Acc:7554]	-0.841714	0.150569	0.376767
DNAJB4	ENSP00000359799	ENST00000370763	ENSG00000162616	DnaJ (Hsp40) homolog, subfamily B, member 4 [Source:HGNC Symbol;Acc:14886]	1.25721	0.150599	0.376767
HSPA8	ENSP00000432884	ENST00000528292	ENSG00000109971	heat shock 70kDa protein 8 [Source:HGNC Symbol;Acc:5241]	-1.98278	0.150655	0.376767
AQR	ENSP00000156471	ENST00000156471	ENSG00000021776	aquarius intron-binding spliceosomal factor [Source:HGNC Symbol;Acc:29513]	-1.65074	0.151012	0.377185
TNPO1	ENSP00000425118	ENST00000506351	ENSG00000083312	transportin 1 [Source:HGNC Symbol;Acc:6401]	0.614393	0.151082	0.377185
AGO1	ENSP00000362300	ENST00000373204	ENSG00000092847	argonaute RISC catalytic component 1 [Source:HGNC Symbol;Acc:3262]	-1.00894	0.151999	0.379149
MARCO	ENSP00000318916	ENST00000327097	ENSG00000019169	macrophage receptor with collagenous structure [Source:HGNC Symbol;Acc:6895]	1.54002	0.152794	0.380804
REEP6	ENSP00000233596	ENST00000233596	ENSG00000115255	receptor accessory protein 6 [Source:HGNC Symbol;Acc:30078]	1.79878	0.153035	0.381077
C6orf47	ENSP00000365076	ENST00000375911	ENSG00000204439	chromosome 6 open reading frame 47 [Source:HGNC Symbol;Acc:19076]	-1.95524	0.153201	0.381163
ELAC2	ENSP00000337445	ENST00000338034	ENSG00000006744	elaC ribonuclease Z 2 [Source:HGNC Symbol;Acc:14198]	-1.58416	0.153356	0.381221
ILKAP	ENSP00000254654	ENST00000254654	ENSG00000132323	integrin-linked kinase-associated serine/threonine phosphatase [Source:HGNC Symbol;Acc:15566]	-2.31864	0.153988	0.382465
ANKRD22	ENSP00000360998	ENST00000371930	ENSG00000152766	ankyrin repeat domain 22 [Source:HGNC Symbol;Acc:28321]	-1.89526	0.154143	0.382521
STAG1	ENSP00000372689	ENST00000383202	ENSG00000118007	stromal antigen 1 [Source:HGNC Symbol;Acc:11354]	1.7291	0.15436	0.382671
SCAMP3	ENSP00000307275	ENST00000302631	ENSG00000116521	secretory carrier membrane protein 3 [Source:HGNC Symbol;Acc:10565]	-1.64171	0.154466	0.382671
AARS2	ENSP00000244571	ENST00000244571	ENSG00000124608	alanyl-tRNA synthetase 2, mitochondrial [Source:HGNC Symbol;Acc:21022]	-1.4937	0.155367	0.38445
CTTNBP2NL	ENSP00000271277	ENST00000271277	ENSG00000143079	CTTNBP2 N-terminal like [Source:HGNC Symbol;Acc:25330]	-1.78146	0.15545	0.38445
MCCC2	ENSP00000343657	ENST00000340941	ENSG00000131844	methylcrotonoyl-CoA carboxylase 2 (beta) [Source:HGNC Symbol;Acc:6937]	-0.482873	0.155749	0.384863
ACSS3	ENSP00000449535	ENST00000548058	ENSG00000111058	acyl-CoA synthetase short-chain family member 3 [Source:HGNC Symbol;Acc:24723]	1.50221	0.155986	0.385119
FUCA2	ENSP00000002165	ENST00000002165	ENSG00000001036	fucosidase, alpha-L- 2, plasma [Source:HGNC Symbol;Acc:4008]	-1.81485	0.156486	0.385573
PLGRKT	ENSP00000223864	ENST00000223864	ENSG00000107020	plasminogen receptor, C-terminal lysine transmembrane protein [Source:HGNC Symbol;Acc:23633]	-1.5246	0.156515	0.385573
GINS3	ENSP00000318196	ENST00000318129	ENSG00000181938	GINS complex subunit 3 (Psf3 homolog) [Source:HGNC Symbol;Acc:25851]	-1.37195	0.156641	0.385573
HSPA12A	ENSP00000358211	ENST00000369209	ENSG00000165868	heat shock 70kDa protein 12A [Source:HGNC Symbol;Acc:19022]	-0.82216	0.156701	0.385573
IMPDH2	ENSP00000321584	ENST00000326739	ENSG00000178035	IMP (inosine 5'-monophosphate) dehydrogenase 2 [Source:HGNC Symbol;Acc:6053]	-1.82741	0.157059	0.386126
GNG12	ENSP00000360021	ENST00000370982	ENSG00000172380	guanine nucleotide binding protein (G protein), gamma 12 [Source:HGNC Symbol;Acc:19663]	-0.514299	0.157477	0.386732
STAM	ENSP00000366746	ENST00000377524	ENSG00000136738	signal transducing adaptor molecule (SH3 domain and ITAM motif) 1 [Source:HGNC Symbol;Acc:11357]	1.39195	0.157658	0.386732
GNAI3	ENSP00000358867	ENST00000369851	ENSG00000065135	guanine nucleotide binding protein (G protein), alpha inhibiting activity polypeptide 3 [Source:HGNC Symbol;Acc:4387]	-0.509226	0.157706	0.386732
POLRMT	ENSP00000465759	ENST00000588649	ENSG00000099821	polymerase (RNA) mitochondrial (DNA directed) [Source:HGNC Symbol;Acc:9200]	-1.74213	0.158085	0.387336
NDUFV3	ENSP00000346196	ENST00000354250	ENSG00000160194	NADH dehydrogenase (ubiquinone) flavoprotein 3, 10kDa [Source:HGNC Symbol;Acc:7719]	-1.49846	0.158393	0.38758
SNX7	ENSP00000304429	ENST00000306121	ENSG00000162627	sorting nexin 7 [Source:HGNC Symbol;Acc:14971]	-1.82485	0.15846	0.38758
HSPG2	ENSP00000363827	ENST00000374695	ENSG00000142798	heparan sulfate proteoglycan 2 [Source:HGNC Symbol;Acc:5273]	-0.43261	0.158586	0.38758
ATP5H	ENSP00000301587	ENST00000301587	ENSG00000167863	ATP synthase, H+ transporting, mitochondrial Fo complex, subunit d [Source:HGNC Symbol;Acc:845]	-0.577186	0.159502	0.389237
ALDH5A1	ENSP00000350191	ENST00000357578	ENSG00000112294	aldehyde dehydrogenase 5 family, member A1 [Source:HGNC Symbol;Acc:408]	-0.557132	0.15963	0.389237
GAN	ENSP00000476795	ENST00000568107	ENSG00000261609	gigaxonin [Source:HGNC Symbol;Acc:4137]	-1.52752	0.159687	0.389237
RDH14	ENSP00000370648	ENST00000381249	ENSG00000240857	retinol dehydrogenase 14 (all-trans/9-cis/11-cis) [Source:HGNC Symbol;Acc:19979]	-1.26944	0.159871	0.389237
CIB1	ENSP00000333873	ENST00000328649	ENSG00000185043	calcium and integrin binding 1 (calmyrin) [Source:HGNC Symbol;Acc:16920]	-1.47729	0.160055	0.389237
TAF5	ENSP00000358854	ENST00000369839	ENSG00000148835	TAF5 RNA polymerase II, TATA box binding protein (TBP)-associated factor, 100kDa [Source:HGNC Symbol;Acc:11539]	-1.72113	0.160069	0.389237
HEXIM1	ENSP00000328773	ENST00000332499	ENSG00000186834	hexamethylene bis-acetamide inducible 1 [Source:HGNC Symbol;Acc:24953]	-1.5069	0.160223	0.389285
ACADS	ENSP00000242592	ENST00000242592	ENSG00000122971	acyl-CoA dehydrogenase, C-2 to C-3 short chain [Source:HGNC Symbol;Acc:90]	-0.998996	0.160447	0.389503
PYCRL	ENSP00000220966	ENST00000220966	ENSG00000104524	pyrroline-5-carboxylate reductase-like [Source:HGNC Symbol;Acc:25846]	0.370358	0.160652	0.389674
HINT3	ENSP00000229633	ENST00000229633	ENSG00000111911	histidine triad nucleotide binding protein 3 [Source:HGNC Symbol;Acc:18468]	-0.620589	0.161035	0.390018
SCP2	ENSP00000360569	ENST00000371514	ENSG00000116171	sterol carrier protein 2 [Source:HGNC Symbol;Acc:10606]	-1.48961	0.16125	0.390018
RTKN	ENSP00000272430	ENST00000272430	ENSG00000114993	rhotekin [Source:HGNC Symbol;Acc:10466]	-1.08086	0.16127	0.390018
CPO	ENSP00000272852	ENST00000272852	ENSG00000144410	carboxypeptidase O [Source:HGNC Symbol;Acc:21011]	1.81827	0.161331	0.390018
SLC4A10	ENSP00000395797	ENST00000415876	ENSG00000144290	solute carrier family 4, sodium bicarbonate transporter, member 10 [Source:HGNC Symbol;Acc:13811]	-0.942871	0.16165	0.390463
IGHV1-3	ENSP00000375004	ENST00000390595	ENSG00000211935	immunoglobulin heavy variable 1-3 [Source:HGNC Symbol;Acc:5552]	1.6423	0.16197	0.390911
PRCP	ENSP00000317362	ENST00000313010	ENSG00000137509	prolylcarboxypeptidase (angiotensinase C) [Source:HGNC Symbol;Acc:9344]	-1.19353	0.162412	0.391651
INTS5	ENSP00000327889	ENST00000330574	ENSG00000185085	integrator complex subunit 5 [Source:HGNC Symbol;Acc:29352]	-1.2792	0.162548	0.391654
TRIP4	ENSP00000261884	ENST00000261884	ENSG00000103671	thyroid hormone receptor interactor 4 [Source:HGNC Symbol;Acc:12310]	1.67058	0.162775	0.391876
TRADD	ENSP00000341268	ENST00000345057	ENSG00000102871	TNFRSF1A-associated via death domain [Source:HGNC Symbol;Acc:12030]	-1.93003	0.163391	0.393032
SGPL1	ENSP00000362298	ENST00000373202	ENSG00000166224	sphingosine-1-phosphate lyase 1 [Source:HGNC Symbol;Acc:10817]	-0.668142	0.164001	0.394173
DNAJC1	ENSP00000366179	ENST00000376980	ENSG00000136770	DnaJ (Hsp40) homolog, subfamily C, member 1 [Source:HGNC Symbol;Acc:20090]	-1.85446	0.164559	0.395186
SFXN1	ENSP00000316905	ENST00000321442	ENSG00000164466	sideroflexin 1 [Source:HGNC Symbol;Acc:16085]	-0.633586	0.16506	0.39564
MRPS18B	ENSP00000259873	ENST00000259873	ENSG00000204568	mitochondrial ribosomal protein S18B [Source:HGNC Symbol;Acc:14516]	-1.96483	0.165133	0.39564
TUBB2A	ENSP00000369703	ENST00000333628	ENSG00000137267	tubulin, beta 2A class IIa [Source:HGNC Symbol;Acc:12412]	-1.50119	0.165157	0.39564
RPS8	ENSP00000379888	ENST00000396651	ENSG00000142937	ribosomal protein S8 [Source:HGNC Symbol;Acc:10441]	-1.50622	0.165374	0.395832
DNAJC10	ENSP00000264065	ENST00000264065	ENSG00000077232	DnaJ (Hsp40) homolog, subfamily C, member 10 [Source:HGNC Symbol;Acc:24637]	0.431216	0.166458	0.398101
SMCHD1	ENSP00000326603	ENST00000320876	ENSG00000101596	structural maintenance of chromosomes flexible hinge domain containing 1 [Source:HGNC Symbol;Acc:29090]	-0.842862	0.167025	0.399048
YWHAG	ENSP00000306330	ENST00000307630	ENSG00000170027	tyrosine 3-monooxygenase/tryptophan 5-monooxygenase activation protein, gamma [Source:HGNC Symbol;Acc:12852]	-0.218001	0.16713	0.399048
LGALS1	ENSP00000215909	ENST00000215909	ENSG00000100097	lectin, galactoside-binding, soluble, 1 [Source:HGNC Symbol;Acc:6561]	-0.266071	0.167717	0.399804
LRRC59	ENSP00000225972	ENST00000225972	ENSG00000108829	leucine rich repeat containing 59 [Source:HGNC Symbol;Acc:28817]	-0.428679	0.167722	0.399804
CCDC93	ENSP00000365477	ENST00000376300	ENSG00000125633	coiled-coil domain containing 93 [Source:HGNC Symbol;Acc:25611]	-0.561775	0.168106	0.400208
HOOK2	ENSP00000264827	ENST00000264827	ENSG00000095066	hook microtubule-tethering protein 2 [Source:HGNC Symbol;Acc:19885]	1.38433	0.168168	0.400208
CNNM3	ENSP00000305449	ENST00000305510	ENSG00000168763	cyclin M3 [Source:HGNC Symbol;Acc:104]	-1.35162	0.169147	0.402074
AGT	ENSP00000355627	ENST00000366667	ENSG00000135744	angiotensinogen (serpin peptidase inhibitor, clade A, member 8) [Source:HGNC Symbol;Acc:333]	0.785093	0.169229	0.402074
MKKS	ENSP00000477297	ENST00000609375	ENSG00000125863	McKusick-Kaufman syndrome [Source:HGNC Symbol;Acc:7108]	-1.64989	0.169507	0.402407
NAGLU	ENSP00000225927	ENST00000225927	ENSG00000108784	N-acetylglucosaminidase, alpha [Source:HGNC Symbol;Acc:7632]	-1.23875	0.169693	0.402518
ALG13	ENSP00000361047	ENST00000371979	ENSG00000101901	ALG13, UDP-N-acetylglucosaminyltransferase subunit [Source:HGNC Symbol;Acc:30881]	-2.61475	0.170101	0.402895
PKLR	ENSP00000376214	ENST00000392414	ENSG00000143627	pyruvate kinase, liver and RBC [Source:HGNC Symbol;Acc:9020]	2.14343	0.17013	0.402895
SPR	ENSP00000234454	ENST00000234454	ENSG00000116096	sepiapterin reductase (7,8-dihydrobiopterin:NADP+ oxidoreductase) [Source:HGNC Symbol;Acc:11257]	-0.434639	0.170537	0.403531
EIF2S1	ENSP00000256383	ENST00000256383	ENSG00000134001	eukaryotic translation initiation factor 2, subunit 1 alpha, 35kDa [Source:HGNC Symbol;Acc:3265]	-0.292837	0.170697	0.403576
APOA1BP	ENSP00000357218	ENST00000368235	ENSG00000163382	apolipoprotein A-I binding protein [Source:HGNC Symbol;Acc:18453]	-0.399091	0.170835	0.403576
SULT1E1	ENSP00000226444	ENST00000226444	ENSG00000109193	sulfotransferase family 1E, estrogen-preferring, member 1 [Source:HGNC Symbol;Acc:11377]	1.7299	0.171491	0.404435
BLVRB	ENSP00000263368	ENST00000263368	ENSG00000090013	biliverdin reductase B (flavin reductase (NADPH)) [Source:HGNC Symbol;Acc:1063]	0.454152	0.171604	0.404435
PNP	ENSP00000354532	ENST00000361505	ENSG00000198805	purine nucleoside phosphorylase [Source:HGNC Symbol;Acc:7892]	0.37644	0.171617	0.404435
LDB3	ENSP00000355296	ENST00000361373	ENSG00000122367	LIM domain binding 3 [Source:HGNC Symbol;Acc:15710]	-1.69308	0.171795	0.404527
ITGA5	ENSP00000293379	ENST00000293379	ENSG00000161638	integrin, alpha 5 (fibronectin receptor, alpha polypeptide) [Source:HGNC Symbol;Acc:6141]	0.585297	0.172171	0.405084
GNPNAT1	ENSP00000216410	ENST00000216410	ENSG00000100522	glucosamine-phosphate N-acetyltransferase 1 [Source:HGNC Symbol;Acc:19980]	-1.28565	0.172384	0.405257
RPS25	ENSP00000435096	ENST00000527673	ENSG00000118181	ribosomal protein S25 [Source:HGNC Symbol;Acc:10413]	-0.463998	0.172794	0.40589
EMG1	ENSP00000476966	ENST00000261406	ENSG00000126749	EMG1 N1-specific pseudouridine methyltransferase [Source:HGNC Symbol;Acc:16912]	-1.56912	0.172979	0.405996
CPD	ENSP00000225719	ENST00000225719	ENSG00000108582	carboxypeptidase D [Source:HGNC Symbol;Acc:2301]	-1.61222	0.173242	0.406286
GAK	ENSP00000314499	ENST00000314167	ENSG00000178950	cyclin G associated kinase [Source:HGNC Symbol;Acc:4113]	-1.143	0.173759	0.406971
THEM6	ENSP00000338607	ENST00000336138	ENSG00000130193	thioesterase superfamily member 6 [Source:HGNC Symbol;Acc:29656]	-1.29795	0.173982	0.406971
FAF2	ENSP00000261942	ENST00000261942	ENSG00000113194	Fas associated factor family member 2 [Source:HGNC Symbol;Acc:24666]	-0.348533	0.174039	0.406971
DSP	ENSP00000369129	ENST00000379802	ENSG00000096696	desmoplakin [Source:HGNC Symbol;Acc:3052]	-1.38652	0.174202	0.406971
EFNB1	ENSP00000204961	ENST00000204961	ENSG00000090776	ephrin-B1 [Source:HGNC Symbol;Acc:3226]	-0.621116	0.174236	0.406971
MAP7	ENSP00000346581	ENST00000354570	ENSG00000135525	microtubule-associated protein 7 [Source:HGNC Symbol;Acc:6869]	-1.44155	0.174511	0.407092
ACAA2	ENSP00000285093	ENST00000285093	ENSG00000167315	acetyl-CoA acyltransferase 2 [Source:HGNC Symbol;Acc:83]	-0.488367	0.174568	0.407092
CA3	ENSP00000285381	ENST00000285381	ENSG00000164879	carbonic anhydrase III, muscle specific [Source:HGNC Symbol;Acc:1374]	1.6957	0.174915	0.407488
CHMP5	ENSP00000223500	ENST00000223500	ENSG00000086065	charged multivesicular body protein 5 [Source:HGNC Symbol;Acc:26942]	-2.50795	0.175019	0.407488
RHOT2	ENSP00000321971	ENST00000315082	ENSG00000140983	ras homolog family member T2 [Source:HGNC Symbol;Acc:21169]	-1.33556	0.175744	0.408847
HSPA13	ENSP00000285667	ENST00000285667	ENSG00000155304	heat shock protein 70kDa family, member 13 [Source:HGNC Symbol;Acc:11375]	-1.48997	0.176039	0.409184
ALDH1B1	ENSP00000366927	ENST00000377698	ENSG00000137124	aldehyde dehydrogenase 1 family, member B1 [Source:HGNC Symbol;Acc:407]	-0.875605	0.176171	0.409184
PLVAP	ENSP00000252590	ENST00000252590	ENSG00000130300	plasmalemma vesicle associated protein [Source:HGNC Symbol;Acc:13635]	-0.342645	0.176415	0.409423
TBC1D13	ENSP00000361731	ENST00000372648	ENSG00000107021	TBC1 domain family, member 13 [Source:HGNC Symbol;Acc:25571]	1.1361	0.176824	0.410044
PYCR2	ENSP00000342502	ENST00000343818	ENSG00000143811	pyrroline-5-carboxylate reductase family, member 2 [Source:HGNC Symbol;Acc:30262]	-1.45975	0.178108	0.412693
CFH	ENSP00000356399	ENST00000367429	ENSG00000000971	complement factor H [Source:HGNC Symbol;Acc:4883]	0.520375	0.178445	0.413143
UTP18	ENSP00000225298	ENST00000225298	ENSG00000011260	UTP18 small subunit (SSU) processome component homolog (yeast) [Source:HGNC Symbol;Acc:24274]	-0.827707	0.178798	0.413631
JPH2	ENSP00000362071	ENST00000372980	ENSG00000149596	junctophilin 2 [Source:HGNC Symbol;Acc:14202]	-1.84308	0.179455	0.414576
CD74	ENSP00000230685	ENST00000353334	ENSG00000019582	CD74 molecule, major histocompatibility complex, class II invariant chain [Source:HGNC Symbol;Acc:1697]	0.618947	0.179508	0.414576
AIFM1	ENSP00000287295	ENST00000287295	ENSG00000156709	apoptosis-inducing factor, mitochondrion-associated, 1 [Source:HGNC Symbol;Acc:8768]	-0.398209	0.179635	0.414576
ZAP70	ENSP00000264972	ENST00000264972	ENSG00000115085	zeta-chain (TCR) associated protein kinase 70kDa [Source:HGNC Symbol;Acc:12858]	1.63975	0.179905	0.414867
SPAG1	ENSP00000251809	ENST00000251809	ENSG00000104450	sperm associated antigen 1 [Source:HGNC Symbol;Acc:11212]	-1.39323	0.180297	0.41528
GPR128	ENSP00000273352	ENST00000273352	ENSG00000144820	G protein-coupled receptor 128 [Source:HGNC Symbol;Acc:19241]	1.72435	0.18037	0.41528
NELFB	ENSP00000339495	ENST00000343053	ENSG00000188986	negative elongation factor complex member B [Source:HGNC Symbol;Acc:24324]	-0.839444	0.180621	0.41553
SSRP1	ENSP00000278412	ENST00000278412	ENSG00000149136	structure specific recognition protein 1 [Source:HGNC Symbol;Acc:11327]	-0.292783	0.180768	0.415538
SNRPE	ENSP00000400591	ENST00000414487	ENSG00000182004	small nuclear ribonucleoprotein polypeptide E [Source:HGNC Symbol;Acc:11161]	-1.58825	0.181189	0.415648
POLR2C	ENSP00000219252	ENST00000219252	ENSG00000102978	polymerase (RNA) II (DNA directed) polypeptide C, 33kDa [Source:HGNC Symbol;Acc:9189]	-0.42622	0.181205	0.415648
CTSC	ENSP00000227266	ENST00000227266	ENSG00000109861	cathepsin C [Source:HGNC Symbol;Acc:2528]	-0.492177	0.181246	0.415648
DSC2	ENSP00000251081	ENST00000251081	ENSG00000134755	desmocollin 2 [Source:HGNC Symbol;Acc:3036]	-1.46436	0.181638	0.416217
ACTR5	ENSP00000243903	ENST00000243903	ENSG00000101442	ARP5 actin-related protein 5 homolog (yeast) [Source:HGNC Symbol;Acc:14671]	-1.1631	0.182065	0.416866
SSH3	ENSP00000312081	ENST00000308127	ENSG00000172830	slingshot protein phosphatase 3 [Source:HGNC Symbol;Acc:30581]	-1.05172	0.182293	0.41706
PMPCA	ENSP00000360782	ENST00000371717	ENSG00000165688	peptidase (mitochondrial processing) alpha [Source:HGNC Symbol;Acc:18667]	-0.527088	0.183043	0.418328
STXBP3	ENSP00000359025	ENST00000370008	ENSG00000116266	syntaxin binding protein 3 [Source:HGNC Symbol;Acc:11446]	-0.317369	0.183136	0.418328
LCLAT1	ENSP00000368823	ENST00000379509	ENSG00000172954	lysocardiolipin acyltransferase 1 [Source:HGNC Symbol;Acc:26756]	-1.56848	0.183414	0.418635
CELA3A	ENSP00000290122	ENST00000290122	ENSG00000142789	chymotrypsin-like elastase family, member 3A [Source:HGNC Symbol;Acc:15944]	2.09347	0.183764	0.419104
GBP4	ENSP00000359490	ENST00000355754	ENSG00000162654	guanylate binding protein 4 [Source:HGNC Symbol;Acc:20480]	1.71586	0.184537	0.420535
SMC1A	ENSP00000323421	ENST00000322213	ENSG00000072501	structural maintenance of chromosomes 1A [Source:HGNC Symbol;Acc:11111]	-1.33101	0.185537	0.422438
RPL7	ENSP00000339795	ENST00000352983	ENSG00000147604	ribosomal protein L7 [Source:HGNC Symbol;Acc:10363]	-0.439904	0.185663	0.422438
DDX27	ENSP00000360828	ENST00000371764	ENSG00000124228	DEAD (Asp-Glu-Ala-Asp) box polypeptide 27 [Source:HGNC Symbol;Acc:15837]	-1.57475	0.186195	0.423316
PEF1	ENSP00000362807	ENST00000373703	ENSG00000162517	penta-EF-hand domain containing 1 [Source:HGNC Symbol;Acc:30009]	-0.422144	0.186704	0.423881
GCN1L1	ENSP00000300648	ENST00000300648	ENSG00000089154	GCN1 general control of amino-acid synthesis 1-like 1 (yeast) [Source:HGNC Symbol;Acc:4199]	-0.509669	0.186791	0.423881
PARP1	ENSP00000355759	ENST00000366794	ENSG00000143799	poly (ADP-ribose) polymerase 1 [Source:HGNC Symbol;Acc:270]	-0.449258	0.186893	0.423881
SETD3	ENSP00000327436	ENST00000331768	ENSG00000183576	SET domain containing 3 [Source:HGNC Symbol;Acc:20493]	-1.03882	0.187028	0.423881
HIP1R	ENSP00000253083	ENST00000253083	ENSG00000130787	huntingtin interacting protein 1 related [Source:HGNC Symbol;Acc:18415]	-1.55249	0.187386	0.424361
NBAS	ENSP00000281513	ENST00000281513	ENSG00000151779	neuroblastoma amplified sequence [Source:HGNC Symbol;Acc:15625]	1.10516	0.187533	0.424362
ADRBK1	ENSP00000312262	ENST00000308595	ENSG00000173020	adrenergic, beta, receptor kinase 1 [Source:HGNC Symbol;Acc:289]	-1.0734	0.188194	0.425426
EPRS	ENSP00000355890	ENST00000366923	ENSG00000136628	glutamyl-prolyl-tRNA synthetase [Source:HGNC Symbol;Acc:3418]	-0.381137	0.188425	0.425426
TOP1	ENSP00000354522	ENST00000361337	ENSG00000198900	topoisomerase (DNA) I [Source:HGNC Symbol;Acc:11986]	-0.823221	0.188443	0.425426
ERAP1	ENSP00000296754	ENST00000296754	ENSG00000164307	endoplasmic reticulum aminopeptidase 1 [Source:HGNC Symbol;Acc:18173]	1.57777	0.188765	0.425822
SERPINA6	ENSP00000342850	ENST00000341584	ENSG00000170099	serpin peptidase inhibitor, clade A (alpha-1 antiproteinase, antitrypsin), member 6 [Source:HGNC Symbol;Acc:1540]	0.809065	0.189093	0.425983
COG7	ENSP00000305442	ENST00000307149	ENSG00000168434	component of oligomeric golgi complex 7 [Source:HGNC Symbol;Acc:18622]	-1.78482	0.18913	0.425983
LCMT1	ENSP00000382021	ENST00000399069	ENSG00000205629	leucine carboxyl methyltransferase 1 [Source:HGNC Symbol;Acc:17557]	-1.09554	0.189485	0.426452
AKR7A3	ENSP00000355377	ENST00000361640	ENSG00000162482	aldo-keto reductase family 7, member A3 (aflatoxin aldehyde reductase) [Source:HGNC Symbol;Acc:390]	-2.23582	0.189672	0.426542
ARL8B	ENSP00000256496	ENST00000256496	ENSG00000134108	ADP-ribosylation factor-like 8B [Source:HGNC Symbol;Acc:25564]	0.71908	0.189935	0.426803
PDIA3	ENSP00000389906	ENST00000455250	ENSG00000167004	protein disulfide isomerase family A, member 3 [Source:HGNC Symbol;Acc:4606]	1.0878	0.190088	0.426814
MT-ATP8	ENSP00000355265	ENST00000361851	ENSG00000228253	mitochondrially encoded ATP synthase 8 [Source:HGNC Symbol;Acc:7415]	-1.55272	0.19033	0.427029
FAM3D	ENSP00000351632	ENST00000358781	ENSG00000198643	family with sequence similarity 3, member D [Source:HGNC Symbol;Acc:18665]	-2.40789	0.191503	0.429328
VPS11	ENSP00000475301	ENST00000300793	ENSG00000160695	vacuolar protein sorting 11 homolog (S. cerevisiae) [Source:HGNC Symbol;Acc:14583]	-0.375138	0.192092	0.430315
CLTB	ENSP00000310812	ENST00000345807	ENSG00000175416	clathrin, light chain B [Source:HGNC Symbol;Acc:2091]	-0.300117	0.192423	0.430724
CDK5	ENSP00000419782	ENST00000485972	ENSG00000164885	cyclin-dependent kinase 5 [Source:HGNC Symbol;Acc:1774]	-1.30773	0.19262	0.430833
PPAT	ENSP00000264220	ENST00000264220	ENSG00000128059	phosphoribosyl pyrophosphate amidotransferase [Source:HGNC Symbol;Acc:9238]	-1.47431	0.193189	0.431772
GNL1	ENSP00000365806	ENST00000376621	ENSG00000204590	guanine nucleotide binding protein-like 1 [Source:HGNC Symbol;Acc:4413]	-0.527316	0.193366	0.431837
LSM2	ENSP00000364813	ENST00000375661	ENSG00000204392	LSM2 homolog, U6 small nuclear RNA associated (S. cerevisiae) [Source:HGNC Symbol;Acc:13940]	0.950494	0.193785	0.431995
FAM83E	ENSP00000263266	ENST00000263266	ENSG00000105523	family with sequence similarity 83, member E [Source:HGNC Symbol;Acc:25972]	-1.40091	0.193857	0.431995
TUBA1C	ENSP00000301072	ENST00000301072	ENSG00000167553	tubulin, alpha 1c [Source:HGNC Symbol;Acc:20768]	-1.38704	0.193884	0.431995
TMTC3	ENSP00000266712	ENST00000266712	ENSG00000139324	transmembrane and tetratricopeptide repeat containing 3 [Source:HGNC Symbol;Acc:26899]	0.982869	0.19411	0.432166
EHBP1L1	ENSP00000312671	ENST00000309295	ENSG00000173442	EH domain binding protein 1-like 1 [Source:HGNC Symbol;Acc:30682]	-1.28538	0.194786	0.433244
ARHGEF16	ENSP00000367629	ENST00000378378	ENSG00000130762	Rho guanine nucleotide exchange factor (GEF) 16 [Source:HGNC Symbol;Acc:15515]	-1.47986	0.195235	0.433244
DAK	ENSP00000378360	ENST00000394900	ENSG00000149476	dihydroxyacetone kinase 2 homolog (S. cerevisiae) [Source:HGNC Symbol;Acc:24552]	1.10919	0.195247	0.433244
DYNC1LI2	ENSP00000258198	ENST00000258198	ENSG00000135720	dynein, cytoplasmic 1, light intermediate chain 2 [Source:HGNC Symbol;Acc:2966]	-0.631067	0.195261	0.433244
SH3BP1	ENSP00000350018	ENST00000357436	ENSG00000100092	SH3-domain binding protein 1 [Source:HGNC Symbol;Acc:10824]	-1.96044	0.195341	0.433244
LGALS4	ENSP00000472990	ENST00000594209	ENSG00000171747	lectin, galactoside-binding, soluble, 4 [Source:HGNC Symbol;Acc:6565]	-1.82394	0.195837	0.434012
MAPK9	ENSP00000377028	ENST00000393360	ENSG00000050748	mitogen-activated protein kinase 9 [Source:HGNC Symbol;Acc:6886]	1.38359	0.196633	0.434913
DDX23	ENSP00000310723	ENST00000308025	ENSG00000174243	DEAD (Asp-Glu-Ala-Asp) box polypeptide 23 [Source:HGNC Symbol;Acc:17347]	-0.450083	0.196723	0.434913
TTC37	ENSP00000351596	ENST00000358746	ENSG00000198677	tetratricopeptide repeat domain 37 [Source:HGNC Symbol;Acc:23639]	-0.25871	0.196778	0.434913
OPLAH	ENSP00000475943	ENST00000426825	ENSG00000178814	5-oxoprolinase (ATP-hydrolysing) [Source:HGNC Symbol;Acc:8149]	-1.04179	0.196843	0.434913
PAF1	ENSP00000221265	ENST00000221265	ENSG00000006712	Paf1, RNA polymerase II associated factor, homolog (S. cerevisiae) [Source:HGNC Symbol;Acc:25459]	-1.12833	0.197591	0.435744
MRPL53	ENSP00000258105	ENST00000258105	ENSG00000204822	mitochondrial ribosomal protein L53 [Source:HGNC Symbol;Acc:16684]	-1.38918	0.197666	0.435744
TSNAX	ENSP00000355599	ENST00000366639	ENSG00000116918	translin-associated factor X [Source:HGNC Symbol;Acc:12380]	-1.22507	0.197969	0.435744
HNRNPK	ENSP00000409456	ENST00000457156	ENSG00000165119	heterogeneous nuclear ribonucleoprotein K [Source:HGNC Symbol;Acc:5044]	0.620856	0.198047	0.435744
PPP2CA	ENSP00000418447	ENST00000481195	ENSG00000113575	protein phosphatase 2, catalytic subunit, alpha isozyme [Source:HGNC Symbol;Acc:9299]	-2.44469	0.198226	0.435744
GLRX5	ENSP00000328570	ENST00000331334	ENSG00000182512	glutaredoxin 5 [Source:HGNC Symbol;Acc:20134]	-1.31581	0.198262	0.435744
STK4	ENSP00000361892	ENST00000372806	ENSG00000101109	serine/threonine kinase 4 [Source:HGNC Symbol;Acc:11408]	1.29216	0.19827	0.435744
FAM50A	ENSP00000377225	ENST00000393600	ENSG00000071859	family with sequence similarity 50, member A [Source:HGNC Symbol;Acc:18786]	-1.77694	0.198487	0.435891
KRAS	ENSP00000308495	ENST00000311936	ENSG00000133703	Kirsten rat sarcoma viral oncogene homolog [Source:HGNC Symbol;Acc:6407]	-0.932829	0.198864	0.436387
LTBP2	ENSP00000261978	ENST00000261978	ENSG00000119681	latent transforming growth factor beta binding protein 2 [Source:HGNC Symbol;Acc:6715]	1.85029	0.199166	0.436721
HOOK3	ENSP00000305699	ENST00000307602	ENSG00000168172	hook microtubule-tethering protein 3 [Source:HGNC Symbol;Acc:23576]	0.627425	0.199397	0.436897
AP1S2	ENSP00000328789	ENST00000329235	ENSG00000182287	adaptor-related protein complex 1, sigma 2 subunit [Source:HGNC Symbol;Acc:560]	1.56433	0.199978	0.43784
HSPA5	ENSP00000324173	ENST00000324460	ENSG00000044574	heat shock 70kDa protein 5 (glucose-regulated protein, 78kDa) [Source:HGNC Symbol;Acc:5238]	-0.41066	0.200454	0.43855
ABHD10	ENSP00000273359	ENST00000273359	ENSG00000144827	abhydrolase domain containing 10 [Source:HGNC Symbol;Acc:25656]	-0.696352	0.200819	0.439017
SCCPDH	ENSP00000355467	ENST00000366510	ENSG00000143653	saccharopine dehydrogenase (putative) [Source:HGNC Symbol;Acc:24275]	-0.451409	0.200978	0.439035
ACSS1	ENSP00000316924	ENST00000323482	ENSG00000154930	acyl-CoA synthetase short-chain family member 1 [Source:HGNC Symbol;Acc:16091]	-0.93396	0.201576	0.440009
ANXA6	ENSP00000348889	ENST00000356496	ENSG00000197043	annexin A6 [Source:HGNC Symbol;Acc:544]	0.551823	0.202484	0.441048
LMNA	ENSP00000355292	ENST00000361308	ENSG00000160789	lamin A/C [Source:HGNC Symbol;Acc:6636]	-1.64031	0.20258	0.441048
ST6GALNAC1	ENSP00000156626	ENST00000156626	ENSG00000070526	ST6 (alpha-N-acetyl-neuraminyl-2,3-beta-galactosyl-1,3)-N-acetylgalactosaminide alpha-2,6-sialyltransferase 1 [Source:HGNC Symbol;Acc:23614]	-1.69326	0.202585	0.441048
PMVK	ENSP00000357452	ENST00000368467	ENSG00000163344	phosphomevalonate kinase [Source:HGNC Symbol;Acc:9141]	-1.38597	0.20266	0.441048
BCAP29	ENSP00000419681	ENST00000491150	ENSG00000075790	B-cell receptor-associated protein 29 [Source:HGNC Symbol;Acc:24131]	-1.26684	0.203416	0.44236
NDUFV3	ENSP00000342895	ENST00000340344	ENSG00000160194	NADH dehydrogenase (ubiquinone) flavoprotein 3, 10kDa [Source:HGNC Symbol;Acc:7719]	-1.50609	0.204064	0.443437
TTC4	ENSP00000360329	ENST00000371281	ENSG00000243725	tetratricopeptide repeat domain 4 [Source:HGNC Symbol;Acc:12394]	-1.51822	0.204768	0.443783
PPP2R5A	ENSP00000261461	ENST00000261461	ENSG00000066027	protein phosphatase 2, regulatory subunit B', alpha [Source:HGNC Symbol;Acc:9309]	-1.22998	0.204783	0.443783
HK1	ENSP00000352398	ENST00000359426	ENSG00000156515	hexokinase 1 [Source:HGNC Symbol;Acc:4922]	-0.397641	0.204793	0.443783
ARHGAP17	ENSP00000289968	ENST00000289968	ENSG00000140750	Rho GTPase activating protein 17 [Source:HGNC Symbol;Acc:18239]	-1.29729	0.204974	0.443783
CAV1	ENSP00000339191	ENST00000341049	ENSG00000105974	caveolin 1, caveolae protein, 22kDa [Source:HGNC Symbol;Acc:1527]	-0.436103	0.204988	0.443783
S1PR2	ENSP00000466933	ENST00000590320	ENSG00000267534	sphingosine-1-phosphate receptor 2 [Source:HGNC Symbol;Acc:3169]	0.31349	0.205974	0.445302
ADI1	ENSP00000333666	ENST00000327435	ENSG00000182551	acireductone dioxygenase 1 [Source:HGNC Symbol;Acc:30576]	-1.26036	0.206077	0.445302
UBR4	ENSP00000364403	ENST00000375254	ENSG00000127481	ubiquitin protein ligase E3 component n-recognin 4 [Source:HGNC Symbol;Acc:30313]	-0.374349	0.206277	0.445302
TRAPPC10	ENSP00000291574	ENST00000291574	ENSG00000160218	trafficking protein particle complex 10 [Source:HGNC Symbol;Acc:11868]	-1.03858	0.206303	0.445302
DNAJB2	ENSP00000338019	ENST00000336576	ENSG00000135924	DnaJ (Hsp40) homolog, subfamily B, member 2 [Source:HGNC Symbol;Acc:5228]	-1.17649	0.206786	0.446013
RBM22	ENSP00000199814	ENST00000199814	ENSG00000086589	RNA binding motif protein 22 [Source:HGNC Symbol;Acc:25503]	-1.33135	0.207053	0.446092
VWF	ENSP00000261405	ENST00000261405	ENSG00000110799	von Willebrand factor [Source:HGNC Symbol;Acc:12726]	0.52001	0.20713	0.446092
VIL1	ENSP00000375962	ENST00000392114	ENSG00000127831	villin 1 [Source:HGNC Symbol;Acc:12690]	-2.40623	0.207657	0.446894
RCC2	ENSP00000364585	ENST00000375436	ENSG00000179051	regulator of chromosome condensation 2 [Source:HGNC Symbol;Acc:30297]	-0.469137	0.20862	0.448562
MAN2A1	ENSP00000261483	ENST00000261483	ENSG00000112893	mannosidase, alpha, class 2A, member 1 [Source:HGNC Symbol;Acc:6824]	-0.413703	0.208742	0.448562
MAN2B1	ENSP00000395473	ENST00000456935	ENSG00000104774	mannosidase, alpha, class 2B, member 1 [Source:HGNC Symbol;Acc:6826]	-0.430302	0.209036	0.448793
OCIAD2	ENSP00000423014	ENST00000508632	ENSG00000145247	OCIA domain containing 2 [Source:HGNC Symbol;Acc:28685]	-1.96627	0.209259	0.448793
GSTP1	ENSP00000381607	ENST00000398606	ENSG00000084207	glutathione S-transferase pi 1 [Source:HGNC Symbol;Acc:4638]	-0.675919	0.209313	0.448793
ARL15	ENSP00000433427	ENST00000504924	ENSG00000185305	ADP-ribosylation factor-like 15 [Source:HGNC Symbol;Acc:25945]	-1.27511	0.209904	0.449539
RPS10	ENSP00000347271	ENST00000326199	ENSG00000124614	ribosomal protein S10 [Source:HGNC Symbol;Acc:10383]	-1.45254	0.209971	0.449539
SART3	ENSP00000228284	ENST00000228284	ENSG00000075856	squamous cell carcinoma antigen recognized by T cells 3 [Source:HGNC Symbol;Acc:16860]	1.31842	0.210145	0.44958
EEF1E1	ENSP00000369038	ENST00000379715	ENSG00000124802	eukaryotic translation elongation factor 1 epsilon 1 [Source:HGNC Symbol;Acc:3212]	-1.19819	0.210696	0.449915
SMAD3	ENSP00000332973	ENST00000327367	ENSG00000166949	SMAD family member 3 [Source:HGNC Symbol;Acc:6769]	-0.917456	0.210897	0.449915
FAM114A1	ENSP00000351740	ENST00000358869	ENSG00000197712	family with sequence similarity 114, member A1 [Source:HGNC Symbol;Acc:25087]	-1.56853	0.210915	0.449915
KHDRBS1	ENSP00000313829	ENST00000327300	ENSG00000121774	KH domain containing, RNA binding, signal transduction associated 1 [Source:HGNC Symbol;Acc:18116]	-2.69773	0.210922	0.449915
RPS21	ENSP00000345957	ENST00000343986	ENSG00000171858	ribosomal protein S21 [Source:HGNC Symbol;Acc:10409]	-1.62288	0.21132	0.450319
DNPH1	ENSP00000230431	ENST00000230431	ENSG00000112667	2'-deoxynucleoside 5'-phosphate N-hydrolase 1 [Source:HGNC Symbol;Acc:21218]	-1.06512	0.211422	0.450319
DNAJC8	ENSP00000263697	ENST00000263697	ENSG00000126698	DnaJ (Hsp40) homolog, subfamily C, member 8 [Source:HGNC Symbol;Acc:15470]	-0.408236	0.211793	0.450779
C1orf123	ENSP00000294360	ENST00000294360	ENSG00000162384	chromosome 1 open reading frame 123 [Source:HGNC Symbol;Acc:26059]	0.298606	0.212261	0.451444
CLIC6	ENSP00000290332	ENST00000349499	ENSG00000159212	chloride intracellular channel 6 [Source:HGNC Symbol;Acc:2065]	-1.41044	0.212542	0.451711
WDR7	ENSP00000350187	ENST00000357574	ENSG00000091157	WD repeat domain 7 [Source:HGNC Symbol;Acc:13490]	-1.20236	0.212701	0.451717
CAP1	ENSP00000344832	ENST00000340450	ENSG00000131236	CAP, adenylate cyclase-associated protein 1 (yeast) [Source:HGNC Symbol;Acc:20040]	1.30018	0.213278	0.452611
EFNB2	ENSP00000245323	ENST00000245323	ENSG00000125266	ephrin-B2 [Source:HGNC Symbol;Acc:3227]	-1.06965	0.213543	0.452841
TMX4	ENSP00000246024	ENST00000246024	ENSG00000125827	thioredoxin-related transmembrane protein 4 [Source:HGNC Symbol;Acc:25237]	1.27219	0.214014	0.453348
HEBP1	ENSP00000014930	ENST00000014930	ENSG00000013583	heme binding protein 1 [Source:HGNC Symbol;Acc:17176]	1.51922	0.214121	0.453348
MTCH2	ENSP00000303222	ENST00000302503	ENSG00000109919	mitochondrial carrier 2 [Source:HGNC Symbol;Acc:17587]	-1.06705	0.214497	0.453348
RHOA	ENSP00000400175	ENST00000418115	ENSG00000067560	ras homolog family member A [Source:HGNC Symbol;Acc:667]	-0.438789	0.214518	0.453348
STUB1	ENSP00000219548	ENST00000219548	ENSG00000103266	STIP1 homology and U-box containing protein 1, E3 ubiquitin protein ligase [Source:HGNC Symbol;Acc:11427]	-1.32992	0.214563	0.453348
ARHGEF37	ENSP00000328083	ENST00000333677	ENSG00000183111	Rho guanine nucleotide exchange factor (GEF) 37 [Source:HGNC Symbol;Acc:34430]	-1.23188	0.214956	0.453847
POLDIP2	ENSP00000475924	ENST00000540200	ENSG00000004142	polymerase (DNA-directed), delta interacting protein 2 [Source:HGNC Symbol;Acc:23781]	-1.24143	0.21542	0.454282
MRPS26	ENSP00000369682	ENST00000380325	ENSG00000125901	mitochondrial ribosomal protein S26 [Source:HGNC Symbol;Acc:14045]	-2.03946	0.215475	0.454282
CD48	ENSP00000357025	ENST00000368046	ENSG00000117091	CD48 molecule [Source:HGNC Symbol;Acc:1683]	-1.28738	0.2157	0.454428
MYO1C	ENSP00000352834	ENST00000359786	ENSG00000197879	myosin IC [Source:HGNC Symbol;Acc:7597]	-1.12362	0.216383	0.455535
GP9	ENSP00000303942	ENST00000307395	ENSG00000169704	glycoprotein IX (platelet) [Source:HGNC Symbol;Acc:4444]	1.62629	0.216654	0.455775
AACS	ENSP00000324842	ENST00000316519	ENSG00000081760	acetoacetyl-CoA synthetase [Source:HGNC Symbol;Acc:21298]	-1.66282	0.217215	0.456623
CSPG4	ENSP00000312506	ENST00000308508	ENSG00000173546	chondroitin sulfate proteoglycan 4 [Source:HGNC Symbol;Acc:2466]	-0.802167	0.217472	0.456771
NPC1	ENSP00000269228	ENST00000269228	ENSG00000141458	Niemann-Pick disease, type C1 [Source:HGNC Symbol;Acc:7897]	-0.377532	0.2176	0.456771
ADIPOQ	ENSP00000320709	ENST00000320741	ENSG00000181092	adiponectin, C1Q and collagen domain containing [Source:HGNC Symbol;Acc:13633]	2.18134	0.217976	0.457031
EEF1G	ENSP00000331901	ENST00000329251	ENSG00000254772	eukaryotic translation elongation factor 1 gamma [Source:HGNC Symbol;Acc:3213]	-1.49101	0.21826	0.457031
SLK	ENSP00000358770	ENST00000369755	ENSG00000065613	STE20-like kinase [Source:HGNC Symbol;Acc:11088]	-1.84536	0.218315	0.457031
ERH	ENSP00000451080	ENST00000557016	ENSG00000100632	enhancer of rudimentary homolog (Drosophila) [Source:HGNC Symbol;Acc:3447]	-1.61224	0.218365	0.457031
RRP1	ENSP00000417464	ENST00000497547	ENSG00000160214	ribosomal RNA processing 1 [Source:HGNC Symbol;Acc:18785]	-0.502598	0.218512	0.457031
NUP160	ENSP00000367721	ENST00000378460	ENSG00000030066	nucleoporin 160kDa [Source:HGNC Symbol;Acc:18017]	-0.441519	0.219279	0.458307
PTPLAD1	ENSP00000261875	ENST00000261875	ENSG00000074696	protein tyrosine phosphatase-like A domain containing 1 [Source:HGNC Symbol;Acc:24175]	-0.33405	0.21947	0.458374
KIAA1217	ENSP00000365637	ENST00000376454	ENSG00000120549	KIAA1217 [Source:HGNC Symbol;Acc:25428]	-1.05179	0.220078	0.459313
SGPP1	ENSP00000247225	ENST00000247225	ENSG00000126821	sphingosine-1-phosphate phosphatase 1 [Source:HGNC Symbol;Acc:17720]	-0.962158	0.220891	0.460585
BZW1	ENSP00000386474	ENST00000409600	ENSG00000082153	basic leucine zipper and W2 domains 1 [Source:HGNC Symbol;Acc:18380]	1.16116	0.221004	0.460585
C9orf64	ENSP00000365522	ENST00000376344	ENSG00000165118	chromosome 9 open reading frame 64 [Source:HGNC Symbol;Acc:28144]	1.14141	0.221717	0.461599
PLIN4	ENSP00000301286	ENST00000301286	ENSG00000167676	perilipin 4 [Source:HGNC Symbol;Acc:29393]	-1.99174	0.221809	0.461599
NACC1	ENSP00000292431	ENST00000292431	ENSG00000160877	nucleus accumbens associated 1, BEN and BTB (POZ) domain containing [Source:HGNC Symbol;Acc:20967]	-1.35942	0.222355	0.461771
NUCKS1	ENSP00000356110	ENST00000367142	ENSG00000069275	nuclear casein kinase and cyclin-dependent kinase substrate 1 [Source:HGNC Symbol;Acc:29923]	2.26011	0.222386	0.461771
GSN	ENSP00000362913	ENST00000373807	ENSG00000148180	gelsolin [Source:HGNC Symbol;Acc:4620]	-1.29091	0.222515	0.461771
GLIPR2	ENSP00000367196	ENST00000377960	ENSG00000122694	GLI pathogenesis-related 2 [Source:HGNC Symbol;Acc:18007]	0.27522	0.222829	0.461771
ATP2B4	ENSP00000350310	ENST00000357681	ENSG00000058668	ATPase, Ca++ transporting, plasma membrane 4 [Source:HGNC Symbol;Acc:817]	1.8174	0.222908	0.461771
SCPEP1	ENSP00000262288	ENST00000262288	ENSG00000121064	serine carboxypeptidase 1 [Source:HGNC Symbol;Acc:29507]	-0.476284	0.222966	0.461771
TMSB10	ENSP00000233143	ENST00000233143	ENSG00000034510	thymosin beta 10 [Source:HGNC Symbol;Acc:11879]	-1.70733	0.223087	0.461771
RNASE6	ENSP00000302046	ENST00000304677	ENSG00000169413	ribonuclease, RNase A family, k6 [Source:HGNC Symbol;Acc:10048]	-1.62531	0.223311	0.461771
UBE2J1	ENSP00000451261	ENST00000435041	ENSG00000198833	ubiquitin-conjugating enzyme E2, J1 [Source:HGNC Symbol;Acc:17598]	-0.492529	0.223324	0.461771
CYP27A1	ENSP00000258415	ENST00000258415	ENSG00000135929	cytochrome P450, family 27, subfamily A, polypeptide 1 [Source:HGNC Symbol;Acc:2605]	-1.54636	0.223516	0.461805
HEATR5B	ENSP00000233099	ENST00000233099	ENSG00000008869	HEAT repeat containing 5B [Source:HGNC Symbol;Acc:29273]	-1.0372	0.22373	0.461805
GFRA3	ENSP00000274721	ENST00000274721	ENSG00000146013	GDNF family receptor alpha 3 [Source:HGNC Symbol;Acc:4245]	-1.37101	0.223819	0.461805
C1orf50	ENSP00000361603	ENST00000372525	ENSG00000164008	chromosome 1 open reading frame 50 [Source:HGNC Symbol;Acc:28795]	-1.21456	0.224484	0.462849
PKM	ENSP00000334983	ENST00000335181	ENSG00000067225	pyruvate kinase, muscle [Source:HGNC Symbol;Acc:9021]	0.47829	0.225411	0.464429
MOB2	ENSP00000328694	ENST00000329957	ENSG00000182208	MOB kinase activator 2 [Source:HGNC Symbol;Acc:24904]	1.62246	0.226473	0.466286
	ENSP00000375566	ENST00000391684	ENSG00000213002		-1.96497	0.226752	0.46653
CORO2A	ENSP00000364218	ENST00000375077	ENSG00000106789	coronin, actin binding protein, 2A [Source:HGNC Symbol;Acc:2255]	-0.97271	0.227202	0.467126
VAMP7	ENSP00000286448	ENST00000286448	ENSG00000124333	vesicle-associated membrane protein 7 [Source:HGNC Symbol;Acc:11486]	-1.7965	0.227977	0.468386
ABAT	ENSP00000268251	ENST00000268251	ENSG00000183044	4-aminobutyrate aminotransferase [Source:HGNC Symbol;Acc:23]	-0.892142	0.228571	0.469274
AGO2	ENSP00000220592	ENST00000220592	ENSG00000123908	argonaute RISC catalytic component 2 [Source:HGNC Symbol;Acc:3263]	0.248503	0.228875	0.469386
HDAC3	ENSP00000302967	ENST00000305264	ENSG00000171720	histone deacetylase 3 [Source:HGNC Symbol;Acc:4854]	-0.853354	0.228949	0.469386
EIF2S2	ENSP00000364119	ENST00000374980	ENSG00000125977	eukaryotic translation initiation factor 2, subunit 2 beta, 38kDa [Source:HGNC Symbol;Acc:3266]	-0.475984	0.229636	0.470462
INPP5D	ENSP00000404610	ENST00000455936	ENSG00000168918	inositol polyphosphate-5-phosphatase, 145kDa [Source:HGNC Symbol;Acc:6079]	1.54735	0.230111	0.471102
NPEPPS	ENSP00000320324	ENST00000322157	ENSG00000141279	aminopeptidase puromycin sensitive [Source:HGNC Symbol;Acc:7900]	-0.20571	0.230449	0.471461
EIF2D	ENSP00000271764	ENST00000271764	ENSG00000143486	eukaryotic translation initiation factor 2D [Source:HGNC Symbol;Acc:6583]	-0.812498	0.231029	0.472316
MCM2	ENSP00000265056	ENST00000265056	ENSG00000073111	minichromosome maintenance complex component 2 [Source:HGNC Symbol;Acc:6944]	-1.26658	0.232575	0.474894
C9orf142	ENSP00000360682	ENST00000371620	ENSG00000148362	chromosome 9 open reading frame 142 [Source:HGNC Symbol;Acc:27849]	-0.441121	0.232618	0.474894
AP3S1	ENSP00000325369	ENST00000316788	ENSG00000177879	adaptor-related protein complex 3, sigma 1 subunit [Source:HGNC Symbol;Acc:2013]	-1.56882	0.232806	0.474944
EIF4EBP1	ENSP00000340691	ENST00000338825	ENSG00000187840	eukaryotic translation initiation factor 4E binding protein 1 [Source:HGNC Symbol;Acc:3288]	-0.825438	0.233061	0.475131
PGLS	ENSP00000252603	ENST00000252603	ENSG00000130313	6-phosphogluconolactonase [Source:HGNC Symbol;Acc:8903]	0.15159	0.234114	0.476942
VCP	ENSP00000351777	ENST00000358901	ENSG00000165280	valosin containing protein [Source:HGNC Symbol;Acc:12666]	0.218857	0.23438	0.477148
ABCB10	ENSP00000355637	ENST00000344517	ENSG00000135776	ATP-binding cassette, sub-family B (MDR/TAP), member 10 [Source:HGNC Symbol;Acc:41]	-1.17225	0.234785	0.477566
RAVER1	ENSP00000293677	ENST00000293677	ENSG00000161847	ribonucleoprotein, PTB-binding 1 [Source:HGNC Symbol;Acc:30296]	-0.309456	0.23495	0.477566
LIME1	ENSP00000309521	ENST00000309546	ENSG00000203896	Lck interacting transmembrane adaptor 1 [Source:HGNC Symbol;Acc:26016]	-1.46911	0.235079	0.477566
FABP4	ENSP00000256104	ENST00000256104	ENSG00000170323	fatty acid binding protein 4, adipocyte [Source:HGNC Symbol;Acc:3559]	-1.51429	0.235634	0.478359
SMARCC1	ENSP00000254480	ENST00000254480	ENSG00000173473	SWI/SNF related, matrix associated, actin dependent regulator of chromatin, subfamily c, member 1 [Source:HGNC Symbol;Acc:11104]	-0.55954	0.2361	0.478865
SAA4	ENSP00000278222	ENST00000278222	ENSG00000148965	serum amyloid A4, constitutive [Source:HGNC Symbol;Acc:10516]	1.18062	0.236381	0.478865
VARS	ENSP00000364815	ENST00000375663	ENSG00000204394	valyl-tRNA synthetase [Source:HGNC Symbol;Acc:12651]	-0.341717	0.236405	0.478865
TPM4	ENSP00000300933	ENST00000300933	ENSG00000167460	tropomyosin 4 [Source:HGNC Symbol;Acc:12013]	0.280275	0.236544	0.478865
EML2	ENSP00000245925	ENST00000245925	ENSG00000125746	echinoderm microtubule associated protein like 2 [Source:HGNC Symbol;Acc:18035]	-1.45308	0.237105	0.479666
RHOB	ENSP00000272233	ENST00000272233	ENSG00000143878	ras homolog family member B [Source:HGNC Symbol;Acc:668]	-1.08656	0.237351	0.479829
PMPCB	ENSP00000249269	ENST00000249269	ENSG00000105819	peptidase (mitochondrial processing) beta [Source:HGNC Symbol;Acc:9119]	-1.13153	0.238079	0.480765
PAFAH1B2	ENSP00000435289	ENST00000527958	ENSG00000168092	platelet-activating factor acetylhydrolase 1b, catalytic subunit 2 (30kDa) [Source:HGNC Symbol;Acc:8575]	-0.756656	0.238145	0.480765
ECH1	ENSP00000221418	ENST00000221418	ENSG00000104823	enoyl CoA hydratase 1, peroxisomal [Source:HGNC Symbol;Acc:3149]	-0.311101	0.238638	0.481252
ELOVL1	ENSP00000361536	ENST00000372458	ENSG00000066322	ELOVL fatty acid elongase 1 [Source:HGNC Symbol;Acc:14418]	-1.67213	0.238718	0.481252
SMARCA5	ENSP00000283131	ENST00000283131	ENSG00000153147	SWI/SNF related, matrix associated, actin dependent regulator of chromatin, subfamily a, member 5 [Source:HGNC Symbol;Acc:11101]	-0.329552	0.239109	0.481705
MVD	ENSP00000301012	ENST00000301012	ENSG00000167508	mevalonate (diphospho) decarboxylase [Source:HGNC Symbol;Acc:7529]	-1.57389	0.243157	0.489174
CDC5L	ENSP00000360532	ENST00000371477	ENSG00000096401	cell division cycle 5-like [Source:HGNC Symbol;Acc:1743]	0.464228	0.243204	0.489174
DHX16	ENSP00000365625	ENST00000376442	ENSG00000204560	DEAH (Asp-Glu-Ala-His) box polypeptide 16 [Source:HGNC Symbol;Acc:2739]	-1.22335	0.243323	0.489174
PKP3	ENSP00000331678	ENST00000331563	ENSG00000184363	plakophilin 3 [Source:HGNC Symbol;Acc:9025]	-1.46577	0.243574	0.48934
APOOL	ENSP00000362268	ENST00000373173	ENSG00000155008	apolipoprotein O-like [Source:HGNC Symbol;Acc:24009]	-0.652737	0.244027	0.489913
SLC12A9	ENSP00000275730	ENST00000354161	ENSG00000146828	solute carrier family 12, member 9 [Source:HGNC Symbol;Acc:17435]	-0.80013	0.244845	0.491165
PTRHD1	ENSP00000330389	ENST00000328379	ENSG00000184924	peptidyl-tRNA hydrolase domain containing 1 [Source:HGNC Symbol;Acc:33782]	-0.257117	0.24499	0.491165
IFT27	ENSP00000393541	ENST00000433985	ENSG00000100360	intraflagellar transport 27 homolog (Chlamydomonas) [Source:HGNC Symbol;Acc:18626]	1.45528	0.245267	0.491381
HDDC2	ENSP00000381220	ENST00000398153	ENSG00000111906	HD domain containing 2 [Source:HGNC Symbol;Acc:21078]	-1.71055	0.246176	0.492861
CRABP1	ENSP00000299529	ENST00000299529	ENSG00000166426	cellular retinoic acid binding protein 1 [Source:HGNC Symbol;Acc:2338]	-1.14214	0.248367	0.496617
USP11	ENSP00000218348	ENST00000218348	ENSG00000102226	ubiquitin specific peptidase 11 [Source:HGNC Symbol;Acc:12609]	1.13947	0.248484	0.496617
NUDT3	ENSP00000476119	ENST00000607016	ENSG00000272325	nudix (nucleoside diphosphate linked moiety X)-type motif 3 [Source:HGNC Symbol;Acc:8050]	-1.57196	0.248565	0.496617
MUC2	ENSP00000415183	ENST00000441003	ENSG00000198788	mucin 2, oligomeric mucus/gel-forming [Source:HGNC Symbol;Acc:7512]	-1.68093	0.248814	0.496751
AKR1C3	ENSP00000401327	ENST00000439082	ENSG00000196139	aldo-keto reductase family 1, member C3 [Source:HGNC Symbol;Acc:386]	-1.43584	0.249109	0.496751
FUBP3	ENSP00000318177	ENST00000319725	ENSG00000107164	far upstream element (FUSE) binding protein 3 [Source:HGNC Symbol;Acc:4005]	-0.322237	0.249146	0.496751
RAP1B	ENSP00000443851	ENST00000541216	ENSG00000127314	RAP1B, member of RAS oncogene family [Source:HGNC Symbol;Acc:9857]	-1.99529	0.250261	0.498631
LPCAT3	ENSP00000261407	ENST00000261407	ENSG00000111684	lysophosphatidylcholine acyltransferase 3 [Source:HGNC Symbol;Acc:30244]	2.1276	0.250516	0.498749
NUP93	ENSP00000310668	ENST00000308159	ENSG00000102900	nucleoporin 93kDa [Source:HGNC Symbol;Acc:28958]	-0.977427	0.250664	0.498749
TSPAN13	ENSP00000262067	ENST00000262067	ENSG00000106537	tetraspanin 13 [Source:HGNC Symbol;Acc:21643]	-1.53555	0.250897	0.498871
ANXA13	ENSP00000262219	ENST00000262219	ENSG00000104537	annexin A13 [Source:HGNC Symbol;Acc:536]	-1.73325	0.251331	0.499392
PRKCA	ENSP00000408695	ENST00000413366	ENSG00000154229	protein kinase C, alpha [Source:HGNC Symbol;Acc:9393]	-1.06471	0.252113	0.500601
NDUFA11	ENSP00000311740	ENST00000308961	ENSG00000174886	NADH dehydrogenase (ubiquinone) 1 alpha subcomplex, 11, 14.7kDa [Source:HGNC Symbol;Acc:20371]	-1.73158	0.252848	0.501718
CBL	ENSP00000264033	ENST00000264033	ENSG00000110395	Cbl proto-oncogene, E3 ubiquitin protein ligase [Source:HGNC Symbol;Acc:1541]	1.46763	0.253119	0.501914
MT-ND1	ENSP00000354687	ENST00000361390	ENSG00000198888	mitochondrially encoded NADH dehydrogenase 1 [Source:HGNC Symbol;Acc:7455]	-1.43536	0.253505	0.502334
GTPBP4	ENSP00000354040	ENST00000360803	ENSG00000107937	GTP binding protein 4 [Source:HGNC Symbol;Acc:21535]	-1.35169	0.253863	0.502702
CHCHD1	ENSP00000361923	ENST00000372833	ENSG00000172586	coiled-coil-helix-coiled-coil-helix domain containing 1 [Source:HGNC Symbol;Acc:23518]	-1.06577	0.254776	0.504165
FBLN2	ENSP00000384169	ENST00000404922	ENSG00000163520	fibulin 2 [Source:HGNC Symbol;Acc:3601]	-1.41491	0.255352	0.504794
ENPP4	ENSP00000318066	ENST00000321037	ENSG00000001561	ectonucleotide pyrophosphatase/phosphodiesterase 4 (putative) [Source:HGNC Symbol;Acc:3359]	-0.99466	0.255442	0.504794
PRELP	ENSP00000343924	ENST00000343110	ENSG00000188783	proline/arginine-rich end leucine-rich repeat protein [Source:HGNC Symbol;Acc:9357]	-0.833654	0.255649	0.504853
INTS3	ENSP00000318641	ENST00000318967	ENSG00000143624	integrator complex subunit 3 [Source:HGNC Symbol;Acc:26153]	-1.3409	0.25582	0.504853
HNRNPA3	ENSP00000408487	ENST00000411529	ENSG00000170144	heterogeneous nuclear ribonucleoprotein A3 [Source:HGNC Symbol;Acc:24941]	-1.0291	0.25678	0.506402
TIMM44	ENSP00000270538	ENST00000270538	ENSG00000104980	translocase of inner mitochondrial membrane 44 homolog (yeast) [Source:HGNC Symbol;Acc:17316]	-0.439838	0.257546	0.507517
AKR1C3	ENSP00000369927	ENST00000380554	ENSG00000196139	aldo-keto reductase family 1, member C3 [Source:HGNC Symbol;Acc:386]	1.1579	0.257695	0.507517
GREM1	ENSP00000300177	ENST00000300177	ENSG00000166923	gremlin 1, DAN family BMP antagonist [Source:HGNC Symbol;Acc:2001]	1.04223	0.258075	0.507589
PNPLA2	ENSP00000337701	ENST00000336615	ENSG00000177666	patatin-like phospholipase domain containing 2 [Source:HGNC Symbol;Acc:30802]	1.29828	0.258081	0.507589
AVEN	ENSP00000306822	ENST00000306730	ENSG00000169857	apoptosis, caspase activation inhibitor [Source:HGNC Symbol;Acc:13509]	-1.43363	0.258324	0.507696
LAMTOR1	ENSP00000278671	ENST00000278671	ENSG00000149357	late endosomal/lysosomal adaptor, MAPK and MTOR activator 1 [Source:HGNC Symbol;Acc:26068]	0.387168	0.258486	0.507696
NDUFAF4	ENSP00000358272	ENST00000316149	ENSG00000123545	NADH dehydrogenase (ubiquinone) complex I, assembly factor 4 [Source:HGNC Symbol;Acc:21034]	-0.606145	0.259399	0.509145
HBG2	ENSP00000338082	ENST00000336906	ENSG00000196565	hemoglobin, gamma G [Source:HGNC Symbol;Acc:4832]	1.57455	0.25981	0.509296
PPP6C	ENSP00000362648	ENST00000373547	ENSG00000119414	protein phosphatase 6, catalytic subunit [Source:HGNC Symbol;Acc:9323]	-1.40342	0.259983	0.509296
EPT1	ENSP00000260585	ENST00000260585	ENSG00000138018	ethanolaminephosphotransferase 1 (CDP-ethanolamine-specific) [Source:HGNC Symbol;Acc:29361]	-1.57223	0.260003	0.509296
C10orf118	ENSP00000358293	ENST00000369287	ENSG00000165813	chromosome 10 open reading frame 118 [Source:HGNC Symbol;Acc:24349]	-1.32995	0.260269	0.509473
PTX3	ENSP00000295927	ENST00000295927	ENSG00000163661	pentraxin 3, long [Source:HGNC Symbol;Acc:9692]	1.80687	0.260554	0.509688
TAB1	ENSP00000216160	ENST00000216160	ENSG00000100324	TGF-beta activated kinase 1/MAP3K7 binding protein 1 [Source:HGNC Symbol;Acc:18157]	-0.45634	0.261034	0.510132
AGL	ENSP00000355106	ENST00000361915	ENSG00000162688	amylo-alpha-1, 6-glucosidase, 4-alpha-glucanotransferase [Source:HGNC Symbol;Acc:321]	-0.923649	0.261133	0.510132
RRBP1	ENSP00000354045	ENST00000360807	ENSG00000125844	ribosome binding protein 1 [Source:HGNC Symbol;Acc:10448]	-1.53868	0.261676	0.510849
EIF3A	ENSP00000358140	ENST00000369144	ENSG00000107581	eukaryotic translation initiation factor 3, subunit A [Source:HGNC Symbol;Acc:3271]	-1.06973	0.262138	0.511406
TMED3	ENSP00000299705	ENST00000299705	ENSG00000166557	transmembrane emp24 protein transport domain containing 3 [Source:HGNC Symbol;Acc:28889]	1.29333	0.26309	0.512867
ATE1	ENSP00000358039	ENST00000369043	ENSG00000107669	arginyltransferase 1 [Source:HGNC Symbol;Acc:782]	-1.25962	0.263452	0.512867
RPS12	ENSP00000230050	ENST00000230050	ENSG00000112306	ribosomal protein S12 [Source:HGNC Symbol;Acc:10385]	-0.204979	0.26356	0.512867
BYSL	ENSP00000230340	ENST00000230340	ENSG00000112578	bystin-like [Source:HGNC Symbol;Acc:1157]	-1.40869	0.263593	0.512867
ATPAF2	ENSP00000417190	ENST00000474627	ENSG00000171953	ATP synthase mitochondrial F1 complex assembly factor 2 [Source:HGNC Symbol;Acc:18802]	-1.18238	0.264298	0.513893
TLDC1	ENSP00000343635	ENST00000343629	ENSG00000140950	TBC/LysM-associated domain containing 1 [Source:HGNC Symbol;Acc:29325]	-1.17422	0.264495	0.513931
PPIL1	ENSP00000362803	ENST00000373699	ENSG00000137168	peptidylprolyl isomerase (cyclophilin)-like 1 [Source:HGNC Symbol;Acc:9260]	-0.752223	0.265108	0.514426
RPL12	ENSP00000354739	ENST00000361436	ENSG00000197958	ribosomal protein L12 [Source:HGNC Symbol;Acc:10302]	-0.292506	0.265269	0.514426
RAD50	ENSP00000265335	ENST00000265335	ENSG00000113522	RAD50 homolog (S. cerevisiae) [Source:HGNC Symbol;Acc:9816]	-1.66035	0.265429	0.514426
ARHGAP30	ENSP00000356992	ENST00000368013	ENSG00000186517	Rho GTPase activating protein 30 [Source:HGNC Symbol;Acc:27414]	1.45421	0.265514	0.514426
HSD17B8	ENSP00000363794	ENST00000374662	ENSG00000204228	hydroxysteroid (17-beta) dehydrogenase 8 [Source:HGNC Symbol;Acc:3554]	-0.843154	0.265636	0.514426
C17orf59	ENSP00000373669	ENST00000389017	ENSG00000196544	chromosome 17 open reading frame 59 [Source:HGNC Symbol;Acc:25939]	1.28796	0.266074	0.514646
WBP11	ENSP00000261167	ENST00000261167	ENSG00000084463	WW domain binding protein 11 [Source:HGNC Symbol;Acc:16461]	-1.514	0.266104	0.514646
MRPS14	ENSP00000420714	ENST00000476371	ENSG00000120333	mitochondrial ribosomal protein S14 [Source:HGNC Symbol;Acc:14049]	-0.923888	0.266349	0.514745
CWF19L1	ENSP00000326411	ENST00000354105	ENSG00000095485	CWF19-like 1, cell cycle control (S. pombe) [Source:HGNC Symbol;Acc:25613]	0.662733	0.26651	0.514745
RUVBL2	ENSP00000473172	ENST00000595090	ENSG00000183207	RuvB-like AAA ATPase 2 [Source:HGNC Symbol;Acc:10475]	-0.481334	0.267453	0.515145
ACTR2	ENSP00000260641	ENST00000260641	ENSG00000138071	ARP2 actin-related protein 2 homolog (yeast) [Source:HGNC Symbol;Acc:169]	0.358291	0.26755	0.515145
TMEM65	ENSP00000297632	ENST00000297632	ENSG00000164983	transmembrane protein 65 [Source:HGNC Symbol;Acc:25203]	0.691476	0.267555	0.515145
PIN4	ENSP00000362773	ENST00000373669	ENSG00000102309	protein (peptidylprolyl cis/trans isomerase) NIMA-interacting, 4 (parvulin) [Source:HGNC Symbol;Acc:8992]	-0.859817	0.267589	0.515145
SRPX	ENSP00000440758	ENST00000544439	ENSG00000101955	sushi-repeat containing protein, X-linked [Source:HGNC Symbol;Acc:11309]	-2.07208	0.267657	0.515145
VPS4A	ENSP00000254950	ENST00000254950	ENSG00000132612	vacuolar protein sorting 4 homolog A (S. cerevisiae) [Source:HGNC Symbol;Acc:13488]	-1.11175	0.267821	0.515145
MTA2	ENSP00000278823	ENST00000278823	ENSG00000149480	metastasis associated 1 family, member 2 [Source:HGNC Symbol;Acc:7411]	-0.352397	0.267961	0.515145
HSPA6	ENSP00000310219	ENST00000309758	ENSG00000173110	heat shock 70kDa protein 6 (HSP70B') [Source:HGNC Symbol;Acc:5239]	-0.286871	0.268318	0.51549
GNB4	ENSP00000232564	ENST00000232564	ENSG00000114450	guanine nucleotide binding protein (G protein), beta polypeptide 4 [Source:HGNC Symbol;Acc:20731]	0.340186	0.268513	0.515524
STAB1	ENSP00000312946	ENST00000321725	ENSG00000010327	stabilin 1 [Source:HGNC Symbol;Acc:18628]	-0.478998	0.269276	0.516448
FAM134C	ENSP00000309432	ENST00000309428	ENSG00000141699	family with sequence similarity 134, member C [Source:HGNC Symbol;Acc:27258]	-1.27911	0.269615	0.516448
TIMMDC1	ENSP00000418803	ENST00000494664	ENSG00000113845	translocase of inner mitochondrial membrane domain containing 1 [Source:HGNC Symbol;Acc:1321]	-1.11468	0.269693	0.516448
MIB1	ENSP00000261537	ENST00000261537	ENSG00000101752	mindbomb E3 ubiquitin protein ligase 1 [Source:HGNC Symbol;Acc:21086]	1.82657	0.269707	0.516448
PLCG2	ENSP00000352336	ENST00000359376	ENSG00000197943	phospholipase C, gamma 2 (phosphatidylinositol-specific) [Source:HGNC Symbol;Acc:9066]	0.344712	0.269933	0.51654
ESPN	ENSP00000367059	ENST00000377828	ENSG00000187017	espin [Source:HGNC Symbol;Acc:13281]	-1.68616	0.270361	0.516703
CAPN2	ENSP00000295006	ENST00000295006	ENSG00000162909	calpain 2, (m/II) large subunit [Source:HGNC Symbol;Acc:1479]	-0.291038	0.270374	0.516703
B3GNT6	ENSP00000435352	ENST00000533140	ENSG00000198488	UDP-GlcNAc:betaGal beta-1,3-N-acetylglucosaminyltransferase 6 (core 3 synthase) [Source:HGNC Symbol;Acc:24141]	-1.23575	0.270601	0.516797
INPP5A	ENSP00000357583	ENST00000368594	ENSG00000068383	inositol polyphosphate-5-phosphatase, 40kDa [Source:HGNC Symbol;Acc:6076]	-1.59081	0.270901	0.517028
SLC1A4	ENSP00000234256	ENST00000234256	ENSG00000115902	solute carrier family 1 (glutamate/neutral amino acid transporter), member 4 [Source:HGNC Symbol;Acc:10942]	-0.971285	0.271325	0.517498
VAMP3	ENSP00000054666	ENST00000054666	ENSG00000049245	vesicle-associated membrane protein 3 [Source:HGNC Symbol;Acc:12644]	-1.18874	0.272152	0.518734
NFXL1	ENSP00000370949	ENST00000381538	ENSG00000170448	nuclear transcription factor, X-box binding-like 1 [Source:HGNC Symbol;Acc:18726]	-1.05839	0.272437	0.518936
FCHO2	ENSP00000393776	ENST00000430046	ENSG00000157107	FCH domain only 2 [Source:HGNC Symbol;Acc:25180]	1.28556	0.272748	0.519189
ESYT2	ENSP00000275418	ENST00000275418	ENSG00000117868	extended synaptotagmin-like protein 2 [Source:HGNC Symbol;Acc:22211]	-1.22612	0.273298	0.519894
RPLP1	ENSP00000346037	ENST00000260379	ENSG00000137818	ribosomal protein, large, P1 [Source:HGNC Symbol;Acc:10372]	-0.389608	0.274366	0.521151
HIP1	ENSP00000336747	ENST00000336926	ENSG00000127946	huntingtin interacting protein 1 [Source:HGNC Symbol;Acc:4913]	0.384256	0.274393	0.521151
IGDCC4	ENSP00000319623	ENST00000352385	ENSG00000103742	immunoglobulin superfamily, DCC subclass, member 4 [Source:HGNC Symbol;Acc:13770]	-1.87485	0.274498	0.521151
FAM98C	ENSP00000252530	ENST00000252530	ENSG00000130244	family with sequence similarity 98, member C [Source:HGNC Symbol;Acc:27119]	-0.885433	0.275737	0.52218
NUDT16L1	ENSP00000306670	ENST00000304301	ENSG00000168101	nudix (nucleoside diphosphate linked moiety X)-type motif 16-like 1 [Source:HGNC Symbol;Acc:28154]	-1.14135	0.275809	0.52218
COPS5	ENSP00000350512	ENST00000357849	ENSG00000121022	COP9 signalosome subunit 5 [Source:HGNC Symbol;Acc:2240]	-0.242435	0.275875	0.52218
LARP4B	ENSP00000326128	ENST00000316157	ENSG00000107929	La ribonucleoprotein domain family, member 4B [Source:HGNC Symbol;Acc:28987]	-0.7876	0.275919	0.52218
RNF114	ENSP00000244061	ENST00000244061	ENSG00000124226	ring finger protein 114 [Source:HGNC Symbol;Acc:13094]	-0.508025	0.276006	0.52218
SCAMP2	ENSP00000268099	ENST00000268099	ENSG00000140497	secretory carrier membrane protein 2 [Source:HGNC Symbol;Acc:10564]	-1.0759	0.27612	0.52218
DDX39A	ENSP00000242776	ENST00000242776	ENSG00000123136	DEAD (Asp-Glu-Ala-Asp) box polypeptide 39A [Source:HGNC Symbol;Acc:17821]	-1.54618	0.276656	0.522853
TES	ENSP00000350937	ENST00000358204	ENSG00000135269	testis derived transcript (3 LIM domains) [Source:HGNC Symbol;Acc:14620]	-0.34839	0.276867	0.52291
EXOC5	ENSP00000389934	ENST00000413566	ENSG00000070367	exocyst complex component 5 [Source:HGNC Symbol;Acc:10696]	-0.442011	0.27742	0.523458
CPQ	ENSP00000220763	ENST00000220763	ENSG00000104324	carboxypeptidase Q [Source:HGNC Symbol;Acc:16910]	0.903909	0.277517	0.523458
VPS25	ENSP00000253794	ENST00000253794	ENSG00000131475	vacuolar protein sorting 25 homolog (S. cerevisiae) [Source:HGNC Symbol;Acc:28122]	0.939995	0.278261	0.52442
EML4	ENSP00000320663	ENST00000318522	ENSG00000143924	echinoderm microtubule associated protein like 4 [Source:HGNC Symbol;Acc:1316]	-1.76881	0.278389	0.52442
DMD	ENSP00000354923	ENST00000357033	ENSG00000198947	dystrophin [Source:HGNC Symbol;Acc:2928]	-0.428223	0.279236	0.525502
CD33	ENSP00000262262	ENST00000262262	ENSG00000105383	CD33 molecule [Source:HGNC Symbol;Acc:1659]	1.34238	0.279326	0.525502
CADM2	ENSP00000373200	ENST00000383699	ENSG00000175161	cell adhesion molecule 2 [Source:HGNC Symbol;Acc:29849]	-1.15461	0.279565	0.525611
IQGAP3	ENSP00000354451	ENST00000361170	ENSG00000183856	IQ motif containing GTPase activating protein 3 [Source:HGNC Symbol;Acc:20669]	1.26967	0.279837	0.525782
SLC25A10	ENSP00000345580	ENST00000350690	ENSG00000183048	solute carrier family 25 (mitochondrial carrier; dicarboxylate transporter), member 10 [Source:HGNC Symbol;Acc:10980]	-0.841014	0.280929	0.526677
PAPSS1	ENSP00000265174	ENST00000265174	ENSG00000138801	3'-phosphoadenosine 5'-phosphosulfate synthase 1 [Source:HGNC Symbol;Acc:8603]	-1.11116	0.281245	0.526677
LMNB1	ENSP00000261366	ENST00000261366	ENSG00000113368	lamin B1 [Source:HGNC Symbol;Acc:6637]	-0.366317	0.281438	0.526677
MAOA	ENSP00000340684	ENST00000338702	ENSG00000189221	monoamine oxidase A [Source:HGNC Symbol;Acc:6833]	-1.42996	0.281533	0.526677
DOCK6	ENSP00000294618	ENST00000294618	ENSG00000130158	dedicator of cytokinesis 6 [Source:HGNC Symbol;Acc:19189]	-0.57467	0.281596	0.526677
TMEM173	ENSP00000331288	ENST00000330794	ENSG00000184584	transmembrane protein 173 [Source:HGNC Symbol;Acc:27962]	1.13557	0.281685	0.526677
RAB9A	ENSP00000420127	ENST00000464506	ENSG00000123595	RAB9A, member RAS oncogene family [Source:HGNC Symbol;Acc:9792]	-0.919885	0.281773	0.526677
EXOSC8	ENSP00000374354	ENST00000389704	ENSG00000120699	exosome component 8 [Source:HGNC Symbol;Acc:17035]	-1.09528	0.281862	0.526677
SERPINB5	ENSP00000372221	ENST00000382771	ENSG00000206075	serpin peptidase inhibitor, clade B (ovalbumin), member 5 [Source:HGNC Symbol;Acc:8949]	2.05316	0.281947	0.526677
EIF3L	ENSP00000416892	ENST00000412331	ENSG00000100129	eukaryotic translation initiation factor 3, subunit L [Source:HGNC Symbol;Acc:18138]	-1.73101	0.282155	0.526726
RAB11B	ENSP00000333547	ENST00000328024	ENSG00000185236	RAB11B, member RAS oncogene family [Source:HGNC Symbol;Acc:9761]	-0.602344	0.283874	0.529594
ENDOG	ENSP00000361725	ENST00000372642	ENSG00000167136	endonuclease G [Source:HGNC Symbol;Acc:3346]	-1.14682	0.284091	0.529657
VPS16	ENSP00000369810	ENST00000380445	ENSG00000215305	vacuolar protein sorting 16 homolog (S. cerevisiae) [Source:HGNC Symbol;Acc:14584]	-1.12156	0.285432	0.531817
BRI3BP	ENSP00000340761	ENST00000341446	ENSG00000184992	BRI3 binding protein [Source:HGNC Symbol;Acc:14251]	-0.382764	0.28592	0.532384
ASPN	ENSP00000364694	ENST00000375544	ENSG00000106819	asporin [Source:HGNC Symbol;Acc:14872]	-0.852866	0.286163	0.532494
KIAA0020	ENSP00000380982	ENST00000397885	ENSG00000080608	KIAA0020 [Source:HGNC Symbol;Acc:29676]	-0.583015	0.286778	0.532825
NBN	ENSP00000265433	ENST00000265433	ENSG00000104320	nibrin [Source:HGNC Symbol;Acc:7652]	-1.24205	0.287277	0.532825
PRR14L	ENSP00000331845	ENST00000327423	ENSG00000183530	proline rich 14-like [Source:HGNC Symbol;Acc:28738]	0.989609	0.287327	0.532825
COL6A2	ENSP00000300527	ENST00000300527	ENSG00000142173	collagen, type VI, alpha 2 [Source:HGNC Symbol;Acc:2212]	-0.494942	0.287363	0.532825
POGLUT1	ENSP00000295588	ENST00000295588	ENSG00000163389	protein O-glucosyltransferase 1 [Source:HGNC Symbol;Acc:22954]	-0.864178	0.287442	0.532825
MTMR10	ENSP00000402537	ENST00000435680	ENSG00000166912	myotubularin related protein 10 [Source:HGNC Symbol;Acc:25999]	0.498942	0.287443	0.532825
RAB2B	ENSP00000380869	ENST00000397762	ENSG00000129472	RAB2B, member RAS oncogene family [Source:HGNC Symbol;Acc:20246]	-0.54044	0.287853	0.533246
EXOC6	ENSP00000396206	ENST00000443748	ENSG00000138190	exocyst complex component 6 [Source:HGNC Symbol;Acc:23196]	1.15053	0.288048	0.533266
DVL3	ENSP00000316054	ENST00000313143	ENSG00000161202	dishevelled segment polarity protein 3 [Source:HGNC Symbol;Acc:3087]	-1.00407	0.288282	0.533358
PLEC	ENSP00000348702	ENST00000356346	ENSG00000178209	plectin [Source:HGNC Symbol;Acc:9069]	-0.958058	0.289049	0.533436
SLC35B2	ENSP00000377401	ENST00000393812	ENSG00000157593	solute carrier family 35 (adenosine 3'-phospho 5'-phosphosulfate transporter), member B2 [Source:HGNC Symbol;Acc:16872]	-1.08819	0.289251	0.533436
IRF2BP1	ENSP00000307265	ENST00000302165	ENSG00000170604	interferon regulatory factor 2 binding protein 1 [Source:HGNC Symbol;Acc:21728]	-1.44928	0.289387	0.533436
ACACA	ENSP00000377928	ENST00000394406	ENSG00000132142	acetyl-CoA carboxylase alpha [Source:HGNC Symbol;Acc:84]	-1.12835	0.289496	0.533436
ACOX2	ENSP00000307697	ENST00000302819	ENSG00000168306	acyl-CoA oxidase 2, branched chain [Source:HGNC Symbol;Acc:120]	-1.2811	0.289498	0.533436
TMA7	ENSP00000397843	ENST00000438607	ENSG00000232112	translation machinery associated 7 homolog (S. cerevisiae) [Source:HGNC Symbol;Acc:26932]	1.13955	0.289605	0.533436
C3	ENSP00000245907	ENST00000245907	ENSG00000125730	complement component 3 [Source:HGNC Symbol;Acc:1318]	0.298499	0.289754	0.533436
NHLRC2	ENSP00000358307	ENST00000369301	ENSG00000196865	NHL repeat containing 2 [Source:HGNC Symbol;Acc:24731]	-0.366724	0.289795	0.533436
KNG1	ENSP00000287611	ENST00000287611	ENSG00000113889	kininogen 1 [Source:HGNC Symbol;Acc:6383]	0.36288	0.290191	0.533647
MGMT	ENSP00000302111	ENST00000306010	ENSG00000170430	O-6-methylguanine-DNA methyltransferase [Source:HGNC Symbol;Acc:7059]	-0.422501	0.290277	0.533647
PRPF19	ENSP00000227524	ENST00000227524	ENSG00000110107	pre-mRNA processing factor 19 [Source:HGNC Symbol;Acc:17896]	0.183486	0.290613	0.533925
ARHGAP18	ENSP00000357131	ENST00000368149	ENSG00000146376	Rho GTPase activating protein 18 [Source:HGNC Symbol;Acc:21035]	-0.280573	0.291098	0.534279
NEBL	ENSP00000393896	ENST00000417816	ENSG00000078114	nebulette [Source:HGNC Symbol;Acc:16932]	-1.17109	0.291398	0.534279
DHTKD1	ENSP00000263035	ENST00000263035	ENSG00000181192	dehydrogenase E1 and transketolase domain containing 1 [Source:HGNC Symbol;Acc:23537]	-0.527807	0.291523	0.534279
PSMB10	ENSP00000351314	ENST00000358514	ENSG00000205220	proteasome (prosome, macropain) subunit, beta type, 10 [Source:HGNC Symbol;Acc:9538]	1.35092	0.29164	0.534279
VPS36	ENSP00000367299	ENST00000378060	ENSG00000136100	vacuolar protein sorting 36 homolog (S. cerevisiae) [Source:HGNC Symbol;Acc:20312]	-0.328789	0.291863	0.534279
FBXO38	ENSP00000377895	ENST00000394370	ENSG00000145868	F-box protein 38 [Source:HGNC Symbol;Acc:28844]	1.54229	0.29191	0.534279
RRM2B	ENSP00000251810	ENST00000251810	ENSG00000048392	ribonucleotide reductase M2 B (TP53 inducible) [Source:HGNC Symbol;Acc:17296]	-0.887616	0.292672	0.535334
CA13	ENSP00000318912	ENST00000321764	ENSG00000185015	carbonic anhydrase XIII [Source:HGNC Symbol;Acc:14914]	1.18882	0.293381	0.535854
BCKDK	ENSP00000219794	ENST00000219794	ENSG00000103507	branched chain ketoacid dehydrogenase kinase [Source:HGNC Symbol;Acc:16902]	-1.35644	0.293478	0.535854
ACAD8	ENSP00000281182	ENST00000281182	ENSG00000151498	acyl-CoA dehydrogenase family, member 8 [Source:HGNC Symbol;Acc:87]	-1.06991	0.29351	0.535854
CALD1	ENSP00000354826	ENST00000361675	ENSG00000122786	caldesmon 1 [Source:HGNC Symbol;Acc:1441]	-0.732257	0.294986	0.537598
ARHGEF17	ENSP00000263674	ENST00000263674	ENSG00000110237	Rho guanine nucleotide exchange factor (GEF) 17 [Source:HGNC Symbol;Acc:21726]	0.662108	0.295002	0.537598
SETD7	ENSP00000274031	ENST00000274031	ENSG00000145391	SET domain containing (lysine methyltransferase) 7 [Source:HGNC Symbol;Acc:30412]	-0.303682	0.295021	0.537598
SUPV3L1	ENSP00000352678	ENST00000359655	ENSG00000156502	suppressor of var1, 3-like 1 (S. cerevisiae) [Source:HGNC Symbol;Acc:11471]	-0.945165	0.295867	0.538585
MAP1A	ENSP00000300231	ENST00000300231	ENSG00000166963	microtubule-associated protein 1A [Source:HGNC Symbol;Acc:6835]	-1.10052	0.295934	0.538585
SLC4A1AP	ENSP00000323837	ENST00000326019	ENSG00000163798	solute carrier family 4 (anion exchanger), member 1, adaptor protein [Source:HGNC Symbol;Acc:13813]	-1.18309	0.296177	0.53869
NAA25	ENSP00000261745	ENST00000261745	ENSG00000111300	N(alpha)-acetyltransferase 25, NatB auxiliary subunit [Source:HGNC Symbol;Acc:25783]	-1.31607	0.296829	0.539238
FRG1	ENSP00000226798	ENST00000226798	ENSG00000109536	FSHD region gene 1 [Source:HGNC Symbol;Acc:3954]	-1.23229	0.296851	0.539238
U2AF1	ENSP00000291552	ENST00000291552	ENSG00000160201	U2 small nuclear RNA auxiliary factor 1 [Source:HGNC Symbol;Acc:12453]	-1.02811	0.297391	0.539882
AP1G1	ENSP00000299980	ENST00000299980	ENSG00000166747	adaptor-related protein complex 1, gamma 1 subunit [Source:HGNC Symbol;Acc:555]	-0.287264	0.298017	0.540368
IL4I1	ENSP00000375702	ENST00000391826	ENSG00000104951	interleukin 4 induced 1 [Source:HGNC Symbol;Acc:19094]	0.605584	0.298031	0.540368
GBF1	ENSP00000359000	ENST00000369983	ENSG00000107862	golgi brefeldin A resistant guanine nucleotide exchange factor 1 [Source:HGNC Symbol;Acc:4181]	-0.498602	0.298477	0.540837
GLUD1	ENSP00000277865	ENST00000277865	ENSG00000148672	glutamate dehydrogenase 1 [Source:HGNC Symbol;Acc:4335]	-0.326903	0.299626	0.54247
STAT2	ENSP00000315768	ENST00000314128	ENSG00000170581	signal transducer and activator of transcription 2, 113kDa [Source:HGNC Symbol;Acc:11363]	1.59358	0.299752	0.54247
EPB41L3	ENSP00000442091	ENST00000540638	ENSG00000082397	erythrocyte membrane protein band 4.1-like 3 [Source:HGNC Symbol;Acc:3380]	-1.12506	0.300275	0.543079
GOLPH3	ENSP00000265070	ENST00000265070	ENSG00000113384	golgi phosphoprotein 3 (coat-protein) [Source:HGNC Symbol;Acc:15452]	-1.15856	0.301104	0.543613
POLD3	ENSP00000263681	ENST00000263681	ENSG00000077514	polymerase (DNA-directed), delta 3, accessory subunit [Source:HGNC Symbol;Acc:20932]	-0.878497	0.301107	0.543613
GNB1	ENSP00000367872	ENST00000378609	ENSG00000078369	guanine nucleotide binding protein (G protein), beta polypeptide 1 [Source:HGNC Symbol;Acc:4396]	1.09628	0.301133	0.543613
SRA1	ENSP00000337513	ENST00000336283	ENSG00000213523	steroid receptor RNA activator 1 [Source:HGNC Symbol;Acc:11281]	-0.866369	0.301741	0.544372
TMEM87B	ENSP00000283206	ENST00000283206	ENSG00000153214	transmembrane protein 87B [Source:HGNC Symbol;Acc:25913]	1.36406	0.30229	0.544692
IK	ENSP00000396301	ENST00000417647	ENSG00000113141	IK cytokine, down-regulator of HLA II [Source:HGNC Symbol;Acc:5958]	-0.923574	0.302422	0.544692
VAC14	ENSP00000261776	ENST00000261776	ENSG00000103043	Vac14 homolog (S. cerevisiae) [Source:HGNC Symbol;Acc:25507]	-0.981642	0.30263	0.544692
EFHD2	ENSP00000365147	ENST00000375980	ENSG00000142634	EF-hand domain family, member D2 [Source:HGNC Symbol;Acc:28670]	-0.40155	0.30283	0.544692
	ENSP00000301284	ENST00000301284	ENSG00000167674	Hepatoma-derived growth factor-related protein 2 [Source:UniProtKB/Swiss-Prot;Acc:Q7Z4V5]	-1.25592	0.303266	0.544692
FBP2	ENSP00000364486	ENST00000375337	ENSG00000130957	fructose-1,6-bisphosphatase 2 [Source:HGNC Symbol;Acc:3607]	-1.25796	0.303453	0.544692
SNRNP200	ENSP00000317123	ENST00000323853	ENSG00000144028	small nuclear ribonucleoprotein 200kDa (U5) [Source:HGNC Symbol;Acc:30859]	-0.239049	0.303454	0.544692
WDR82	ENSP00000296490	ENST00000296490	ENSG00000164091	WD repeat domain 82 [Source:HGNC Symbol;Acc:28826]	-0.281722	0.303524	0.544692
DNAJA1	ENSP00000369127	ENST00000330899	ENSG00000086061	DnaJ (Hsp40) homolog, subfamily A, member 1 [Source:HGNC Symbol;Acc:5229]	0.389614	0.304293	0.544692
DNAJC13	ENSP00000260818	ENST00000260818	ENSG00000138246	DnaJ (Hsp40) homolog, subfamily C, member 13 [Source:HGNC Symbol;Acc:30343]	0.229987	0.304413	0.544692
CDK6	ENSP00000265734	ENST00000265734	ENSG00000105810	cyclin-dependent kinase 6 [Source:HGNC Symbol;Acc:1777]	1.24431	0.305654	0.544692
TGM2	ENSP00000355330	ENST00000361475	ENSG00000198959	transglutaminase 2 [Source:HGNC Symbol;Acc:11778]	0.455109	0.305738	0.544692
DES	ENSP00000363071	ENST00000373960	ENSG00000175084	desmin [Source:HGNC Symbol;Acc:2770]	0.804223	0.306347	0.544692
F10	ENSP00000364709	ENST00000375559	ENSG00000126218	coagulation factor X [Source:HGNC Symbol;Acc:3528]	1.47429	0.308141	0.544692
GALNT7	ENSP00000265000	ENST00000265000	ENSG00000109586	UDP-N-acetyl-alpha-D-galactosamine:polypeptide N-acetylgalactosaminyltransferase 7 (GalNAc-T7) [Source:HGNC Symbol;Acc:4129]	-1.73228	0.308239	0.544692
ITGA4	ENSP00000380227	ENST00000397033	ENSG00000115232	integrin, alpha 4 (antigen CD49D, alpha 4 subunit of VLA-4 receptor) [Source:HGNC Symbol;Acc:6140]	-0.661773	0.308958	0.544692
ATP5B	ENSP00000262030	ENST00000262030	ENSG00000110955	ATP synthase, H+ transporting, mitochondrial F1 complex, beta polypeptide [Source:HGNC Symbol;Acc:830]	-0.303918	0.309052	0.544692
CASP7	ENSP00000358337	ENST00000369331	ENSG00000165806	caspase 7, apoptosis-related cysteine peptidase [Source:HGNC Symbol;Acc:1508]	-0.384635	0.309168	0.544692
ARF5	ENSP00000000233	ENST00000000233	ENSG00000004059	ADP-ribosylation factor 5 [Source:HGNC Symbol;Acc:658]	-0.260979	0.309608	0.544692
HIST1H1E	ENSP00000307705	ENST00000304218	ENSG00000168298	histone cluster 1, H1e [Source:HGNC Symbol;Acc:4718]	1.79712	0.309691	0.544692
TAP2	ENSP00000364032	ENST00000374897	ENSG00000204267	transporter 2, ATP-binding cassette, sub-family B (MDR/TAP) [Source:HGNC Symbol;Acc:44]	0.587931	0.310631	0.544692
ZCCHC8	ENSP00000337313	ENST00000336229	ENSG00000033030	zinc finger, CCHC domain containing 8 [Source:HGNC Symbol;Acc:25265]	-1.28723	0.310801	0.544692
CLTC	ENSP00000376763	ENST00000393043	ENSG00000141367	clathrin, heavy chain (Hc) [Source:HGNC Symbol;Acc:2092]	-1.8803	0.311412	0.544692
IKBKAP	ENSP00000363779	ENST00000374647	ENSG00000070061	inhibitor of kappa light polypeptide gene enhancer in B-cells, kinase complex-associated protein [Source:HGNC Symbol;Acc:5959]	-0.911779	0.311529	0.544692
FEN1	ENSP00000305480	ENST00000305885	ENSG00000168496	flap structure-specific endonuclease 1 [Source:HGNC Symbol;Acc:3650]	-0.548107	0.311729	0.544692
NSUN2	ENSP00000264670	ENST00000264670	ENSG00000037474	NOP2/Sun RNA methyltransferase family, member 2 [Source:HGNC Symbol;Acc:25994]	-1.38452	0.312219	0.544692
STK10	ENSP00000176763	ENST00000176763	ENSG00000072786	serine/threonine kinase 10 [Source:HGNC Symbol;Acc:11388]	0.437856	0.312713	0.544692
RPIA	ENSP00000283646	ENST00000283646	ENSG00000153574	ribose 5-phosphate isomerase A [Source:HGNC Symbol;Acc:10297]	-1.20393	0.312791	0.544692
C2orf47	ENSP00000376111	ENST00000392290	ENSG00000162972	chromosome 2 open reading frame 47 [Source:HGNC Symbol;Acc:26198]	-0.955246	0.313392	0.544692
NCL	ENSP00000318195	ENST00000322723	ENSG00000115053	nucleolin [Source:HGNC Symbol;Acc:7667]	-0.25991	0.313468	0.544692
NME3	ENSP00000219302	ENST00000219302	ENSG00000103024	NME/NM23 nucleoside diphosphate kinase 3 [Source:HGNC Symbol;Acc:7851]	-0.933379	0.313497	0.544692
PDAP1	ENSP00000222968	ENST00000350498	ENSG00000106244	PDGFA associated protein 1 [Source:HGNC Symbol;Acc:14634]	-0.241224	0.314431	0.544692
UBE2V1	ENSP00000360739	ENST00000371674	ENSG00000244687	ubiquitin-conjugating enzyme E2 variant 1 [Source:HGNC Symbol;Acc:12494]	-0.468347	0.314589	0.544692
NUP210	ENSP00000254508	ENST00000254508	ENSG00000132182	nucleoporin 210kDa [Source:HGNC Symbol;Acc:30052]	-0.625011	0.314743	0.544692
ABHD16A	ENSP00000379282	ENST00000395952	ENSG00000204427	abhydrolase domain containing 16A [Source:HGNC Symbol;Acc:13921]	-0.336064	0.315969	0.544692
TMED10	ENSP00000303145	ENST00000303575	ENSG00000170348	transmembrane emp24-like trafficking protein 10 (yeast) [Source:HGNC Symbol;Acc:16998]	0.933335	0.316256	0.544692
STAT3	ENSP00000384943	ENST00000404395	ENSG00000168610	signal transducer and activator of transcription 3 (acute-phase response factor) [Source:HGNC Symbol;Acc:11364]	1.35856	0.316682	0.544692
CYB5R1	ENSP00000356218	ENST00000367249	ENSG00000159348	cytochrome b5 reductase 1 [Source:HGNC Symbol;Acc:13397]	0.565883	0.31733	0.544692
KIAA1468	ENSP00000256858	ENST00000256858	ENSG00000134444	KIAA1468 [Source:HGNC Symbol;Acc:29289]	-1.1399	0.317334	0.544692
RGS10	ENSP00000358099	ENST00000369103	ENSG00000148908	regulator of G-protein signaling 10 [Source:HGNC Symbol;Acc:9992]	-1.26424	0.317895	0.544692
UGT2B15	ENSP00000341045	ENST00000338206	ENSG00000196620	UDP glucuronosyltransferase 2 family, polypeptide B15 [Source:HGNC Symbol;Acc:12546]	0.999715	0.318166	0.544692
TARS2	ENSP00000358060	ENST00000369064	ENSG00000143374	threonyl-tRNA synthetase 2, mitochondrial (putative) [Source:HGNC Symbol;Acc:30740]	-1.38052	0.318235	0.544692
CROCC	ENSP00000364691	ENST00000375541	ENSG00000058453	ciliary rootlet coiled-coil, rootletin [Source:HGNC Symbol;Acc:21299]	-0.565272	0.31834	0.544692
DHODH	ENSP00000219240	ENST00000219240	ENSG00000102967	dihydroorotate dehydrogenase (quinone) [Source:HGNC Symbol;Acc:2867]	-0.897929	0.318418	0.544692
QSOX1	ENSP00000356574	ENST00000367602	ENSG00000116260	quiescin Q6 sulfhydryl oxidase 1 [Source:HGNC Symbol;Acc:9756]	-1.43261	0.319291	0.544692
C19orf77	ENSP00000215531	ENST00000215531	ENSG00000095932	chromosome 19 open reading frame 77 [Source:HGNC Symbol;Acc:37244]	1.25045	0.319496	0.544692
CYP1B1	ENSP00000260630	ENST00000260630	ENSG00000138061	cytochrome P450, family 1, subfamily B, polypeptide 1 [Source:HGNC Symbol;Acc:2597]	1.12614	0.319696	0.544692
HSPA14	ENSP00000367623	ENST00000378372	ENSG00000187522	heat shock 70kDa protein 14 [Source:HGNC Symbol;Acc:29526]	-0.795462	0.319931	0.544692
KPNA6	ENSP00000362728	ENST00000373625	ENSG00000025800	karyopherin alpha 6 (importin alpha 7) [Source:HGNC Symbol;Acc:6399]	0.276939	0.320103	0.544692
NID1	ENSP00000264187	ENST00000264187	ENSG00000116962	nidogen 1 [Source:HGNC Symbol;Acc:7821]	0.954935	0.320109	0.544692
CTTNBP2	ENSP00000160373	ENST00000160373	ENSG00000077063	cortactin binding protein 2 [Source:HGNC Symbol;Acc:15679]	0.932525	0.320181	0.544692
SLC15A1	ENSP00000365686	ENST00000376503	ENSG00000088386	solute carrier family 15 (oligopeptide transporter), member 1 [Source:HGNC Symbol;Acc:10920]	0.916437	0.320235	0.544692
CYP4F2	ENSP00000221700	ENST00000221700	ENSG00000186115	cytochrome P450, family 4, subfamily F, polypeptide 2 [Source:HGNC Symbol;Acc:2645]	0.903443	0.320281	0.544692
TM6SF2	ENSP00000374014	ENST00000389363	ENSG00000213996	transmembrane 6 superfamily member 2 [Source:HGNC Symbol;Acc:11861]	0.89101	0.320328	0.544692
TUSC5	ENSP00000329548	ENST00000333813	ENSG00000184811	tumor suppressor candidate 5 [Source:HGNC Symbol;Acc:29592]	0.886735	0.320344	0.544692
MYO15B	ENSP00000464669	ENST00000578462	ENSG00000266714	myosin XVB pseudogene [Source:HGNC Symbol;Acc:14083]	0.884904	0.320351	0.544692
PRODH	ENSP00000349577	ENST00000357068	ENSG00000100033	proline dehydrogenase (oxidase) 1 [Source:HGNC Symbol;Acc:9453]	0.878333	0.320377	0.544692
DDX3Y	ENSP00000336725	ENST00000336079	ENSG00000067048	DEAD (Asp-Glu-Ala-Asp) box helicase 3, Y-linked [Source:HGNC Symbol;Acc:2699]	-0.870993	0.320406	0.544692
VSIG4	ENSP00000393108	ENST00000427538	ENSG00000155659	V-set and immunoglobulin domain containing 4 [Source:HGNC Symbol;Acc:17032]	0.864949	0.320431	0.544692
CLIC5	ENSP00000185206	ENST00000185206	ENSG00000112782	chloride intracellular channel 5 [Source:HGNC Symbol;Acc:13517]	0.863901	0.320435	0.544692
CENPV	ENSP00000299736	ENST00000299736	ENSG00000166582	centromere protein V [Source:HGNC Symbol;Acc:29920]	-1.14907	0.320459	0.544692
PLA2G12B	ENSP00000362123	ENST00000373032	ENSG00000138308	phospholipase A2, group XIIB [Source:HGNC Symbol;Acc:18555]	0.851054	0.32049	0.544692
IGHV3-73	ENSP00000375045	ENST00000390636	ENSG00000211976	immunoglobulin heavy variable 3-73 [Source:HGNC Symbol;Acc:5623]	0.828651	0.320591	0.544692
IGHV1-69	ENSP00000375042	ENST00000390633	ENSG00000211973	immunoglobulin heavy variable 1-69 [Source:HGNC Symbol;Acc:5558]	-0.793042	0.32077	0.544692
MADCAM1	ENSP00000215637	ENST00000215637	ENSG00000099866	mucosal vascular addressin cell adhesion molecule 1 [Source:HGNC Symbol;Acc:6765]	0.786171	0.320807	0.544692
GLS	ENSP00000317379	ENST00000320717	ENSG00000115419	glutaminase [Source:HGNC Symbol;Acc:4331]	-0.774372	0.320873	0.544692
TNNI1	ENSP00000354488	ENST00000361379	ENSG00000159173	troponin I type 1 (skeletal, slow) [Source:HGNC Symbol;Acc:11945]	0.767189	0.320915	0.544692
SFRP4	ENSP00000410715	ENST00000436072	ENSG00000106483	secreted frizzled-related protein 4 [Source:HGNC Symbol;Acc:10778]	0.764824	0.320929	0.544692
TRIOBP	ENSP00000384312	ENST00000406386	ENSG00000100106	TRIO and F-actin binding protein [Source:HGNC Symbol;Acc:17009]	0.76214	0.320945	0.544692
PLBD2	ENSP00000280800	ENST00000280800	ENSG00000151176	phospholipase B domain containing 2 [Source:HGNC Symbol;Acc:27283]	-0.751363	0.321012	0.544692
ACTG1	ENSP00000466346	ENST00000570382	ENSG00000184009	actin, gamma 1 [Source:HGNC Symbol;Acc:144]	-0.750623	0.321017	0.544692
SMTN	ENSP00000328635	ENST00000347557	ENSG00000183963	smoothelin [Source:HGNC Symbol;Acc:11126]	-0.723396	0.321198	0.544692
CCL18	ENSP00000004921	ENST00000004921	ENSG00000006074	chemokine (C-C motif) ligand 18 (pulmonary and activation-regulated) [Source:HGNC Symbol;Acc:10616]	0.721933	0.321209	0.544692
SLC10A2	ENSP00000245312	ENST00000245312	ENSG00000125255	solute carrier family 10 (sodium/bile acid cotransporter), member 2 [Source:HGNC Symbol;Acc:10906]	0.720176	0.321221	0.544692
CEP290	ENSP00000448012	ENST00000552810	ENSG00000198707	centrosomal protein 290kDa [Source:HGNC Symbol;Acc:29021]	0.712832	0.321274	0.544692
EXOSC5	ENSP00000221233	ENST00000221233	ENSG00000077348	exosome component 5 [Source:HGNC Symbol;Acc:24662]	-0.704262	0.321339	0.544692
FIP1L1	ENSP00000336752	ENST00000337488	ENSG00000145216	factor interacting with PAPOLA and CPSF1 [Source:HGNC Symbol;Acc:19124]	-0.695008	0.321411	0.544692
DEFA3	ENSP00000328359	ENST00000327857	ENSG00000239839	defensin, alpha 3, neutrophil-specific [Source:HGNC Symbol;Acc:2762]	0.690408	0.321448	0.544692
TOR1B	ENSP00000259339	ENST00000259339	ENSG00000136816	torsin family 1, member B (torsin B) [Source:HGNC Symbol;Acc:11995]	0.681883	0.321518	0.544692
HS1BP3	ENSP00000305193	ENST00000304031	ENSG00000118960	HCLS1 binding protein 3 [Source:HGNC Symbol;Acc:24979]	-0.45171	0.321524	0.544692
OSGEP	ENSP00000206542	ENST00000206542	ENSG00000092094	O-sialoglycoprotein endopeptidase [Source:HGNC Symbol;Acc:18028]	-1.19572	0.321545	0.544692
EIF4A1	ENSP00000462904	ENST00000584860	ENSG00000161960	eukaryotic translation initiation factor 4A1 [Source:HGNC Symbol;Acc:3282]	0.66398	0.321675	0.544692
ZMYM6	ENSP00000349708	ENST00000357182	ENSG00000163867	zinc finger, MYM-type 6 [Source:HGNC Symbol;Acc:13050]	-0.663207	0.321682	0.544692
TNFRSF13C	ENSP00000291232	ENST00000291232	ENSG00000159958	tumor necrosis factor receptor superfamily, member 13C [Source:HGNC Symbol;Acc:17755]	0.660562	0.321706	0.544692
PCYT2	ENSP00000442050	ENST00000538721	ENSG00000185813	phosphate cytidylyltransferase 2, ethanolamine [Source:HGNC Symbol;Acc:8756]	0.653569	0.321772	0.544692
GRAP2	ENSP00000339186	ENST00000344138	ENSG00000100351	GRB2-related adaptor protein 2 [Source:HGNC Symbol;Acc:4563]	0.65252	0.321782	0.544692
SLC5A12	ENSP00000379326	ENST00000396005	ENSG00000148942	solute carrier family 5 (sodium/monocarboxylate cotransporter), member 12 [Source:HGNC Symbol;Acc:28750]	0.65231	0.321784	0.544692
PRPF38B	ENSP00000359042	ENST00000370025	ENSG00000134186	pre-mRNA processing factor 38B [Source:HGNC Symbol;Acc:25512]	0.651059	0.321796	0.544692
NLE1	ENSP00000413572	ENST00000442241	ENSG00000073536	notchless homolog 1 (Drosophila) [Source:HGNC Symbol;Acc:19889]	-0.650958	0.321797	0.544692
UBR4	ENSP00000364372	ENST00000375224	ENSG00000127481	ubiquitin protein ligase E3 component n-recognin 4 [Source:HGNC Symbol;Acc:30313]	0.645804	0.321847	0.544692
GPC4	ENSP00000359864	ENST00000370828	ENSG00000076716	glypican 4 [Source:HGNC Symbol;Acc:4452]	-0.639408	0.321911	0.544692
PRPF6	ENSP00000266079	ENST00000266079	ENSG00000101161	pre-mRNA processing factor 6 [Source:HGNC Symbol;Acc:15860]	-1.20645	0.321962	0.544692
IGLV3-12	ENSP00000374848	ENST00000390313	ENSG00000211667	immunoglobulin lambda variable 3-12 [Source:HGNC Symbol;Acc:5898]	0.632948	0.321978	0.544692
CA4	ENSP00000300900	ENST00000300900	ENSG00000167434	carbonic anhydrase IV [Source:HGNC Symbol;Acc:1375]	-0.624753	0.322066	0.544692
UNK	ENSP00000464893	ENST00000589666	ENSG00000132478	unkempt family zinc finger [Source:HGNC Symbol;Acc:29369]	-0.614028	0.322186	0.544692
NLRP6	ENSP00000309767	ENST00000312165	ENSG00000174885	NLR family, pyrin domain containing 6 [Source:HGNC Symbol;Acc:22944]	0.613818	0.322188	0.544692
KIF1B	ENSP00000366290	ENST00000377086	ENSG00000054523	kinesin family member 1B [Source:HGNC Symbol;Acc:16636]	-0.607794	0.322258	0.544692
CALCOCO2	ENSP00000398523	ENST00000448105	ENSG00000136436	calcium binding and coiled-coil domain 2 [Source:HGNC Symbol;Acc:29912]	0.607224	0.322265	0.544692
CLEC14A	ENSP00000353013	ENST00000342213	ENSG00000176435	C-type lectin domain family 14, member A [Source:HGNC Symbol;Acc:19832]	-0.605413	0.322287	0.544692
COG8	ENSP00000305459	ENST00000306875	ENSG00000213380	component of oligomeric golgi complex 8 [Source:HGNC Symbol;Acc:18623]	-0.605233	0.322289	0.544692
SLC8A1	ENSP00000385811	ENST00000406391	ENSG00000183023	solute carrier family 8 (sodium/calcium exchanger), member 1 [Source:HGNC Symbol;Acc:11068]	0.60365	0.322308	0.544692
LDB3	ENSP00000263066	ENST00000263066	ENSG00000122367	LIM domain binding 3 [Source:HGNC Symbol;Acc:15710]	-0.597762	0.32238	0.544692
NT5C2	ENSP00000383960	ENST00000404739	ENSG00000076685	5'-nucleotidase, cytosolic II [Source:HGNC Symbol;Acc:8022]	0.744398	0.322458	0.544692
UBE4B	ENSP00000343001	ENST00000343090	ENSG00000130939	ubiquitination factor E4B [Source:HGNC Symbol;Acc:12500]	-0.576808	0.322655	0.544692
MSH2	ENSP00000442697	ENST00000543555	ENSG00000095002	mutS homolog 2 [Source:HGNC Symbol;Acc:7325]	-0.758429	0.322675	0.544692
UFD1L	ENSP00000263202	ENST00000263202	ENSG00000070010	ubiquitin fusion degradation 1 like (yeast) [Source:HGNC Symbol;Acc:12520]	-0.56448	0.322831	0.544692
UCK2	ENSP00000356853	ENST00000367879	ENSG00000143179	uridine-cytidine kinase 2 [Source:HGNC Symbol;Acc:12562]	-0.562819	0.322855	0.544692
TNC	ENSP00000265131	ENST00000350763	ENSG00000041982	tenascin C [Source:HGNC Symbol;Acc:5318]	0.549332	0.323063	0.544692
SACM1L	ENSP00000373713	ENST00000389061	ENSG00000211456	SAC1 suppressor of actin mutations 1-like (yeast) [Source:HGNC Symbol;Acc:17059]	0.266767	0.323065	0.544692
KIAA0368	ENSP00000339889	ENST00000338205	ENSG00000136813	KIAA0368 [Source:HGNC Symbol;Acc:29020]	-0.518557	0.323195	0.544692
TMPPE	ENSP00000400715	ENST00000416695	ENSG00000188167	transmembrane protein with metallophosphoesterase domain [Source:HGNC Symbol;Acc:33865]	-0.526645	0.323449	0.544692
PDE2A	ENSP00000411657	ENST00000444035	ENSG00000186642	phosphodiesterase 2A, cGMP-stimulated [Source:HGNC Symbol;Acc:8777]	-0.525253	0.323474	0.544692
CXCL5	ENSP00000296027	ENST00000296027	ENSG00000163735	chemokine (C-X-C motif) ligand 5 [Source:HGNC Symbol;Acc:10642]	0.523989	0.323498	0.544692
NOC4L	ENSP00000328854	ENST00000330579	ENSG00000184967	nucleolar complex associated 4 homolog (S. cerevisiae) [Source:HGNC Symbol;Acc:28461]	-0.479318	0.323807	0.544692
IL17RA	ENSP00000320936	ENST00000319363	ENSG00000177663	interleukin 17 receptor A [Source:HGNC Symbol;Acc:5985]	-0.506954	0.323826	0.544692
TSR1	ENSP00000301364	ENST00000301364	ENSG00000167721	TSR1, 20S rRNA accumulation, homolog (S. cerevisiae) [Source:HGNC Symbol;Acc:25542]	-1.2856	0.324212	0.544692
COL3A1	ENSP00000304408	ENST00000304636	ENSG00000168542	collagen, type III, alpha 1 [Source:HGNC Symbol;Acc:2201]	0.812746	0.324234	0.544692
TOR2A	ENSP00000362381	ENST00000373284	ENSG00000160404	torsin family 2, member A [Source:HGNC Symbol;Acc:11996]	-0.517279	0.324262	0.544692
PGC	ENSP00000362116	ENST00000373025	ENSG00000096088	progastricsin (pepsinogen C) [Source:HGNC Symbol;Acc:8890]	0.461954	0.324873	0.545343
GGT5	ENSP00000402917	ENST00000425408	ENSG00000099998	gamma-glutamyltransferase 5 [Source:HGNC Symbol;Acc:4260]	0.45636	0.325025	0.545343
TIMM8B	ENSP00000438455	ENST00000541231	ENSG00000150779	translocase of inner mitochondrial membrane 8 homolog B (yeast) [Source:HGNC Symbol;Acc:11818]	0.439745	0.32551	0.545734
FMOD	ENSP00000347041	ENST00000354955	ENSG00000122176	fibromodulin [Source:HGNC Symbol;Acc:3774]	1.05214	0.325635	0.545734
EFCAB4B	ENSP00000409382	ENST00000440314	ENSG00000130038	EF-hand calcium binding domain 4B [Source:HGNC Symbol;Acc:28657]	-1.16696	0.327136	0.54788
YKT6	ENSP00000223369	ENST00000223369	ENSG00000106636	YKT6 v-SNARE homolog (S. cerevisiae) [Source:HGNC Symbol;Acc:16959]	-0.391147	0.327292	0.54788
ANGPTL2	ENSP00000362524	ENST00000373425	ENSG00000136859	angiopoietin-like 2 [Source:HGNC Symbol;Acc:490]	0.383659	0.327627	0.547994
CHAF1A	ENSP00000301280	ENST00000301280	ENSG00000167670	chromatin assembly factor 1, subunit A (p150) [Source:HGNC Symbol;Acc:1910]	-0.381261	0.327739	0.547994
GOLIM4	ENSP00000417354	ENST00000470487	ENSG00000173905	golgi integral membrane protein 4 [Source:HGNC Symbol;Acc:15448]	-1.10104	0.328821	0.549415
CETP	ENSP00000200676	ENST00000200676	ENSG00000087237	cholesteryl ester transfer protein, plasma [Source:HGNC Symbol;Acc:1869]	0.80048	0.329	0.549415
CDH13	ENSP00000454435	ENST00000566620	ENSG00000140945	cadherin 13 [Source:HGNC Symbol;Acc:1753]	-0.381413	0.329177	0.549415
PRUNE	ENSP00000271620	ENST00000271620	ENSG00000143363	prune exopolyphosphatase [Source:HGNC Symbol;Acc:13420]	1.14849	0.329496	0.549415
SAE1	ENSP00000270225	ENST00000270225	ENSG00000142230	SUMO1 activating enzyme subunit 1 [Source:HGNC Symbol;Acc:30660]	0.393276	0.329571	0.549415
RASIP1	ENSP00000222145	ENST00000222145	ENSG00000105538	Ras interacting protein 1 [Source:HGNC Symbol;Acc:24716]	0.973957	0.329991	0.549415
PRDM2	ENSP00000235372	ENST00000235372	ENSG00000116731	PR domain containing 2, with ZNF domain [Source:HGNC Symbol;Acc:9347]	-1.96617	0.330045	0.549415
C1RL	ENSP00000266542	ENST00000266542	ENSG00000139178	complement component 1, r subcomponent-like [Source:HGNC Symbol;Acc:21265]	0.7769	0.330104	0.549415
SYNGR3	ENSP00000248121	ENST00000248121	ENSG00000127561	synaptogyrin 3 [Source:HGNC Symbol;Acc:11501]	1.20668	0.330454	0.549682
YIPF3	ENSP00000361499	ENST00000372422	ENSG00000137207	Yip1 domain family, member 3 [Source:HGNC Symbol;Acc:21023]	1.37119	0.331337	0.550835
TAPBPL	ENSP00000266556	ENST00000266556	ENSG00000139192	TAP binding protein-like [Source:HGNC Symbol;Acc:30683]	0.958813	0.33195	0.551538
GNE	ENSP00000437765	ENST00000543356	ENSG00000159921	glucosamine (UDP-N-acetyl)-2-epimerase/N-acetylmannosamine kinase [Source:HGNC Symbol;Acc:23657]	1.33805	0.333097	0.552181
BAG3	ENSP00000358081	ENST00000369085	ENSG00000151929	BCL2-associated athanogene 3 [Source:HGNC Symbol;Acc:939]	-0.545829	0.333244	0.552181
PAK2	ENSP00000314067	ENST00000327134	ENSG00000180370	p21 protein (Cdc42/Rac)-activated kinase 2 [Source:HGNC Symbol;Acc:8591]	-0.451133	0.333254	0.552181
HYOU1	ENSP00000384144	ENST00000404233	ENSG00000149428	hypoxia up-regulated 1 [Source:HGNC Symbol;Acc:16931]	-0.336613	0.333281	0.552181
ANAPC1	ENSP00000339109	ENST00000341068	ENSG00000153107	anaphase promoting complex subunit 1 [Source:HGNC Symbol;Acc:19988]	-0.652383	0.333362	0.552181
HECTD3	ENSP00000361245	ENST00000372172	ENSG00000126107	HECT domain containing E3 ubiquitin protein ligase 3 [Source:HGNC Symbol;Acc:26117]	-0.450696	0.333655	0.552181
ALDH18A1	ENSP00000360268	ENST00000371224	ENSG00000059573	aldehyde dehydrogenase 18 family, member A1 [Source:HGNC Symbol;Acc:9722]	-0.294822	0.333669	0.552181
NAA30	ENSP00000452521	ENST00000556492	ENSG00000139977	N(alpha)-acetyltransferase 30, NatC catalytic subunit [Source:HGNC Symbol;Acc:19844]	-0.764905	0.333901	0.552249
GATM	ENSP00000379895	ENST00000396659	ENSG00000171766	glycine amidinotransferase (L-arginine:glycine amidinotransferase) [Source:HGNC Symbol;Acc:4175]	-1.30218	0.334537	0.552987
PALM2-AKAP2	ENSP00000363654	ENST00000374530	ENSG00000157654	PALM2-AKAP2 readthrough [Source:HGNC Symbol;Acc:33529]	-0.822013	0.335418	0.553769
PRKCSH	ENSP00000466134	ENST00000592741	ENSG00000130175	protein kinase C substrate 80K-H [Source:HGNC Symbol;Acc:9411]	1.1802	0.335523	0.553769
OGT	ENSP00000362824	ENST00000373719	ENSG00000147162	O-linked N-acetylglucosamine (GlcNAc) transferase [Source:HGNC Symbol;Acc:8127]	-0.39954	0.335589	0.553769
SEC61B	ENSP00000223641	ENST00000223641	ENSG00000106803	Sec61 beta subunit [Source:HGNC Symbol;Acc:16993]	-0.419102	0.335774	0.553769
IGHV4-4	ENSP00000375005	ENST00000390596	ENSG00000211936	immunoglobulin heavy variable 4-4 [Source:HGNC Symbol;Acc:5652]	1.64094	0.336169	0.554105
PAFAH1B1	ENSP00000380378	ENST00000397195	ENSG00000007168	platelet-activating factor acetylhydrolase 1b, regulatory subunit 1 (45kDa) [Source:HGNC Symbol;Acc:8574]	-0.147617	0.336925	0.555037
PELP1	ENSP00000461625	ENST00000574876	ENSG00000141456	proline, glutamate and leucine rich protein 1 [Source:HGNC Symbol;Acc:30134]	-0.411113	0.337445	0.555263
PSMC1	ENSP00000261303	ENST00000261303	ENSG00000100764	proteasome (prosome, macropain) 26S subunit, ATPase, 1 [Source:HGNC Symbol;Acc:9547]	-1.07122	0.338066	0.555969
CDH19	ENSP00000262150	ENST00000262150	ENSG00000071991	cadherin 19, type 2 [Source:HGNC Symbol;Acc:1758]	-1.00054	0.338439	0.556267
PDK4	ENSP00000005178	ENST00000005178	ENSG00000004799	pyruvate dehydrogenase kinase, isozyme 4 [Source:HGNC Symbol;Acc:8812]	1.15494	0.339209	0.557039
GTF3C3	ENSP00000263956	ENST00000263956	ENSG00000119041	general transcription factor IIIC, polypeptide 3, 102kDa [Source:HGNC Symbol;Acc:4666]	0.588933	0.339292	0.557039
MGAT3	ENSP00000345270	ENST00000341184	ENSG00000128268	mannosyl (beta-1,4-)-glycoprotein beta-1,4-N-acetylglucosaminyltransferase [Source:HGNC Symbol;Acc:7046]	0.246529	0.339852	0.557641
CDC42BPB	ENSP00000355237	ENST00000361246	ENSG00000198752	CDC42 binding protein kinase beta (DMPK-like) [Source:HGNC Symbol;Acc:1738]	-0.446221	0.340321	0.558095
CCR10	ENSP00000332504	ENST00000332438	ENSG00000184451	chemokine (C-C motif) receptor 10 [Source:HGNC Symbol;Acc:4474]	-0.945677	0.340689	0.558383
NXF1	ENSP00000294172	ENST00000294172	ENSG00000162231	nuclear RNA export factor 1 [Source:HGNC Symbol;Acc:8071]	-0.764848	0.341475	0.559228
LBP	ENSP00000217407	ENST00000217407	ENSG00000129988	lipopolysaccharide binding protein [Source:HGNC Symbol;Acc:6517]	0.913345	0.34159	0.559228
UFL1	ENSP00000358283	ENST00000369278	ENSG00000014123	UFM1-specific ligase 1 [Source:HGNC Symbol;Acc:23039]	-0.521414	0.342006	0.559568
COMMD1	ENSP00000308236	ENST00000311832	ENSG00000173163	copper metabolism (Murr1) domain containing 1 [Source:HGNC Symbol;Acc:23024]	-0.764551	0.342183	0.559568
FAM169B	ENSP00000332615	ENST00000332908	ENSG00000185087	family with sequence similarity 169, member B [Source:HGNC Symbol;Acc:26835]	-1.41656	0.342731	0.560147
IDE	ENSP00000265986	ENST00000265986	ENSG00000119912	insulin-degrading enzyme [Source:HGNC Symbol;Acc:5381]	-0.32861	0.3439	0.561565
ACIN1	ENSP00000474349	ENST00000605057	ENSG00000100813	apoptotic chromatin condensation inducer 1 [Source:HGNC Symbol;Acc:17066]	1.29605	0.344149	0.561565
CUL4A	ENSP00000364589	ENST00000375440	ENSG00000139842	cullin 4A [Source:HGNC Symbol;Acc:2554]	-1.37568	0.344178	0.561565
LMAN2	ENSP00000303366	ENST00000303127	ENSG00000169223	lectin, mannose-binding 2 [Source:HGNC Symbol;Acc:16986]	-1.13536	0.344893	0.562223
SMC3	ENSP00000354720	ENST00000361804	ENSG00000108055	structural maintenance of chromosomes 3 [Source:HGNC Symbol;Acc:2468]	-0.260965	0.34497	0.562223
RAP2B	ENSP00000319096	ENST00000323534	ENSG00000181467	RAP2B, member of RAS oncogene family [Source:HGNC Symbol;Acc:9862]	0.510334	0.345344	0.562517
ALDH16A1	ENSP00000293350	ENST00000293350	ENSG00000161618	aldehyde dehydrogenase 16 family, member A1 [Source:HGNC Symbol;Acc:28114]	1.9758	0.34586	0.563041
RBP1	ENSP00000232219	ENST00000232219	ENSG00000114115	retinol binding protein 1, cellular [Source:HGNC Symbol;Acc:9919]	-1.00417	0.346263	0.563382
SHOC2	ENSP00000358464	ENST00000369452	ENSG00000108061	soc-2 suppressor of clear homolog (C. elegans) [Source:HGNC Symbol;Acc:15454]	-0.209894	0.347425	0.564955
PEX13	ENSP00000295030	ENST00000295030	ENSG00000162928	peroxisomal biogenesis factor 13 [Source:HGNC Symbol;Acc:8855]	-0.841464	0.348343	0.566035
MEP1A	ENSP00000230588	ENST00000230588	ENSG00000112818	meprin A, alpha (PABA peptide hydrolase) [Source:HGNC Symbol;Acc:7015]	-1.25476	0.34863	0.566035
ADPGK	ENSP00000312250	ENST00000311669	ENSG00000159322	ADP-dependent glucokinase [Source:HGNC Symbol;Acc:25250]	-0.849875	0.348675	0.566035
LGALSL	ENSP00000238875	ENST00000238875	ENSG00000119862	lectin, galactoside-binding-like [Source:HGNC Symbol;Acc:25012]	0.880725	0.349066	0.566354
VTI1B	ENSP00000450731	ENST00000554659	ENSG00000100568	vesicle transport through interaction with t-SNAREs 1B [Source:HGNC Symbol;Acc:17793]	-0.353442	0.350141	0.56778
DLGAP4	ENSP00000345700	ENST00000340491	ENSG00000080845	discs, large (Drosophila) homolog-associated protein 4 [Source:HGNC Symbol;Acc:24476]	-0.904773	0.350815	0.568555
WDR18	ENSP00000251289	ENST00000251289	ENSG00000065268	WD repeat domain 18 [Source:HGNC Symbol;Acc:17956]	1.46254	0.351553	0.569342
ATL3	ENSP00000329034	ENST00000332645	ENSG00000184743	atlastin GTPase 3 [Source:HGNC Symbol;Acc:24526]	0.608059	0.351824	0.569342
ACOT11	ENSP00000340260	ENST00000343744	ENSG00000162390	acyl-CoA thioesterase 11 [Source:HGNC Symbol;Acc:18156]	-1.52723	0.351889	0.569342
GARS	ENSP00000373918	ENST00000389266	ENSG00000106105	glycyl-tRNA synthetase [Source:HGNC Symbol;Acc:4162]	-0.230977	0.352298	0.569686
RAB27B	ENSP00000262094	ENST00000262094	ENSG00000041353	RAB27B, member RAS oncogene family [Source:HGNC Symbol;Acc:9767]	1.17886	0.352504	0.569702
CISD1	ENSP00000363041	ENST00000333926	ENSG00000122873	CDGSH iron sulfur domain 1 [Source:HGNC Symbol;Acc:30880]	-0.679281	0.353121	0.570381
DKC1	ENSP00000358563	ENST00000369550	ENSG00000130826	dyskeratosis congenita 1, dyskerin [Source:HGNC Symbol;Acc:2890]	-0.308866	0.354821	0.572508
COX6B1	ENSP00000246554	ENST00000246554	ENSG00000126267	cytochrome c oxidase subunit VIb polypeptide 1 (ubiquitous) [Source:HGNC Symbol;Acc:2280]	-0.914541	0.354833	0.572508
GYG1	ENSP00000296048	ENST00000296048	ENSG00000163754	glycogenin 1 [Source:HGNC Symbol;Acc:4699]	0.27036	0.355605	0.573421
MAGT1	ENSP00000354649	ENST00000358075	ENSG00000102158	magnesium transporter 1 [Source:HGNC Symbol;Acc:28880]	-0.247634	0.355794	0.573421
EPHX1	ENSP00000272167	ENST00000272167	ENSG00000143819	epoxide hydrolase 1, microsomal (xenobiotic) [Source:HGNC Symbol;Acc:3401]	-0.282086	0.356003	0.57344
TMEM179B	ENSP00000333697	ENST00000333449	ENSG00000185475	transmembrane protein 179B [Source:HGNC Symbol;Acc:33744]	-1.15185	0.357415	0.575395
RAB6A	ENSP00000336850	ENST00000336083	ENSG00000175582	RAB6A, member RAS oncogene family [Source:HGNC Symbol;Acc:9786]	0.541401	0.358094	0.57605
NRIP2	ENSP00000337501	ENST00000337508	ENSG00000053702	nuclear receptor interacting protein 2 [Source:HGNC Symbol;Acc:23078]	-1.31561	0.358447	0.57605
ALPI	ENSP00000295463	ENST00000295463	ENSG00000163295	alkaline phosphatase, intestinal [Source:HGNC Symbol;Acc:437]	1.56256	0.358638	0.57605
ATP6V1G1	ENSP00000363162	ENST00000374050	ENSG00000136888	ATPase, H+ transporting, lysosomal 13kDa, V1 subunit G1 [Source:HGNC Symbol;Acc:864]	0.46883	0.358639	0.57605
CA9	ENSP00000367608	ENST00000378357	ENSG00000107159	carbonic anhydrase IX [Source:HGNC Symbol;Acc:1383]	-0.721304	0.358815	0.57605
GPATCH8	ENSP00000467556	ENST00000591680	ENSG00000186566	G patch domain containing 8 [Source:HGNC Symbol;Acc:29066]	-1.05221	0.35931	0.576526
HLA-DRB5	ENSP00000364114	ENST00000374975	ENSG00000198502	major histocompatibility complex, class II, DR beta 5 [Source:HGNC Symbol;Acc:4953]	0.425271	0.360209	0.577467
SLC31A1	ENSP00000363329	ENST00000374212	ENSG00000136868	solute carrier family 31 (copper transporter), member 1 [Source:HGNC Symbol;Acc:11016]	0.775359	0.360295	0.577467
PDLIM4	ENSP00000253754	ENST00000253754	ENSG00000131435	PDZ and LIM domain 4 [Source:HGNC Symbol;Acc:16501]	-0.977726	0.361924	0.579706
ITLN2	ENSP00000357008	ENST00000368029	ENSG00000158764	intelectin 2 [Source:HGNC Symbol;Acc:20599]	1.8171	0.362092	0.579706
RPS3A	ENSP00000422994	ENST00000509736	ENSG00000145425	ribosomal protein S3A [Source:HGNC Symbol;Acc:10421]	-0.998019	0.362895	0.580672
SYNM	ENSP00000336775	ENST00000336292	ENSG00000182253	synemin, intermediate filament protein [Source:HGNC Symbol;Acc:24466]	-1.09736	0.363443	0.581228
LTA4H	ENSP00000228740	ENST00000228740	ENSG00000111144	leukotriene A4 hydrolase [Source:HGNC Symbol;Acc:6710]	-0.291645	0.363915	0.581315
TNPO3	ENSP00000265388	ENST00000265388	ENSG00000064419	transportin 3 [Source:HGNC Symbol;Acc:17103]	-0.846377	0.364375	0.581315
LACTB	ENSP00000261893	ENST00000261893	ENSG00000103642	lactamase, beta [Source:HGNC Symbol;Acc:16468]	-0.632658	0.364668	0.581315
SAMD9	ENSP00000369292	ENST00000379958	ENSG00000205413	sterile alpha motif domain containing 9 [Source:HGNC Symbol;Acc:1348]	0.536704	0.364685	0.581315
PLA2G4A	ENSP00000356436	ENST00000367466	ENSG00000116711	phospholipase A2, group IVA (cytosolic, calcium-dependent) [Source:HGNC Symbol;Acc:9035]	0.832735	0.364751	0.581315
DDX19A	ENSP00000306117	ENST00000302243	ENSG00000168872	DEAD (Asp-Glu-Ala-Asp) box polypeptide 19A [Source:HGNC Symbol;Acc:25628]	1.12734	0.364757	0.581315
CDK3	ENSP00000410561	ENST00000425876	ENSG00000250506	cyclin-dependent kinase 3 [Source:HGNC Symbol;Acc:1772]	-1.4247	0.3649	0.581315
BCAT1	ENSP00000261192	ENST00000261192	ENSG00000060982	branched chain amino-acid transaminase 1, cytosolic [Source:HGNC Symbol;Acc:976]	1.2724	0.365167	0.581421
ERO1L	ENSP00000379042	ENST00000395686	ENSG00000197930	ERO1-like (S. cerevisiae) [Source:HGNC Symbol;Acc:13280]	0.229838	0.365543	0.581701
SF3B5	ENSP00000356541	ENST00000367569	ENSG00000169976	splicing factor 3b, subunit 5, 10kDa [Source:HGNC Symbol;Acc:21083]	1.068	0.366259	0.582521
RHPN2	ENSP00000254260	ENST00000254260	ENSG00000131941	rhophilin, Rho GTPase binding protein 2 [Source:HGNC Symbol;Acc:19974]	-1.26931	0.367131	0.583588
MCM3	ENSP00000229854	ENST00000229854	ENSG00000112118	minichromosome maintenance complex component 3 [Source:HGNC Symbol;Acc:6945]	-1.06695	0.367439	0.583758
SLC27A1	ENSP00000252595	ENST00000252595	ENSG00000130304	solute carrier family 27 (fatty acid transporter), member 1 [Source:HGNC Symbol;Acc:10995]	0.742319	0.367894	0.58416
TRAF2	ENSP00000247668	ENST00000247668	ENSG00000127191	TNF receptor-associated factor 2 [Source:HGNC Symbol;Acc:12032]	-0.921916	0.369155	0.585841
PSMB4	ENSP00000290541	ENST00000290541	ENSG00000159377	proteasome (prosome, macropain) subunit, beta type, 4 [Source:HGNC Symbol;Acc:9541]	0.178984	0.369852	0.586628
HIGD2A	ENSP00000274787	ENST00000274787	ENSG00000146066	HIG1 hypoxia inducible domain family, member 2A [Source:HGNC Symbol;Acc:28311]	-1.57486	0.370358	0.587108
AKAP12	ENSP00000384537	ENST00000402676	ENSG00000131016	A kinase (PRKA) anchor protein 12 [Source:HGNC Symbol;Acc:370]	-1.21777	0.370677	0.587293
SNTB2	ENSP00000338191	ENST00000336278	ENSG00000168807	syntrophin, beta 2 (dystrophin-associated protein A1, 59kDa, basic component 2) [Source:HGNC Symbol;Acc:11169]	-0.369774	0.371024	0.587522
QPRT	ENSP00000378782	ENST00000395384	ENSG00000103485	quinolinate phosphoribosyltransferase [Source:HGNC Symbol;Acc:9755]	-1.49458	0.372563	0.589637
ARG2	ENSP00000261783	ENST00000261783	ENSG00000081181	arginase 2 [Source:HGNC Symbol;Acc:664]	0.506127	0.374073	0.591363
DPP7	ENSP00000360635	ENST00000371579	ENSG00000176978	dipeptidyl-peptidase 7 [Source:HGNC Symbol;Acc:14892]	-0.698592	0.374152	0.591363
BDH2	ENSP00000296424	ENST00000296424	ENSG00000164039	3-hydroxybutyrate dehydrogenase, type 2 [Source:HGNC Symbol;Acc:32389]	0.366776	0.374323	0.591363
NGRN	ENSP00000368389	ENST00000379095	ENSG00000182768	neugrin, neurite outgrowth associated [Source:HGNC Symbol;Acc:18077]	1.53924	0.374469	0.591363
DLST	ENSP00000335304	ENST00000334220	ENSG00000119689	dihydrolipoamide S-succinyltransferase (E2 component of 2-oxo-glutarate complex) [Source:HGNC Symbol;Acc:2911]	1.73931	0.375656	0.592414
MPP1	ENSP00000358547	ENST00000369534	ENSG00000130830	membrane protein, palmitoylated 1, 55kDa [Source:HGNC Symbol;Acc:7219]	1.48	0.375745	0.592414
SERPINB2	ENSP00000299502	ENST00000299502	ENSG00000197632	serpin peptidase inhibitor, clade B (ovalbumin), member 2 [Source:HGNC Symbol;Acc:8584]	1.35259	0.375747	0.592414
BLOC1S2	ENSP00000359398	ENST00000370372	ENSG00000196072	biogenesis of lysosomal organelles complex-1, subunit 2 [Source:HGNC Symbol;Acc:20984]	-1.29227	0.376283	0.592724
DEPTOR	ENSP00000286234	ENST00000286234	ENSG00000155792	DEP domain containing MTOR-interacting protein [Source:HGNC Symbol;Acc:22953]	-0.923928	0.376352	0.592724
DDX18	ENSP00000263239	ENST00000263239	ENSG00000088205	DEAD (Asp-Glu-Ala-Asp) box polypeptide 18 [Source:HGNC Symbol;Acc:2741]	0.341624	0.378833	0.596307
CCT8	ENSP00000286788	ENST00000286788	ENSG00000156261	chaperonin containing TCP1, subunit 8 (theta) [Source:HGNC Symbol;Acc:1623]	1.14453	0.379342	0.596785
B3GNT7	ENSP00000287590	ENST00000287590	ENSG00000156966	UDP-GlcNAc:betaGal beta-1,3-N-acetylglucosaminyltransferase 7 [Source:HGNC Symbol;Acc:18811]	1.36261	0.379696	0.59685
PHKA2	ENSP00000369274	ENST00000379942	ENSG00000044446	phosphorylase kinase, alpha 2 (liver) [Source:HGNC Symbol;Acc:8926]	1.15526	0.379977	0.59685
SULT2A1	ENSP00000222002	ENST00000222002	ENSG00000105398	sulfotransferase family, cytosolic, 2A, dehydroepiandrosterone (DHEA)-preferring, member 1 [Source:HGNC Symbol;Acc:11458]	1.09052	0.380001	0.59685
RBX1	ENSP00000216225	ENST00000216225	ENSG00000100387	ring-box 1, E3 ubiquitin protein ligase [Source:HGNC Symbol;Acc:9928]	-0.575588	0.380603	0.597473
GIGYF1	ENSP00000275732	ENST00000275732	ENSG00000146830	GRB10 interacting GYF protein 1 [Source:HGNC Symbol;Acc:9126]	-0.60766	0.381448	0.598475
ARL8A	ENSP00000272217	ENST00000272217	ENSG00000143862	ADP-ribosylation factor-like 8A [Source:HGNC Symbol;Acc:25192]	0.190659	0.382065	0.599119
GANAB	ENSP00000349053	ENST00000356638	ENSG00000089597	glucosidase, alpha; neutral AB [Source:HGNC Symbol;Acc:4138]	0.530025	0.383096	0.600411
FLOT2	ENSP00000378368	ENST00000394908	ENSG00000132589	flotillin 2 [Source:HGNC Symbol;Acc:3758]	0.890772	0.383806	0.600925
	ENSP00000233468	ENST00000233468	ENSG00000115128	Pre-mRNA branch site protein p14 [Source:UniProtKB/Swiss-Prot;Acc:Q9Y3B4]	-0.217304	0.383868	0.600925
PPA1	ENSP00000362329	ENST00000373232	ENSG00000180817	pyrophosphatase (inorganic) 1 [Source:HGNC Symbol;Acc:9226]	0.232634	0.384045	0.600925
PARP14	ENSP00000418194	ENST00000474629	ENSG00000173193	poly (ADP-ribose) polymerase family, member 14 [Source:HGNC Symbol;Acc:29232]	1.1287	0.384484	0.601287
SLC5A6	ENSP00000310208	ENST00000310574	ENSG00000138074	solute carrier family 5 (sodium/multivitamin and iodide cotransporter), member 6 [Source:HGNC Symbol;Acc:11041]	-0.840708	0.38506	0.60152
HADHA	ENSP00000370023	ENST00000380649	ENSG00000084754	hydroxyacyl-CoA dehydrogenase/3-ketoacyl-CoA thiolase/enoyl-CoA hydratase (trifunctional protein), alpha subunit [Source:HGNC Symbol;Acc:4801]	-0.279341	0.385078	0.60152
METTL3	ENSP00000298717	ENST00000298717	ENSG00000165819	methyltransferase like 3 [Source:HGNC Symbol;Acc:17563]	-0.821448	0.385255	0.60152
UBE2R2	ENSP00000263228	ENST00000263228	ENSG00000107341	ubiquitin-conjugating enzyme E2R 2 [Source:HGNC Symbol;Acc:19907]	1.23044	0.385978	0.602325
HSD17B10	ENSP00000168216	ENST00000168216	ENSG00000072506	hydroxysteroid (17-beta) dehydrogenase 10 [Source:HGNC Symbol;Acc:4800]	0.177266	0.386238	0.602407
UAP1L1	ENSP00000386935	ENST00000409858	ENSG00000197355	UDP-N-acteylglucosamine pyrophosphorylase 1-like 1 [Source:HGNC Symbol;Acc:28082]	-0.838355	0.386657	0.602737
NDUFS6	ENSP00000274137	ENST00000274137	ENSG00000145494	NADH dehydrogenase (ubiquinone) Fe-S protein 6, 13kDa (NADH-coenzyme Q reductase) [Source:HGNC Symbol;Acc:7713]	-1.51688	0.387233	0.60331
MRPS15	ENSP00000362208	ENST00000373116	ENSG00000116898	mitochondrial ribosomal protein S15 [Source:HGNC Symbol;Acc:14504]	-1.31589	0.387977	0.604145
HMG20A	ENSP00000336856	ENST00000336216	ENSG00000140382	high mobility group 20A [Source:HGNC Symbol;Acc:5001]	-0.983584	0.388566	0.604736
CLN5	ENSP00000366673	ENST00000377453	ENSG00000102805	ceroid-lipofuscinosis, neuronal 5 [Source:HGNC Symbol;Acc:2076]	-1.17645	0.389311	0.605339
IGKC	ENSP00000374777	ENST00000390237	ENSG00000211592	immunoglobulin kappa constant [Source:HGNC Symbol;Acc:5716]	0.428427	0.38937	0.605339
TPD52L2	ENSP00000343547	ENST00000346249	ENSG00000101150	tumor protein D52-like 2 [Source:HGNC Symbol;Acc:12007]	-1.00382	0.39125	0.607777
PARP12	ENSP00000263549	ENST00000263549	ENSG00000059378	poly (ADP-ribose) polymerase family, member 12 [Source:HGNC Symbol;Acc:21919]	1.21202	0.391398	0.607777
HSPB6	ENSP00000004982	ENST00000004982	ENSG00000004776	heat shock protein, alpha-crystallin-related, B6 [Source:HGNC Symbol;Acc:26511]	-1.18881	0.391635	0.607777
SNX2	ENSP00000368831	ENST00000379516	ENSG00000205302	sorting nexin 2 [Source:HGNC Symbol;Acc:11173]	-0.206251	0.39208	0.607777
NIPSNAP3A	ENSP00000363899	ENST00000374767	ENSG00000136783	nipsnap homolog 3A (C. elegans) [Source:HGNC Symbol;Acc:23619]	-0.284965	0.39213	0.607777
C20orf112	ENSP00000352704	ENST00000359676	ENSG00000197183	chromosome 20 open reading frame 112 [Source:HGNC Symbol;Acc:16106]	-0.859672	0.392195	0.607777
GBA3	ENSP00000427458	ENST00000508166	ENSG00000249948	glucosidase, beta, acid 3 (gene/pseudogene) [Source:HGNC Symbol;Acc:19069]	1.15771	0.392606	0.608089
LPGAT1	ENSP00000355964	ENST00000366997	ENSG00000123684	lysophosphatidylglycerol acyltransferase 1 [Source:HGNC Symbol;Acc:28985]	0.563167	0.39285	0.608141
XPOT	ENSP00000327821	ENST00000332707	ENSG00000184575	exportin, tRNA [Source:HGNC Symbol;Acc:12826]	-0.765838	0.393288	0.608495
TAX1BP3	ENSP00000225525	ENST00000225525	ENSG00000213977	Tax1 (human T-cell leukemia virus type I) binding protein 3 [Source:HGNC Symbol;Acc:30684]	-0.205282	0.393602	0.608657
TSPAN15	ENSP00000362387	ENST00000373290	ENSG00000099282	tetraspanin 15 [Source:HGNC Symbol;Acc:23298]	-0.874914	0.394669	0.609981
NOP56	ENSP00000370589	ENST00000329276	ENSG00000101361	NOP56 ribonucleoprotein [Source:HGNC Symbol;Acc:15911]	0.444105	0.395401	0.610787
TIMM21	ENSP00000169551	ENST00000169551	ENSG00000075336	translocase of inner mitochondrial membrane 21 homolog (yeast) [Source:HGNC Symbol;Acc:25010]	-1.13989	0.395639	0.610829
FBXO38	ENSP00000342023	ENST00000340253	ENSG00000145868	F-box protein 38 [Source:HGNC Symbol;Acc:28844]	1.56278	0.397661	0.613271
EIF2S3	ENSP00000253039	ENST00000253039	ENSG00000130741	eukaryotic translation initiation factor 2, subunit 3 gamma, 52kDa [Source:HGNC Symbol;Acc:3267]	-0.139117	0.397748	0.613271
NID2	ENSP00000216286	ENST00000216286	ENSG00000087303	nidogen 2 (osteonidogen) [Source:HGNC Symbol;Acc:13389]	-1.17114	0.397882	0.613271
LSM1	ENSP00000310596	ENST00000311351	ENSG00000175324	LSM1 homolog, U6 small nuclear RNA associated (S. cerevisiae) [Source:HGNC Symbol;Acc:20472]	-1.36454	0.398066	0.613271
VPS4B	ENSP00000238497	ENST00000238497	ENSG00000119541	vacuolar protein sorting 4 homolog B (S. cerevisiae) [Source:HGNC Symbol;Acc:10895]	-0.291125	0.398848	0.613786
SLC2A13	ENSP00000280871	ENST00000280871	ENSG00000151229	solute carrier family 2 (facilitated glucose transporter), member 13 [Source:HGNC Symbol;Acc:15956]	-1.29388	0.398968	0.613786
STK3	ENSP00000390500	ENST00000419617	ENSG00000104375	serine/threonine kinase 3 [Source:HGNC Symbol;Acc:11406]	0.605549	0.399035	0.613786
CLTCL1	ENSP00000439662	ENST00000353891	ENSG00000070371	clathrin, heavy chain-like 1 [Source:HGNC Symbol;Acc:2093]	1.11496	0.399579	0.614297
SLCO2A1	ENSP00000311291	ENST00000310926	ENSG00000174640	solute carrier organic anion transporter family, member 2A1 [Source:HGNC Symbol;Acc:10955]	-1.088	0.400611	0.615558
WDR11	ENSP00000263461	ENST00000263461	ENSG00000120008	WD repeat domain 11 [Source:HGNC Symbol;Acc:13831]	-0.366478	0.401075	0.615944
NEK9	ENSP00000238616	ENST00000238616	ENSG00000119638	NIMA-related kinase 9 [Source:HGNC Symbol;Acc:18591]	-0.392977	0.40201	0.617053
MAPRE3	ENSP00000233121	ENST00000233121	ENSG00000084764	microtubule-associated protein, RP/EB family, member 3 [Source:HGNC Symbol;Acc:6892]	-0.78498	0.40398	0.61975
PPA2	ENSP00000423467	ENST00000509031	ENSG00000138777	pyrophosphatase (inorganic) 2 [Source:HGNC Symbol;Acc:28883]	-0.56065	0.404505	0.620227
DDX60	ENSP00000377344	ENST00000393743	ENSG00000137628	DEAD (Asp-Glu-Ala-Asp) box polypeptide 60 [Source:HGNC Symbol;Acc:25942]	-0.815317	0.405646	0.621648
KMT2A	ENSP00000436786	ENST00000534358	ENSG00000118058	lysine (K)-specific methyltransferase 2A [Source:HGNC Symbol;Acc:7132]	-1.08186	0.406436	0.62179
GRN	ENSP00000053867	ENST00000053867	ENSG00000030582	granulin [Source:HGNC Symbol;Acc:4601]	-1.20628	0.406558	0.62179
XPC	ENSP00000285021	ENST00000285021	ENSG00000154767	xeroderma pigmentosum, complementation group C [Source:HGNC Symbol;Acc:12816]	-1.02986	0.406949	0.62179
MST1	ENSP00000414287	ENST00000449682	ENSG00000173531	macrophage stimulating 1 (hepatocyte growth factor-like) [Source:HGNC Symbol;Acc:7380]	0.974854	0.406957	0.62179
IMMT	ENSP00000254636	ENST00000254636	ENSG00000132305	inner membrane protein, mitochondrial [Source:HGNC Symbol;Acc:6047]	-0.860335	0.406995	0.62179
ZMPSTE24	ENSP00000361845	ENST00000372759	ENSG00000084073	zinc metallopeptidase STE24 [Source:HGNC Symbol;Acc:12877]	-0.214654	0.407025	0.62179
PANK4	ENSP00000367727	ENST00000378466	ENSG00000157881	pantothenate kinase 4 [Source:HGNC Symbol;Acc:19366]	-0.358511	0.409095	0.624623
LEPRE1	ENSP00000296388	ENST00000296388	ENSG00000117385	leucine proline-enriched proteoglycan (leprecan) 1 [Source:HGNC Symbol;Acc:19316]	0.690997	0.41126	0.62737
ISOC1	ENSP00000173527	ENST00000173527	ENSG00000066583	isochorismatase domain containing 1 [Source:HGNC Symbol;Acc:24254]	-0.376356	0.411326	0.62737
STARD5	ENSP00000304032	ENST00000302824	ENSG00000172345	StAR-related lipid transfer (START) domain containing 5 [Source:HGNC Symbol;Acc:18065]	-1.2362	0.412061	0.62816
CUL5	ENSP00000376808	ENST00000393094	ENSG00000166266	cullin 5 [Source:HGNC Symbol;Acc:2556]	-0.218952	0.412391	0.628333
IGF2R	ENSP00000349437	ENST00000356956	ENSG00000197081	insulin-like growth factor 2 receptor [Source:HGNC Symbol;Acc:5467]	-0.301403	0.412711	0.628491
BTK	ENSP00000308176	ENST00000308731	ENSG00000010671	Bruton agammaglobulinemia tyrosine kinase [Source:HGNC Symbol;Acc:1133]	0.982505	0.413142	0.628817
RBBP9	ENSP00000336866	ENST00000337227	ENSG00000089050	retinoblastoma binding protein 9 [Source:HGNC Symbol;Acc:9892]	-0.218451	0.415062	0.631408
PGP	ENSP00000330918	ENST00000333503	ENSG00000184207	phosphoglycolate phosphatase [Source:HGNC Symbol;Acc:8909]	-0.372447	0.415741	0.632109
DYNLT1	ENSP00000356056	ENST00000367089	ENSG00000146425	dynein, light chain, Tctex-type 1 [Source:HGNC Symbol;Acc:11697]	-1.10444	0.416271	0.632583
IGLV3-19	ENSP00000374844	ENST00000390309	ENSG00000211663	immunoglobulin lambda variable 3-19 [Source:HGNC Symbol;Acc:5903]	1.0466	0.416741	0.632966
RNF123	ENSP00000328287	ENST00000327697	ENSG00000164068	ring finger protein 123 [Source:HGNC Symbol;Acc:21148]	0.614294	0.417678	0.634057
SEC63	ENSP00000357998	ENST00000369002	ENSG00000025796	SEC63 homolog (S. cerevisiae) [Source:HGNC Symbol;Acc:21082]	0.311073	0.418876	0.635544
PBDC1	ENSP00000362456	ENST00000373358	ENSG00000102390	polysaccharide biosynthesis domain containing 1 [Source:HGNC Symbol;Acc:28790]	-0.41876	0.41939	0.635809
SAFB2	ENSP00000252542	ENST00000252542	ENSG00000130254	scaffold attachment factor B2 [Source:HGNC Symbol;Acc:21605]	0.763088	0.419489	0.635809
GOLPH3L	ENSP00000271732	ENST00000271732	ENSG00000143457	golgi phosphoprotein 3-like [Source:HGNC Symbol;Acc:24882]	-0.958739	0.420438	0.636914
SMYD5	ENSP00000374152	ENST00000389501	ENSG00000135632	SMYD family member 5 [Source:HGNC Symbol;Acc:16258]	0.891849	0.421084	0.63756
TRIM47	ENSP00000254816	ENST00000254816	ENSG00000132481	tripartite motif containing 47 [Source:HGNC Symbol;Acc:19020]	1.12108	0.421866	0.638411
MMRN2	ENSP00000361097	ENST00000372027	ENSG00000173269	multimerin 2 [Source:HGNC Symbol;Acc:19888]	-0.880547	0.422183	0.638508
RPS4X	ENSP00000362744	ENST00000316084	ENSG00000198034	ribosomal protein S4, X-linked [Source:HGNC Symbol;Acc:10424]	-0.292476	0.422371	0.638508
ASCC3	ENSP00000358159	ENST00000369162	ENSG00000112249	activating signal cointegrator 1 complex subunit 3 [Source:HGNC Symbol;Acc:18697]	-0.758644	0.422632	0.638571
TM9SF2	ENSP00000365567	ENST00000376387	ENSG00000125304	transmembrane 9 superfamily member 2 [Source:HGNC Symbol;Acc:11865]	-0.376173	0.422951	0.63872
GPRIN3	ENSP00000476603	ENST00000609438	ENSG00000185477	GPRIN family member 3 [Source:HGNC Symbol;Acc:27733]	-0.812724	0.423869	0.639593
TPM1	ENSP00000452879	ENST00000559397	ENSG00000140416	tropomyosin 1 (alpha) [Source:HGNC Symbol;Acc:12010]	-0.779114	0.42397	0.639593
DBR1	ENSP00000260803	ENST00000260803	ENSG00000138231	debranching RNA lariats 1 [Source:HGNC Symbol;Acc:15594]	-0.706108	0.424358	0.639845
RTN4	ENSP00000322147	ENST00000317610	ENSG00000115310	reticulon 4 [Source:HGNC Symbol;Acc:14085]	0.925819	0.42472	0.640058
ACAD11	ENSP00000264990	ENST00000264990	ENSG00000240303	acyl-CoA dehydrogenase family, member 11 [Source:HGNC Symbol;Acc:30211]	0.714843	0.425964	0.6416
PITHD1	ENSP00000246151	ENST00000246151	ENSG00000057757	PITH (C-terminal proteasome-interacting domain of thioredoxin-like) domain containing 1 [Source:HGNC Symbol;Acc:25022]	0.285706	0.426523	0.642109
NDUFA12	ENSP00000330737	ENST00000327772	ENSG00000184752	NADH dehydrogenase (ubiquinone) 1 alpha subcomplex, 12 [Source:HGNC Symbol;Acc:23987]	-0.772404	0.427632	0.643156
CD101	ENSP00000256652	ENST00000256652	ENSG00000134256	CD101 molecule [Source:HGNC Symbol;Acc:5949]	0.971184	0.427662	0.643156
C12orf5	ENSP00000179259	ENST00000179259	ENSG00000078237	chromosome 12 open reading frame 5 [Source:HGNC Symbol;Acc:1185]	-0.663395	0.427939	0.643238
TRIM33	ENSP00000351250	ENST00000358465	ENSG00000197323	tripartite motif containing 33 [Source:HGNC Symbol;Acc:16290]	-1.1662	0.428326	0.643487
TPM1	ENSP00000350667	ENST00000357980	ENSG00000140416	tropomyosin 1 (alpha) [Source:HGNC Symbol;Acc:12010]	-0.803066	0.428948	0.644088
KRTCAP2	ENSP00000295682	ENST00000295682	ENSG00000163463	keratinocyte associated protein 2 [Source:HGNC Symbol;Acc:28942]	-1.1739	0.430255	0.645716
SNX9	ENSP00000376024	ENST00000392185	ENSG00000130340	sorting nexin 9 [Source:HGNC Symbol;Acc:14973]	-0.206642	0.430584	0.645876
PTPN11	ENSP00000340944	ENST00000351677	ENSG00000179295	protein tyrosine phosphatase, non-receptor type 11 [Source:HGNC Symbol;Acc:9644]	-0.202943	0.4313	0.646616
IMPAD1	ENSP00000262644	ENST00000262644	ENSG00000104331	inositol monophosphatase domain containing 1 [Source:HGNC Symbol;Acc:26019]	-0.712474	0.43159	0.646716
FUNDC2	ENSP00000358510	ENST00000369498	ENSG00000165775	FUN14 domain containing 2 [Source:HGNC Symbol;Acc:24925]	-0.812612	0.434358	0.650528
UBAC1	ENSP00000360821	ENST00000371756	ENSG00000130560	UBA domain containing 1 [Source:HGNC Symbol;Acc:30221]	-0.454574	0.435854	0.652432
CRLF3	ENSP00000318804	ENST00000324238	ENSG00000176390	cytokine receptor-like factor 3 [Source:HGNC Symbol;Acc:17177]	-0.938178	0.437472	0.654381
RAB3D	ENSP00000222120	ENST00000222120	ENSG00000105514	RAB3D, member RAS oncogene family [Source:HGNC Symbol;Acc:9779]	0.380179	0.437608	0.654381
HIBADH	ENSP00000265395	ENST00000265395	ENSG00000106049	3-hydroxyisobutyrate dehydrogenase [Source:HGNC Symbol;Acc:4907]	0.225358	0.438226	0.654422
ELMO1	ENSP00000312185	ENST00000310758	ENSG00000155849	engulfment and cell motility 1 [Source:HGNC Symbol;Acc:16286]	-0.973447	0.438268	0.654422
TM9SF3	ENSP00000360184	ENST00000371142	ENSG00000077147	transmembrane 9 superfamily member 3 [Source:HGNC Symbol;Acc:21529]	-0.285152	0.438312	0.654422
GOLGA1	ENSP00000362656	ENST00000373555	ENSG00000136935	golgin A1 [Source:HGNC Symbol;Acc:4424]	-0.894314	0.438623	0.654551
TNFAIP8L3	ENSP00000328016	ENST00000327536	ENSG00000183578	tumor necrosis factor, alpha-induced protein 8-like 3 [Source:HGNC Symbol;Acc:20620]	0.910089	0.440775	0.657423
ACTN4	ENSP00000252699	ENST00000252699	ENSG00000130402	actinin, alpha 4 [Source:HGNC Symbol;Acc:166]	-0.268256	0.442833	0.660154
TMED1	ENSP00000214869	ENST00000214869	ENSG00000099203	transmembrane emp24 protein transport domain containing 1 [Source:HGNC Symbol;Acc:17291]	-1.00051	0.445025	0.663013
SNAPIN	ENSP00000357674	ENST00000368685	ENSG00000143553	SNAP-associated protein [Source:HGNC Symbol;Acc:17145]	-0.707565	0.44548	0.663013
P2RX1	ENSP00000225538	ENST00000225538	ENSG00000108405	purinergic receptor P2X, ligand-gated ion channel, 1 [Source:HGNC Symbol;Acc:8533]	-1.1285	0.445855	0.663013
IGKV1-16	ENSP00000417344	ENST00000479981	ENSG00000240864	immunoglobulin kappa variable 1-16 [Source:HGNC Symbol;Acc:5732]	0.668779	0.445868	0.663013
SPRYD7	ENSP00000354774	ENST00000361840	ENSG00000123178	SPRY domain containing 7 [Source:HGNC Symbol;Acc:14297]	-0.290267	0.445894	0.663013
CLN6	ENSP00000249806	ENST00000249806	ENSG00000128973	ceroid-lipofuscinosis, neuronal 6, late infantile, variant [Source:HGNC Symbol;Acc:2077]	-0.290731	0.446437	0.66348
UBE2Q2	ENSP00000456229	ENST00000561851	ENSG00000140367	ubiquitin-conjugating enzyme E2Q family member 2 [Source:HGNC Symbol;Acc:19248]	0.941588	0.447637	0.664785
AOC3	ENSP00000312326	ENST00000308423	ENSG00000131471	amine oxidase, copper containing 3 [Source:HGNC Symbol;Acc:550]	-0.278895	0.447773	0.664785
HCLS1	ENSP00000320176	ENST00000314583	ENSG00000180353	hematopoietic cell-specific Lyn substrate 1 [Source:HGNC Symbol;Acc:4844]	0.415563	0.449406	0.666647
SCAF1	ENSP00000353769	ENST00000360565	ENSG00000126461	SR-related CTD-associated factor 1 [Source:HGNC Symbol;Acc:30403]	-0.779317	0.449487	0.666647
RRM1	ENSP00000300738	ENST00000300738	ENSG00000167325	ribonucleotide reductase M1 [Source:HGNC Symbol;Acc:10451]	0.636848	0.450235	0.667415
DHX32	ENSP00000284690	ENST00000284690	ENSG00000089876	DEAH (Asp-Glu-Ala-His) box polypeptide 32 [Source:HGNC Symbol;Acc:16717]	-0.872065	0.451226	0.668015
CRK	ENSP00000300574	ENST00000300574	ENSG00000167193	v-crk avian sarcoma virus CT10 oncogene homolog [Source:HGNC Symbol;Acc:2362]	-0.626017	0.451243	0.668015
CTCF	ENSP00000264010	ENST00000264010	ENSG00000102974	CCCTC-binding factor (zinc finger protein) [Source:HGNC Symbol;Acc:13723]	-0.730459	0.45133	0.668015
RNF185	ENSP00000320508	ENST00000326132	ENSG00000138942	ring finger protein 185 [Source:HGNC Symbol;Acc:26783]	-0.514178	0.45223	0.669005
ACTL6A	ENSP00000397552	ENST00000429709	ENSG00000136518	actin-like 6A [Source:HGNC Symbol;Acc:24124]	-0.211504	0.452735	0.669106
NAPG	ENSP00000324628	ENST00000322897	ENSG00000134265	N-ethylmaleimide-sensitive factor attachment protein, gamma [Source:HGNC Symbol;Acc:7642]	-0.956957	0.452759	0.669106
SYPL1	ENSP00000388336	ENST00000455385	ENSG00000008282	synaptophysin-like 1 [Source:HGNC Symbol;Acc:11507]	0.15981	0.453034	0.669171
VAPA	ENSP00000382880	ENST00000400000	ENSG00000101558	VAMP (vesicle-associated membrane protein)-associated protein A, 33kDa [Source:HGNC Symbol;Acc:12648]	-0.981343	0.456537	0.674002
SND1	ENSP00000346762	ENST00000354725	ENSG00000197157	staphylococcal nuclease and tudor domain containing 1 [Source:HGNC Symbol;Acc:30646]	0.167426	0.458678	0.676818
PALLD	ENSP00000336735	ENST00000335742	ENSG00000129116	palladin, cytoskeletal associated protein [Source:HGNC Symbol;Acc:17068]	-0.686473	0.45899	0.676934
POLR1E	ENSP00000367029	ENST00000377798	ENSG00000137054	polymerase (RNA) I polypeptide E, 53kDa [Source:HGNC Symbol;Acc:17631]	-0.795715	0.459616	0.677254
IGLV9-49	ENSP00000414456	ENST00000427632	ENSG00000223350	immunoglobulin lambda variable 9-49 [Source:HGNC Symbol;Acc:5933]	1.1321	0.459674	0.677254
ARSB	ENSP00000264914	ENST00000264914	ENSG00000113273	arylsulfatase B [Source:HGNC Symbol;Acc:714]	-0.654181	0.460568	0.678227
GTF2B	ENSP00000359531	ENST00000370500	ENSG00000137947	general transcription factor IIB [Source:HGNC Symbol;Acc:4648]	-0.902679	0.461104	0.678405
PEX11G	ENSP00000221480	ENST00000221480	ENSG00000104883	peroxisomal biogenesis factor 11 gamma [Source:HGNC Symbol;Acc:20208]	-0.683361	0.461417	0.678405
PCIF1	ENSP00000361486	ENST00000372409	ENSG00000100982	PDX1 C-terminal inhibiting factor 1 [Source:HGNC Symbol;Acc:16200]	-0.357409	0.461831	0.678405
FRY	ENSP00000369600	ENST00000380250	ENSG00000073910	furry homolog (Drosophila) [Source:HGNC Symbol;Acc:20367]	-1.40168	0.461895	0.678405
EMD	ENSP00000358857	ENST00000369842	ENSG00000102119	emerin [Source:HGNC Symbol;Acc:3331]	-0.257645	0.461895	0.678405
C19orf43	ENSP00000242784	ENST00000242784	ENSG00000123144	chromosome 19 open reading frame 43 [Source:HGNC Symbol;Acc:28424]	-1.07962	0.462213	0.678405
ARFGAP3	ENSP00000263245	ENST00000263245	ENSG00000242247	ADP-ribosylation factor GTPase activating protein 3 [Source:HGNC Symbol;Acc:661]	0.707427	0.462326	0.678405
EHD3	ENSP00000327116	ENST00000322054	ENSG00000013016	EH-domain containing 3 [Source:HGNC Symbol;Acc:3244]	0.984846	0.46306	0.678878
KCTD12	ENSP00000366694	ENST00000377474	ENSG00000178695	potassium channel tetramerization domain containing 12 [Source:HGNC Symbol;Acc:14678]	-0.205519	0.463329	0.678878
DCAF7	ENSP00000308344	ENST00000310827	ENSG00000136485	DDB1 and CUL4 associated factor 7 [Source:HGNC Symbol;Acc:30915]	-0.58936	0.46335	0.678878
SNRPD1	ENSP00000300413	ENST00000300413	ENSG00000167088	small nuclear ribonucleoprotein D1 polypeptide 16kDa [Source:HGNC Symbol;Acc:11158]	-1.28761	0.463752	0.679006
GTF3C4	ENSP00000361219	ENST00000372146	ENSG00000125484	general transcription factor IIIC, polypeptide 4, 90kDa [Source:HGNC Symbol;Acc:4667]	-0.604063	0.463906	0.679006
EXOC4	ENSP00000253861	ENST00000253861	ENSG00000131558	exocyst complex component 4 [Source:HGNC Symbol;Acc:30389]	-0.258541	0.464306	0.679127
STX6	ENSP00000258301	ENST00000258301	ENSG00000135823	syntaxin 6 [Source:HGNC Symbol;Acc:11441]	-0.703184	0.464491	0.679127
LTC4S	ENSP00000292596	ENST00000292596	ENSG00000213316	leukotriene C4 synthase [Source:HGNC Symbol;Acc:6719]	0.264906	0.464726	0.679127
RELA	ENSP00000432537	ENST00000525693	ENSG00000173039	v-rel avian reticuloendotheliosis viral oncogene homolog A [Source:HGNC Symbol;Acc:9955]	-0.232722	0.464967	0.679127
TMEM30A	ENSP00000230461	ENST00000230461	ENSG00000112697	transmembrane protein 30A [Source:HGNC Symbol;Acc:16667]	-0.91464	0.465159	0.679127
RPS6KA5	ENSP00000261991	ENST00000261991	ENSG00000100784	ribosomal protein S6 kinase, 90kDa, polypeptide 5 [Source:HGNC Symbol;Acc:10434]	0.934312	0.466317	0.680458
MLLT4	ENSP00000383623	ENST00000400822	ENSG00000130396	myeloid/lymphoid or mixed-lineage leukemia (trithorax homolog, Drosophila); translocated to, 4 [Source:HGNC Symbol;Acc:7137]	-0.834434	0.46654	0.680458
FHOD1	ENSP00000258201	ENST00000258201	ENSG00000135723	formin homology 2 domain containing 1 [Source:HGNC Symbol;Acc:17905]	-0.673114	0.468129	0.682433
PDP1	ENSP00000297598	ENST00000297598	ENSG00000164951	pyruvate dehyrogenase phosphatase catalytic subunit 1 [Source:HGNC Symbol;Acc:9279]	-0.404241	0.470448	0.685469
TMPRSS2	ENSP00000381588	ENST00000398585	ENSG00000184012	transmembrane protease, serine 2 [Source:HGNC Symbol;Acc:11876]	1.008	0.472209	0.68769
FGL2	ENSP00000248598	ENST00000248598	ENSG00000127951	fibrinogen-like 2 [Source:HGNC Symbol;Acc:3696]	-0.362758	0.473012	0.688513
DAD1	ENSP00000250498	ENST00000250498	ENSG00000129562	defender against cell death 1 [Source:HGNC Symbol;Acc:2664]	-0.357212	0.474161	0.68984
LRP1	ENSP00000243077	ENST00000243077	ENSG00000123384	low density lipoprotein receptor-related protein 1 [Source:HGNC Symbol;Acc:6692]	0.180374	0.475294	0.690803
FTO	ENSP00000418823	ENST00000471389	ENSG00000140718	fat mass and obesity associated [Source:HGNC Symbol;Acc:24678]	-0.856128	0.475299	0.690803
SDPR	ENSP00000305675	ENST00000304141	ENSG00000168497	serum deprivation response [Source:HGNC Symbol;Acc:10690]	-0.250103	0.475883	0.691306
PXDN	ENSP00000252804	ENST00000252804	ENSG00000130508	peroxidasin homolog (Drosophila) [Source:HGNC Symbol;Acc:14966]	0.780835	0.476612	0.691995
FAM210B	ENSP00000360437	ENST00000371384	ENSG00000124098	family with sequence similarity 210, member B [Source:HGNC Symbol;Acc:16102]	-0.778984	0.476835	0.691995
LUM	ENSP00000266718	ENST00000266718	ENSG00000139329	lumican [Source:HGNC Symbol;Acc:6724]	-0.334985	0.477142	0.692094
SLAIN2	ENSP00000264313	ENST00000264313	ENSG00000109171	SLAIN motif family, member 2 [Source:HGNC Symbol;Acc:29282]	-0.837567	0.477694	0.692549
OAT	ENSP00000439042	ENST00000539214	ENSG00000065154	ornithine aminotransferase [Source:HGNC Symbol;Acc:8091]	0.689815	0.478113	0.69281
AZGP1	ENSP00000292401	ENST00000292401	ENSG00000160862	alpha-2-glycoprotein 1, zinc-binding [Source:HGNC Symbol;Acc:910]	-0.436447	0.478409	0.692893
VPS26A	ENSP00000263559	ENST00000263559	ENSG00000122958	vacuolar protein sorting 26 homolog A (S. pombe) [Source:HGNC Symbol;Acc:12711]	-0.22161	0.480005	0.693809
[truncated: 891 more rows]

## Sheet: submucosa_wall_protein isoforms
Gene.symbol	ENSG	ENST	ENSP	Description	logFC	P.Value	adj.P.Val
MNDA	ENSG00000163563	ENST00000368141	ENSP00000357123	myeloid cell nuclear differentiation antigen [Source:HGNC Symbol;Acc:HGNC:7183]	5.28074	3.03968e-06	0.00511579
RPS13	ENSG00000110700	ENST00000525634	ENSP00000435777	ribosomal protein S13 [Source:HGNC Symbol;Acc:HGNC:10386]	6.62932	8.46006e-06	0.00565457
GYG1	ENSG00000163754	ENST00000296048	ENSP00000296048	glycogenin 1 [Source:HGNC Symbol;Acc:HGNC:4699]	-6.05504	1.00794e-05	0.00565457
MMP9	ENSG00000100985	ENST00000372330	ENSP00000361405	matrix metallopeptidase 9 [Source:HGNC Symbol;Acc:HGNC:7176]	5.18378	2.49742e-05	0.00973014
CAMP	ENSG00000164047	ENST00000296435	ENSP00000296435	cathelicidin antimicrobial peptide [Source:HGNC Symbol;Acc:HGNC:1472]	4.13698	2.89071e-05	0.00973014
VBP1	ENSG00000155959	ENST00000286428	ENSP00000286428	von Hippel-Lindau binding protein 1 [Source:HGNC Symbol;Acc:HGNC:12662]	-4.4435	4.00387e-05	0.0112309
PPP1R12B	ENSG00000077157	ENST00000391959	ENSP00000375821	protein phosphatase 1, regulatory subunit 12B [Source:HGNC Symbol;Acc:HGNC:7619]	-4.64679	8.34135e-05	0.020055
PGLYRP1	ENSG00000008438	ENST00000008938	ENSP00000008938	peptidoglycan recognition protein 1 [Source:HGNC Symbol;Acc:HGNC:8904]	5.3612	0.000115733	0.0226951
PRKCA	ENSG00000154229	ENST00000413366	ENSP00000408695	protein kinase C, alpha [Source:HGNC Symbol;Acc:HGNC:9393]	-4.81407	0.000124896	0.0226951
FCN1	ENSG00000085265	ENST00000371806	ENSP00000360871	ficolin (collagen/fibrinogen domain containing) 1 [Source:HGNC Symbol;Acc:HGNC:3623]	4.2685	0.000136142	0.0226951
LCN2	ENSG00000148346	ENST00000277480	ENSP00000277480	lipocalin 2 [Source:HGNC Symbol;Acc:HGNC:6526]	5.10685	0.000156621	0.0226951
ROCK2	ENSG00000134318	ENST00000315872	ENSP00000317985	Rho-associated, coiled-coil containing protein kinase 2 [Source:HGNC Symbol;Acc:HGNC:10252]	-4.50121	0.000176423	0.0226951
DDR2	ENSG00000162733	ENST00000367922	ENSP00000356899	discoidin domain receptor tyrosine kinase 2 [Source:HGNC Symbol;Acc:HGNC:2731]	-4.08242	0.000178875	0.0226951
TUBB2A	ENSG00000137267	ENST00000333628	ENSP00000369703	tubulin, beta 2A class IIa [Source:HGNC Symbol;Acc:HGNC:12412]	-6.19508	0.000195314	0.0226951
NOP58	ENSG00000055044	ENST00000264279	ENSP00000264279	NOP58 ribonucleoprotein [Source:HGNC Symbol;Acc:HGNC:29926]	4.58772	0.000202273	0.0226951
S100A9	ENSG00000163220	ENST00000368738	ENSP00000357727	S100 calcium binding protein A9 [Source:HGNC Symbol;Acc:HGNC:10499]	3.1477	0.000222457	0.0229682
MYO1C	ENSG00000197879	ENST00000438665	ENSP00000412197	myosin IC [Source:HGNC Symbol;Acc:HGNC:7597]	-6.05517	0.000236244	0.0229682
UQCRB	ENSG00000156467	ENST00000287022	ENSP00000287022	ubiquinol-cytochrome c reductase binding protein [Source:HGNC Symbol;Acc:HGNC:12582]	-4.97218	0.000245649	0.0229682
CTSG	ENSG00000100448	ENST00000216336	ENSP00000216336	cathepsin G [Source:HGNC Symbol;Acc:HGNC:2532]	2.37824	0.000285697	0.0253067
DHRS1	ENSG00000157379	ENST00000288111	ENSP00000288111	dehydrogenase/reductase (SDR family) member 1 [Source:HGNC Symbol;Acc:HGNC:16445]	-3.806	0.000358846	0.0294356
BIN2	ENSG00000110934	ENST00000615107	ENSP00000483983	bridging integrator 2 [Source:HGNC Symbol;Acc:HGNC:1053]	4.70139	0.000367289	0.0294356
MPO	ENSG00000005381	ENST00000225275	ENSP00000225275	myeloperoxidase [Source:HGNC Symbol;Acc:HGNC:7218]	2.67495	0.000405866	0.0310488
HSD17B4	ENSG00000133835	ENST00000256216	ENSP00000256216	hydroxysteroid (17-beta) dehydrogenase 4 [Source:HGNC Symbol;Acc:HGNC:5213]	4.54241	0.000481097	0.0347397
ZG16	ENSG00000174992	ENST00000400752	ENSP00000383563	zymogen granule protein 16 [Source:HGNC Symbol;Acc:HGNC:30961]	-4.92253	0.000495397	0.0347397
	ENSG00000091436	ENST00000338983	ENSP00000340257	Mitogen-activated protein kinase kinase kinase MLT [Source:UniProtKB/Swiss-Prot;Acc:Q9NYL2]	-4.3506	0.00056191	0.0378278
HIST1H1B	ENSG00000184357	ENST00000331442	ENSP00000330074	histone cluster 1, H1b [Source:HGNC Symbol;Acc:HGNC:4719]	2.3551	0.00066631	0.0403068
DNAJC5	ENSG00000101152	ENST00000360864	ENSP00000354111	DnaJ (Hsp40) homolog, subfamily C, member 5 [Source:HGNC Symbol;Acc:HGNC:16235]	-3.85459	0.000679642	0.0403068
TUBB4B	ENSG00000188229	ENST00000340384	ENSP00000341289	tubulin, beta 4B class IVb [Source:HGNC Symbol;Acc:HGNC:20771]	-6.13236	0.000692999	0.0403068
S100A12	ENSG00000163221	ENST00000368737	ENSP00000357726	S100 calcium binding protein A12 [Source:HGNC Symbol;Acc:HGNC:10489]	3.80943	0.000694531	0.0403068
SYPL2	ENSG00000143028	ENST00000369872	ENSP00000358888	synaptophysin-like 2 [Source:HGNC Symbol;Acc:HGNC:27638]	-3.54556	0.000757592	0.0425009
SFXN1	ENSG00000164466	ENST00000321442	ENSP00000316905	sideroflexin 1 [Source:HGNC Symbol;Acc:HGNC:16085]	4.1054	0.000900454	0.0483096
ACAD9	ENSG00000177646	ENST00000308982	ENSP00000312618	acyl-CoA dehydrogenase family, member 9 [Source:HGNC Symbol;Acc:HGNC:21497]	4.2597	0.000918543	0.0483096
GIPC3	ENSG00000179855	ENST00000322315	ENSP00000319254	GIPC PDZ domain containing family, member 3 [Source:HGNC Symbol;Acc:HGNC:18183]	4.16921	0.000950276	0.0484641
MYEOV2	ENSG00000172428	ENST00000607357	ENSP00000475979	myeloma overexpressed 2 [Source:HGNC Symbol;Acc:HGNC:21314]	-3.07352	0.000998389	0.0493584
VAPA	ENSG00000101558	ENST00000400000	ENSP00000382880	VAMP (vesicle-associated membrane protein)-associated protein A, 33kDa [Source:HGNC Symbol;Acc:HGNC:12648]	-3.88592	0.00102997	0.0493584
SGTB	ENSG00000197860	ENST00000381007	ENSP00000370395	small glutamine-rich tetratricopeptide repeat (TPR)-containing, beta [Source:HGNC Symbol;Acc:HGNC:23567]	3.61677	0.00105579	0.0493584
GBAS	ENSG00000146729	ENST00000322090	ENSP00000313050	glioblastoma amplified sequence [Source:HGNC Symbol;Acc:HGNC:4179]	-2.9575	0.00110769	0.0495082
PMPCA	ENSG00000165688	ENST00000371717	ENSP00000360782	peptidase (mitochondrial processing) alpha [Source:HGNC Symbol;Acc:HGNC:18667]	-3.31797	0.00114588	0.0495082
SEPT9	ENSG00000184640	ENST00000423034	ENSP00000405877	septin 9 [Source:HGNC Symbol;Acc:HGNC:7323]	-4.14417	0.00115586	0.0495082
DEFA3	ENSG00000239839	ENST00000327857	ENSP00000328359	defensin, alpha 3, neutrophil-specific [Source:HGNC Symbol;Acc:HGNC:2762]	2.36262	0.00119034	0.0495082
KLC1	ENSG00000126214	ENST00000557450	ENSP00000450648	kinesin light chain 1 [Source:HGNC Symbol;Acc:HGNC:6387]	-2.6929	0.00120608	0.0495082
BTK	ENSG00000010671	ENST00000308731	ENSP00000308176	Bruton agammaglobulinemia tyrosine kinase [Source:HGNC Symbol;Acc:HGNC:1133]	3.47869	0.00124028	0.0496998
NPEPL1	ENSG00000215440	ENST00000356091	ENSP00000348395	aminopeptidase-like 1 [Source:HGNC Symbol;Acc:HGNC:16244]	-3.58213	0.001363	0.0533473
SPINK4	ENSG00000122711	ENST00000379721	ENSP00000369045	serine peptidase inhibitor, Kazal type 4 [Source:HGNC Symbol;Acc:HGNC:16646]	-3.59245	0.00141874	0.0542669
STK10	ENSG00000072786	ENST00000176763	ENSP00000176763	serine/threonine kinase 10 [Source:HGNC Symbol;Acc:HGNC:11388]	3.88042	0.00163374	0.0603565
NDUFA2	ENSG00000131495	ENST00000252102	ENSP00000252102	NADH dehydrogenase (ubiquinone) 1 alpha subcomplex, 2, 8kDa [Source:HGNC Symbol;Acc:HGNC:7685]	-4.70241	0.00164967	0.0603565
DPM3	ENSG00000179085	ENST00000368399	ENSP00000357384	dolichyl-phosphate mannosyltransferase polypeptide 3 [Source:HGNC Symbol;Acc:HGNC:3007]	3.02471	0.00188082	0.0672284
HINT3	ENSG00000111911	ENST00000229633	ENSP00000229633	histidine triad nucleotide binding protein 3 [Source:HGNC Symbol;Acc:HGNC:18468]	-3.99327	0.0019568	0.0672284
CYP1B1	ENSG00000138061	ENST00000610745	ENSP00000478561	cytochrome P450, family 1, subfamily B, polypeptide 1 [Source:HGNC Symbol;Acc:HGNC:2597]	4.1391	0.00195733	0.0672284
SHROOM3	ENSG00000138771	ENST00000296043	ENSP00000296043	shroom family member 3 [Source:HGNC Symbol;Acc:HGNC:30422]	5.66018	0.00209926	0.0706611
SLC2A4	ENSG00000181856	ENST00000317370	ENSP00000320935	solute carrier family 2 (facilitated glucose transporter), member 4 [Source:HGNC Symbol;Acc:HGNC:11009]	-3.47721	0.00215911	0.0712508
HIST1H1D	ENSG00000124575	ENST00000244534	ENSP00000244534	histone cluster 1, H1d [Source:HGNC Symbol;Acc:HGNC:4717]	5.2592	0.00226867	0.072209
IBA57	ENSG00000181873	ENST00000366711	ENSP00000355672	IBA57 homolog, iron-sulfur cluster assembly [Source:HGNC Symbol;Acc:HGNC:27302]	2.88643	0.00227396	0.072209
TUBB2B	ENSG00000137285	ENST00000259818	ENSP00000259818	tubulin, beta 2B class IIb [Source:HGNC Symbol;Acc:HGNC:30829]	-4.25214	0.00234364	0.0730435
PPP2CA	ENSG00000113575	ENST00000481195	ENSP00000418447	protein phosphatase 2, catalytic subunit, alpha isozyme [Source:HGNC Symbol;Acc:HGNC:9299]	-3.1118	0.00239994	0.0734381
MPP1	ENSG00000130830	ENST00000369534	ENSP00000358547	membrane protein, palmitoylated 1, 55kDa [Source:HGNC Symbol;Acc:HGNC:7219]	3.16906	0.00245299	0.0737212
BOD1L1	ENSG00000038219	ENST00000040738	ENSP00000040738	biorientation of chromosomes in cell division 1-like 1 [Source:HGNC Symbol;Acc:HGNC:31792]	3.55688	0.00261019	0.0770567
ARHGEF37	ENSG00000183111	ENST00000333677	ENSP00000328083	Rho guanine nucleotide exchange factor (GEF) 37 [Source:HGNC Symbol;Acc:HGNC:34430]	-4.10229	0.00265555	0.0770567
SF3A2	ENSG00000104897	ENST00000221494	ENSP00000221494	splicing factor 3a, subunit 2, 66kDa [Source:HGNC Symbol;Acc:HGNC:10766]	3.46979	0.00286192	0.081474
F11R	ENSG00000158769	ENST00000368026	ENSP00000357005	F11 receptor [Source:HGNC Symbol;Acc:HGNC:14685]	3.40172	0.0029046	0.081474
THBS1	ENSG00000137801	ENST00000260356	ENSP00000260356	thrombospondin 1 [Source:HGNC Symbol;Acc:HGNC:11785]	2.00664	0.00300604	0.0819797
CLIC6	ENSG00000159212	ENST00000349499	ENSP00000290332	chloride intracellular channel 6 [Source:HGNC Symbol;Acc:HGNC:2065]	4.16268	0.00304757	0.0819797
LMNB1	ENSG00000113368	ENST00000261366	ENSP00000261366	lamin B1 [Source:HGNC Symbol;Acc:HGNC:6637]	2.15313	0.0031146	0.0819797
WAS	ENSG00000015285	ENST00000376701	ENSP00000365891	Wiskott-Aldrich syndrome [Source:HGNC Symbol;Acc:HGNC:12731]	4.24135	0.003125	0.0819797
SLFN5	ENSG00000166750	ENST00000299977	ENSP00000299977	schlafen family member 5 [Source:HGNC Symbol;Acc:HGNC:28286]	2.40298	0.00316618	0.0819797
NDUFS4	ENSG00000164258	ENST00000296684	ENSP00000296684	NADH dehydrogenase (ubiquinone) Fe-S protein 4, 18kDa (NADH-coenzyme Q reductase) [Source:HGNC Symbol;Acc:HGNC:7711]	-3.06945	0.00327964	0.0836307
NDUFA12	ENSG00000184752	ENST00000327772	ENSP00000330737	NADH dehydrogenase (ubiquinone) 1 alpha subcomplex, 12 [Source:HGNC Symbol;Acc:HGNC:23987]	-3.5051	0.00373754	0.0938849
CHGB	ENSG00000089199	ENST00000378961	ENSP00000368244	chromogranin B [Source:HGNC Symbol;Acc:HGNC:1930]	-3.36104	0.00385453	0.0953997
PTPRCAP	ENSG00000213402	ENST00000326294	ENSP00000325589	protein tyrosine phosphatase, receptor type, C-associated protein [Source:HGNC Symbol;Acc:HGNC:9667]	3.89583	0.00402273	0.0981196
SDF2L1	ENSG00000128228	ENST00000248958	ENSP00000248958	stromal cell-derived factor 2-like 1 [Source:HGNC Symbol;Acc:HGNC:10676]	4.05751	0.004286	0.103048
LMAN1	ENSG00000074695	ENST00000251047	ENSP00000251047	lectin, mannose-binding, 1 [Source:HGNC Symbol;Acc:HGNC:6631]	2.24122	0.00436134	0.103382
CD38	ENSG00000004468	ENST00000226279	ENSP00000226279	CD38 molecule [Source:HGNC Symbol;Acc:HGNC:1667]	4.19421	0.0044547	0.104128
ADPRH	ENSG00000144843	ENST00000357003	ENSP00000349496	ADP-ribosylarginine hydrolase [Source:HGNC Symbol;Acc:HGNC:269]	3.39077	0.00457007	0.105362
TMED5	ENSG00000117500	ENST00000370282	ENSP00000359305	transmembrane emp24 protein transport domain containing 5 [Source:HGNC Symbol;Acc:HGNC:24251]	3.25405	0.00466764	0.106157
CMAS	ENSG00000111726	ENST00000229329	ENSP00000229329	cytidine monophosphate N-acetylneuraminic acid synthetase [Source:HGNC Symbol;Acc:HGNC:18290]	3.11701	0.00495399	0.111168
HPR	ENSG00000261701	ENST00000540303	ENSP00000441828	haptoglobin-related protein [Source:HGNC Symbol;Acc:HGNC:5156]	3.27958	0.00528372	0.117007
CRADD	ENSG00000169372	ENST00000332896	ENSP00000327647	CASP2 and RIPK1 domain containing adaptor with death domain [Source:HGNC Symbol;Acc:HGNC:2340]	-2.51294	0.00571483	0.12491
RTN4	ENSG00000115310	ENST00000357732	ENSP00000350365	reticulon 4 [Source:HGNC Symbol;Acc:HGNC:14085]	-2.90405	0.00595396	0.128468
PRPF6	ENSG00000101161	ENST00000266079	ENSP00000266079	pre-mRNA processing factor 6 [Source:HGNC Symbol;Acc:HGNC:15860]	3.37377	0.0061873	0.129862
SLK	ENSG00000065613	ENST00000335753	ENSP00000336824	STE20-like kinase [Source:HGNC Symbol;Acc:HGNC:11088]	-3.06203	0.00647909	0.129862
EXOC6B	ENSG00000144036	ENST00000272427	ENSP00000272427	exocyst complex component 6B [Source:HGNC Symbol;Acc:HGNC:17085]	-3.13058	0.00652697	0.129862
TMSB10	ENSG00000034510	ENST00000233143	ENSP00000233143	thymosin beta 10 [Source:HGNC Symbol;Acc:HGNC:11879]	3.71779	0.00660951	0.129862
DDX3Y	ENSG00000067048	ENST00000336079	ENSP00000336725	DEAD (Asp-Glu-Ala-Asp) box helicase 3, Y-linked [Source:HGNC Symbol;Acc:HGNC:2699]	3.12525	0.00666716	0.129862
LEMD3	ENSG00000174106	ENST00000308330	ENSP00000308369	LEM domain containing 3 [Source:HGNC Symbol;Acc:HGNC:28887]	3.18678	0.00673576	0.129862
CYBA	ENSG00000051523	ENST00000261623	ENSP00000261623	cytochrome b-245, alpha polypeptide [Source:HGNC Symbol;Acc:HGNC:2577]	4.24236	0.00676499	0.129862
CNN1	ENSG00000130176	ENST00000592338	ENSP00000468293	calponin 1, basic, smooth muscle [Source:HGNC Symbol;Acc:HGNC:2155]	-3.6594	0.00681183	0.129862
RPL22	ENSG00000116251	ENST00000234875	ENSP00000346088	ribosomal protein L22 [Source:HGNC Symbol;Acc:HGNC:10315]	-2.33842	0.00689449	0.129862
CPA3	ENSG00000163751	ENST00000296046	ENSP00000296046	carboxypeptidase A3 (mast cell) [Source:HGNC Symbol;Acc:HGNC:2298]	1.73996	0.00691338	0.129862
VAPB	ENSG00000124164	ENST00000475243	ENSP00000417175	VAMP (vesicle-associated membrane protein)-associated protein B and C [Source:HGNC Symbol;Acc:HGNC:12649]	-1.51375	0.00691369	0.129862
DDX21	ENSG00000165732	ENST00000354185	ENSP00000346120	DEAD (Asp-Glu-Ala-Asp) box helicase 21 [Source:HGNC Symbol;Acc:HGNC:2744]	3.34851	0.00708054	0.129862
MRI1	ENSG00000037757	ENST00000040663	ENSP00000040663	methylthioribose-1-phosphate isomerase 1 [Source:HGNC Symbol;Acc:HGNC:28469]	-2.62028	0.00718359	0.129862
HNRNPA3	ENSG00000170144	ENST00000411529	ENSP00000408487	heterogeneous nuclear ribonucleoprotein A3 [Source:HGNC Symbol;Acc:HGNC:24941]	4.07104	0.00725362	0.129862
FMNL1	ENSG00000184922	ENST00000331495	ENSP00000329219	formin-like 1 [Source:HGNC Symbol;Acc:HGNC:1212]	3.14639	0.00726738	0.129862
TIPRL	ENSG00000143155	ENST00000367833	ENSP00000356807	TOR signaling pathway regulator [Source:HGNC Symbol;Acc:HGNC:30231]	-2.37606	0.00731973	0.129862
SORBS1	ENSG00000095637	ENST00000306402	ENSP00000302556	sorbin and SH3 domain containing 1 [Source:HGNC Symbol;Acc:HGNC:14565]	-4.25737	0.00733029	0.129862
HS1BP3	ENSG00000118960	ENST00000304031	ENSP00000305193	HCLS1 binding protein 3 [Source:HGNC Symbol;Acc:HGNC:24979]	-2.17833	0.00758748	0.132206
PELO	ENSG00000152684	ENST00000274311	ENSP00000274311	pelota homolog (Drosophila) [Source:HGNC Symbol;Acc:HGNC:8829]	3.24218	0.00761972	0.132206
PSMB2	ENSG00000126067	ENST00000621781	ENSP00000479706	proteasome (prosome, macropain) subunit, beta type, 2 [Source:HGNC Symbol;Acc:HGNC:9539]	3.52293	0.0078596	0.133698
GSN	ENSG00000148180	ENST00000373818	ENSP00000362924	gelsolin [Source:HGNC Symbol;Acc:HGNC:4620]	-3.75117	0.0078646	0.133698
DEF6	ENSG00000023892	ENST00000316637	ENSP00000319831	DEF6 guanine nucleotide exchange factor [Source:HGNC Symbol;Acc:HGNC:2760]	3.59386	0.00850854	0.141409
ANPEP	ENSG00000166825	ENST00000300060	ENSP00000300060	alanyl (membrane) aminopeptidase [Source:HGNC Symbol;Acc:HGNC:500]	2.29537	0.00856555	0.141409
USP5	ENSG00000111667	ENST00000389231	ENSP00000373883	ubiquitin specific peptidase 5 (isopeptidase T) [Source:HGNC Symbol;Acc:HGNC:12628]	-2.6242	0.00857024	0.141409
CDKN2AIP	ENSG00000168564	ENST00000504169	ENSP00000427108	CDKN2A interacting protein [Source:HGNC Symbol;Acc:HGNC:24325]	2.70644	0.00869692	0.142106
UQCRH	ENSG00000173660	ENST00000311672	ENSP00000309565	ubiquinol-cytochrome c reductase hinge protein [Source:HGNC Symbol;Acc:HGNC:12590]	-3.20646	0.00906454	0.145649
MZB1	ENSG00000170476	ENST00000302125	ENSP00000303920	marginal zone B and B1 cell-specific protein [Source:HGNC Symbol;Acc:HGNC:30125]	5.27122	0.00908682	0.145649
NAMPT	ENSG00000105835	ENST00000222553	ENSP00000222553	nicotinamide phosphoribosyltransferase [Source:HGNC Symbol;Acc:HGNC:30092]	3.37344	0.00926761	0.145788
PRKCB	ENSG00000166501	ENST00000303531	ENSP00000305355	protein kinase C, beta [Source:HGNC Symbol;Acc:HGNC:9395]	-3.29847	0.00926876	0.145788
C9orf142	ENSG00000148362	ENST00000371620	ENSP00000360682	chromosome 9 open reading frame 142 [Source:HGNC Symbol;Acc:HGNC:27849]	2.95923	0.00958625	0.149386
PLEC	ENSG00000178209	ENST00000356346	ENSP00000348702	plectin [Source:HGNC Symbol;Acc:HGNC:9069]	-2.02672	0.0101311	0.156428
KHDRBS1	ENSG00000121774	ENST00000327300	ENSP00000313829	KH domain containing, RNA binding, signal transduction associated 1 [Source:HGNC Symbol;Acc:HGNC:18116]	2.5411	0.0102446	0.156743
RPSA	ENSG00000168028	ENST00000444512	ENSP00000396716	ribosomal protein SA [Source:HGNC Symbol;Acc:HGNC:6502]	3.04139	0.0104873	0.15901
ESYT1	ENSG00000139641	ENST00000267113	ENSP00000267113	extended synaptotagmin-like protein 1 [Source:HGNC Symbol;Acc:HGNC:29534]	-2.43362	0.0106858	0.160574
MRPL49	ENSG00000149792	ENST00000279242	ENSP00000279242	mitochondrial ribosomal protein L49 [Source:HGNC Symbol;Acc:HGNC:1176]	1.95169	0.0108839	0.162103
SERPINB9	ENSG00000170542	ENST00000380698	ENSP00000370074	serpin peptidase inhibitor, clade B (ovalbumin), member 9 [Source:HGNC Symbol;Acc:HGNC:8955]	1.7574	0.0110753	0.16342
MYO1G	ENSG00000136286	ENST00000258787	ENSP00000258787	myosin IG [Source:HGNC Symbol;Acc:HGNC:13880]	3.13822	0.0111665	0.16342
MYLK	ENSG00000065534	ENST00000578202	ENSP00000463691	myosin light chain kinase [Source:HGNC Symbol;Acc:HGNC:7590]	-4.10407	0.0116557	0.169107
SH3PXD2B	ENSG00000174705	ENST00000311601	ENSP00000309714	SH3 and PX domains 2B [Source:HGNC Symbol;Acc:HGNC:29242]	2.88307	0.0118409	0.170327
PLBD2	ENSG00000151176	ENST00000280800	ENSP00000280800	phospholipase B domain containing 2 [Source:HGNC Symbol;Acc:HGNC:27283]	2.7391	0.0122553	0.174794
SCO1	ENSG00000133028	ENST00000255390	ENSP00000255390	SCO1 cytochrome c oxidase assembly protein [Source:HGNC Symbol;Acc:HGNC:10603]	-2.15795	0.0126054	0.176868
ICAM1	ENSG00000090339	ENST00000264832	ENSP00000264832	intercellular adhesion molecule 1 [Source:HGNC Symbol;Acc:HGNC:5344]	2.66979	0.0127094	0.176868
MTPN	ENSG00000105887	ENST00000393085	ENSP00000376800	myotrophin [Source:HGNC Symbol;Acc:HGNC:15667]	-2.98147	0.012716	0.176868
CYBB	ENSG00000165168	ENST00000378588	ENSP00000367851	cytochrome b-245, beta polypeptide [Source:HGNC Symbol;Acc:HGNC:2578]	3.12204	0.0129597	0.178685
EML4	ENSG00000143924	ENST00000318522	ENSP00000320663	echinoderm microtubule associated protein like 4 [Source:HGNC Symbol;Acc:HGNC:1316]	2.83868	0.013059	0.178685
DDX58	ENSG00000107201	ENST00000379883	ENSP00000369213	DEAD (Asp-Glu-Ala-Asp) box polypeptide 58 [Source:HGNC Symbol;Acc:HGNC:19102]	2.72092	0.0134992	0.180807
ICAM3	ENSG00000076662	ENST00000160262	ENSP00000160262	intercellular adhesion molecule 3 [Source:HGNC Symbol;Acc:HGNC:5346]	2.90199	0.0135082	0.180807
FCER1G	ENSG00000158869	ENST00000289902	ENSP00000289902	Fc fragment of IgE, high affinity I, receptor for; gamma polypeptide [Source:HGNC Symbol;Acc:HGNC:3611]	3.55553	0.0135363	0.180807
STAT5B	ENSG00000173757	ENST00000293328	ENSP00000293328	signal transducer and activator of transcription 5B [Source:HGNC Symbol;Acc:HGNC:11367]	2.48734	0.0144073	0.190926
TXNDC12	ENSG00000117862	ENST00000371626	ENSP00000360688	thioredoxin domain containing 12 (endoplasmic reticulum) [Source:HGNC Symbol;Acc:HGNC:24626]	3.4477	0.0148301	0.194992
FKBP10	ENSG00000141756	ENST00000429461	ENSP00000408232	FK506 binding protein 10, 65 kDa [Source:HGNC Symbol;Acc:HGNC:18169]	2.93243	0.0151716	0.197936
LMAN2	ENSG00000169223	ENST00000303127	ENSP00000303366	lectin, mannose-binding 2 [Source:HGNC Symbol;Acc:HGNC:16986]	2.46755	0.0154554	0.200088
CD74	ENSG00000019582	ENST00000353334	ENSP00000230685	CD74 molecule, major histocompatibility complex, class II invariant chain [Source:HGNC Symbol;Acc:HGNC:1697]	3.9205	0.0162289	0.207677
IKBIP	ENSG00000166130	ENST00000342502	ENSP00000343471	IKBKB interacting protein [Source:HGNC Symbol;Acc:HGNC:26430]	2.72398	0.0164206	0.207677
IL4I1	ENSG00000104951	ENST00000391826	ENSP00000375702	interleukin 4 induced 1 [Source:HGNC Symbol;Acc:HGNC:19094]	3.12171	0.0164861	0.207677
PLEKHO2	ENSG00000241839	ENST00000323544	ENSP00000326706	pleckstrin homology domain containing, family O member 2 [Source:HGNC Symbol;Acc:HGNC:30026]	1.92438	0.0167532	0.207677
DST	ENSG00000151914	ENST00000361203	ENSP00000354508	dystonin [Source:HGNC Symbol;Acc:HGNC:1090]	3.13792	0.0167653	0.207677
TGFB1I1	ENSG00000140682	ENST00000394863	ENSP00000378332	transforming growth factor beta 1 induced transcript 1 [Source:HGNC Symbol;Acc:HGNC:11767]	-3.508	0.016782	0.207677
DUSP3	ENSG00000108861	ENST00000226004	ENSP00000226004	dual specificity phosphatase 3 [Source:HGNC Symbol;Acc:HGNC:3069]	-3.3307	0.0170277	0.209052
NCAM1	ENSG00000149294	ENST00000528158	ENSP00000486241	neural cell adhesion molecule 1 [Source:HGNC Symbol;Acc:HGNC:7656]	-2.69978	0.0171416	0.209052
BRI3BP	ENSG00000184992	ENST00000341446	ENSP00000340761	BRI3 binding protein [Source:HGNC Symbol;Acc:HGNC:14251]	3.52037	0.0174727	0.210686
PTGDS	ENSG00000107317	ENST00000371625	ENSP00000360687	prostaglandin D2 synthase 21kDa (brain) [Source:HGNC Symbol;Acc:HGNC:9592]	3.00335	0.0175259	0.210686
BDH2	ENSG00000164039	ENST00000296424	ENSP00000296424	3-hydroxybutyrate dehydrogenase, type 2 [Source:HGNC Symbol;Acc:HGNC:32389]	3.04914	0.0179717	0.214513
CFP	ENSG00000126759	ENST00000396992	ENSP00000380189	complement factor properdin [Source:HGNC Symbol;Acc:HGNC:8864]	3.01483	0.0182916	0.216795
COA3	ENSG00000183978	ENST00000328434	ENSP00000354762	cytochrome c oxidase assembly factor 3 [Source:HGNC Symbol;Acc:HGNC:24990]	-2.86669	0.0186626	0.218386
WDR77	ENSG00000116455	ENST00000235090	ENSP00000235090	WD repeat domain 77 [Source:HGNC Symbol;Acc:HGNC:29652]	2.65429	0.018789	0.218386
DEFA5	ENSG00000164816	ENST00000330590	ENSP00000329890	defensin, alpha 5, Paneth cell-specific [Source:HGNC Symbol;Acc:HGNC:2764]	4.25087	0.0188391	0.218386
RAD21	ENSG00000164754	ENST00000297338	ENSP00000297338	RAD21 cohesin complex component [Source:HGNC Symbol;Acc:HGNC:9811]	2.92718	0.0189858	0.218386
RELA	ENSG00000173039	ENST00000525693	ENSP00000432537	v-rel avian reticuloendotheliosis viral oncogene homolog A [Source:HGNC Symbol;Acc:HGNC:9955]	-3.47308	0.0190926	0.218386
DNAJC8	ENSG00000126698	ENST00000263697	ENSP00000263697	DnaJ (Hsp40) homolog, subfamily C, member 8 [Source:HGNC Symbol;Acc:HGNC:15470]	1.54181	0.0192045	0.218386
STK38L	ENSG00000211455	ENST00000389032	ENSP00000373684	serine/threonine kinase 38 like [Source:HGNC Symbol;Acc:HGNC:17848]	-2.97559	0.0194317	0.219487
ALDOB	ENSG00000136872	ENST00000374855	ENSP00000363988	aldolase B, fructose-bisphosphate [Source:HGNC Symbol;Acc:HGNC:417]	3.48584	0.0199593	0.222861
ENOPH1	ENSG00000145293	ENST00000273920	ENSP00000273920	enolase-phosphatase 1 [Source:HGNC Symbol;Acc:HGNC:24599]	-2.78373	0.0199953	0.222861
SEPT1	ENSG00000180096	ENST00000321367	ENSP00000324511	septin 1 [Source:HGNC Symbol;Acc:HGNC:2879]	2.85843	0.0205097	0.225062
NAPG	ENSG00000134265	ENST00000322897	ENSP00000324628	N-ethylmaleimide-sensitive factor attachment protein, gamma [Source:HGNC Symbol;Acc:HGNC:7642]	-1.64126	0.0205137	0.225062
KRAS	ENSG00000133703	ENST00000311936	ENSP00000308495	Kirsten rat sarcoma viral oncogene homolog [Source:HGNC Symbol;Acc:HGNC:6407]	-2.76009	0.0205939	0.225062
GYS1	ENSG00000104812	ENST00000263276	ENSP00000263276	glycogen synthase 1 (muscle) [Source:HGNC Symbol;Acc:HGNC:4706]	2.75571	0.0208087	0.225942
PDXK	ENSG00000160209	ENST00000291565	ENSP00000291565	pyridoxal (pyridoxine, vitamin B6) kinase [Source:HGNC Symbol;Acc:HGNC:8819]	2.61423	0.0222579	0.236298
DNPH1	ENSG00000112667	ENST00000230431	ENSP00000230431	2'-deoxynucleoside 5'-phosphate N-hydrolase 1 [Source:HGNC Symbol;Acc:HGNC:21218]	-3.19647	0.0223745	0.236298
UBA7	ENSG00000182179	ENST00000333486	ENSP00000333266	ubiquitin-like modifier activating enzyme 7 [Source:HGNC Symbol;Acc:HGNC:12471]	3.31351	0.0224225	0.236298
HBA2	ENSG00000188536	ENST00000397806	ENSP00000380908	hemoglobin, alpha 2 [Source:HGNC Symbol;Acc:HGNC:4824]	1.62163	0.0225419	0.236298
SPTLC1	ENSG00000090054	ENST00000262554	ENSP00000262554	serine palmitoyltransferase, long chain base subunit 1 [Source:HGNC Symbol;Acc:HGNC:11277]	3.01451	0.0225793	0.236298
GNA13	ENSG00000120063	ENST00000439174	ENSP00000400717	guanine nucleotide binding protein (G protein), alpha 13 [Source:HGNC Symbol;Acc:HGNC:4381]	3.7125	0.0226048	0.236298
MT-ND5	ENSG00000198786	ENST00000361567	ENSP00000354813	mitochondrially encoded NADH dehydrogenase 5 [Source:HGNC Symbol;Acc:HGNC:7461]	2.59922	0.0236075	0.245105
PC	ENSG00000173599	ENST00000393958	ENSP00000377530	pyruvate carboxylase [Source:HGNC Symbol;Acc:HGNC:8636]	2.97355	0.0237386	0.245105
KPNA3	ENSG00000102753	ENST00000261667	ENSP00000261667	karyopherin alpha 3 (importin alpha 4) [Source:HGNC Symbol;Acc:HGNC:6396]	-2.64721	0.0245933	0.252381
LDB3	ENSG00000122367	ENST00000429277	ENSP00000401437	LIM domain binding 3 [Source:HGNC Symbol;Acc:HGNC:15710]	-2.84289	0.0248388	0.253356
PDE6D	ENSG00000156973	ENST00000287600	ENSP00000287600	phosphodiesterase 6D, cGMP-specific, rod, delta [Source:HGNC Symbol;Acc:HGNC:8788]	2.27906	0.0260573	0.261604
ACTR1A	ENSG00000138107	ENST00000369905	ENSP00000358921	ARP1 actin-related protein 1 homolog A, centractin alpha (yeast) [Source:HGNC Symbol;Acc:HGNC:167]	-1.20107	0.0261091	0.261604
PARP4	ENSG00000102699	ENST00000381989	ENSP00000371419	poly (ADP-ribose) polymerase family, member 4 [Source:HGNC Symbol;Acc:HGNC:271]	3.21888	0.0261138	0.261604
HIST2H3PS2	ENSG00000203818	ENST00000392948	ENSP00000476960	histone cluster 2, H3, pseudogene 2 [Source:HGNC Symbol;Acc:HGNC:32060]	2.18384	0.0263601	0.261613
RANBP2	ENSG00000153201	ENST00000283195	ENSP00000283195	RAN binding protein 2 [Source:HGNC Symbol;Acc:HGNC:9848]	2.36179	0.0264256	0.261613
PPP1CA	ENSG00000172531	ENST00000376745	ENSP00000365936	protein phosphatase 1, catalytic subunit, alpha isozyme [Source:HGNC Symbol;Acc:HGNC:9281]	2.44426	0.0268477	0.264238
MDH1	ENSG00000014641	ENST00000436321	ENSP00000394504	malate dehydrogenase 1, NAD (soluble) [Source:HGNC Symbol;Acc:HGNC:6970]	-2.79885	0.027442	0.268517
DNAJA2	ENSG00000069345	ENST00000317089	ENSP00000314030	DnaJ (Hsp40) homolog, subfamily A, member 2 [Source:HGNC Symbol;Acc:HGNC:14884]	-1.80645	0.027812	0.270564
SAMHD1	ENSG00000101347	ENST00000262878	ENSP00000262878	SAM domain and HD domain 1 [Source:HGNC Symbol;Acc:HGNC:15925]	1.3896	0.028104	0.271834
IL16	ENSG00000172349	ENST00000394660	ENSP00000378155	interleukin 16 [Source:HGNC Symbol;Acc:HGNC:5980]	3.01015	0.0289064	0.277997
SI	ENSG00000090402	ENST00000264382	ENSP00000264382	sucrase-isomaltase (alpha-glucosidase) [Source:HGNC Symbol;Acc:HGNC:10856]	3.19862	0.0293016	0.280197
PFKM	ENSG00000152556	ENST00000553055	ENSP00000450091	phosphofructokinase, muscle [Source:HGNC Symbol;Acc:HGNC:8877]	2.86681	0.0297648	0.28121
PDLIM4	ENSG00000131435	ENST00000253754	ENSP00000253754	PDZ and LIM domain 4 [Source:HGNC Symbol;Acc:HGNC:16501]	-1.84095	0.0299049	0.28121
PRCP	ENSG00000137509	ENST00000313010	ENSP00000317362	prolylcarboxypeptidase (angiotensinase C) [Source:HGNC Symbol;Acc:HGNC:9344]	2.35073	0.0299088	0.28121
GLIPR2	ENSG00000122694	ENST00000377960	ENSP00000367196	GLI pathogenesis-related 2 [Source:HGNC Symbol;Acc:HGNC:18007]	-1.91164	0.0305598	0.284766
CHI3L1	ENSG00000133048	ENST00000255409	ENSP00000255409	chitinase 3-like 1 (cartilage glycoprotein-39) [Source:HGNC Symbol;Acc:HGNC:1932]	2.09281	0.0306255	0.284766
ANKRD13A	ENSG00000076513	ENST00000261739	ENSP00000261739	ankyrin repeat domain 13A [Source:HGNC Symbol;Acc:HGNC:21268]	2.4107	0.0310492	0.28712
UBE2M	ENSG00000130725	ENST00000253023	ENSP00000253023	ubiquitin-conjugating enzyme E2M [Source:HGNC Symbol;Acc:HGNC:12491]	-2.1651	0.0313504	0.288321
SNRPE	ENSG00000182004	ENST00000414487	ENSP00000400591	small nuclear ribonucleoprotein polypeptide E [Source:HGNC Symbol;Acc:HGNC:11161]	2.88648	0.0315808	0.288861
L3HYPDH	ENSG00000126790	ENST00000247194	ENSP00000247194	L-3-hydroxyproline dehydratase (trans-) [Source:HGNC Symbol;Acc:HGNC:20488]	1.9568	0.0318045	0.289335
ARHGAP18	ENSG00000146376	ENST00000368149	ENSP00000357131	Rho GTPase activating protein 18 [Source:HGNC Symbol;Acc:HGNC:21035]	2.34666	0.0323189	0.290941
IGLL5	ENSG00000254709	ENST00000621800	ENSP00000482028	immunoglobulin lambda-like polypeptide 5 [Source:HGNC Symbol;Acc:HGNC:38476]	1.1098	0.0324819	0.290941
GIMAP7	ENSG00000179144	ENST00000313543	ENSP00000315474	GTPase, IMAP family member 7 [Source:HGNC Symbol;Acc:HGNC:22404]	2.38673	0.0326204	0.290941
EIF4A3	ENSG00000141543	ENST00000269349	ENSP00000269349	eukaryotic translation initiation factor 4A3 [Source:HGNC Symbol;Acc:HGNC:18683]	1.56344	0.0327879	0.290941
CPXM2	ENSG00000121898	ENST00000241305	ENSP00000241305	carboxypeptidase X (M14 family), member 2 [Source:HGNC Symbol;Acc:HGNC:26977]	-2.16316	0.0328454	0.290941
NDUFA13	ENSG00000186010	ENST00000507754	ENSP00000423673	NADH dehydrogenase (ubiquinone) 1 alpha subcomplex, 13 [Source:HGNC Symbol;Acc:HGNC:17194]	-3.07402	0.0332523	0.290995
AKAP13	ENSG00000170776	ENST00000394518	ENSP00000378026	A kinase (PRKA) anchor protein 13 [Source:HGNC Symbol;Acc:HGNC:371]	2.20522	0.0335506	0.290995
NDUFS3	ENSG00000213619	ENST00000263774	ENSP00000263774	NADH dehydrogenase (ubiquinone) Fe-S protein 3, 30kDa (NADH-coenzyme Q reductase) [Source:HGNC Symbol;Acc:HGNC:7710]	-1.48481	0.0335616	0.290995
NFS1	ENSG00000244005	ENST00000397425	ENSP00000380570	NFS1 cysteine desulfurase [Source:HGNC Symbol;Acc:HGNC:15910]	2.14477	0.0336902	0.290995
PEF1	ENSG00000162517	ENST00000373703	ENSP00000362807	penta-EF-hand domain containing 1 [Source:HGNC Symbol;Acc:HGNC:30009]	-1.98737	0.033716	0.290995
IGLV8-61	ENSG00000211638	ENST00000390283	ENSP00000374818	immunoglobulin lambda variable 8-61 [Source:HGNC Symbol;Acc:HGNC:5931]	2.06815	0.0339642	0.291641
GZMK	ENSG00000113088	ENST00000231009	ENSP00000231009	granzyme K (granzyme 3; tryptase II) [Source:HGNC Symbol;Acc:HGNC:4711]	2.58767	0.0344441	0.292151
PNP	ENSG00000198805	ENST00000361505	ENSP00000354532	purine nucleoside phosphorylase [Source:HGNC Symbol;Acc:HGNC:7892]	2.08264	0.0346531	0.292151
MX2	ENSG00000183486	ENST00000330714	ENSP00000333657	MX dynamin-like GTPase 2 [Source:HGNC Symbol;Acc:HGNC:7533]	2.52757	0.034781	0.292151
HID1	ENSG00000167861	ENST00000425042	ENSP00000413520	HID1 domain containing [Source:HGNC Symbol;Acc:HGNC:15736]	2.37047	0.0348213	0.292151
HCLS1	ENSG00000180353	ENST00000314583	ENSP00000320176	hematopoietic cell-specific Lyn substrate 1 [Source:HGNC Symbol;Acc:HGNC:4844]	3.25199	0.0351728	0.292151
SMARCA5	ENSG00000153147	ENST00000283131	ENSP00000283131	SWI/SNF related, matrix associated, actin dependent regulator of chromatin, subfamily a, member 5 [Source:HGNC Symbol;Acc:HGNC:11101]	2.93917	0.0356949	0.292151
PECAM1	ENSG00000261371	ENST00000563924	ENSP00000457421	platelet/endothelial cell adhesion molecule 1 [Source:HGNC Symbol;Acc:HGNC:8823]	2.45297	0.0356963	0.292151
COQ3	ENSG00000132423	ENST00000254759	ENSP00000254759	coenzyme Q3 methyltransferase [Source:HGNC Symbol;Acc:HGNC:18175]	-2.63246	0.0357011	0.292151
FAM210B	ENSG00000124098	ENST00000371384	ENSP00000360437	family with sequence similarity 210, member B [Source:HGNC Symbol;Acc:HGNC:16102]	2.54905	0.0358055	0.292151
APOM	ENSG00000204444	ENST00000375916	ENSP00000365081	apolipoprotein M [Source:HGNC Symbol;Acc:HGNC:13916]	-2.90206	0.0358579	0.292151
PDLIM3	ENSG00000154553	ENST00000284771	ENSP00000284771	PDZ and LIM domain 3 [Source:HGNC Symbol;Acc:HGNC:20767]	-3.19814	0.035933	0.292151
REL	ENSG00000162924	ENST00000295025	ENSP00000295025	v-rel avian reticuloendotheliosis viral oncogene homolog [Source:HGNC Symbol;Acc:HGNC:9954]	2.38434	0.0363154	0.29384
APMAP	ENSG00000101474	ENST00000217456	ENSP00000217456	adipocyte plasma membrane associated protein [Source:HGNC Symbol;Acc:HGNC:13238]	2.68721	0.0370968	0.297709
OLFM4	ENSG00000102837	ENST00000219022	ENSP00000219022	olfactomedin 4 [Source:HGNC Symbol;Acc:HGNC:17190]	3.22206	0.0372308	0.297709
SACM1L	ENSG00000211456	ENST00000389061	ENSP00000373713	SAC1 suppressor of actin mutations 1-like (yeast) [Source:HGNC Symbol;Acc:HGNC:17059]	3.08975	0.0373242	0.297709
KIF11	ENSG00000138160	ENST00000260731	ENSP00000260731	kinesin family member 11 [Source:HGNC Symbol;Acc:HGNC:6388]	3.56102	0.037947	0.297885
TUBB3	ENSG00000258947	ENST00000315491	ENSP00000320295	tubulin, beta 3 class III [Source:HGNC Symbol;Acc:HGNC:20772]	-2.33985	0.0380521	0.297885
TPM4	ENSG00000167460	ENST00000300933	ENSP00000300933	tropomyosin 4 [Source:HGNC Symbol;Acc:HGNC:12013]	1.14446	0.0380825	0.297885
AP1G1	ENSG00000166747	ENST00000299980	ENSP00000299980	adaptor-related protein complex 1, gamma 1 subunit [Source:HGNC Symbol;Acc:HGNC:555]	2.9477	0.0381	0.297885
CMA1	ENSG00000092009	ENST00000250378	ENSP00000250378	chymase 1, mast cell [Source:HGNC Symbol;Acc:HGNC:2097]	1.10441	0.0382312	0.297885
CAV1	ENSG00000105974	ENST00000341049	ENSP00000339191	caveolin 1, caveolae protein, 22kDa [Source:HGNC Symbol;Acc:HGNC:1527]	-1.91482	0.0384191	0.297969
LRRC40	ENSG00000066557	ENST00000370952	ENSP00000359990	leucine rich repeat containing 40 [Source:HGNC Symbol;Acc:HGNC:26004]	-2.21268	0.0395626	0.30543
ALYREF	ENSG00000183684	ENST00000505490	ENSP00000421592	Aly/REF export factor [Source:HGNC Symbol;Acc:HGNC:19071]	1.66353	0.0399828	0.307265
FHL3	ENSG00000183386	ENST00000373016	ENSP00000362107	four and a half LIM domains 3 [Source:HGNC Symbol;Acc:HGNC:3704]	-2.55282	0.0402492	0.307906
PSMD12	ENSG00000197170	ENST00000356126	ENSP00000348442	proteasome (prosome, macropain) 26S subunit, non-ATPase, 12 [Source:HGNC Symbol;Acc:HGNC:9557]	1.4852	0.0405511	0.308812
RENBP	ENSG00000102032	ENST00000393700	ENSP00000377303	renin binding protein [Source:HGNC Symbol;Acc:HGNC:9959]	2.27268	0.0408794	0.30991
DDX24	ENSG00000273761	ENST00000613280	ENSP00000482106	DEAD (Asp-Glu-Ala-Asp) box helicase 24 [Source:HGNC Symbol;Acc:HGNC:13266]	2.55886	0.0412997	0.311692
ACTR1B	ENSG00000115073	ENST00000289228	ENSP00000289228	ARP1 actin-related protein 1 homolog B, centractin beta (yeast) [Source:HGNC Symbol;Acc:HGNC:168]	-1.39247	0.041692	0.313248
CHMP4B	ENSG00000101421	ENST00000217402	ENSP00000217402	charged multivesicular body protein 4B [Source:HGNC Symbol;Acc:HGNC:16171]	-2.30236	0.0432074	0.319754
CD2	ENSG00000116824	ENST00000369478	ENSP00000358490	CD2 molecule [Source:HGNC Symbol;Acc:HGNC:1639]	2.9971	0.0432374	0.319754
UFM1	ENSG00000120686	ENST00000239878	ENSP00000239878	ubiquitin-fold modifier 1 [Source:HGNC Symbol;Acc:HGNC:20597]	2.03052	0.0434319	0.319754
NCF1	ENSG00000158517	ENST00000289473	ENSP00000289473	neutrophil cytosolic factor 1 [Source:HGNC Symbol;Acc:HGNC:7660]	2.56578	0.043451	0.319754
DYNC1LI2	ENSG00000135720	ENST00000258198	ENSP00000258198	dynein, cytoplasmic 1, light intermediate chain 2 [Source:HGNC Symbol;Acc:HGNC:2966]	-1.75931	0.0438175	0.319754
	ENSG00000277856	ENST00000619729	ENSP00000481152		1.81174	0.0438848	0.319754
SRRM2	ENSG00000167978	ENST00000301740	ENSP00000301740	serine/arginine repetitive matrix 2 [Source:HGNC Symbol;Acc:HGNC:16639]	2.71491	0.0438878	0.319754
SRPRB	ENSG00000144867	ENST00000466490	ENSP00000418401	signal recognition particle receptor, B subunit [Source:HGNC Symbol;Acc:HGNC:24085]	2.53082	0.0441482	0.320265
ATP5F1	ENSG00000116459	ENST00000369722	ENSP00000358737	ATP synthase, H+ transporting, mitochondrial Fo complex, subunit B1 [Source:HGNC Symbol;Acc:HGNC:840]	-2.01053	0.0447318	0.323106
LAGE3	ENSG00000196976	ENST00000357360	ENSP00000349923	L antigen family, member 3 [Source:HGNC Symbol;Acc:HGNC:26058]	-2.49244	0.0453518	0.326184
DCTPP1	ENSG00000179958	ENST00000319285	ENSP00000322524	dCTP pyrophosphatase 1 [Source:HGNC Symbol;Acc:HGNC:28777]	2.63528	0.045738	0.326628
PGRMC1	ENSG00000101856	ENST00000217971	ENSP00000217971	progesterone receptor membrane component 1 [Source:HGNC Symbol;Acc:HGNC:16090]	-3.00377	0.0461089	0.326628
ANP32A	ENSG00000140350	ENST00000465139	ENSP00000417864	acidic (leucine-rich) nuclear phosphoprotein 32 family, member A [Source:HGNC Symbol;Acc:HGNC:13233]	2.07233	0.046119	0.326628
DYNLL2	ENSG00000264364	ENST00000579991	ENSP00000477310	dynein, light chain, LC8-type 2 [Source:HGNC Symbol;Acc:HGNC:24596]	-1.15388	0.0462065	0.326628
ACTR10	ENSG00000131966	ENST00000254286	ENSP00000254286	actin-related protein 10 homolog (S. cerevisiae) [Source:HGNC Symbol;Acc:HGNC:17372]	-2.4332	0.0465322	0.326628
CAP1	ENSG00000131236	ENST00000340450	ENSP00000344832	CAP, adenylate cyclase-associated protein 1 (yeast) [Source:HGNC Symbol;Acc:HGNC:20040]	-2.46416	0.0465779	0.326628
SEC24D	ENSG00000150961	ENST00000280551	ENSP00000280551	SEC24 family member D [Source:HGNC Symbol;Acc:HGNC:10706]	2.95269	0.0471575	0.328875
COL28A1	ENSG00000215018	ENST00000399429	ENSP00000382356	collagen, type XXVIII, alpha 1 [Source:HGNC Symbol;Acc:HGNC:22442]	2.40589	0.0473929	0.328875
PLVAP	ENSG00000130300	ENST00000252590	ENSP00000252590	plasmalemma vesicle associated protein [Source:HGNC Symbol;Acc:HGNC:13635]	3.37108	0.0474847	0.328875
EIF4EBP1	ENSG00000187840	ENST00000338825	ENSP00000340691	eukaryotic translation initiation factor 4E binding protein 1 [Source:HGNC Symbol;Acc:HGNC:3288]	-2.30661	0.0479922	0.331028
DNAJB4	ENSG00000162616	ENST00000370763	ENSP00000359799	DnaJ (Hsp40) homolog, subfamily B, member 4 [Source:HGNC Symbol;Acc:HGNC:14886]	-2.61264	0.0482293	0.331306
SF3B5	ENSG00000169976	ENST00000367569	ENSP00000356541	splicing factor 3b, subunit 5, 10kDa [Source:HGNC Symbol;Acc:HGNC:21083]	2.00421	0.0484751	0.331641
SORBS1	ENSG00000095637	ENST00000486141	ENSP00000473813	sorbin and SH3 domain containing 1 [Source:HGNC Symbol;Acc:HGNC:14565]	-2.85903	0.0488793	0.333052
NGFR	ENSG00000064300	ENST00000172229	ENSP00000172229	nerve growth factor receptor [Source:HGNC Symbol;Acc:HGNC:7809]	1.94427	0.0491862	0.333792
BST2	ENSG00000130303	ENST00000252593	ENSP00000252593	bone marrow stromal cell antigen 2 [Source:HGNC Symbol;Acc:HGNC:1119]	2.12802	0.0497284	0.336116
LSP1	ENSG00000130592	ENST00000311604	ENSP00000308383	lymphocyte-specific protein 1 [Source:HGNC Symbol;Acc:HGNC:6707]	2.13232	0.0503991	0.338659
SORBS2	ENSG00000154556	ENST00000393528	ENSP00000377162	sorbin and SH3 domain containing 2 [Source:HGNC Symbol;Acc:HGNC:24098]	-1.25382	0.050507	0.338659
MAN1A1	ENSG00000111885	ENST00000368468	ENSP00000357453	mannosidase, alpha, class 1A, member 1 [Source:HGNC Symbol;Acc:HGNC:6821]	2.50026	0.0508831	0.339827
GPA33	ENSG00000143167	ENST00000367868	ENSP00000356842	glycoprotein A33 (transmembrane) [Source:HGNC Symbol;Acc:HGNC:4445]	3.11447	0.0512418	0.34087
HIP1R	ENSG00000130787	ENST00000253083	ENSP00000253083	huntingtin interacting protein 1 related [Source:HGNC Symbol;Acc:HGNC:18415]	-2.51281	0.0518109	0.342888
PEBP1	ENSG00000089220	ENST00000261313	ENSP00000261313	phosphatidylethanolamine binding protein 1 [Source:HGNC Symbol;Acc:HGNC:8630]	-1.21778	0.0519527	0.342888
REG1A	ENSG00000115386	ENST00000233735	ENSP00000233735	regenerating islet-derived 1 alpha [Source:HGNC Symbol;Acc:HGNC:9951]	2.19652	0.0528053	0.346744
SRSF4	ENSG00000116350	ENST00000373795	ENSP00000362900	serine/arginine-rich splicing factor 4 [Source:HGNC Symbol;Acc:HGNC:10786]	2.58751	0.0531032	0.346744
ERH	ENSG00000100632	ENST00000557016	ENSP00000451080	enhancer of rudimentary homolog (Drosophila) [Source:HGNC Symbol;Acc:HGNC:3447]	-2.3824	0.0532344	0.346744
CDC5L	ENSG00000096401	ENST00000371477	ENSP00000360532	cell division cycle 5-like [Source:HGNC Symbol;Acc:HGNC:1743]	1.23833	0.0533611	0.346744
GM2A	ENSG00000196743	ENST00000357164	ENSP00000349687	GM2 ganglioside activator [Source:HGNC Symbol;Acc:HGNC:4367]	1.98945	0.0535792	0.346822
C4A	ENSG00000244731	ENST00000428956	ENSP00000396688	complement component 4A (Rodgers blood group) [Source:HGNC Symbol;Acc:HGNC:1323]	2.02398	0.0546654	0.352497
PTRF	ENSG00000177469	ENST00000357037	ENSP00000349541	polymerase I and transcript release factor [Source:HGNC Symbol;Acc:HGNC:9688]	-1.16253	0.0548816	0.352541
RRM2B	ENSG00000048392	ENST00000251810	ENSP00000251810	ribonucleotide reductase M2 B (TP53 inducible) [Source:HGNC Symbol;Acc:HGNC:17296]	2.4489	0.0552568	0.353602
HRSP12	ENSG00000132541	ENST00000254878	ENSP00000254878	heat-responsive protein 12 [Source:HGNC Symbol;Acc:HGNC:16897]	-2.23863	0.0573555	0.356624
SH3BGRL	ENSG00000131171	ENST00000373212	ENSP00000362308	SH3 domain binding glutamate-rich protein like [Source:HGNC Symbol;Acc:HGNC:10823]	-1.23934	0.057835	0.356624
ABRACL	ENSG00000146386	ENST00000367660	ENSP00000356632	ABRA C-terminal like [Source:HGNC Symbol;Acc:HGNC:21230]	-1.49828	0.0578625	0.356624
NUDT21	ENSG00000167005	ENST00000300291	ENSP00000300291	nudix (nucleoside diphosphate linked moiety X)-type motif 21 [Source:HGNC Symbol;Acc:HGNC:13870]	-2.38073	0.057926	0.356624
EHD2	ENSG00000024422	ENST00000263277	ENSP00000263277	EH-domain containing 2 [Source:HGNC Symbol;Acc:HGNC:3243]	-1.12571	0.0581991	0.356624
ABAT	ENSG00000183044	ENST00000268251	ENSP00000268251	4-aminobutyrate aminotransferase [Source:HGNC Symbol;Acc:HGNC:23]	2.27136	0.0582079	0.356624
RASAL3	ENSG00000105122	ENST00000343625	ENSP00000341905	RAS protein activator like 3 [Source:HGNC Symbol;Acc:HGNC:26129]	2.15227	0.0584387	0.356624
SAE1	ENSG00000142230	ENST00000270225	ENSP00000270225	SUMO1 activating enzyme subunit 1 [Source:HGNC Symbol;Acc:HGNC:30660]	2.87207	0.0586259	0.356624
OAS3	ENSG00000111331	ENST00000228928	ENSP00000228928	2'-5'-oligoadenylate synthetase 3, 100kDa [Source:HGNC Symbol;Acc:HGNC:8088]	2.47143	0.0586499	0.356624
DBN1	ENSG00000113758	ENST00000393565	ENSP00000377195	drebrin 1 [Source:HGNC Symbol;Acc:HGNC:2695]	-2.25114	0.0589194	0.356624
PTK7	ENSG00000112655	ENST00000230419	ENSP00000230419	protein tyrosine kinase 7 (inactive) [Source:HGNC Symbol;Acc:HGNC:9618]	1.87507	0.0589715	0.356624
PF4	ENSG00000163737	ENST00000296029	ENSP00000296029	platelet factor 4 [Source:HGNC Symbol;Acc:HGNC:8861]	2.24024	0.0589811	0.356624
HIST1H1E	ENSG00000168298	ENST00000304218	ENSP00000307705	histone cluster 1, H1e [Source:HGNC Symbol;Acc:HGNC:4718]	2.23444	0.0591138	0.356624
FTL	ENSG00000087086	ENST00000331825	ENSP00000366525	ferritin, light polypeptide [Source:HGNC Symbol;Acc:HGNC:3999]	1.75796	0.0591691	0.356624
LGALS4	ENSG00000171747	ENST00000307751	ENSP00000302100	lectin, galactoside-binding, soluble, 4 [Source:HGNC Symbol;Acc:HGNC:6565]	-2.29956	0.0592939	0.356624
CCDC6	ENSG00000108091	ENST00000263102	ENSP00000263102	coiled-coil domain containing 6 [Source:HGNC Symbol;Acc:HGNC:18782]	-1.15503	0.0594327	0.356624
VPS18	ENSG00000104142	ENST00000220509	ENSP00000220509	vacuolar protein sorting 18 homolog (S. cerevisiae) [Source:HGNC Symbol;Acc:HGNC:15972]	1.09865	0.05944	0.356624
VWF	ENSG00000110799	ENST00000261405	ENSP00000261405	von Willebrand factor [Source:HGNC Symbol;Acc:HGNC:12726]	1.13626	0.0595433	0.356624
KPNA4	ENSG00000186432	ENST00000334256	ENSP00000334373	karyopherin alpha 4 (importin alpha 3) [Source:HGNC Symbol;Acc:HGNC:6397]	-1.53573	0.0602315	0.359467
DPP7	ENSG00000176978	ENST00000371579	ENSP00000360635	dipeptidyl-peptidase 7 [Source:HGNC Symbol;Acc:HGNC:14892]	1.80813	0.0610293	0.362941
IFI30	ENSG00000216490	ENST00000407280	ENSP00000384886	interferon, gamma-inducible protein 30 [Source:HGNC Symbol;Acc:HGNC:5398]	3.01519	0.0622888	0.368613
TGM2	ENSG00000198959	ENST00000361475	ENSP00000355330	transglutaminase 2 [Source:HGNC Symbol;Acc:HGNC:11778]	1.07978	0.0624211	0.368613
DOCK2	ENSG00000134516	ENST00000256935	ENSP00000256935	dedicator of cytokinesis 2 [Source:HGNC Symbol;Acc:HGNC:2988]	2.46253	0.0630597	0.371082
SCGN	ENSG00000079689	ENST00000377961	ENSP00000367197	secretagogin, EF-hand calcium binding protein [Source:HGNC Symbol;Acc:HGNC:16941]	-2.09516	0.0637848	0.374041
PLBD1	ENSG00000121316	ENST00000240617	ENSP00000240617	phospholipase B domain containing 1 [Source:HGNC Symbol;Acc:HGNC:26215]	2.34132	0.0642062	0.375205
COL6A2	ENSG00000142173	ENST00000397763	ENSP00000380870	collagen, type VI, alpha 2 [Source:HGNC Symbol;Acc:HGNC:2212]	-2.35855	0.0647944	0.377226
SDPR	ENSG00000168497	ENST00000304141	ENSP00000305675	serum deprivation response [Source:HGNC Symbol;Acc:HGNC:10690]	-1.234	0.0650004	0.377226
DNAJB11	ENSG00000090520	ENST00000265028	ENSP00000265028	DnaJ (Hsp40) homolog, subfamily B, member 11 [Source:HGNC Symbol;Acc:HGNC:14889]	2.3686	0.0655304	0.378859
MYL9	ENSG00000101335	ENST00000279022	ENSP00000279022	myosin, light chain 9, regulatory [Source:HGNC Symbol;Acc:HGNC:15754]	-1.5485	0.0657319	0.378859
NIT2	ENSG00000114021	ENST00000394140	ENSP00000377696	nitrilase family, member 2 [Source:HGNC Symbol;Acc:HGNC:29878]	-1.21607	0.0677045	0.388896
CETN2	ENSG00000147400	ENST00000370277	ENSP00000359300	centrin, EF-hand protein, 2 [Source:HGNC Symbol;Acc:HGNC:1867]	-1.26566	0.0680759	0.3897
FAM129A	ENSG00000135842	ENST00000367511	ENSP00000356481	family with sequence similarity 129, member A [Source:HGNC Symbol;Acc:HGNC:16784]	-1.29753	0.0684974	0.389848
MFAP1	ENSG00000140259	ENST00000267812	ENSP00000267812	microfibrillar-associated protein 1 [Source:HGNC Symbol;Acc:HGNC:7032]	1.94294	0.0688389	0.389848
C1orf123	ENSG00000162384	ENST00000294360	ENSP00000294360	chromosome 1 open reading frame 123 [Source:HGNC Symbol;Acc:HGNC:26059]	-1.19801	0.0689539	0.389848
UBAC1	ENSG00000130560	ENST00000371756	ENSP00000360821	UBA domain containing 1 [Source:HGNC Symbol;Acc:HGNC:30221]	-1.90296	0.0690284	0.389848
C6	ENSG00000039537	ENST00000337836	ENSP00000338861	complement component 6 [Source:HGNC Symbol;Acc:HGNC:1339]	1.0827	0.0697771	0.391466
PLEK	ENSG00000115956	ENST00000234313	ENSP00000234313	pleckstrin [Source:HGNC Symbol;Acc:HGNC:9070]	2.30646	0.06978	0.391466
CHAMP1	ENSG00000198824	ENST00000361283	ENSP00000354730	chromosome alignment maintaining phosphoprotein 1 [Source:HGNC Symbol;Acc:HGNC:20311]	-2.67654	0.0700585	0.391723
ACIN1	ENSG00000100813	ENST00000605057	ENSP00000474349	apoptotic chromatin condensation inducer 1 [Source:HGNC Symbol;Acc:HGNC:17066]	2.05491	0.0707838	0.394467
LIMS2	ENSG00000072163	ENST00000355119	ENSP00000347240	LIM and senescent cell antigen-like domains 2 [Source:HGNC Symbol;Acc:HGNC:16084]	-2.76721	0.0712172	0.395572
CLC	ENSG00000105205	ENST00000221804	ENSP00000221804	Charcot-Leyden crystal galectin [Source:HGNC Symbol;Acc:HGNC:2014]	2.60499	0.0717147	0.396064
UBLCP1	ENSG00000164332	ENST00000296786	ENSP00000296786	ubiquitin-like domain containing CTD phosphatase 1 [Source:HGNC Symbol;Acc:HGNC:28110]	1.07	0.0721695	0.396064
PLIN4	ENSG00000167676	ENST00000633942	ENSP00000488481	perilipin 4 [Source:HGNC Symbol;Acc:HGNC:29393]	-1.62837	0.0722098	0.396064
SNAPIN	ENSG00000143553	ENST00000368685	ENSP00000357674	SNAP-associated protein [Source:HGNC Symbol;Acc:HGNC:17145]	2.34491	0.0722469	0.396064
SLC7A5	ENSG00000103257	ENST00000261622	ENSP00000261622	solute carrier family 7 (amino acid transporter light chain, L system), member 5 [Source:HGNC Symbol;Acc:HGNC:11063]	2.08809	0.0726901	0.397199
SPTAN1	ENSG00000197694	ENST00000630804	ENSP00000486308	spectrin, alpha, non-erythrocytic 1 [Source:HGNC Symbol;Acc:HGNC:11273]	2.38174	0.0736618	0.401207
NUP210	ENSG00000132182	ENST00000254508	ENSP00000254508	nucleoporin 210kDa [Source:HGNC Symbol;Acc:HGNC:30052]	2.62681	0.075262	0.4086
GPD1L	ENSG00000152642	ENST00000282541	ENSP00000282541	glycerol-3-phosphate dehydrogenase 1-like [Source:HGNC Symbol;Acc:HGNC:28956]	-2.81315	0.0779809	0.421362
NUP50	ENSG00000093000	ENST00000347635	ENSP00000345895	nucleoporin 50kDa [Source:HGNC Symbol;Acc:HGNC:8065]	1.93787	0.0781134	0.421362
LGALS3	ENSG00000131981	ENST00000254301	ENSP00000254301	lectin, galactoside-binding, soluble, 3 [Source:HGNC Symbol;Acc:HGNC:6563]	-0.925769	0.0789686	0.422191
UBE2J1	ENSG00000198833	ENST00000435041	ENSP00000451261	ubiquitin-conjugating enzyme E2, J1 [Source:HGNC Symbol;Acc:HGNC:17598]	2.38454	0.0791405	0.422191
ATXN10	ENSG00000130638	ENST00000252934	ENSP00000252934	ataxin 10 [Source:HGNC Symbol;Acc:HGNC:10549]	-1.69045	0.079159	0.422191
COPA	ENSG00000122218	ENST00000241704	ENSP00000241704	coatomer protein complex, subunit alpha [Source:HGNC Symbol;Acc:HGNC:2230]	2.14879	0.0792706	0.422191
LARP1	ENSG00000155506	ENST00000336314	ENSP00000336721	La ribonucleoprotein domain family, member 1 [Source:HGNC Symbol;Acc:HGNC:29531]	1.87409	0.0797354	0.423327
CASP4	ENSG00000196954	ENST00000393150	ENSP00000376857	caspase 4, apoptosis-related cysteine peptidase [Source:HGNC Symbol;Acc:HGNC:1505]	1.9117	0.0809	0.427866
AKR1B10	ENSG00000198074	ENST00000359579	ENSP00000352584	aldo-keto reductase family 1, member B10 (aldose reductase) [Source:HGNC Symbol;Acc:HGNC:382]	2.4976	0.0810988	0.427866
ALDH5A1	ENSG00000112294	ENST00000357578	ENSP00000350191	aldehyde dehydrogenase 5 family, member A1 [Source:HGNC Symbol;Acc:HGNC:408]	1.94481	0.0822963	0.431184
EPHX2	ENSG00000120915	ENST00000518379	ENSP00000427956	epoxide hydrolase 2, cytoplasmic [Source:HGNC Symbol;Acc:HGNC:3402]	-1.29218	0.082392	0.431184
COTL1	ENSG00000103187	ENST00000262428	ENSP00000262428	coactosin-like F-actin binding protein 1 [Source:HGNC Symbol;Acc:HGNC:18304]	1.1667	0.0825335	0.431184
ITGA2	ENSG00000164171	ENST00000296585	ENSP00000296585	integrin, alpha 2 (CD49B, alpha 2 subunit of VLA-2 receptor) [Source:HGNC Symbol;Acc:HGNC:6137]	2.04514	0.0827526	0.431184
FN3K	ENSG00000167363	ENST00000300784	ENSP00000300784	fructosamine 3 kinase [Source:HGNC Symbol;Acc:HGNC:24822]	-2.24601	0.0844605	0.438725
LMNB2	ENSG00000176619	ENST00000325327	ENSP00000327054	lamin B2 [Source:HGNC Symbol;Acc:HGNC:6638]	0.910679	0.0850133	0.43894
SEC63	ENSG00000025796	ENST00000369002	ENSP00000357998	SEC63 homolog (S. cerevisiae) [Source:HGNC Symbol;Acc:HGNC:21082]	2.07885	0.085439	0.43894
RAB3D	ENSG00000105514	ENST00000222120	ENSP00000222120	RAB3D, member RAS oncogene family [Source:HGNC Symbol;Acc:HGNC:9779]	2.23985	0.0855746	0.43894
WASL	ENSG00000106299	ENST00000223023	ENSP00000223023	Wiskott-Aldrich syndrome-like [Source:HGNC Symbol;Acc:HGNC:12735]	-1.33079	0.0857632	0.43894
TBL2	ENSG00000106638	ENST00000305632	ENSP00000307260	transducin (beta)-like 2 [Source:HGNC Symbol;Acc:HGNC:11586]	2.21138	0.0862718	0.43894
	ENSG00000166503	ENST00000299633	ENSP00000299633	Hepatoma-derived growth factor-related protein 3 [Source:UniProtKB/Swiss-Prot;Acc:Q9Y3E1]	-1.87629	0.086378	0.43894
ERO1A	ENSG00000197930	ENST00000395686	ENSP00000379042	endoplasmic reticulum oxidoreductase alpha [Source:HGNC Symbol;Acc:HGNC:13280]	2.15656	0.0867039	0.43894
TFEC	ENSG00000105967	ENST00000484212	ENSP00000417432	transcription factor EC [Source:HGNC Symbol;Acc:HGNC:11754]	-2.50405	0.0867577	0.43894
ANXA4	ENSG00000196975	ENST00000394295	ENSP00000377833	annexin A4 [Source:HGNC Symbol;Acc:HGNC:542]	-0.969323	0.08726	0.43894
EIF2B5	ENSG00000145191	ENST00000273783	ENSP00000273783	eukaryotic translation initiation factor 2B, subunit 5 epsilon, 82kDa [Source:HGNC Symbol;Acc:HGNC:3261]	1.48424	0.087286	0.43894
PDIA5	ENSG00000065485	ENST00000316218	ENSP00000323313	protein disulfide isomerase family A, member 5 [Source:HGNC Symbol;Acc:HGNC:24811]	2.05184	0.0874972	0.43894
PREX1	ENSG00000124126	ENST00000371941	ENSP00000361009	phosphatidylinositol-3,4,5-trisphosphate-dependent Rac exchange factor 1 [Source:HGNC Symbol;Acc:HGNC:32594]	2.21989	0.0877704	0.43894
IGLV3-19	ENSG00000211663	ENST00000390309	ENSP00000374844	immunoglobulin lambda variable 3-19 [Source:HGNC Symbol;Acc:HGNC:5903]	1.1835	0.0878924	0.43894
RPL31	ENSG00000071082	ENST00000409038	ENSP00000386737	ribosomal protein L31 [Source:HGNC Symbol;Acc:HGNC:10334]	1.71889	0.0894337	0.441586
SYPL1	ENSG00000008282	ENST00000455385	ENSP00000388336	synaptophysin-like 1 [Source:HGNC Symbol;Acc:HGNC:11507]	-2.06551	0.0901954	0.441586
APBB1IP	ENSG00000077420	ENST00000376236	ENSP00000365411	amyloid beta (A4) precursor protein-binding, family B, member 1 interacting protein [Source:HGNC Symbol;Acc:HGNC:17379]	1.74689	0.0903489	0.441586
DTX3L	ENSG00000163840	ENST00000296161	ENSP00000296161	deltex 3 like, E3 ubiquitin ligase [Source:HGNC Symbol;Acc:HGNC:30323]	1.7863	0.0904117	0.441586
HK3	ENSG00000160883	ENST00000292432	ENSP00000292432	hexokinase 3 (white cell) [Source:HGNC Symbol;Acc:HGNC:4925]	2.25968	0.0905194	0.441586
S100P	ENSG00000163993	ENST00000296370	ENSP00000296370	S100 calcium binding protein P [Source:HGNC Symbol;Acc:HGNC:10504]	2.03646	0.0906667	0.441586
RPN1	ENSG00000163902	ENST00000296255	ENSP00000296255	ribophorin I [Source:HGNC Symbol;Acc:HGNC:10381]	1.08851	0.0907399	0.441586
TRIP6	ENSG00000087077	ENST00000200457	ENSP00000200457	thyroid hormone receptor interactor 6 [Source:HGNC Symbol;Acc:HGNC:12311]	-1.8236	0.0908826	0.441586
DNAJB1	ENSG00000132002	ENST00000254322	ENSP00000254322	DnaJ (Hsp40) homolog, subfamily B, member 1 [Source:HGNC Symbol;Acc:HGNC:5270]	-1.33713	0.091139	0.441586
RAB18	ENSG00000099246	ENST00000356940	ENSP00000349415	RAB18, member RAS oncogene family [Source:HGNC Symbol;Acc:HGNC:14244]	2.38521	0.0915108	0.441586
PCSK1N	ENSG00000102109	ENST00000218230	ENSP00000218230	proprotein convertase subtilisin/kexin type 1 inhibitor [Source:HGNC Symbol;Acc:HGNC:17301]	-1.16216	0.0916337	0.441586
ITIH3	ENSG00000162267	ENST00000449956	ENSP00000415769	inter-alpha-trypsin inhibitor heavy chain 3 [Source:HGNC Symbol;Acc:HGNC:6168]	1.73518	0.0918319	0.441586
FLOT2	ENSG00000132589	ENST00000394908	ENSP00000378368	flotillin 2 [Source:HGNC Symbol;Acc:HGNC:3758]	1.41568	0.091851	0.441586
FAM171A2	ENSG00000161682	ENST00000293443	ENSP00000293443	family with sequence similarity 171, member A2 [Source:HGNC Symbol;Acc:HGNC:30480]	-2.57582	0.0920955	0.441586
DDI2	ENSG00000197312	ENST00000480945	ENSP00000417748	DNA-damage inducible 1 homolog 2 [Source:HGNC Symbol;Acc:HGNC:24578]	2.08755	0.0931918	0.444042
SGPL1	ENSG00000166224	ENST00000373202	ENSP00000362298	sphingosine-1-phosphate lyase 1 [Source:HGNC Symbol;Acc:HGNC:10817]	2.11367	0.0932109	0.444042
CORO1A	ENSG00000102879	ENST00000569203	ENSP00000454752	coronin, actin binding protein, 1A [Source:HGNC Symbol;Acc:HGNC:2252]	1.40552	0.0933993	0.444042
NINL	ENSG00000101004	ENST00000278886	ENSP00000278886	ninein-like [Source:HGNC Symbol;Acc:HGNC:29163]	2.96717	0.0951963	0.450489
P3H1	ENSG00000117385	ENST00000296388	ENSP00000296388	prolyl 3-hydroxylase 1 [Source:HGNC Symbol;Acc:HGNC:19316]	1.68837	0.0954736	0.450489
RPRD1B	ENSG00000101413	ENST00000373433	ENSP00000362532	regulation of nuclear pre-mRNA domain containing 1B [Source:HGNC Symbol;Acc:HGNC:16209]	2.06282	0.0955584	0.450489
CTSC	ENSG00000109861	ENST00000227266	ENSP00000227266	cathepsin C [Source:HGNC Symbol;Acc:HGNC:2528]	2.40887	0.0960548	0.450514
EDC4	ENSG00000038358	ENST00000358933	ENSP00000351811	enhancer of mRNA decapping 4 [Source:HGNC Symbol;Acc:HGNC:17157]	1.91127	0.0961088	0.450514
RPS28	ENSG00000233927	ENST00000600659	ENSP00000472469	ribosomal protein S28 [Source:HGNC Symbol;Acc:HGNC:10418]	-2.10533	0.0963667	0.450514
SIGLEC1	ENSG00000088827	ENST00000344754	ENSP00000341141	sialic acid binding Ig-like lectin 1, sialoadhesin [Source:HGNC Symbol;Acc:HGNC:11127]	1.7951	0.0970674	0.451872
APOE	ENSG00000130203	ENST00000252486	ENSP00000252486	apolipoprotein E [Source:HGNC Symbol;Acc:HGNC:613]	0.887418	0.0973019	0.451872
CPPED1	ENSG00000103381	ENST00000381774	ENSP00000371193	calcineurin-like phosphoesterase domain containing 1 [Source:HGNC Symbol;Acc:HGNC:25632]	-2.11817	0.0974627	0.451872
CD93	ENSG00000125810	ENST00000246006	ENSP00000246006	CD93 molecule [Source:HGNC Symbol;Acc:HGNC:15855]	2.00111	0.0980789	0.451891
OSGEP	ENSG00000092094	ENST00000206542	ENSP00000206542	O-sialoglycoprotein endopeptidase [Source:HGNC Symbol;Acc:HGNC:18028]	1.94002	0.0981409	0.451891
RPL12	ENSG00000197958	ENST00000361436	ENSP00000354739	ribosomal protein L12 [Source:HGNC Symbol;Acc:HGNC:10302]	1.01682	0.0982723	0.451891
GRIPAP1	ENSG00000068400	ENST00000376423	ENSP00000365606	GRIP1 associated protein 1 [Source:HGNC Symbol;Acc:HGNC:18706]	-2.02184	0.0985872	0.452104
REEP6	ENSG00000115255	ENST00000233596	ENSP00000233596	receptor accessory protein 6 [Source:HGNC Symbol;Acc:HGNC:30078]	1.66603	0.0991514	0.453456
SERPINB5	ENSG00000206075	ENST00000382771	ENSP00000372221	serpin peptidase inhibitor, clade B (ovalbumin), member 5 [Source:HGNC Symbol;Acc:HGNC:8949]	1.64644	0.0997966	0.45517
ERP29	ENSG00000089248	ENST00000261735	ENSP00000261735	endoplasmic reticulum protein 29 [Source:HGNC Symbol;Acc:HGNC:13799]	-2.36438	0.100877	0.457667
NCOA5	ENSG00000124160	ENST00000290231	ENSP00000290231	nuclear receptor coactivator 5 [Source:HGNC Symbol;Acc:HGNC:15909]	1.87701	0.100888	0.457667
EIF3G	ENSG00000130811	ENST00000253108	ENSP00000253108	eukaryotic translation initiation factor 3, subunit G [Source:HGNC Symbol;Acc:HGNC:3274]	-1.96407	0.103221	0.466031
RAB21	ENSG00000080371	ENST00000261263	ENSP00000261263	RAB21, member RAS oncogene family [Source:HGNC Symbol;Acc:HGNC:18263]	1.41519	0.103489	0.466031
ABCD3	ENSG00000117528	ENST00000370214	ENSP00000359233	ATP-binding cassette, sub-family D (ALD), member 3 [Source:HGNC Symbol;Acc:HGNC:67]	1.95435	0.103563	0.466031
EFHD2	ENSG00000142634	ENST00000375980	ENSP00000365147	EF-hand domain family, member D2 [Source:HGNC Symbol;Acc:HGNC:28670]	-1.67411	0.104507	0.467356
RPA1	ENSG00000132383	ENST00000254719	ENSP00000254719	replication protein A1, 70kDa [Source:HGNC Symbol;Acc:HGNC:10289]	1.50061	0.104817	0.467356
ACP2	ENSG00000134575	ENST00000256997	ENSP00000256997	acid phosphatase 2, lysosomal [Source:HGNC Symbol;Acc:HGNC:123]	1.90054	0.104827	0.467356
SF3B6	ENSG00000115128	ENST00000233468	ENSP00000233468	splicing factor 3b, subunit 6, 14kDa [Source:HGNC Symbol;Acc:HGNC:30096]	2.22504	0.104968	0.467356
PYGB	ENSG00000100994	ENST00000216962	ENSP00000216962	phosphorylase, glycogen; brain [Source:HGNC Symbol;Acc:HGNC:9723]	-0.983212	0.105735	0.469532
PKP3	ENSG00000184363	ENST00000331563	ENSP00000331678	plakophilin 3 [Source:HGNC Symbol;Acc:HGNC:9025]	-2.75635	0.107423	0.475772
GPC4	ENSG00000076716	ENST00000370828	ENSP00000359864	glypican 4 [Source:HGNC Symbol;Acc:HGNC:4452]	-1.67675	0.107986	0.475832
CAB39	ENSG00000135932	ENST00000258418	ENSP00000258418	calcium binding protein 39 [Source:HGNC Symbol;Acc:HGNC:20292]	-2.07827	0.10802	0.475832
KIF13B	ENSG00000197892	ENST00000524189	ENSP00000427900	kinesin family member 13B [Source:HGNC Symbol;Acc:HGNC:14405]	2.09587	0.108453	0.475832
HYPK	ENSG00000242028	ENST00000406925	ENSP00000384474	huntingtin interacting protein K [Source:HGNC Symbol;Acc:HGNC:18418]	1.91881	0.108568	0.475832
CPOX	ENSG00000080819	ENST00000264193	ENSP00000264193	coproporphyrinogen oxidase [Source:HGNC Symbol;Acc:HGNC:2321]	1.86342	0.109707	0.47893
PSMB10	ENSG00000205220	ENST00000358514	ENSP00000351314	proteasome (prosome, macropain) subunit, beta type, 10 [Source:HGNC Symbol;Acc:HGNC:9538]	1.92513	0.109844	0.47893
GLA	ENSG00000102393	ENST00000218516	ENSP00000218516	galactosidase, alpha [Source:HGNC Symbol;Acc:HGNC:4296]	1.70402	0.111354	0.484262
MSH2	ENSG00000095002	ENST00000543555	ENSP00000442697	mutS homolog 2 [Source:HGNC Symbol;Acc:HGNC:7325]	-2.27405	0.112218	0.485626
CCDC93	ENSG00000125633	ENST00000376300	ENSP00000365477	coiled-coil domain containing 93 [Source:HGNC Symbol;Acc:HGNC:25611]	1.32656	0.112245	0.485626
UTRN	ENSG00000152818	ENST00000367545	ENSP00000356515	utrophin [Source:HGNC Symbol;Acc:HGNC:12635]	0.949906	0.112732	0.486482
BLOC1S5	ENSG00000188428	ENST00000397457	ENSP00000380598	biogenesis of lysosomal organelles complex-1, subunit 5, muted [Source:HGNC Symbol;Acc:HGNC:18561]	1.82261	0.114961	0.493656
DNMBP	ENSG00000107554	ENST00000324109	ENSP00000315659	dynamin binding protein [Source:HGNC Symbol;Acc:HGNC:30373]	2.25691	0.115226	0.493656
SCG2	ENSG00000171951	ENST00000305409	ENSP00000304133	secretogranin II [Source:HGNC Symbol;Acc:HGNC:10575]	-1.45054	0.115274	0.493656
TIMM8A	ENSG00000126953	ENST00000372902	ENSP00000361993	translocase of inner mitochondrial membrane 8 homolog A (yeast) [Source:HGNC Symbol;Acc:HGNC:11817]	-1.44458	0.116788	0.497676
CD55	ENSG00000196352	ENST00000367063	ENSP00000356030	CD55 molecule, decay accelerating factor for complement (Cromer blood group) [Source:HGNC Symbol;Acc:HGNC:2665]	-1.81829	0.116805	0.497676
EPPK1	ENSG00000261150	ENST00000615648	ENSP00000484472	epiplakin 1 [Source:HGNC Symbol;Acc:HGNC:15577]	-1.73161	0.118232	0.502486
ALDH7A1	ENSG00000164904	ENST00000409134	ENSP00000387123	aldehyde dehydrogenase 7 family, member A1 [Source:HGNC Symbol;Acc:HGNC:877]	-1.26047	0.119184	0.505256
MAP1B	ENSG00000131711	ENST00000296755	ENSP00000296755	microtubule-associated protein 1B [Source:HGNC Symbol;Acc:HGNC:6836]	-0.973195	0.119722	0.506038
MARC2	ENSG00000117791	ENST00000366913	ENSP00000355880	mitochondrial amidoxime reducing component 2 [Source:HGNC Symbol;Acc:HGNC:26064]	1.69728	0.120711	0.506038
PFAS	ENSG00000178921	ENST00000314666	ENSP00000313490	phosphoribosylformylglycinamidine synthase [Source:HGNC Symbol;Acc:HGNC:8863]	1.6155	0.120941	0.506038
SLAIN2	ENSG00000109171	ENST00000264313	ENSP00000264313	SLAIN motif family, member 2 [Source:HGNC Symbol;Acc:HGNC:29282]	-1.75876	0.121102	0.506038
SFT2D2	ENSG00000213064	ENST00000271375	ENSP00000271375	SFT2 domain containing 2 [Source:HGNC Symbol;Acc:HGNC:25140]	-2.12917	0.121404	0.506038
NUDT16	ENSG00000198585	ENST00000521288	ENSP00000429274	nudix (nucleoside diphosphate linked moiety X)-type motif 16 [Source:HGNC Symbol;Acc:HGNC:26442]	-1.70672	0.121705	0.506038
CTSZ	ENSG00000101160	ENST00000217131	ENSP00000217131	cathepsin Z [Source:HGNC Symbol;Acc:HGNC:2547]	1.01161	0.121874	0.506038
GJA1	ENSG00000152661	ENST00000282561	ENSP00000282561	gap junction protein, alpha 1, 43kDa [Source:HGNC Symbol;Acc:HGNC:4274]	1.97193	0.122113	0.506038
GSTT1	ENSG00000277656	ENST00000612885	ENSP00000481741	glutathione S-transferase theta 1 [Source:HGNC Symbol;Acc:HGNC:4641]	2.59489	0.122326	0.506038
ARL6IP5	ENSG00000144746	ENST00000273258	ENSP00000273258	ADP-ribosylation factor-like 6 interacting protein 5 [Source:HGNC Symbol;Acc:HGNC:16937]	-1.44536	0.122375	0.506038
ALDH1L2	ENSG00000136010	ENST00000258494	ENSP00000258494	aldehyde dehydrogenase 1 family, member L2 [Source:HGNC Symbol;Acc:HGNC:26777]	1.70657	0.122721	0.506225
MPZL1	ENSG00000197965	ENST00000359523	ENSP00000352513	myelin protein zero-like 1 [Source:HGNC Symbol;Acc:HGNC:7226]	-1.45186	0.123778	0.508109
MRPL38	ENSG00000204316	ENST00000309352	ENSP00000308275	mitochondrial ribosomal protein L38 [Source:HGNC Symbol;Acc:HGNC:14033]	1.69789	0.123782	0.508109
NCS1	ENSG00000107130	ENST00000372398	ENSP00000361475	neuronal calcium sensor 1 [Source:HGNC Symbol;Acc:HGNC:3953]	-2.18481	0.124096	0.508161
PGAM1	ENSG00000171314	ENST00000334828	ENSP00000359991	phosphoglycerate mutase 1 (brain) [Source:HGNC Symbol;Acc:HGNC:8888]	-0.895973	0.1245	0.508387
UBE2O	ENSG00000175931	ENST00000319380	ENSP00000323687	ubiquitin-conjugating enzyme E2O [Source:HGNC Symbol;Acc:HGNC:29554]	1.56806	0.124756	0.508387
FABP5	ENSG00000164687	ENST00000297258	ENSP00000297258	fatty acid binding protein 5 (psoriasis-associated) [Source:HGNC Symbol;Acc:HGNC:3560]	0.748342	0.125568	0.510463
MYDGF	ENSG00000074842	ENST00000262947	ENSP00000262947	myeloid-derived growth factor [Source:HGNC Symbol;Acc:HGNC:16948]	2.34964	0.126683	0.512613
TUBA8	ENSG00000183785	ENST00000316027	ENSP00000318575	tubulin, alpha 8 [Source:HGNC Symbol;Acc:HGNC:12410]	-1.5266	0.127251	0.512613
ATPIF1	ENSG00000130770	ENST00000335514	ENSP00000335203	ATPase inhibitory factor 1 [Source:HGNC Symbol;Acc:HGNC:871]	2.41339	0.127608	0.512613
UBE2V2	ENSG00000169139	ENST00000523111	ENSP00000428209	ubiquitin-conjugating enzyme E2 variant 2 [Source:HGNC Symbol;Acc:HGNC:12495]	-1.57444	0.128881	0.512613
CNN1	ENSG00000130176	ENST00000252456	ENSP00000252456	calponin 1, basic, smooth muscle [Source:HGNC Symbol;Acc:HGNC:2155]	-1.30111	0.129287	0.512613
TMED10	ENSG00000170348	ENST00000303575	ENSP00000303145	transmembrane emp24-like trafficking protein 10 (yeast) [Source:HGNC Symbol;Acc:HGNC:16998]	2.20997	0.129348	0.512613
UGGT1	ENSG00000136731	ENST00000259253	ENSP00000259253	UDP-glucose glycoprotein glucosyltransferase 1 [Source:HGNC Symbol;Acc:HGNC:15663]	1.08453	0.129413	0.512613
ALDOA	ENSG00000149925	ENST00000562679	ENSP00000455455	aldolase A, fructose-bisphosphate [Source:HGNC Symbol;Acc:HGNC:414]	1.6208	0.130152	0.512613
PTPN1	ENSG00000196396	ENST00000371621	ENSP00000360683	protein tyrosine phosphatase, non-receptor type 1 [Source:HGNC Symbol;Acc:HGNC:9642]	-1.51989	0.13071	0.512613
NDUFS2	ENSG00000158864	ENST00000367993	ENSP00000356972	NADH dehydrogenase (ubiquinone) Fe-S protein 2, 49kDa (NADH-coenzyme Q reductase) [Source:HGNC Symbol;Acc:HGNC:7708]	0.860523	0.13074	0.512613
APOB	ENSG00000084674	ENST00000233242	ENSP00000233242	apolipoprotein B [Source:HGNC Symbol;Acc:HGNC:603]	0.819765	0.130804	0.512613
SYMPK	ENSG00000125755	ENST00000245934	ENSP00000245934	symplekin [Source:HGNC Symbol;Acc:HGNC:22935]	1.34029	0.130909	0.512613
AFG3L2	ENSG00000141385	ENST00000269143	ENSP00000269143	AFG3-like AAA ATPase 2 [Source:HGNC Symbol;Acc:HGNC:315]	0.897332	0.130965	0.512613
PDS5A	ENSG00000121892	ENST00000303538	ENSP00000303427	PDS5 cohesin associated factor A [Source:HGNC Symbol;Acc:HGNC:29088]	1.86999	0.131144	0.512613
EMD	ENSG00000102119	ENST00000369842	ENSP00000358857	emerin [Source:HGNC Symbol;Acc:HGNC:3331]	-0.981895	0.131201	0.512613
NT5DC3	ENSG00000111696	ENST00000392876	ENSP00000376615	5'-nucleotidase domain containing 3 [Source:HGNC Symbol;Acc:HGNC:30826]	-1.91865	0.131682	0.512613
PALLD	ENSG00000129116	ENST00000507735	ENSP00000424016	palladin, cytoskeletal associated protein [Source:HGNC Symbol;Acc:HGNC:17068]	-1.32991	0.131732	0.512613
PLEC	ENSG00000178209	ENST00000527096	ENSP00000434583	plectin [Source:HGNC Symbol;Acc:HGNC:9069]	1.97197	0.132222	0.512613
PPP2CB	ENSG00000104695	ENST00000221138	ENSP00000221138	protein phosphatase 2, catalytic subunit, beta isozyme [Source:HGNC Symbol;Acc:HGNC:9300]	-1.88106	0.132388	0.512613
CISD1	ENSG00000122873	ENST00000333926	ENSP00000363041	CDGSH iron sulfur domain 1 [Source:HGNC Symbol;Acc:HGNC:30880]	-0.830506	0.132906	0.512613
PEX14	ENSG00000142655	ENST00000356607	ENSP00000349016	peroxisomal biogenesis factor 14 [Source:HGNC Symbol;Acc:HGNC:8856]	1.76566	0.133026	0.512613
PRDX4	ENSG00000123131	ENST00000379341	ENSP00000368646	peroxiredoxin 4 [Source:HGNC Symbol;Acc:HGNC:17169]	2.24369	0.13312	0.512613
COMP	ENSG00000105664	ENST00000222271	ENSP00000222271	cartilage oligomeric matrix protein [Source:HGNC Symbol;Acc:HGNC:2227]	1.4381	0.133315	0.512613
NID1	ENSG00000116962	ENST00000264187	ENSP00000264187	nidogen 1 [Source:HGNC Symbol;Acc:HGNC:7821]	-1.94788	0.133407	0.512613
COL1A1	ENSG00000108821	ENST00000225964	ENSP00000225964	collagen, type I, alpha 1 [Source:HGNC Symbol;Acc:HGNC:2197]	0.742329	0.13376	0.512796
COMMD8	ENSG00000169019	ENST00000381571	ENSP00000370984	COMM domain containing 8 [Source:HGNC Symbol;Acc:HGNC:26036]	-1.6537	0.134161	0.512796
PPAT	ENSG00000128059	ENST00000264220	ENSP00000264220	phosphoribosyl pyrophosphate amidotransferase [Source:HGNC Symbol;Acc:HGNC:9238]	1.2533	0.134369	0.512796
NCF4	ENSG00000100365	ENST00000248899	ENSP00000248899	neutrophil cytosolic factor 4, 40kDa [Source:HGNC Symbol;Acc:HGNC:7662]	1.28767	0.134942	0.513643
TMEM119	ENSG00000183160	ENST00000392806	ENSP00000376553	transmembrane protein 119 [Source:HGNC Symbol;Acc:HGNC:27884]	1.91347	0.135201	0.513643
GSTP1	ENSG00000084207	ENST00000398606	ENSP00000381607	glutathione S-transferase pi 1 [Source:HGNC Symbol;Acc:HGNC:4638]	-1.59636	0.135997	0.514031
RAD23A	ENSG00000179262	ENST00000316856	ENSP00000321365	RAD23 homolog A, nucleotide excision repair protein [Source:HGNC Symbol;Acc:HGNC:9812]	-1.81835	0.136433	0.514031
TMEM35	ENSG00000126950	ENST00000372930	ENSP00000362021	transmembrane protein 35 [Source:HGNC Symbol;Acc:HGNC:25864]	-2.34882	0.136457	0.514031
HEBP2	ENSG00000051620	ENST00000607197	ENSP00000475750	heme binding protein 2 [Source:HGNC Symbol;Acc:HGNC:15716]	-1.70874	0.136525	0.514031
FADD	ENSG00000168040	ENST00000301838	ENSP00000301838	Fas (TNFRSF6)-associated via death domain [Source:HGNC Symbol;Acc:HGNC:3573]	-1.71347	0.137609	0.5142
ANKS1A	ENSG00000064999	ENST00000360359	ENSP00000353518	ankyrin repeat and sterile alpha motif domain containing 1A [Source:HGNC Symbol;Acc:HGNC:20961]	-1.83056	0.137828	0.5142
HMGCL	ENSG00000117305	ENST00000374490	ENSP00000363614	3-hydroxymethyl-3-methylglutaryl-CoA lyase [Source:HGNC Symbol;Acc:HGNC:5005]	1.81313	0.137829	0.5142
CCT8	ENSG00000156261	ENST00000286788	ENSP00000286788	chaperonin containing TCP1, subunit 8 (theta) [Source:HGNC Symbol;Acc:HGNC:1623]	-2.12805	0.138041	0.5142
EHD2	ENSG00000024422	ENST00000538399	ENSP00000439036	EH-domain containing 2 [Source:HGNC Symbol;Acc:HGNC:3243]	1.84458	0.138098	0.5142
CMBL	ENSG00000164237	ENST00000296658	ENSP00000296658	carboxymethylenebutenolidase homolog (Pseudomonas) [Source:HGNC Symbol;Acc:HGNC:25090]	-1.07428	0.139829	0.517351
AOX1	ENSG00000138356	ENST00000374700	ENSP00000363832	aldehyde oxidase 1 [Source:HGNC Symbol;Acc:HGNC:553]	1.56992	0.140031	0.517351
RBP7	ENSG00000162444	ENST00000294435	ENSP00000294435	retinol binding protein 7, cellular [Source:HGNC Symbol;Acc:HGNC:30316]	1.18789	0.140531	0.517351
ARHGAP17	ENSG00000140750	ENST00000289968	ENSP00000289968	Rho GTPase activating protein 17 [Source:HGNC Symbol;Acc:HGNC:18239]	1.27811	0.140548	0.517351
SMARCC1	ENSG00000173473	ENST00000254480	ENSP00000254480	SWI/SNF related, matrix associated, actin dependent regulator of chromatin, subfamily c, member 1 [Source:HGNC Symbol;Acc:HGNC:11104]	1.59999	0.140766	0.517351
FSCN1	ENSG00000075618	ENST00000382361	ENSP00000371798	fascin actin-bundling protein 1 [Source:HGNC Symbol;Acc:HGNC:11148]	0.788932	0.140933	0.517351
CLTB	ENSG00000175416	ENST00000345807	ENSP00000310812	clathrin, light chain B [Source:HGNC Symbol;Acc:HGNC:2091]	2.09164	0.141096	0.517351
XRN2	ENSG00000088930	ENST00000377191	ENSP00000366396	5'-3' exoribonuclease 2 [Source:HGNC Symbol;Acc:HGNC:12836]	1.18394	0.141623	0.517588
NDUFV3	ENSG00000160194	ENST00000354250	ENSP00000346196	NADH dehydrogenase (ubiquinone) flavoprotein 3, 10kDa [Source:HGNC Symbol;Acc:HGNC:7719]	-2.20233	0.141776	0.517588
TNFRSF13C	ENSG00000159958	ENST00000291232	ENSP00000291232	tumor necrosis factor receptor superfamily, member 13C [Source:HGNC Symbol;Acc:HGNC:17755]	1.39837	0.142306	0.5184
UBE2L3	ENSG00000185651	ENST00000342192	ENSP00000344259	ubiquitin-conjugating enzyme E2L 3 [Source:HGNC Symbol;Acc:HGNC:12488]	-0.828801	0.143097	0.519167
MCAM	ENSG00000076706	ENST00000264036	ENSP00000264036	melanoma cell adhesion molecule [Source:HGNC Symbol;Acc:HGNC:6934]	-0.844459	0.143133	0.519167
IGKV3D-15	ENSG00000224041	ENST00000417279	ENSP00000403672	immunoglobulin kappa variable 3D-15 (gene/pseudogene) [Source:HGNC Symbol;Acc:HGNC:5824]	2.09683	0.143637	0.519872
ENDOD1	ENSG00000149218	ENST00000278505	ENSP00000278505	endonuclease domain containing 1 [Source:HGNC Symbol;Acc:HGNC:29129]	-0.709731	0.144381	0.521068
TM9SF3	ENSG00000077147	ENST00000371142	ENSP00000360184	transmembrane 9 superfamily member 3 [Source:HGNC Symbol;Acc:HGNC:21529]	1.8557	0.144788	0.521068
GIMAP1-GIMAP5	ENSG00000281887	ENST00000611999	ENSP00000477920	GIMAP1-GIMAP5 readthrough [Source:HGNC Symbol;Acc:HGNC:51257]	2.16305	0.145267	0.521068
AKAP9	ENSG00000127914	ENST00000356239	ENSP00000348573	A kinase (PRKA) anchor protein 9 [Source:HGNC Symbol;Acc:HGNC:379]	-1.60885	0.145825	0.521068
NACA	ENSG00000196531	ENST00000454682	ENSP00000403817	nascent polypeptide-associated complex alpha subunit [Source:HGNC Symbol;Acc:HGNC:7629]	-2.00252	0.145832	0.521068
MARCKSL1	ENSG00000175130	ENST00000329421	ENSP00000362638	MARCKS-like 1 [Source:HGNC Symbol;Acc:HGNC:7142]	1.07056	0.146234	0.521068
RBP2	ENSG00000114113	ENST00000232217	ENSP00000232217	retinol binding protein 2, cellular [Source:HGNC Symbol;Acc:HGNC:9920]	1.67536	0.146322	0.521068
GDI1	ENSG00000203879	ENST00000447750	ENSP00000394071	GDP dissociation inhibitor 1 [Source:HGNC Symbol;Acc:HGNC:4226]	-0.931807	0.146444	0.521068
SDR39U1	ENSG00000100445	ENST00000399395	ENSP00000382327	short chain dehydrogenase/reductase family 39U, member 1 [Source:HGNC Symbol;Acc:HGNC:20275]	-1.48208	0.147395	0.523347
APOA4	ENSG00000110244	ENST00000357780	ENSP00000350425	apolipoprotein A-IV [Source:HGNC Symbol;Acc:HGNC:602]	-1.04161	0.148203	0.525105
BLOC1S2	ENSG00000196072	ENST00000370372	ENSP00000359398	biogenesis of lysosomal organelles complex-1, subunit 2 [Source:HGNC Symbol;Acc:HGNC:20984]	1.54177	0.149146	0.526642
EMILIN2	ENSG00000132205	ENST00000254528	ENSP00000254528	elastin microfibril interfacer 2 [Source:HGNC Symbol;Acc:HGNC:19881]	1.97967	0.149262	0.526642
CRTAP	ENSG00000170275	ENST00000320954	ENSP00000323696	cartilage associated protein [Source:HGNC Symbol;Acc:HGNC:2379]	1.07637	0.149576	0.526645
NOS1	ENSG00000089250	ENST00000317775	ENSP00000320758	nitric oxide synthase 1 (neuronal) [Source:HGNC Symbol;Acc:HGNC:7872]	-1.71308	0.151046	0.528057
CSRP1	ENSG00000159176	ENST00000524951	ENSP00000437218	cysteine and glycine-rich protein 1 [Source:HGNC Symbol;Acc:HGNC:2469]	2.33986	0.151061	0.528057
ACTN1	ENSG00000072110	ENST00000193403	ENSP00000193403	actinin, alpha 1 [Source:HGNC Symbol;Acc:HGNC:163]	1.62744	0.151179	0.528057
ACAP1	ENSG00000072818	ENST00000158762	ENSP00000158762	ArfGAP with coiled-coil, ankyrin repeat and PH domains 1 [Source:HGNC Symbol;Acc:HGNC:16467]	1.80314	0.151232	0.528057
FKBP3	ENSG00000100442	ENST00000396062	ENSP00000379374	FK506 binding protein 3, 25kDa [Source:HGNC Symbol;Acc:HGNC:3719]	-1.01257	0.152027	0.528414
MACROD1	ENSG00000133315	ENST00000255681	ENSP00000255681	MACRO domain containing 1 [Source:HGNC Symbol;Acc:HGNC:29598]	-1.94117	0.15216	0.528414
SASH3	ENSG00000122122	ENST00000356892	ENSP00000349359	SAM and SH3 domain containing 3 [Source:HGNC Symbol;Acc:HGNC:15975]	1.07661	0.152276	0.528414
PDIA4	ENSG00000155660	ENST00000286091	ENSP00000286091	protein disulfide isomerase family A, member 4 [Source:HGNC Symbol;Acc:HGNC:30167]	0.831285	0.152696	0.528782
POSTN	ENSG00000133110	ENST00000379742	ENSP00000369066	periostin, osteoblast specific factor [Source:HGNC Symbol;Acc:HGNC:16953]	1.19018	0.153272	0.529345
SF3B4	ENSG00000143368	ENST00000271628	ENSP00000271628	splicing factor 3b, subunit 4, 49kDa [Source:HGNC Symbol;Acc:HGNC:10771]	-1.14505	0.15376	0.529345
RCSD1	ENSG00000198771	ENST00000367854	ENSP00000356828	RCSD domain containing 1 [Source:HGNC Symbol;Acc:HGNC:28310]	1.07524	0.154048	0.529345
IMPACT	ENSG00000154059	ENST00000284202	ENSP00000284202	impact RWD domain protein [Source:HGNC Symbol;Acc:HGNC:20387]	-1.60701	0.154176	0.529345
ACTR3	ENSG00000115091	ENST00000263238	ENSP00000263238	ARP3 actin-related protein 3 homolog (yeast) [Source:HGNC Symbol;Acc:HGNC:170]	-1.17064	0.154432	0.529345
AIMP2	ENSG00000106305	ENST00000223029	ENSP00000223029	aminoacyl tRNA synthetase complex-interacting multifunctional protein 2 [Source:HGNC Symbol;Acc:HGNC:20609]	1.88863	0.15553	0.531888
PRKG1	ENSG00000185532	ENST00000373980	ENSP00000363092	protein kinase, cGMP-dependent, type I [Source:HGNC Symbol;Acc:HGNC:9414]	-1.57577	0.156333	0.531888
PTRHD1	ENSG00000184924	ENST00000328379	ENSP00000330389	peptidyl-tRNA hydrolase domain containing 1 [Source:HGNC Symbol;Acc:HGNC:33782]	1.01202	0.156365	0.531888
NENF	ENSG00000117691	ENST00000366988	ENSP00000355955	neudesin neurotrophic factor [Source:HGNC Symbol;Acc:HGNC:30384]	-1.68091	0.156461	0.531888
ME2	ENSG00000082212	ENST00000321341	ENSP00000321070	malic enzyme 2, NAD(+)-dependent, mitochondrial [Source:HGNC Symbol;Acc:HGNC:6984]	1.0412	0.156754	0.531888
XPNPEP2	ENSG00000122121	ENST00000371106	ENSP00000360147	X-prolyl aminopeptidase (aminopeptidase P) 2, membrane-bound [Source:HGNC Symbol;Acc:HGNC:12823]	1.75752	0.157172	0.532234
RAP1B	ENSG00000127314	ENST00000538980	ENSP00000444467	RAP1B, member of RAS oncogene family [Source:HGNC Symbol;Acc:HGNC:9857]	-1.33266	0.157683	0.532584
TOR1A	ENSG00000136827	ENST00000351698	ENSP00000345719	torsin family 1, member A (torsin A) [Source:HGNC Symbol;Acc:HGNC:3098]	1.43188	0.157908	0.532584
MAN2A1	ENSG00000112893	ENST00000261483	ENSP00000261483	mannosidase, alpha, class 2A, member 1 [Source:HGNC Symbol;Acc:HGNC:6824]	1.86638	0.159031	0.535257
PSME1	ENSG00000092010	ENST00000206451	ENSP00000206451	proteasome (prosome, macropain) activator subunit 1 (PA28 alpha) [Source:HGNC Symbol;Acc:HGNC:9568]	-1.02112	0.159337	0.535257
HSPB8	ENSG00000152137	ENST00000281938	ENSP00000281938	heat shock 22kDa protein 8 [Source:HGNC Symbol;Acc:HGNC:30171]	-1.88075	0.160003	0.535973
SRA1	ENSG00000213523	ENST00000336283	ENSP00000337513	steroid receptor RNA activator 1 [Source:HGNC Symbol;Acc:HGNC:11281]	-1.71713	0.160187	0.535973
ATP2A2	ENSG00000174437	ENST00000308664	ENSP00000311186	ATPase, Ca++ transporting, cardiac muscle, slow twitch 2 [Source:HGNC Symbol;Acc:HGNC:812]	-1.5278	0.160566	0.536177
SMCHD1	ENSG00000101596	ENST00000320876	ENSP00000326603	structural maintenance of chromosomes flexible hinge domain containing 1 [Source:HGNC Symbol;Acc:HGNC:29090]	1.87933	0.161311	0.537598
ACTN1	ENSG00000072110	ENST00000553370	ENSP00000450925	actinin, alpha 1 [Source:HGNC Symbol;Acc:HGNC:163]	1.96102	0.161782	0.538101
SVIL	ENSG00000197321	ENST00000632315	ENSP00000488171	supervillin [Source:HGNC Symbol;Acc:HGNC:11480]	-2.13276	0.162225	0.538509
DTNA	ENSG00000134769	ENST00000598334	ENSP00000470152	dystrobrevin, alpha [Source:HGNC Symbol;Acc:HGNC:3057]	-2.15159	0.162671	0.538928
GLTP	ENSG00000139433	ENST00000318348	ENSP00000315263	glycolipid transfer protein [Source:HGNC Symbol;Acc:HGNC:24867]	1.75291	0.163099	0.539284
AP3D1	ENSG00000065000	ENST00000355272	ENSP00000347416	adaptor-related protein complex 3, delta 1 subunit [Source:HGNC Symbol;Acc:HGNC:568]	2.05319	0.164277	0.541217
NOP56	ENSG00000101361	ENST00000329276	ENSP00000370589	NOP56 ribonucleoprotein [Source:HGNC Symbol;Acc:HGNC:15911]	1.37508	0.164568	0.541217
HSP90B1	ENSG00000166598	ENST00000299767	ENSP00000299767	heat shock protein 90kDa beta (Grp94), member 1 [Source:HGNC Symbol;Acc:HGNC:12028]	0.823833	0.164648	0.541217
MYLK	ENSG00000065534	ENST00000354792	ENSP00000346846	myosin light chain kinase [Source:HGNC Symbol;Acc:HGNC:7590]	-1.00514	0.165273	0.54221
CAMK1	ENSG00000134072	ENST00000256460	ENSP00000256460	calcium/calmodulin-dependent protein kinase I [Source:HGNC Symbol;Acc:HGNC:1459]	-1.5483	0.168774	0.551873
GSTA1	ENSG00000243955	ENST00000334575	ENSP00000335620	glutathione S-transferase alpha 1 [Source:HGNC Symbol;Acc:HGNC:4626]	2.08235	0.169189	0.551873
LAMP1	ENSG00000185896	ENST00000332556	ENSP00000333298	lysosomal-associated membrane protein 1 [Source:HGNC Symbol;Acc:HGNC:6499]	0.962907	0.169202	0.551873
RPL5	ENSG00000122406	ENST00000370321	ENSP00000359345	ribosomal protein L5 [Source:HGNC Symbol;Acc:HGNC:10360]	-1.13641	0.17007	0.553119
ACAT1	ENSG00000075239	ENST00000265838	ENSP00000265838	acetyl-CoA acetyltransferase 1 [Source:HGNC Symbol;Acc:HGNC:93]	-0.991804	0.170364	0.553119
KIAA1033	ENSG00000136051	ENST00000332180	ENSP00000328062	KIAA1033 [Source:HGNC Symbol;Acc:HGNC:29174]	1.50115	0.17079	0.553119
HMGCS2	ENSG00000134240	ENST00000369406	ENSP00000358414	3-hydroxy-3-methylglutaryl-CoA synthase 2 (mitochondrial) [Source:HGNC Symbol;Acc:HGNC:5008]	-0.991674	0.171026	0.553119
ACBD3	ENSG00000182827	ENST00000366812	ENSP00000355777	acyl-CoA binding domain containing 3 [Source:HGNC Symbol;Acc:HGNC:15453]	1.52954	0.171427	0.553119
WDFY1	ENSG00000085449	ENST00000233055	ENSP00000233055	WD repeat and FYVE domain containing 1 [Source:HGNC Symbol;Acc:HGNC:20451]	1.76279	0.171556	0.553119
PRAF2	ENSG00000243279	ENST00000553851	ENSP00000451962	PRA1 domain family, member 2 [Source:HGNC Symbol;Acc:HGNC:28911]	-1.70329	0.171946	0.553316
GRHPR	ENSG00000137106	ENST00000318158	ENSP00000313432	glyoxylate reductase/hydroxypyruvate reductase [Source:HGNC Symbol;Acc:HGNC:4570]	-1.79133	0.172494	0.55402
KARS	ENSG00000065427	ENST00000302445	ENSP00000303043	lysyl-tRNA synthetase [Source:HGNC Symbol;Acc:HGNC:6215]	-1.87368	0.173256	0.55541
PPP2R4	ENSG00000119383	ENST00000337738	ENSP00000337448	protein phosphatase 2A activator, regulatory subunit 4 [Source:HGNC Symbol;Acc:HGNC:9308]	1.30452	0.174614	0.558698
IGLV1-47	ENSG00000211648	ENST00000390294	ENSP00000374829	immunoglobulin lambda variable 1-47 [Source:HGNC Symbol;Acc:HGNC:5880]	0.690754	0.175865	0.55949
LYZ	ENSG00000090382	ENST00000261267	ENSP00000261267	lysozyme [Source:HGNC Symbol;Acc:HGNC:6740]	1.27407	0.176082	0.55949
STX12	ENSG00000117758	ENST00000373943	ENSP00000363054	syntaxin 12 [Source:HGNC Symbol;Acc:HGNC:11430]	-1.19868	0.176159	0.55949
ARG1	ENSG00000118520	ENST00000368087	ENSP00000357066	arginase 1 [Source:HGNC Symbol;Acc:HGNC:663]	1.22959	0.176191	0.55949
GEMIN5	ENSG00000082516	ENST00000285873	ENSP00000285873	gem (nuclear organelle) associated protein 5 [Source:HGNC Symbol;Acc:HGNC:20043]	-1.7827	0.177946	0.563999
IFIT5	ENSG00000152778	ENST00000371795	ENSP00000360860	interferon-induced protein with tetratricopeptide repeats 5 [Source:HGNC Symbol;Acc:HGNC:13328]	1.27698	0.179172	0.565477
CHD7	ENSG00000171316	ENST00000423902	ENSP00000392028	chromodomain helicase DNA binding protein 7 [Source:HGNC Symbol;Acc:HGNC:20626]	-0.897718	0.179603	0.565477
CD99	ENSG00000002586	ENST00000449611	ENSP00000405544	CD99 molecule [Source:HGNC Symbol;Acc:HGNC:7082]	1.34439	0.18001	0.565477
MTTP	ENSG00000138823	ENST00000265517	ENSP00000265517	microsomal triglyceride transfer protein [Source:HGNC Symbol;Acc:HGNC:7467]	1.93461	0.180383	0.565477
SKIV2L2	ENSG00000039123	ENST00000230640	ENSP00000230640	superkiller viralicidic activity 2-like 2 (S. cerevisiae) [Source:HGNC Symbol;Acc:HGNC:18734]	1.46678	0.181884	0.565477
SBSPON	ENSG00000164764	ENST00000297354	ENSP00000297354	somatomedin B and thrombospondin, type 1 domain containing [Source:HGNC Symbol;Acc:HGNC:30362]	-1.97272	0.182381	0.565477
SPEG	ENSG00000072195	ENST00000312358	ENSP00000311684	SPEG complex locus [Source:HGNC Symbol;Acc:HGNC:16901]	-1.80176	0.182393	0.565477
ETHE1	ENSG00000105755	ENST00000292147	ENSP00000292147	ethylmalonic encephalopathy 1 [Source:HGNC Symbol;Acc:HGNC:23287]	-0.868713	0.182777	0.565477
YWHAH	ENSG00000128245	ENST00000248975	ENSP00000248975	tyrosine 3-monooxygenase/tryptophan 5-monooxygenase activation protein, eta [Source:HGNC Symbol;Acc:HGNC:12853]	-1.83686	0.182998	0.565477
TERF2IP	ENSG00000166848	ENST00000300086	ENSP00000300086	telomeric repeat binding factor 2, interacting protein [Source:HGNC Symbol;Acc:HGNC:19246]	1.61929	0.183003	0.565477
PPIB	ENSG00000166794	ENST00000300026	ENSP00000300026	peptidylprolyl isomerase B (cyclophilin B) [Source:HGNC Symbol;Acc:HGNC:9255]	0.724789	0.183413	0.565477
PRELP	ENSG00000188783	ENST00000343110	ENSP00000343924	proline/arginine-rich end leucine-rich repeat protein [Source:HGNC Symbol;Acc:HGNC:9357]	-0.645676	0.183531	0.565477
RBPMS2	ENSG00000166831	ENST00000300069	ENSP00000300069	RNA binding protein with multiple splicing 2 [Source:HGNC Symbol;Acc:HGNC:19098]	-1.88661	0.183707	0.565477
FDXR	ENSG00000161513	ENST00000293195	ENSP00000293195	ferredoxin reductase [Source:HGNC Symbol;Acc:HGNC:3642]	1.32609	0.18372	0.565477
F10	ENSG00000126218	ENST00000375559	ENSP00000364709	coagulation factor X [Source:HGNC Symbol;Acc:HGNC:3528]	1.68352	0.183757	0.565477
LETM1	ENSG00000168924	ENST00000302787	ENSP00000305653	leucine zipper-EF-hand containing transmembrane protein 1 [Source:HGNC Symbol;Acc:HGNC:6556]	1.20005	0.183896	0.565477
SPR	ENSG00000116096	ENST00000234454	ENSP00000234454	sepiapterin reductase (7,8-dihydrobiopterin:NADP+ oxidoreductase) [Source:HGNC Symbol;Acc:HGNC:11257]	-0.723819	0.184124	0.565477
SIAE	ENSG00000110013	ENST00000263593	ENSP00000263593	sialic acid acetylesterase [Source:HGNC Symbol;Acc:HGNC:18187]	-0.848931	0.185113	0.567479
SLC1A5	ENSG00000105281	ENST00000542575	ENSP00000444408	solute carrier family 1 (neutral amino acid transporter), member 5 [Source:HGNC Symbol;Acc:HGNC:10943]	1.2954	0.186223	0.569843
FGL2	ENSG00000127951	ENST00000248598	ENSP00000248598	fibrinogen-like 2 [Source:HGNC Symbol;Acc:HGNC:3696]	-1.70798	0.187543	0.572841
ACAD8	ENSG00000151498	ENST00000374752	ENSP00000363884	acyl-CoA dehydrogenase family, member 8 [Source:HGNC Symbol;Acc:HGNC:87]	-0.815238	0.189449	0.576069
AK3	ENSG00000147853	ENST00000381809	ENSP00000371230	adenylate kinase 3 [Source:HGNC Symbol;Acc:HGNC:17376]	-1.54723	0.190037	0.576069
VPS51	ENSG00000149823	ENST00000279281	ENSP00000279281	vacuolar protein sorting 51 homolog (S. cerevisiae) [Source:HGNC Symbol;Acc:HGNC:1172]	1.58419	0.190863	0.576069
TNS1	ENSG00000079308	ENST00000171887	ENSP00000171887	tensin 1 [Source:HGNC Symbol;Acc:HGNC:11973]	-2.00335	0.191083	0.576069
PHB	ENSG00000167085	ENST00000300408	ENSP00000300408	prohibitin [Source:HGNC Symbol;Acc:HGNC:8912]	-0.634692	0.19112	0.576069
SMIM24	ENSG00000095932	ENST00000215531	ENSP00000215531	small integral membrane protein 24 [Source:HGNC Symbol;Acc:HGNC:37244]	-1.63761	0.191596	0.576069
RAB32	ENSG00000118508	ENST00000367495	ENSP00000356465	RAB32, member RAS oncogene family [Source:HGNC Symbol;Acc:HGNC:9772]	-1.61897	0.191652	0.576069
PPP1R21	ENSG00000162869	ENST00000294952	ENSP00000294952	protein phosphatase 1, regulatory subunit 21 [Source:HGNC Symbol;Acc:HGNC:30595]	1.70638	0.191739	0.576069
RTN4	ENSG00000115310	ENST00000317610	ENSP00000322147	reticulon 4 [Source:HGNC Symbol;Acc:HGNC:14085]	-1.48079	0.191933	0.576069
MTDH	ENSG00000147649	ENST00000336273	ENSP00000338235	metadherin [Source:HGNC Symbol;Acc:HGNC:29608]	1.80274	0.193702	0.576069
IPO9	ENSG00000198700	ENST00000361565	ENSP00000354742	importin 9 [Source:HGNC Symbol;Acc:HGNC:19425]	1.71408	0.193755	0.576069
TMOD2	ENSG00000128872	ENST00000249700	ENSP00000249700	tropomodulin 2 (neuronal) [Source:HGNC Symbol;Acc:HGNC:11872]	1.40174	0.194007	0.576069
DPYSL2	ENSG00000092964	ENST00000521913	ENSP00000427985	dihydropyrimidinase-like 2 [Source:HGNC Symbol;Acc:HGNC:3014]	2.16071	0.194275	0.576069
SPCS3	ENSG00000129128	ENST00000503362	ENSP00000427463	signal peptidase complex subunit 3 [Source:HGNC Symbol;Acc:HGNC:26212]	1.9918	0.194402	0.576069
MUC5B	ENSG00000117983	ENST00000529681	ENSP00000436812	mucin 5B, oligomeric mucus/gel-forming [Source:HGNC Symbol;Acc:HGNC:7516]	-0.77451	0.195376	0.576069
LEMD2	ENSG00000161904	ENST00000293760	ENSP00000293760	LEM domain containing 2 [Source:HGNC Symbol;Acc:HGNC:21244]	1.75701	0.195591	0.576069
CPXM1	ENSG00000088882	ENST00000380605	ENSP00000369979	carboxypeptidase X (M14 family), member 1 [Source:HGNC Symbol;Acc:HGNC:15771]	1.41995	0.19563	0.576069
TAX1BP3	ENSG00000213977	ENST00000225525	ENSP00000225525	Tax1 (human T-cell leukemia virus type I) binding protein 3 [Source:HGNC Symbol;Acc:HGNC:30684]	-2.09433	0.195691	0.576069
IGLV3-9	ENSG00000211670	ENST00000390316	ENSP00000374851	immunoglobulin lambda variable 3-9 (gene/pseudogene) [Source:HGNC Symbol;Acc:HGNC:5918]	1.63462	0.195775	0.576069
GPHN	ENSG00000171723	ENST00000478722	ENSP00000417901	gephyrin [Source:HGNC Symbol;Acc:HGNC:15465]	-1.52364	0.196164	0.576069
TSPAN1	ENSG00000117472	ENST00000372003	ENSP00000361072	tetraspanin 1 [Source:HGNC Symbol;Acc:HGNC:20657]	-0.766185	0.196691	0.576069
NEDD8	ENSG00000129559	ENST00000250495	ENSP00000250495	neural precursor cell expressed, developmentally down-regulated 8 [Source:HGNC Symbol;Acc:HGNC:7732]	-1.22142	0.196902	0.576069
CYP27A1	ENSG00000135929	ENST00000258415	ENSP00000258415	cytochrome P450, family 27, subfamily A, polypeptide 1 [Source:HGNC Symbol;Acc:HGNC:2605]	1.64983	0.197117	0.576069
STAB1	ENSG00000010327	ENST00000321725	ENSP00000312946	stabilin 1 [Source:HGNC Symbol;Acc:HGNC:18628]	1.6314	0.19724	0.576069
ETFDH	ENSG00000171503	ENST00000511912	ENSP00000426638	electron-transferring-flavoprotein dehydrogenase [Source:HGNC Symbol;Acc:HGNC:3483]	-1.76817	0.197527	0.576069
P3H3	ENSG00000110811	ENST00000290510	ENSP00000478600	prolyl 3-hydroxylase 3 [Source:HGNC Symbol;Acc:HGNC:19318]	1.2794	0.198022	0.576069
TNRC6A	ENSG00000090905	ENST00000315183	ENSP00000326900	trinucleotide repeat containing 6A [Source:HGNC Symbol;Acc:HGNC:11969]	-0.7552	0.198485	0.576069
CKB	ENSG00000166165	ENST00000348956	ENSP00000299198	creatine kinase, brain [Source:HGNC Symbol;Acc:HGNC:1991]	-0.952671	0.198746	0.576069
NINJ1	ENSG00000131669	ENST00000375446	ENSP00000364595	ninjurin 1 [Source:HGNC Symbol;Acc:HGNC:7824]	1.19915	0.198766	0.576069
MT-CO3	ENSG00000198938	ENST00000362079	ENSP00000354982	mitochondrially encoded cytochrome c oxidase III [Source:HGNC Symbol;Acc:HGNC:7422]	2.04867	0.199133	0.576069
HSPA13	ENSG00000155304	ENST00000285667	ENSP00000285667	heat shock protein 70kDa family, member 13 [Source:HGNC Symbol;Acc:HGNC:11375]	1.32348	0.199211	0.576069
NIPSNAP3A	ENSG00000136783	ENST00000374767	ENSP00000363899	nipsnap homolog 3A (C. elegans) [Source:HGNC Symbol;Acc:HGNC:23619]	-0.683362	0.200447	0.576462
UBXN7	ENSG00000163960	ENST00000296328	ENSP00000296328	UBX domain protein 7 [Source:HGNC Symbol;Acc:HGNC:29119]	1.17901	0.200622	0.576462
SLC26A2	ENSG00000155850	ENST00000286298	ENSP00000286298	solute carrier family 26 (anion exchanger), member 2 [Source:HGNC Symbol;Acc:HGNC:10994]	-0.740036	0.201077	0.576462
BNIP1	ENSG00000113734	ENST00000351486	ENSP00000239215	BCL2/adenovirus E1B 19kDa interacting protein 1 [Source:HGNC Symbol;Acc:HGNC:1082]	1.24989	0.201275	0.576462
CCDC146	ENSG00000135205	ENST00000285871	ENSP00000285871	coiled-coil domain containing 146 [Source:HGNC Symbol;Acc:HGNC:29296]	-2.46624	0.201875	0.576462
EIF2B1	ENSG00000111361	ENST00000424014	ENSP00000416250	eukaryotic translation initiation factor 2B, subunit 1 alpha, 26kDa [Source:HGNC Symbol;Acc:HGNC:3257]	-1.36986	0.201969	0.576462
CHCHD6	ENSG00000159685	ENST00000290913	ENSP00000290913	coiled-coil-helix-coiled-coil-helix domain containing 6 [Source:HGNC Symbol;Acc:HGNC:28184]	-1.58598	0.202026	0.576462
CYC1	ENSG00000179091	ENST00000318911	ENSP00000317159	cytochrome c-1 [Source:HGNC Symbol;Acc:HGNC:2579]	-0.77492	0.20247	0.576462
LIMS1	ENSG00000169756	ENST00000544547	ENSP00000437912	LIM and senescent cell antigen-like domains 1 [Source:HGNC Symbol;Acc:HGNC:6616]	-1.24885	0.203079	0.576462
AZGP1	ENSG00000160862	ENST00000292401	ENSP00000292401	alpha-2-glycoprotein 1, zinc-binding [Source:HGNC Symbol;Acc:HGNC:910]	0.686718	0.203211	0.576462
HMOX1	ENSG00000100292	ENST00000216117	ENSP00000216117	heme oxygenase 1 [Source:HGNC Symbol;Acc:HGNC:5013]	1.44598	0.203317	0.576462
BLOC1S4	ENSG00000186222	ENST00000320776	ENSP00000318128	biogenesis of lysosomal organelles complex-1, subunit 4, cappuccino [Source:HGNC Symbol;Acc:HGNC:24206]	1.5263	0.204025	0.576462
DNASE2	ENSG00000105612	ENST00000222219	ENSP00000222219	deoxyribonuclease II, lysosomal [Source:HGNC Symbol;Acc:HGNC:2960]	1.11596	0.204083	0.576462
CROCC	ENSG00000058453	ENST00000375541	ENSP00000364691	ciliary rootlet coiled-coil, rootletin [Source:HGNC Symbol;Acc:HGNC:21299]	-1.32593	0.204142	0.576462
LRG1	ENSG00000171236	ENST00000306390	ENSP00000302621	leucine-rich alpha-2-glycoprotein 1 [Source:HGNC Symbol;Acc:HGNC:29480]	0.7589	0.204544	0.576629
RPS21	ENSG00000171858	ENST00000343986	ENSP00000345957	ribosomal protein S21 [Source:HGNC Symbol;Acc:HGNC:10409]	1.16158	0.205492	0.576896
MAN2B1	ENSG00000104774	ENST00000456935	ENSP00000395473	mannosidase, alpha, class 2B, member 1 [Source:HGNC Symbol;Acc:HGNC:6826]	1.51972	0.205583	0.576896
PLOD1	ENSG00000083444	ENST00000196061	ENSP00000196061	procollagen-lysine, 2-oxoglutarate 5-dioxygenase 1 [Source:HGNC Symbol;Acc:HGNC:9081]	1.55522	0.205667	0.576896
MICALL1	ENSG00000100139	ENST00000215957	ENSP00000215957	MICAL-like 1 [Source:HGNC Symbol;Acc:HGNC:29804]	-1.3807	0.208351	0.583452
PANK4	ENSG00000273494	ENST00000615291	ENSP00000478189	pantothenate kinase 4 [Source:HGNC Symbol;Acc:HGNC:19366]	-1.47183	0.208721	0.583516
DSP	ENSG00000096696	ENST00000379802	ENSP00000369129	desmoplakin [Source:HGNC Symbol;Acc:HGNC:3052]	1.62553	0.209349	0.583658
SWAP70	ENSG00000133789	ENST00000318950	ENSP00000315630	SWAP switching B-cell complex 70kDa subunit [Source:HGNC Symbol;Acc:HGNC:17070]	1.03437	0.209465	0.583658
PSAT1	ENSG00000135069	ENST00000376588	ENSP00000365773	phosphoserine aminotransferase 1 [Source:HGNC Symbol;Acc:HGNC:19129]	1.80048	0.210454	0.584808
TBCEL	ENSG00000154114	ENST00000422003	ENSP00000403925	tubulin folding cofactor E-like [Source:HGNC Symbol;Acc:HGNC:28115]	-1.63586	0.210739	0.584808
APOA1BP	ENSG00000163382	ENST00000368235	ENSP00000357218	apolipoprotein A-I binding protein [Source:HGNC Symbol;Acc:HGNC:18453]	-0.557959	0.21092	0.584808
UQCRC1	ENSG00000010256	ENST00000203407	ENSP00000203407	ubiquinol-cytochrome c reductase core protein I [Source:HGNC Symbol;Acc:HGNC:12585]	-0.717325	0.212288	0.586811
NCL	ENSG00000115053	ENST00000322723	ENSP00000318195	nucleolin [Source:HGNC Symbol;Acc:HGNC:7667]	0.591502	0.21234	0.586811
PRKCSH	ENSG00000130175	ENST00000592741	ENSP00000466134	protein kinase C substrate 80K-H [Source:HGNC Symbol;Acc:HGNC:9411]	-1.42378	0.213761	0.589771
SLC25A10	ENSG00000183048	ENST00000350690	ENSP00000345580	solute carrier family 25 (mitochondrial carrier; dicarboxylate transporter), member 10 [Source:HGNC Symbol;Acc:HGNC:10980]	1.18912	0.214441	0.590677
CDKN1B	ENSG00000111276	ENST00000228872	ENSP00000228872	cyclin-dependent kinase inhibitor 1B (p27, Kip1) [Source:HGNC Symbol;Acc:HGNC:1785]	-1.55192	0.214844	0.590821
ZC3HAV1	ENSG00000105939	ENST00000242351	ENSP00000242351	zinc finger CCCH-type, antiviral 1 [Source:HGNC Symbol;Acc:HGNC:23721]	-0.661673	0.216972	0.592117
PFKP	ENSG00000067057	ENST00000381125	ENSP00000370517	phosphofructokinase, platelet [Source:HGNC Symbol;Acc:HGNC:8878]	-1.47671	0.217096	0.592117
ITGAL	ENSG00000005844	ENST00000356798	ENSP00000349252	integrin, alpha L (antigen CD11A (p180), lymphocyte function-associated antigen 1; alpha polypeptide) [Source:HGNC Symbol;Acc:HGNC:6148]	1.05171	0.217102	0.592117
PDIA3	ENSG00000167004	ENST00000455250	ENSP00000389906	protein disulfide isomerase family A, member 3 [Source:HGNC Symbol;Acc:HGNC:4606]	-0.607918	0.217338	0.592117
SORBS2	ENSG00000154556	ENST00000437304	ENSP00000396008	sorbin and SH3 domain containing 2 [Source:HGNC Symbol;Acc:HGNC:24098]	1.77306	0.217503	0.592117
ATP2B4	ENSG00000058668	ENST00000357681	ENSP00000350310	ATPase, Ca++ transporting, plasma membrane 4 [Source:HGNC Symbol;Acc:HGNC:817]	-0.657792	0.217885	0.592117
CSPG4	ENSG00000173546	ENST00000308508	ENSP00000312506	chondroitin sulfate proteoglycan 4 [Source:HGNC Symbol;Acc:HGNC:2466]	-1.00083	0.217963	0.592117
NNT	ENSG00000112992	ENST00000512996	ENSP00000426343	nicotinamide nucleotide transhydrogenase [Source:HGNC Symbol;Acc:HGNC:7863]	0.98723	0.21813	0.592117
ERC1	ENSG00000082805	ENST00000589028	ENSP00000468263	ELKS/RAB6-interacting/CAST family member 1 [Source:HGNC Symbol;Acc:HGNC:17072]	1.40986	0.219589	0.595118
TRIM21	ENSG00000132109	ENST00000254436	ENSP00000254436	tripartite motif containing 21 [Source:HGNC Symbol;Acc:HGNC:11312]	0.94507	0.22169	0.599116
FUBP1	ENSG00000162613	ENST00000370768	ENSP00000359804	far upstream element (FUSE) binding protein 1 [Source:HGNC Symbol;Acc:HGNC:4004]	-0.641554	0.221857	0.599116
TM9SF2	ENSG00000125304	ENST00000376387	ENSP00000365567	transmembrane 9 superfamily member 2 [Source:HGNC Symbol;Acc:HGNC:11865]	1.74516	0.222132	0.599116
LBP	ENSG00000129988	ENST00000217407	ENSP00000217407	lipopolysaccharide binding protein [Source:HGNC Symbol;Acc:HGNC:6517]	1.66221	0.22372	0.602434
FTO	ENSG00000140718	ENST00000471389	ENSP00000418823	fat mass and obesity associated [Source:HGNC Symbol;Acc:HGNC:24678]	-1.31479	0.224335	0.603124
[truncated: 1,057 more rows]
